# Supplementary material for: Novel and Lost Forests in the Upper Midwestern United States, from New Estimates of Settlement-Era Composition, Stem Density, and Biomass
Source: PLoS One. 2016 Dec 9;11(12):e0151935. doi: 10.1371/journal.pone.0151935 (PMC5147790; doi:10.1371/journal.pone.0151935)
Supplement: S2 File — (ZIP) [file pone.0151935.s002.zip]

Archive with 4 entries (4 files):
- fullpaleon_conversion_v0.3-3.csv
- pft.trans.table.csv
- FIA_conversion_v0.2.csv
- plss.pft.conversion_v0.1-1.csv
