# Supplementary material for: Novel and Lost Forests in the Upper Midwestern United States, from New Estimates of Settlement-Era Composition, Stem Density, and Biomass
Source: PLoS One. 2016 Dec 9;11(12):e0151935. doi: 10.1371/journal.pone.0151935 (PMC5147790; doi:10.1371/journal.pone.0151935)
Supplement: S2 File — (ZIP) [file pone.0151935.s002.zip › fullpaleon_conversion_v0.3-3.csv]

1	Level 0	Level 1	Level 2	Check	Level 3a	Level 4	Count	Domain	COMMENTS	Decision
19		Ash	Ash		Ash		148	Arboretum_Illinois
31		Aspen	Aspen		Poplar		38	Arboretum_Illinois
44		B oak	Burr/black oak		Oak		378	Arboretum_Illinois
67		Basswood	Basswood		Basswood		51	Arboretum_Illinois
82		Birch	Birch		Birch		4	Arboretum_Illinois
93		Black ash	Black ash		Ash		7	Arboretum_Illinois
95		Black cherry	Black cherry	YES - Done	Cherry		1	Arboretum_Illinois	CVC closest is black cherry since pin cherry also available
102		Black oak	Black oak		Oak		1197	Arboretum_Illinois
106		Black walnut	Black walnut		Walnut		25	Arboretum_Illinois
127		Box elder	Box elder		Maple		1	Arboretum_Illinois
143		Buckeye	Buckeye		Buckeye		1	Arboretum_Illinois
151		Bur oak	Bur oak		Oak		4082	Arboretum_Illinois
177		Cedar	Cedar		Cedar/juniper		1	Arboretum_Illinois
185		Cherry	Cherry		Cherry		14	Arboretum_Illinois
196		Coffeenut	Kentucky coffee tree		Other hardwood		2	Arboretum_Illinois
205		Cottonwood	Cottonwood		Poplar		19	Arboretum_Illinois
236		Elm	Elm		Elm		132	Arboretum_Illinois
271		Hackberry	Hackberry		Hackberry		12	Arboretum_Illinois
281		HawTree	Hawthorn		Other hardwood		1	Arboretum_Illinois
303		Hickory	Hickory		Hickory		355	Arboretum_Illinois
344		Ironwood	Ironwood		Ironwood		38	Arboretum_Illinois
352		Jack oak	Jack oak		Oak		2	Arboretum_Illinois	CVC level 2 jack oak and almost certainly blackjack oak but this is several species depending on location
375		Lynn	Lynn		Basswood		47	Arboretum_Illinois	CVC level 2 would be lynn
385		Maple	Maple		Maple		43	Arboretum_Illinois
406		Oak	Oak		Oak		2	Arboretum_Illinois
416		Overcup	Overcup oak		Oak		1	Arboretum_Illinois
424		P oak	Pin/post oak	YES	Oak		19	Arboretum_Illinois	CVC Post or pin oak thesaurus: "pin oak" IN GLO; "p oak" 1806-07 Shawnee Hills IL GLO; "pin oak" 1821-1842 GLO Co. NE IL ; "pin oak" 1805-1815 GLO unglac. IL Leitner 1976; "pin oak" 1830s GLO no. IN Qadir 1964; "pin oak" 1820s GLO so. IN Crankshaw 1964; "pin oak" Dearborn Co., Ohio River Valley SE IN, GLO Reidhead 1984; "pin oak" 1806-1821 GLO IL, "pin oak" 122 & "pin o." 6 all GLO IL; "pin oak" …
446		Pin oak	Pin Oak		Oak		30	Arboretum_Illinois
452		Pine	Pine	YES - Done	Pine		6	Arboretum_Illinois	STJ: Until the mid-19th Century, many conifers were lumped as pines - e.g., spruce and hemlock. Are we sure that a 'pine' is a 'pine' (i.e., Pinus sensu lato). ["Ce n'est pas un pine"] CVC correct early fir, pine, spruce, cypress, cedar could mean any conifer. At this time however the genera, except for "spruce pine" mostly likely hemolock were correctly seperated. Thus unless we want to upset th…
464		Poplar	Poplar		Poplar/tulip poplar		2	Arboretum_Illinois	"
475		Post oak	Post oak		Oak		2	Arboretum_Illinois
481		Quaking	Aspen	YES	Poplar		2	Arboretum_Illinois	see above
483		Quaking asp	Aspen		Poplar		2	Arboretum_Illinois	see above
485		Quaking aspen	Aspen		Poplar		2	Arboretum_Illinois	see above
497		Red elm	Red elm		Elm		1	Arboretum_Illinois
499		Red haw	Hawthorn		Other hardwood		2	Arboretum_Illinois
502		Red oak	Red oak		Oak		306	Arboretum_Illinois
520		S oak	Oak	YES	Oak		28	Arboretum_Illinois	CVC likely spanish oak = one of the red oak group in lowlands NOT necessairly southern red oak OR swamp oak a white oak group of swamps. . In the east this would be pin oak, but in oak country problematic to species. Unfortunately need to check context and nearby calls.I would put the upland into spanish and lowlands into swamp = swamp white oak. However the surveyors were consistent so is an OTU…
541		Sblacko	Oak	YES	Oak		1	Arboretum_Illinois	CVC appears to be black oak
543		Scarlet oak	Scarlet oak		Oak		1	Arboretum_Illinois
565		Spanish oak	Spanish oak		Oak		23	Arboretum_Illinois
		Spanish Oak	Spanish oak		Oak			Arboretum_Illinois
577		Sugar maple	Sugar maple		Maple		5	Arboretum_Illinois
580		Sugar tree	Sugar tree		Maple		3	Arboretum_Illinois	CVC level 2 would be sugar or sugar tree
582		Sugartree	Sugar tree		Maple		89	Arboretum_Illinois	CVC level 2 would be sugar or sugar tree
585		Swamp ash	Swamp ash		Ash		3	Arboretum_Illinois	STJ: what's the l for? CVC is swamp ash. JP the "I" was left over from ND's original classification system.Changed Level 2 from Swamp Ash-I to Swamp ash 1-31-14
588		Swamp oak	Swamp oak	YES - Done	Oak		1	Arboretum_Illinois
598		Swwhioak	Swamp white oak	YES	Oak		2	Arboretum_Illinois
604		Sycamore	Sycamore		Sycamore		3	Arboretum_Illinois
617		Tamarack	Tamarack		Tamarack		1	Arboretum_Illinois
622		Thorn	Thorn tree		Other hardwood		4	Arboretum_Illinois	CVC explicitly this is thorn not necessairly locust at level 3a
631		Unknown	Name missing		Unknown tree		2	Arboretum_Illinois
660		Walnut	Walnut		Walnut		19	Arboretum_Illinois
670		Water oak	Water oak		Oak		1	Arboretum_Illinois
683		White ash	White ash		Ash		29	Arboretum_Illinois
686		White elm	White elm		Elm		2	Arboretum_Illinois
688		White oak	White oak		Oak		3211	Arboretum_Illinois
693		White pine	White Pine		Pine		16	Arboretum_Illinois
695		White walnut	White walnut	YES - Done	Walnut		3	Arboretum_Illinois	CVC would be white walnut in level 2; JP changed level 2 from Butternut to White walnut 1-31-14
703		Willow	Willow		Willow		21	Arboretum_Illinois
732		Yellow oak	Yellow oak		Oak		110	Arboretum_Illinois
734		Yellow pine	Yellow pine		Pine		1	Arboretum_Illinois
			No tree		No tree			Arboretum_Illinois
20		Ash	Ash		Ash		124	Brugam_Illinois
83		Birch	Birch		Birch		16	Brugam_Illinois
98		Black Jack	Black jack oak		Oak		210	Brugam_Illinois
100		Black Locust	Honey locust		Locust		10	Brugam_Illinois
103		Black Oak	Black oak		Oak		1297	Brugam_Illinois
107		Black Walnut	Black walnut		Walnut		77	Brugam_Illinois
128		Box Elder	Box elder		Maple		14	Brugam_Illinois
144		Buckeye	Buckeye		Buckeye		22	Brugam_Illinois
160		Burr Oak	Bur oak		Oak		13	Brugam_Illinois
166		Butternut	Butternut		Walnut		17	Brugam_Illinois
186		Cherry	Cherry		Cherry		6	Brugam_Illinois
206		Cottonwood	Cottonwood		Poplar		71	Brugam_Illinois
222		Dogwood	Dogwood		Dogwood		64	Brugam_Illinois
237		Elm	Elm		Elm		336	Brugam_Illinois
272		Hackberry	Hackberry		Hackberry		88	Brugam_Illinois
304		Hickory	Hickory		Hickory		927	Brugam_Illinois
322		Honey Locust	Honey locust		Locust		8	Brugam_Illinois
327		Hoop Ash	Other hardwood		Other hardwood		1	Brugam_Illinois	CVC some difference of opinion here see thesaurus "hoop ash"= black ash IN GLO; "black ash" 1816 Wabush R. IN-IL GLO; "b ash" 1821-1842 GLO Cook Co. NE IL ; "black ash", "hoop ash" & "hoopwood" 1805-1815 GLO unglac. IL Leitner 1976; "black ash" 1830s GLO no. IN Qadir 1964; "hoopash" =F. nigra 1830s GLO no. IN Qadir 1964; "hoop ash" = black ash = F. nigra 1820s GLO so. IN Crankshaw 1964; "black as…
371		Lyn	Basswood		Basswood		24	Brugam_Illinois	CVC level 2 would be lynn
386		Maple	Maple		Maple		49	Brugam_Illinois
394		Mulberry	Mulberry		Mulberry		20	Brugam_Illinois
400		No Tree	No tree		No tree		2292	Brugam_Illinois
419		Overcup Oak	Overcup oak		Oak		61	Brugam_Illinois
432		Paw Paw	Paw paw		Other hardwood		1	Brugam_Illinois
434		Pecan	Pecan		Other hardwood		6	Brugam_Illinois
441		Persimmon	Persimmon		Other hardwood		2	Brugam_Illinois
447		Pin Oak	Pin Oak		Oak		197	Brugam_Illinois
476		Post Oak	Post oak		Oak		439	Brugam_Illinois
		Prairie	No tree		No tree			Brugam_Illinois
494		Red Bud	Red bud		Other hardwood		13	Brugam_Illinois
503		Red Oak	Red oak		Oak		75	Brugam_Illinois
536		Sassafras	Sassafrass		Other hardwood		25	Brugam_Illinois
567		Spanish Oak	Spanish oak		Oak		29	Brugam_Illinois
578		Sugar Maple	Sugar maple		Maple		39	Brugam_Illinois
605		Sycamore	Sycamore		Sycamore		42	Brugam_Illinois
632		Unknown	Name missing		Unknown tree		26	Brugam_Illinois
634		W Ash	White ash		Ash		6	Brugam_Illinois
689		White Oak	White oak		Oak		1365	Brugam_Illinois
704		Willow	Willow		Willow		36	Brugam_Illinois
			No tree		No tree			Brugam_Illinois
743		Ashs	Ash		Ash			Eastern Townships
744		Basswood	Basswood		Basswood			Eastern Townships
745		Bay	Bay		Other hardwood			Eastern Townships
746		Beech	Beech		Beech			Eastern Townships
747		Birches	Birch		Birch			Eastern Townships
748		Buttonwood	Buttonwood		Sycamore			Eastern Townships
749		Catalpa	Catalpa		Other hardwood			Eastern Townships
750		Cedar	Cedar		Cedar/juniper			Eastern Townships
751		Chamaeis	Atlantic white cedar		Atlantic white cedar			Eastern Townships
752		Cherries	Cherries		Cherry			Eastern Townships
753		Chestnut	Chestnut		Chestnut			Eastern Townships
755		Elms	Elms		Elm			Eastern Townships
756		Fir	Fir		Fir			Eastern Townships
757		Hemlock	Hemlock		Hemlock			Eastern Townships
758		Hickories	Hickory		Hickory			Eastern Townships
759		Holly	Holly		Other hardwood			Eastern Townships
760		Ironwoods	Ironwood		Ironwood			Eastern Townships
761		Juglans	Juglans		Walnut			Eastern Townships
762		KentuckyCoffee	Kentucky coffee tree		Other hardwood			Eastern Townships
763		Liriodendron	Liriodendron		Tulip poplar			Eastern Townships
764		Locust	Locust		Locust			Eastern Townships
765		Magnolia	Magnolia		Other hardwood			Eastern Townships
766		Maples	Maple		Maple			Eastern Townships
767		Mullberry	Mullberry		Mulberry			Eastern Townships
768		Nyssa	Black gum		Black gum			Eastern Townships
769		Oaks	Oak		Oak			Eastern Townships
779		Other	Other		Other hardwood			Eastern Townships
770		PawPaw	Paw paw		Other hardwood			Eastern Townships
771		Persimmon	Persimmon		Other hardwood			Eastern Townships
772		Pines	Pines		Pine			Eastern Townships
773		Poplars	Poplar		Poplar/tulip poplar			Eastern Townships
774		Redbud	Red bud		Other hardwood			Eastern Townships
775		Sourwood	Sourwood		Other hardwood			Eastern Townships
776		Spruces	Spruce		Spruce			Eastern Townships
777		SweetGum	Sweet gum		Sweet gum			Eastern Townships
778		Tamarack	Tamarack		Tamarack			Eastern Townships
6	88888	88888	Name illegible		Unknown tree		47	ND_Illinois
8	99999	99999	Name missing		Unknown tree		7	ND_Illinois
11	? oak	? oak	Oak		Oak		4	ND_Illinois
14	allem	allem	Elm		Elm		1	ND_Illinois
15	allim	allim	Elm		Elm		2	ND_Illinois
21	Ash	Ash	Ash		Ash		165	ND_Illinois
35	B	B	Unknown tree	YES - Done	Unknown tree		3	ND_Illinois	JP: Since there are only 3 I am listing Level 3a as Undefined
36	b ash	b ash	Black/blue ash		Ash		1	ND_Illinois
37	b ash	b ash	Black/blue ash		Ash		9	ND_Illinois
38	b eye	b eye	Buckeye		Buckeye		1	ND_Illinois
39	B Gum	B Gum	Black gum		Black gum		14	ND_Illinois
43	B o	B o	Burr/black oak		Oak		418	ND_Illinois
45	b oak	b oak	Burr/black oak		Oak		1	ND_Illinois
46	B oak	B oak	Burr/black oak		Oak		81	ND_Illinois
47	B oak bush	B oak bush	Black/burr oak		Oak		3	ND_Illinois
48	b walnut	b walnut	Black walnut		Walnut		4	ND_Illinois
50	B walnut	B walnut	Black walnut		Walnut		45	ND_Illinois
51	b watt	b watt	Black walnut		Walnut		3	ND_Illinois
52	b wood	b wood	Buttonwood	YES	Sycamore		1	ND_Illinois
55	B. gum	B. gum	Black gum		Black gum		34	ND_Illinois
56	B. Jack	B. Jack	Blackjack oak		Oak		65	ND_Illinois
57	B. Oak	B. Oak	Black/burr oak		Oak		1009	ND_Illinois
77	beech	beech	Beech		Beech		31	ND_Illinois
84	birch	birch	Birch		Birch		7	ND_Illinois
87	bj	bj	Blackjack oak		Oak		2	ND_Illinois
91	black	black	Black oak		Oak		1	ND_Illinois	CVC probably black oak given abundance
92	black cherry	black cherry	Black cherry		Cherry		1	ND_Illinois
94	black ash	black ash	Black ash		Ash		1	ND_Illinois
96	Black gum	Black gum	Black gum		Black gum		3	ND_Illinois
99	Black Jack	Black Jack	Blackjack oak		Oak		24	ND_Illinois
101	Black O	Black O	Black oak		Oak		1	ND_Illinois
104	Black oak	Black oak	Black oak		Oak		275	ND_Illinois
108	black walnut	black walnut	Black walnut		Walnut		5	ND_Illinois
109	Blackjack	Blackjack	Black jack oak		Oak		2	ND_Illinois
111	Blck Oak	Blck Oak	Black oak		Oak		1	ND_Illinois
113	Blk gum	Blk gum	Black gum		Black gum		1	ND_Illinois
114	blk jack	blk jack	Black jack oak		Oak		1	ND_Illinois
115	Blk o	Blk o	Black oak		Oak		7	ND_Illinois
116	blk oak	blk oak	Black oak		Oak		48	ND_Illinois
118	Blk walnut	Blk walnut	Black walnut		Walnut		1	ND_Illinois
122	BO	BO	Oak		Oak		2	ND_Illinois
129	Box Elder	Box Elder	Box elder		Maple		5	ND_Illinois
138	bu[r] oak	bu[r] oak	Burr oak		Oak		1	ND_Illinois
139	Buc-eye	Buc-eye	Buckeye		Buckeye		1	ND_Illinois
146	Buckeye	Buckeye	Buckeye		Buckeye		12	ND_Illinois
150	Bur O	Bur O	Burr oak		Oak		6	ND_Illinois
152	bur oak	bur oak	Burr oak		Oak		86	ND_Illinois
154	Burch	Burch	Birch		Birch		2	ND_Illinois
157	Burr	Burr	Burr oak		Oak		5	ND_Illinois
159	Burr O.	Burr O.	Burr oak		Oak		2	ND_Illinois
161	Burr Oak	Burr Oak	Burr oak		Oak		314	ND_Illinois
165	Butter Nut	Butter Nut	Butternut		Walnut		1	ND_Illinois
167	butternut	butternut	Butternut		Walnut		1	ND_Illinois
169	BW	BW	Black walnut	YES	Walnut		1	ND_Illinois
174	C oak	C oak	Chestnut oak	Yes - Done	Oak		1	ND_Illinois	CVC I am almost certain this is chestnut oak
187	Cherry	Cherry	Cherry		Cherry		21	ND_Illinois
189	cherry tree	cherry tree	Cherry		Cherry		3	ND_Illinois
190	cherrytree	cherrytree	Cherry		Cherry		2	ND_Illinois
191	Chesn oak	Chesn oak	Chestnut oak	Yes - Done	Oak		2	ND_Illinois	CVC level 2 would be chestnut oak
198	cotenwood	cotenwood	Cottonwood		Poplar		2	ND_Illinois
201	cotton	cotton	Cottonwood		Poplar		1	ND_Illinois
203	cotton tree	cotton tree	Cottonwood		Poplar		2	ND_Illinois	CVC pretty sure this is cottonwood
204	cotton wood	cotton wood	Cottonwood		Poplar		4	ND_Illinois
207	cottonwood	cottonwood	Cottonwood		Poplar		9	ND_Illinois
209	crab apple	crab apple	Crab apple		Other hardwood		3	ND_Illinois
210	Crab tree	Crab tree	Crab apple		Other hardwood		1	ND_Illinois
214	Cypress	Cypress	Bald cypress	YES - Done	Bald cypress		5	ND_Illinois	CVC this is truly bald cypress if in southern IL; JP double checked - all 5 of these are from Massac county which is one of the southern most county in IL. So bald cypress
216	dgwd	dgwd	Dogwood		Dogwood		1	ND_Illinois
219	Dogwd	Dogwd	Dogwood		Dogwood		2	ND_Illinois
220	Dogwod	Dogwod	Dogwood		Dogwood		1	ND_Illinois
224	dogwood	dogwood	Dogwood		Dogwood		78	ND_Illinois
226	double burr oak	double burr oak	Burr oak		Oak		1	ND_Illinois
227	double hickory	double hickory	Hickory		Hickory		1	ND_Illinois
228	double pin oak	double pin oak	Pin oak		Oak		1	ND_Illinois
230	double white oak	double white oak	White oak		Oak		3	ND_Illinois
231	Elder	Elder	Boxelder	YES	Maple		2	ND_Illinois	Can we check? Is this Maple then? CVC very likely Box elder level 2 = Maple at level 3a. Some possibility is shrub elder berry (Sambucus). JP - double checked, it is written clearly Elder and ditto, so like Charlie, I think it is likely box elder at level 2 and Maple at level 3a
232	Elleim	Elleim	Elm		Elm		1	ND_Illinois
233	Ellem	Ellem	Elm		Elm		2	ND_Illinois
234	ellim	ellim	Elm		Elm		2	ND_Illinois
235	ellum	ellum	Elm		Elm		1	ND_Illinois
242	Elm	Elm	Elm		Elm		562	ND_Illinois
243	Elm sapling	Elm sapling	Elm		Elm		1	ND_Illinois
250	forked ash	forked ash	Ash		Ash		1	ND_Illinois
251	forked b oak	forked b oak	Black oak		Oak		1	ND_Illinois
252	forked black oak	forked black oak	Black oak		Oak		2	ND_Illinois
253	forked w oak	forked w oak	White oak		Oak		4	ND_Illinois
254	Forked white oak	Forked white oak	White oak		Oak		2	ND_Illinois
255	forked wo	forked wo	White oak		Oak		1	ND_Illinois
258	g? oak	g? oak	Oak	YES	Oak		1	ND_Illinois	see above; JP changed Level 2 to Green/gray ash
261	Gum	Gum	Black gum/sweet gum		Black gum/sweet gum		88	ND_Illinois
264	H	H	Hickory	YES	Hickory		2	ND_Illinois	CVC very likely hickory
266	hack	hack	Hackberry		Hackberry		3	ND_Illinois
269	hack berry	hack berry	Hackberry		Hackberry		1	ND_Illinois
273	hackberry	hackberry	Hackberry		Hackberry		27	ND_Illinois
275	Hackbery	Hackbery	Hackberry		Hackberry		1	ND_Illinois
276	hackbry	hackbry	Hackberry		Hackberry		1	ND_Illinois
277	Hackby	Hackby	Hackberry		Hackberry		7	ND_Illinois
278	Haw	Haw	Hawthorn		Other hardwood		1	ND_Illinois	CVC all the haws (red, black and possibly white thorn) are possibly the same as thorn = hawthorn (Crataegus) or at level 2 Haw. To level 3a probably becomes Rose tree, but note the some shrub Viburnums were called black haw.
283	Hby	Hby	Hackberry		Hackberry		1	ND_Illinois
286	Hcko	Hcko	Hickory		Hickory		2	ND_Illinois
288	hcy	hcy	Hickory		Hickory		1	ND_Illinois
296	hick	hick	Hickory		Hickory		26	ND_Illinois
300	hickey	hickey	Hickory		Hickory		1	ND_Illinois
301	hickoey	hickoey	Hickory		Hickory		1	ND_Illinois
305	hickory	hickory	Hickory		Hickory		863	ND_Illinois
307	hickory sapling	hickory sapling	Hickory		Hickory		2	ND_Illinois
308	hickoy	hickoy	Hickory		Hickory		3	ND_Illinois
309	hickr	hickr	Hickory		Hickory		1	ND_Illinois
310	Hickry	Hickry	Hickory		Hickory		27	ND_Illinois
311	Hicky	Hicky	Hickory		Hickory		200	ND_Illinois
313	hicy	hicy	Hickory		Hickory		2	ND_Illinois
315	hikY	hikY	Hickory		Hickory		1	ND_Illinois
316	Hkry	Hkry	Hickory		Hickory		1	ND_Illinois
317	Hky	Hky	Hickory		Hickory		105	ND_Illinois
321	honey locus	honey locus	Honey locust	NO - Done	Locust		3	ND_Illinois	CVC definitely honey locust, which might be lumped at level 3a as locust (together with black locust) These are 2 genera, but both go by the common name locust. In thorn would be white thorn or thorn apple = Hawthorn and into 3a Rose tree. There is a possibliity that honey locust would be called thorn, but that is a problem with thorn not here with honey locust. JP chnaged Level 2 from Thorn tree…
323	honey locust	honey locust	Honey locust	NO - Done	Locust		10	ND_Illinois	JP chnaged Level 2 from Thorn tree to honey locust
325	honey Locust	honey Locust	Honey locust		Locust		1	ND_Illinois
326	hony locust	hony locust	Honey locust	NO - Done	Locust		1	ND_Illinois	JP chnaged Level 2 from Thorn tree to honey locust
328	Hoop Ash	Hoop Ash	Other hardwood		Other hardwood		1	ND_Illinois	see above
329	hoopash	hoopash	Other hardwood		Other hardwood		2	ND_Illinois	see above
330	hoopwood	hoopwood	Other hardwood		Other hardwood		8	ND_Illinois	see above
331	Horn beam	Horn beam	Hornbeam	NO - Done	Ironwood		1	ND_Illinois	CVC some difference here as may be Ostrya or Carpinus here level 2 is hornbeam (Carpinus more likely) and level 3a is ironwood
335	H-symbol	H-symbol	Hickory		Hickory		14	ND_Illinois
339	Iron wood	Iron wood	Ironwood		Ironwood		1	ND_Illinois
340	Iron Wood birch	Iron Wood birch	Ironwood		Ironwood		1	ND_Illinois	CVC perhaps 2 trees, but otherwise I would assume ironeood (in the birch family)
345	ironwood	ironwood	Ironwood		Ironwood		8	ND_Illinois
348	J oak	J oak	Jack oak		Oak		27	ND_Illinois	CVC level 2 jack oak and almost certainly blackjack oak but this is several species depending on location
351	Jack O	Jack O	Jack oak		Oak		1	ND_Illinois	CVC level 2 jack oak and almost certainly blackjack oak but this is several species depending on location
353	jack oak	jack oak	Jack oak		Oak		3	ND_Illinois	CVC level 2 jack oak and almost certainly blackjack oak but this is several species depending on location
357	jo	jo	Jack oak		Oak		2	ND_Illinois	CVC level 2 jack oak and almost certainly blackjack oak but this is several species depending on location
359	Lin	Lin	Lynn		Basswood		6	ND_Illinois	Level 2 is lynn
361	Linn	Linn	Lynn		Basswood		4	ND_Illinois	Level 2 is lynn
363	locu	locu	Locust	YES - Done	Locust		2	ND_Illinois	CVC Level 2 is locust, I doubt any of these are thorn
364	locus	locus	Locust		Locust		2	ND_Illinois
365	locus	locus	Locust	YES - Done	Locust		4	ND_Illinois	CVC Level 2 is locust, I doubt any of these are thorn
366	Locust	Locust	Locust		Locust		5	ND_Illinois
367	Locust	Locust	Locust	YES - Done	Locust		11	ND_Illinois	CVC Level 2 is locust, I doubt any of these are thorn
369	Lyme	Lyme	Lynn		Basswood		4	ND_Illinois	CVC level 2 would be lynn
372	Lyn	Lyn	Lynn		Basswood		6	ND_Illinois	CVC level 2 would be lynn
376	lynn	lynn	Lynn		Basswood		25	ND_Illinois	CVC level 2 would be lynn
378	M oak	M oak	Oak		Oak		1	ND_Illinois	CVC no guess put in misc oak
380	map	map	Maple		Maple		116	ND_Illinois
387	maple	maple	Maple		Maple		92	ND_Illinois
390	mapole	mapole	Maple		Maple		2	ND_Illinois
395	Mulberry	Mulberry	Mulberry		Mulberry		33	ND_Illinois
397	mulbery	mulbery	Mulberry		Mulberry		5	ND_Illinois
398	mulby	mulby	Mulberry		Mulberry		3	ND_Illinois
401	No Tree	No Tree	No tree		No tree		6862	ND_Illinois
407	oak	oak	Oak		Oak		9	ND_Illinois
417	Overcup	Overcup	Overcup oak		Oak		19	ND_Illinois
418	overcup o	overcup o	Overcup oak		Oak		1	ND_Illinois
420	Overcup Oak	Overcup Oak	Overcup oak		Oak		26	ND_Illinois
421	Overcup Ok	Overcup Ok	Overcup oak		Oak		1	ND_Illinois
		p o	Pin/post oak		Oak			ND_Illinois
425	P oak	P oak	Pin/post oak	YES	Oak		1	ND_Illinois	see above
426	P oak	P oak	Pin/post oak	YES	Oak		3	ND_Illinois	see above
427	P oak	P oak	Pin/post oak	YES	Oak		48	ND_Illinois	see above
431	P.O	P.O	Pin/post oak	YES	Oak		22	ND_Illinois	see above
435	Peccon	Peccon	Pecan		Other hardwood		1	ND_Illinois
436	pecon	pecon	Pecan		Other hardwood		5	ND_Illinois
440	persimmen	persimmen	Persimmon		Other hardwood		3	ND_Illinois
442	persimmon	persimmon	Persimmon		Other hardwood		1	ND_Illinois
443	pin	pin	Pin Oak	YES - Done	Oak		2	ND_Illinois	CVC undoubtably pin oak
445	pin o	pin o	Pin Oak		Oak		10	ND_Illinois
448	pin oak	pin oak	Pin Oak		Oak		3	ND_Illinois
449	pin oak	pin oak	Pin Oak		Oak		279	ND_Illinois
458	PO	PO	Pin/post oak	YES	Oak		1	ND_Illinois	CVC see above post or pin oak check nearby calls
459	po	po	Oak	YES	Oak		12	ND_Illinois	CVC see above post or pin oak check nearby calls
465	poplar	poplar	Poplar/tulip poplar		Poplar/tulip poplar		9	ND_Illinois	"
466	poplar	poplar	Poplar/tulip poplar		Poplar/tulip poplar		12	ND_Illinois	"
473	post	post	Post oak		Oak		2	ND_Illinois
474	post o	post o	Post oak		Oak		9	ND_Illinois
477	post oak	post oak	Post oak		Oak		144	ND_Illinois
480	quakeing asp	quakeing asp	Aspen	YES	Poplar		1	ND_Illinois	see above, note big tooth was not really recognized at this time so all go into aspen without any loss
484	quaking asp	quaking asp	Aspen		Poplar		2	ND_Illinois	see above
487	r o	r o	Red oak		Oak		22	ND_Illinois
488	R oak	R oak	Red oak		Oak		67	ND_Illinois
493	rd bud	rd bud	Red bud		Other hardwood		1	ND_Illinois
495	red bud	red bud	Red bud		Other hardwood		4	ND_Illinois
500	red haw	red haw	Hawthorn		Other hardwood		1	ND_Illinois	STJ: Why hawthorn here and red haw above? CVC here level 2 is red haw. JP Level 2 had been entered as Hawthorne, changed to Red haw 1-31-14
501	red o	red o	Red oak		Oak		5	ND_Illinois
504	red oak	red oak	Red oak		Oak		129	ND_Illinois
506	Red pin oak	Red pin oak	Pin oak		Oak		1	ND_Illinois
		ro	Red oak		Oak			ND_Illinois
513	ro: oak	ro: oak	Red oak		Oak		2	ND_Illinois
514	roak	roak	Red oak		Oak		1	ND_Illinois
519	S gum	S gum	Sweet gum		Sweet gum		9	ND_Illinois
521	s oak	s oak	Spanish/swamp oak	YES	Oak		1	ND_Illinois	see above; JP changed Level 2 from Spanish oak to Oak
522	s oak	s oak	Spanish/swamp oak	YES	Oak		45	ND_Illinois	see above; JP changed Level 2 from Spanish oak to Oak
938	s oak	s oak	Spanish/swamp oak	YES	Oak		1	ND_Illinois	Jody added 1-24-14.
529	S.O.	S.O.	Spanish/swamp oak	YES	Oak		5	ND_Illinois	JP changed Level 2 from Spanish oak to Oak
530	Safrfras	Safrfras	Sassafrass		Other hardwood		1	ND_Illinois
531	safsafras	safsafras	Sassafrass		Other hardwood		1	ND_Illinois
533	Sasafras	Sasafras	Sassafrass		Other hardwood		3	ND_Illinois
535	sassafra	sassafra	Sassafrass		Other hardwood		1	ND_Illinois
537	sassafras	sassafras	Sassafrass		Other hardwood		8	ND_Illinois
539	sassafrass	sassafrass	Sassafrass		Other hardwood		9	ND_Illinois
542	SC. Species	SC. Species	Name illegible		Unknown tree		1	ND_Illinois
544	sealy bark hickory	sealy bark hickory	Scalybark hickory		Hickory		1	ND_Illinois	CVC level 2 would be scalybark hickory level 3a is hickory
545	servicebrry	servicebrry	Serviceberry		Other hardwood		1	ND_Illinois
	Shugar tree	Shugar tree	Sugar tree		Maple			ND_Illinois
547	Shugartree	Shugartree	Sugar tree		Maple		3	ND_Illinois
548	Shugurtree	Shugurtree	Sugar tree		Maple		2	ND_Illinois
556	Soft maple	Soft maple	Maple		Maple		4	ND_Illinois
559	Sp. oak	Sp. oak	Spanish oak		Oak		2	ND_Illinois	CVC finally sp. o is definitely spanish oak so s o is possibly swamp oak
562	Span o	Span o	Spanish oak		Oak		2	ND_Illinois
563	Span oak	Span oak	Spanish oak		Oak		1	ND_Illinois
566	Spanish O	Spanish O	Spanish oak		Oak		1	ND_Illinois
568	Spanish oak	Spanish oak	Spanish oak		Oak		11	ND_Illinois
569	Sph O	Sph O	Spanish oak		Oak		4	ND_Illinois
	spn o	spn o	Spanish/swamp oak		Oak			ND_Illinois
574	Sug Maple	Sug Maple	Sugar maple		Maple		1	ND_Illinois
575	sugar	sugar	Sugar		Maple		91	ND_Illinois	CVC level 2 would be sugar
579	Sugar Maple	Sugar Maple	Sugar maple		Maple		3	ND_Illinois
581	Sugar tree	Sugar tree	Sugar tree		Maple		33	ND_Illinois	CVC level 2 would be sugar or sugar tree
583	sugartree	sugartree	Sugar tree		Maple		18	ND_Illinois	CVC level 2 would be sugar or sugar tree
587	swamp maple	swamp maple	Swamp maple		Maple		1	ND_Illinois
939	swamp oak	swamp oak	Swamp oak		Oak		2	ND_Illinois	Jody added 1-24-14.
591	sweet gum	sweet gum	Sweet Gum		Sweet gum		10	ND_Illinois
602	syc.	syc.	Sycamore		Sycamore		4	ND_Illinois
603	Sycam	Sycam	Sycamore		Sycamore		2	ND_Illinois
607	sycamore	sycamore	Sycamore		Sycamore		31	ND_Illinois
608	syck	syck	Sycamore		Sycamore		1	ND_Illinois
609	syckamor	syckamor	Sycamore		Sycamore		1	ND_Illinois
610	syckamore	syckamore	Sycamore		Sycamore		2	ND_Illinois
623	thorn	thorn	Thorn tree	YES - Done	Other hardwood		1	ND_Illinois	CVC explicitly this is thorn very likely Rose tree at level 3a; JP changed Level 2 from Hawthorn to Thorn
628	tree	tree	Unknown tree		Unknown tree		1	ND_Illinois	CVC a new category : undef.? JP: changed Level 2 from "custom" (ND's label for undefined) to Undefined
633	W	W	Unknown tree	YES - Done	Unknown tree		3	ND_Illinois	JP - There is only 3 - do we care? JMc - No.
		W (slightly covered by finger) Oak			Oak			ND_Illinois
635	w elm	w elm	White elm		Elm		1	ND_Illinois
637	W Maple	W Maple	White maple	NO	Maple		1	ND_Illinois	CVC keep this white maple at level 2 as could be silver maple, ha another s maple which is not sugar maple. JP changed Level 2 from Soft maple to White maple
638	W O.	W O	White oak		Oak		697	ND_Illinois
638	W O.	W O.	White oak		Oak		697	ND_Illinois
639	W oak	W oak	White oak		Oak		1	ND_Illinois
640	w oak	w oak	White oak		Oak		1756	ND_Illinois
641	W Oak	W Oak	White oak		Oak		188	ND_Illinois
642	W Walnt	W Walnt	White walnut	YES - Done	Walnut		1	ND_Illinois	CVC at level 2 this would be white walnut and walnut at level 3a; JP changed Level 2 from butternut to White walnut 1-31-14
643	W walnut	W walnut	White walnut	YES - Done	Walnut		3	ND_Illinois	CVC at level 2 this would be white walnut and walnut at level 3a; JP changed Level 2 from butternut to White walnut 1-31-14
644	W walnut	W walnut	White walnut	YES - Done	Walnut		4	ND_Illinois	JP changed from W walnut to White walnut
646	w. ash	w. ash	White ash		Ash		29	ND_Illinois
661	Walnut	Walnut	Walnut	YES - Done	Walnut		23	ND_Illinois	CVC at level 2 this would be walnut; JP changed level 2 from Black Walnut to Walnut
662	Walnut	Walnut	Walnut		Walnut		13	ND_Illinois
665	walt	walt	Walnut	YES - Done	Walnut		1	ND_Illinois	CVC I would say walnut not black walnut; JP changed level 2 from Black Walnut to Walnut
669	water birch	water birch	Water Birch	YES - Done	Birch		1	ND_Illinois	CVC species uncertain but at level 3a goes to birch. JP to check because Beech could look like Birch in PLS scribble; JP sent to CVC 1-31-14 - still looks like birch to me, but wanted Charlie's opinion. Charlie agrees
677	Wh Ash	Wh Ash	White ash		Ash		1	ND_Illinois
682	white	white	White oak	YES	Oak		2	ND_Illinois
684	White Ash	White Ash	White ash		Ash		1	ND_Illinois
687	White O.	White O.	White oak		Oak		5	ND_Illinois
690	white oak	white oak	White oak		Oak		2	ND_Illinois
692	white oak	white oak	White oak		Oak		339	ND_Illinois
696	white walnut	white walnut	White walnut	YES - Done	Walnut		3	ND_Illinois	CVC would be white walnut in level 2; JP changed level 2 from Butternut to White walnut 1-31-14
705	willow	willow	Willow		Willow		11	ND_Illinois
707	witness tree	witness tree	Unknown tree	YES	Unknown tree		1	ND_Illinois	CVC into undef.
711	WO	WO	White oak		Oak		9	ND_Illinois
		wo	White oak		Oak			ND_Illinois
733	yellow oak	yellow oak	Yellow oak		Oak		21	ND_Illinois
			No tree		No tree			ND_Illinois
	88888	88888	88888 (illegible)		Unknown tree		6	ND_Indiana	Updated to reflect ND IN PLS ver 1.3
	99999	99999	Name missing		Unknown tree		38	ND_Indiana	Updated to reflect ND IN PLS ver 1.3
	(?) Elm	(?) Elm	Elm		Elm		1	ND_Indiana	Updated to reflect ND IN PLS ver 1.3
	? oak	? oak	Oak		Oak		1	ND_Indiana	Updated to reflect ND IN PLS ver 1.3
	A forked B Walnut	A forked B Walnut	Black walnut		Walnut		1	ND_Indiana	Updated to reflect ND IN PLS ver 1.3
	ash	ash	Ash		Ash		824	ND_Indiana	Updated to reflect ND IN PLS ver 1.3
	aspen	aspen	Aspen		Poplar		235	ND_Indiana	Updated to reflect ND IN PLS ver 1.3
	Aspin	Aspin	Aspen		Poplar		2	ND_Indiana	Updated to reflect ND IN PLS ver 1.3
	B	B	Unknown tree		Unknown tree		2	ND_Indiana	Updated to reflect ND IN PLS ver 1.3
	b	b	Unknown tree		Unknown tree		2	ND_Indiana	Updated to reflect ND IN PLS ver 1.3
	B 99999	B 99999	Unknown tree		Unknown tree		58	ND_Indiana	Updated to reflect ND IN PLS ver 1.3
	B alder	B alder	Alder		Alder		7	ND_Indiana	Updated to reflect ND IN PLS ver 1.3
	b ash	b ash	Black/blue ash		Ash		310	ND_Indiana	Updated to reflect ND IN PLS ver 1.3
	b elm	b elm	Bitter elm		Elm		1	ND_Indiana	Updated to reflect ND IN PLS ver 1.3
	B G	B G	Unknown tree		Unknown tree		1	ND_Indiana	Updated to reflect ND IN PLS ver 1.3
	b gum	b gum	Black gum		Black gum		50	ND_Indiana	Updated to reflect ND IN PLS ver 1.3
	B Haw	B Haw	Hawthorn		Other hardwood		1	ND_Indiana	Updated to reflect ND IN PLS ver 1.3
	B Hickory	B Hickory	Black hickory		Hickory		2	ND_Indiana	Updated to reflect ND IN PLS ver 1.3
	B Jack	B Jack	Blackjack oak		Oak		75	ND_Indiana	Updated to reflect ND IN PLS ver 1.3
	b jack	b jack	Blackjack oak		Oak		1	ND_Indiana	Updated to reflect ND IN PLS ver 1.3
	b o	b o	Burr/black oak		Oak		3	ND_Indiana	Updated to reflect ND IN PLS ver 1.3
	B Oak	B Oak	Burr/black oak		Oak		1095	ND_Indiana	Updated to reflect ND IN PLS ver 1.3
	b oak	b oak	Burr/black oak		Oak		1158	ND_Indiana	Updated to reflect ND IN PLS ver 1.3
	b ok	b ok	Black oak		Oak		7	ND_Indiana	Updated to reflect ND IN PLS ver 1.3
	b walnut	b walnut	Black walnut		Walnut		56	ND_Indiana	Updated to reflect ND IN PLS ver 1.3
	B. Ash	B. Ash	Black/blue ash		Ash		84	ND_Indiana	Updated to reflect ND IN PLS ver 1.3
	B. Gum	B. Gum	Black gum		Black gum		3	ND_Indiana	Updated to reflect ND IN PLS ver 1.3
	b. hicky	b. hicky	Hickory		Hickory		1	ND_Indiana	Updated to reflect ND IN PLS ver 1.3
	B. Jack	B. Jack	Blackjack oak		Oak		1	ND_Indiana	Updated to reflect ND IN PLS ver 1.3
	B. O	B. O	Burr/black oak		Oak		1	ND_Indiana	Updated to reflect ND IN PLS ver 1.3
	B. O.	B. O.	Burr/black oak		Oak		2	ND_Indiana	Updated to reflect ND IN PLS ver 1.3
	B. Oak	B. Oak	Black/burr oak		Oak		362	ND_Indiana	Updated to reflect ND IN PLS ver 1.3
	B. tree	B. tree	Bottom tree		Unknown tree		2	ND_Indiana	Updated to reflect ND IN PLS ver 1.3
	B. Walnut	B. Walnut	Black walnut		Walnut		46	ND_Indiana	Updated to reflect ND IN PLS ver 1.3
	B.Ash	B.Ash	Black/blue ash		Ash		1	ND_Indiana	Updated to reflect ND IN PLS ver 1.3
	bastard birch	bastard birch	Birch		Birch		1	ND_Indiana	Updated to reflect ND IN PLS ver 1.3
	beech	beech	Beech		Beech		7831	ND_Indiana	Updated to reflect ND IN PLS ver 1.3
	beech (double)	beech (double)	Beech		Beech		1	ND_Indiana	Updated to reflect ND IN PLS ver 1.3
	Beech Sapling	Beech Sapling	Beech		Beech		2	ND_Indiana	Updated to reflect ND IN PLS ver 1.3
	beech stump	beech stump	Beech		Beech		2	ND_Indiana	Updated to reflect ND IN PLS ver 1.3
	birch	birch	Birch		Birch		43	ND_Indiana	Updated to reflect ND IN PLS ver 1.3
	Bitter Elm	Bitter Elm	Bitter elm		Elm		3	ND_Indiana	Updated to reflect ND IN PLS ver 1.3
	bitter elm	bitter elm	Bitter elm		Elm		4	ND_Indiana	Updated to reflect ND IN PLS ver 1.3
	bk ash	bk ash	Black ash		Ash		1	ND_Indiana	Updated to reflect ND IN PLS ver 1.3
	bk oak	bk oak	Blackjack/black oak		Oak		1	ND_Indiana	Updated to reflect ND IN PLS ver 1.3
	bl ash	bl ash	Black/blue ash		Ash		1	ND_Indiana	Updated to reflect ND IN PLS ver 1.3
	Bl Ash	Bl Ash	Black/blue ash		Ash		2	ND_Indiana	Updated to reflect ND IN PLS ver 1.3
	Bl Jack	Bl Jack	Blackjack oak		Oak		1	ND_Indiana	Updated to reflect ND IN PLS ver 1.3
	Bl oak	Bl oak	Black oak		Oak		40	ND_Indiana	Updated to reflect ND IN PLS ver 1.3
	Bl Ok	Bl Ok	Black oak		Oak		1	ND_Indiana	Updated to reflect ND IN PLS ver 1.3
	bl ok	bl ok	Black oak		Oak		1	ND_Indiana	Updated to reflect ND IN PLS ver 1.3
	Bl. Ash	Bl. Ash	Black/blue ash		Ash		2	ND_Indiana	Updated to reflect ND IN PLS ver 1.3
	Bl. oak	Bl. oak	Black oak		Oak		1	ND_Indiana	Updated to reflect ND IN PLS ver 1.3
	Bl. Oak	Bl. Oak	Black oak		Oak		2	ND_Indiana	Updated to reflect ND IN PLS ver 1.3
	Black 99999	Black 99999	Unknown tree		Unknown tree		1	ND_Indiana	Updated to reflect ND IN PLS ver 1.3
	Black Ash	Black Ash	Black ash		Ash		9	ND_Indiana	Updated to reflect ND IN PLS ver 1.3
	black cherry	black cherry	Black cherry		Cherry		1	ND_Indiana	Updated to reflect ND IN PLS ver 1.3
	black gum	black gum	Black gum		Black gum		7	ND_Indiana	Updated to reflect ND IN PLS ver 1.3
	black jack	black jack	Blackjack oak		Oak		7	ND_Indiana	Updated to reflect ND IN PLS ver 1.3
	black oak	black oak	Black oak		Oak		28	ND_Indiana	Updated to reflect ND IN PLS ver 1.3
	Black Oak	Black Oak	Black oak		Oak		41	ND_Indiana	Updated to reflect ND IN PLS ver 1.3
	black ok	black ok	Black oak		Oak		1	ND_Indiana	Updated to reflect ND IN PLS ver 1.3
	black or yellow oak	black or yellow oak	Oak		Oak		1	ND_Indiana	Updated to reflect ND IN PLS ver 1.3
	Black Walnut	Black Walnut	Black walnut		Walnut		9	ND_Indiana	Updated to reflect ND IN PLS ver 1.3
	Blk ash	Blk ash	Black ash		Ash		33	ND_Indiana	Updated to reflect ND IN PLS ver 1.3
	Blk Gum	Blk Gum	Black gum		Black gum		5	ND_Indiana	Updated to reflect ND IN PLS ver 1.3
	blk O	blk O	Black oak		Oak		1	ND_Indiana	Updated to reflect ND IN PLS ver 1.3
	Blk oak	Blk oak	Black oak		Oak		40	ND_Indiana	Updated to reflect ND IN PLS ver 1.3
	blk walnut	blk walnut	Black walnut		Walnut		1	ND_Indiana	Updated to reflect ND IN PLS ver 1.3
	Blk Walnut	Blk Walnut	Black walnut		Walnut		1	ND_Indiana	Updated to reflect ND IN PLS ver 1.3
	Blk. Ash	Blk. Ash	Black ash		Ash		1	ND_Indiana	Updated to reflect ND IN PLS ver 1.3
	Blue Ash	Blue Ash	Blue ash		Ash		74	ND_Indiana	Updated to reflect ND IN PLS ver 1.3
	Blue Ash Sapling	Blue Ash Sapling	Blue ash		Ash		1	ND_Indiana	Updated to reflect ND IN PLS ver 1.3
	boak	boak	Black/burr oak		Oak		1	ND_Indiana	Updated to reflect ND IN PLS ver 1.3
	bottomwood	bottomwood	Other hardwood		Other hardwood		1	ND_Indiana	Updated to reflect ND IN PLS ver 1.3
	Box Elder	Box Elder	Box elder		Maple		15	ND_Indiana	Updated to reflect ND IN PLS ver 1.3
	box elder	box elder	Box elder		Maple		1	ND_Indiana	Updated to reflect ND IN PLS ver 1.3
	boxelder	boxelder	Box elder		Maple		1	ND_Indiana	Updated to reflect ND IN PLS ver 1.3
	boxwood	boxwood	Boxwood		Maple		1	ND_Indiana	Updated to reflect ND IN PLS ver 1.3
	Br Oak	Br Oak	Bur oak		Oak		221	ND_Indiana	Updated to reflect ND IN PLS ver 1.3
	br oak	br oak	Bur oak		Oak		290	ND_Indiana	Updated to reflect ND IN PLS ver 1.3
	Br. Oak	Br. Oak	Bur oak		Oak		22	ND_Indiana	Updated to reflect ND IN PLS ver 1.3
	buckeye	buckeye	Buckeye		Buckeye		153	ND_Indiana	Updated to reflect ND IN PLS ver 1.3
	Buckeye	Buckeye	Buckeye		Buckeye		177	ND_Indiana	Updated to reflect ND IN PLS ver 1.3
	bur oak	bur oak	Bur oak		Oak		50	ND_Indiana	Updated to reflect ND IN PLS ver 1.3
	burr o	burr o	Bur oak		Oak		1	ND_Indiana	Updated to reflect ND IN PLS ver 1.3
	Burr O.	Burr O.	Burr oak		Oak		1	ND_Indiana	Updated to reflect ND IN PLS ver 1.3
	burr oak	burr oak	Bur oak		Oak		313	ND_Indiana	Updated to reflect ND IN PLS ver 1.3
	Burr Oak	Burr Oak	Bur oak		Oak		2	ND_Indiana	Updated to reflect ND IN PLS ver 1.3
	butternut	butternut	Butternut		Walnut		4	ND_Indiana	Updated to reflect ND IN PLS ver 1.3
	cherry	cherry	Cherry		Cherry		111	ND_Indiana	Updated to reflect ND IN PLS ver 1.3
	chesnut	chesnut	Chestnut		Chestnut		1	ND_Indiana	Updated to reflect ND IN PLS ver 1.3
	chest oak	chest oak	Chestnut oak		Oak		3	ND_Indiana	Updated to reflect ND IN PLS ver 1.3
	Chest. Oak	Chest. Oak	Chestnut oak		Oak		23	ND_Indiana	Updated to reflect ND IN PLS ver 1.3
	chestnut	chestnut	Chestnut		Chestnut		2	ND_Indiana	Updated to reflect ND IN PLS ver 1.3
	chestnut oak	chestnut oak	Chestnut oak		Oak		2	ND_Indiana	Updated to reflect ND IN PLS ver 1.3
	Coffee nut	Coffee nut	Kentucky coffee tree		Other hardwood		1	ND_Indiana	Updated to reflect ND IN PLS ver 1.3
	coffee tree	coffee tree	Kentucky coffee tree		Other hardwood		1	ND_Indiana	Updated to reflect ND IN PLS ver 1.3
	coffeenut	coffeenut	Kentucky coffee tree		Other hardwood		2	ND_Indiana	Updated to reflect ND IN PLS ver 1.3
	Cottonwood	Cottonwood	Cottonwood		Poplar		13	ND_Indiana	Updated to reflect ND IN PLS ver 1.3
	cottonwood	cottonwood	Cottonwood		Poplar		19	ND_Indiana	Updated to reflect ND IN PLS ver 1.3
	crab apple	crab apple	Crab apple		Other hardwood		3	ND_Indiana	Updated to reflect ND IN PLS ver 1.3
	crabapple	crabapple	Crab apple		Other hardwood		1	ND_Indiana	Updated to reflect ND IN PLS ver 1.3
	Crabapple	Crabapple	Crab apple		Other hardwood		1	ND_Indiana	Updated to reflect ND IN PLS ver 1.3
	dbl br oak	dbl br oak	Bur oak		Oak		1	ND_Indiana	Updated to reflect ND IN PLS ver 1.3
	Dogw.	Dogw.	Dogwood		Dogwood		1	ND_Indiana	Updated to reflect ND IN PLS ver 1.3
	dogwd	dogwd	Dogwood		Dogwood		3	ND_Indiana	Updated to reflect ND IN PLS ver 1.3
	dogwod	dogwod	Dogwood		Dogwood		1	ND_Indiana	Updated to reflect ND IN PLS ver 1.3
	dogwood	dogwood	Dogwood		Dogwood		459	ND_Indiana	Updated to reflect ND IN PLS ver 1.3
	Dogwood	Dogwood	Dogwood		Dogwood		1	ND_Indiana	Updated to reflect ND IN PLS ver 1.3
	Double br oak	Double br oak	Bur oak		Oak		2	ND_Indiana	Updated to reflect ND IN PLS ver 1.3
	Double maple	Double maple	Maple		Maple		1	ND_Indiana	Updated to reflect ND IN PLS ver 1.3
	Double P oak	Double P oak	Pin/post oak		Oak		1	ND_Indiana	Updated to reflect ND IN PLS ver 1.3
	double w oak	double w oak	White Oak		Oak		1	ND_Indiana	Updated to reflect ND IN PLS ver 1.3
	Double W oak	Double W oak	White Oak		Oak		4	ND_Indiana	Updated to reflect ND IN PLS ver 1.3
	Double W. Oak	Double W. Oak	White oak		Oak		3	ND_Indiana	Updated to reflect ND IN PLS ver 1.3
	double y oak	double y oak	Yellow oak		Oak		1	ND_Indiana	Updated to reflect ND IN PLS ver 1.3
	dry r oak	dry r oak	Red Oak		Oak		1	ND_Indiana	Updated to reflect ND IN PLS ver 1.3
	dry w oak	dry w oak	White Oak		Oak		2	ND_Indiana	Updated to reflect ND IN PLS ver 1.3
	E	E	Other hardwood		Other hardwood		1	ND_Indiana	Updated to reflect ND IN PLS ver 1.3
	elm	elm	Elm		Elm		1256	ND_Indiana	Updated to reflect ND IN PLS ver 1.3
	Elm and beech twisted together	Elm and beech twisted together	Other hardwood		Other hardwood		1	ND_Indiana	Updated to reflect ND IN PLS ver 1.3
	Fkd B. Oak	Fkd B. Oak	Black/burr oak		Oak		1	ND_Indiana	Updated to reflect ND IN PLS ver 1.3
	Fked W Oak	Fked W Oak	White Oak		Oak		1	ND_Indiana	Updated to reflect ND IN PLS ver 1.3
	forked Elm	forked Elm	Elm		Elm		1	ND_Indiana	Updated to reflect ND IN PLS ver 1.3
	g ash	g ash	Green/gray ash		Ash		30	ND_Indiana	Updated to reflect ND IN PLS ver 1.3
	G. Ash	G. Ash	Green/gray ash		Ash		14	ND_Indiana	Updated to reflect ND IN PLS ver 1.3
	Gray Ash	Gray Ash	Gray ash		Ash		35	ND_Indiana	Updated to reflect ND IN PLS ver 1.3
	Grey Ash	Grey Ash	Gray ash		Ash		7	ND_Indiana	Updated to reflect ND IN PLS ver 1.3
	Ground Beech	Ground Beech	Beech		Beech		1	ND_Indiana	Updated to reflect ND IN PLS ver 1.3
	gum	gum	Black gum/sweet gum		Black gum/sweet gum		316	ND_Indiana	Updated to reflect ND IN PLS ver 1.3
	H elm	H elm	Elm		Elm		5	ND_Indiana	Updated to reflect ND IN PLS ver 1.3
	H locust	H locust	Honey locust		Locust		1	ND_Indiana	Updated to reflect ND IN PLS ver 1.3
	hackberry	hackberry	Hackberry		Hackberry		141	ND_Indiana	Updated to reflect ND IN PLS ver 1.3
	haw	haw	Hawthorn		Other hardwood		5	ND_Indiana	Updated to reflect ND IN PLS ver 1.3
	haw bush	haw bush	Hawthorn		Other hardwood		1	ND_Indiana	Updated to reflect ND IN PLS ver 1.3
	haw tree	haw tree	Hawthorn		Other hardwood		2	ND_Indiana	Updated to reflect ND IN PLS ver 1.3
	hick	hick	Hickory		Hickory		2	ND_Indiana	Updated to reflect ND IN PLS ver 1.3
	hickory	hickory	Hickory		Hickory		12	ND_Indiana	Updated to reflect ND IN PLS ver 1.3
	Hickory	Hickory	Hickory		Hickory		2426	ND_Indiana	Updated to reflect ND IN PLS ver 1.3
	Hickory sapling	Hickory sapling	Hickory		Hickory		1	ND_Indiana	Updated to reflect ND IN PLS ver 1.3
	hickry	hickry	Hickory		Hickory		1	ND_Indiana	Updated to reflect ND IN PLS ver 1.3
	hicky	hicky	Hickory		Hickory		178	ND_Indiana	Updated to reflect ND IN PLS ver 1.3
	Honey Locust	Honey Locust	Honey locust		Locust		5	ND_Indiana	Updated to reflect ND IN PLS ver 1.3
	honey locust	honey locust	Honey locust		Locust		10	ND_Indiana	Updated to reflect ND IN PLS ver 1.3
	hoopwood	hoopwood	Other hardwood		Other hardwood		7	ND_Indiana	Updated to reflect ND IN PLS ver 1.3
	Horn beam	Horn beam	Hornbeam		Ironwood		1	ND_Indiana	Updated to reflect ND IN PLS ver 1.3
	Hornbeam	Hornbeam	American hornbeam		Ironwood		67	ND_Indiana	Updated to reflect ND IN PLS ver 1.3
	Irnwd	Irnwd	Ironwood		Ironwood		6	ND_Indiana	Updated to reflect ND IN PLS ver 1.3
	iron	iron	Ironwood		Ironwood		1	ND_Indiana	Updated to reflect ND IN PLS ver 1.3
	iron wood	iron wood	Ironwood		Ironwood		1	ND_Indiana	Updated to reflect ND IN PLS ver 1.3
	IronD	IronD	Ironwood		Ironwood		13	ND_Indiana	Updated to reflect ND IN PLS ver 1.3
	Ironw	Ironw	Ironwood		Ironwood		10	ND_Indiana	Updated to reflect ND IN PLS ver 1.3
	ironwd	ironwd	Ironwood		Ironwood		88	ND_Indiana	Updated to reflect ND IN PLS ver 1.3
	ironwod	ironwod	Ironwood		Ironwood		4	ND_Indiana	Updated to reflect ND IN PLS ver 1.3
	Ironwood	Ironwood	Ironwood		Ironwood		481	ND_Indiana	Updated to reflect ND IN PLS ver 1.3
	Ironwood sapling	Ironwood sapling	Ironwood		Ironwood		1	ND_Indiana	Updated to reflect ND IN PLS ver 1.3
	j oak	j oak	Jack oak		Oak		90	ND_Indiana	Updated to reflect ND IN PLS ver 1.3
	J. Oak	J. Oak	Jack oak		Oak		13	ND_Indiana	Updated to reflect ND IN PLS ver 1.3
	J? oak	J? oak	Jack oak		Oak		1	ND_Indiana	Updated to reflect ND IN PLS ver 1.3
	Jack Oak	Jack Oak	Jack oak		Oak		42	ND_Indiana	Updated to reflect ND IN PLS ver 1.3
	jack oak	jack oak	Jack oak		Oak		48	ND_Indiana	Updated to reflect ND IN PLS ver 1.3
	linn	linn	Lynn		Basswood		1	ND_Indiana	Updated to reflect ND IN PLS ver 1.3
	Locust	Locust	Locust		Locust		21	ND_Indiana	Updated to reflect ND IN PLS ver 1.3
	Lyme	Lyme	Lynn		Basswood		12	ND_Indiana	Updated to reflect ND IN PLS ver 1.3
	Lynn	Lynn	Lynn		Basswood		194	ND_Indiana	Updated to reflect ND IN PLS ver 1.3
	lynn	lynn	Lynn		Basswood		196	ND_Indiana	Updated to reflect ND IN PLS ver 1.3
	lynnwood	lynnwood	Lynn		Basswood		1	ND_Indiana	Updated to reflect ND IN PLS ver 1.3
	Maple	Maple	Maple		Maple		245	ND_Indiana	Updated to reflect ND IN PLS ver 1.3
	maple	maple	Maple		Maple		248	ND_Indiana	Updated to reflect ND IN PLS ver 1.3
	Mulberry	Mulberry	Mulberry		Mulberry		16	ND_Indiana	Updated to reflect ND IN PLS ver 1.3
	mulberry	mulberry	Mulberry		Mulberry		24	ND_Indiana	Updated to reflect ND IN PLS ver 1.3
	nine bark	nine bark	Ninebark		Other hardwood		1	ND_Indiana	Updated to reflect ND IN PLS ver 1.3
	North b ash	North b ash	Black/blue ash		Ash		1	ND_Indiana	Updated to reflect ND IN PLS ver 1.3
	North poplar	North poplar	Poplar		Poplar/tulip poplar		1	ND_Indiana	Updated to reflect ND IN PLS ver 1.3
	oak	oak	Oak		Oak		219	ND_Indiana	Updated to reflect ND IN PLS ver 1.3
	p ash	p ash	Prickley ash		Other hardwood		1	ND_Indiana	Updated to reflect ND IN PLS ver 1.3
	p oak	p oak	Pin/post oak		Oak		155	ND_Indiana	Updated to reflect ND IN PLS ver 1.3
	P. ash	P. ash	Prickley ash		Other hardwood		1	ND_Indiana	Updated to reflect ND IN PLS ver 1.3
	P. Oak	P. Oak	Pin/post oak		Oak		2	ND_Indiana	Updated to reflect ND IN PLS ver 1.3
	p.ash	p.ash	Prickley ash		Other hardwood		1	ND_Indiana	Updated to reflect ND IN PLS ver 1.3
	paw paw	paw paw	Paw paw		Other hardwood		1	ND_Indiana	Updated to reflect ND IN PLS ver 1.3
	Paw paw	Paw paw	Paw paw		Other hardwood		1	ND_Indiana	Updated to reflect ND IN PLS ver 1.3
	Pepperage	Pepperage	Black gum		Black gum		2	ND_Indiana	Updated to reflect ND IN PLS ver 1.3
	pepperidge	pepperidge	Black gum		Black gum		3	ND_Indiana	Updated to reflect ND IN PLS ver 1.3
	peprage or b gum	peprage or b gum	Black gum		Black gum		1	ND_Indiana	Updated to reflect ND IN PLS ver 1.3
	persimmon	persimmon	Persimmon		Other hardwood		1	ND_Indiana	Updated to reflect ND IN PLS ver 1.3
	pin oak	pin oak	Pin Oak		Oak		168	ND_Indiana	Updated to reflect ND IN PLS ver 1.3
	pine	pine	Pine		Pine		1	ND_Indiana	Updated to reflect ND IN PLS ver 1.3
	pinoak	pinoak	Pin Oak		Oak		1	ND_Indiana	Updated to reflect ND IN PLS ver 1.3
	Plum	Plum	Plum		Other hardwood		1	ND_Indiana	Updated to reflect ND IN PLS ver 1.3
	Plum Bush	Plum Bush	Plum		Other hardwood		2	ND_Indiana	Updated to reflect ND IN PLS ver 1.3
	Plumb Bush	Plumb Bush	Plum		Other hardwood		4	ND_Indiana	Updated to reflect ND IN PLS ver 1.3
	poplar	poplar	Poplar		Poplar/tulip poplar		538	ND_Indiana	Updated to reflect ND IN PLS ver 1.3
	post oak	post oak	Post oak		Oak		6	ND_Indiana	Updated to reflect ND IN PLS ver 1.3
	Post W. Oak	Post W. Oak	White Oak		Oak		1	ND_Indiana	Updated to reflect ND IN PLS ver 1.3
	Q ash	Q ash	Quaking ash		Other hardwood		1	ND_Indiana	Updated to reflect ND IN PLS ver 1.3
	Q. ash	Q. ash	Quaking ash		Other hardwood		1	ND_Indiana	Updated to reflect ND IN PLS ver 1.3
	Quaking Ash	Quaking Ash	Quaking ash		Other hardwood		4	ND_Indiana	Updated to reflect ND IN PLS ver 1.3
	Quaking ash	Quaking ash	Quaking ash		Other hardwood		5	ND_Indiana	Updated to reflect ND IN PLS ver 1.3
	quaking aspen	quaking aspen	Aspen		Poplar		2	ND_Indiana	Updated to reflect ND IN PLS ver 1.3
	r elm	r elm	Red elm		Elm		8	ND_Indiana	Updated to reflect ND IN PLS ver 1.3
	R elm	R elm	Red elm		Elm		14	ND_Indiana	Updated to reflect ND IN PLS ver 1.3
	R haw	R haw	Hawthorn		Other hardwood		1	ND_Indiana	Updated to reflect ND IN PLS ver 1.3
	R oak	R oak	Red oak		Oak		1	ND_Indiana	Updated to reflect ND IN PLS ver 1.3
	r oak	r oak	Red oak		Oak		234	ND_Indiana	Updated to reflect ND IN PLS ver 1.3
	R Oak	R Oak	Red oak		Oak		237	ND_Indiana	Updated to reflect ND IN PLS ver 1.3
	R. Elm	R. Elm	Red elm		Elm		19	ND_Indiana	Updated to reflect ND IN PLS ver 1.3
	R. Oak	R. Oak	Red oak		Oak		135	ND_Indiana	Updated to reflect ND IN PLS ver 1.3
	red ash	red ash	Red ash		Ash		1	ND_Indiana	Updated to reflect ND IN PLS ver 1.3
	red bud	red bud	Red bud		Other hardwood		15	ND_Indiana	Updated to reflect ND IN PLS ver 1.3
	Red elm	Red elm	Red elm		Elm		1	ND_Indiana	Updated to reflect ND IN PLS ver 1.3
	Red Elm	Red Elm	Red elm		Elm		14	ND_Indiana	Updated to reflect ND IN PLS ver 1.3
	red elm	red elm	Red elm		Elm		22	ND_Indiana	Updated to reflect ND IN PLS ver 1.3
	red haw	red haw	Hawthorn		Other hardwood		1	ND_Indiana	Updated to reflect ND IN PLS ver 1.3
	Red Haw	Red Haw	Hawthorn		Other hardwood		1	ND_Indiana	Updated to reflect ND IN PLS ver 1.3
	red o	red o	Red oak		Oak		1	ND_Indiana	Updated to reflect ND IN PLS ver 1.3
	Red oak	Red oak	Red oak		Oak		91	ND_Indiana	Updated to reflect ND IN PLS ver 1.3
	Red Oak	Red Oak	Red oak		Oak		172	ND_Indiana	Updated to reflect ND IN PLS ver 1.3
	Red willow	Red willow	Red willow		Willow		2	ND_Indiana	Updated to reflect ND IN PLS ver 1.3
	Redbud	Redbud	Red bud		Other hardwood		2	ND_Indiana	Updated to reflect ND IN PLS ver 1.3
	redbud	redbud	Red bud		Other hardwood		3	ND_Indiana	Updated to reflect ND IN PLS ver 1.3
	s ash	s ash	Swamp ash		Ash		33	ND_Indiana	Updated to reflect ND IN PLS ver 1.3
	s elm	s elm	Swamp elm		Elm		3	ND_Indiana	Updated to reflect ND IN PLS ver 1.3
	s gum	s gum	Sweet gum		Sweet gum		13	ND_Indiana	Updated to reflect ND IN PLS ver 1.3
	S oak	S oak	Spanish/swamp oak		Oak		48	ND_Indiana	Updated to reflect ND IN PLS ver 1.3
	s. ash	s. ash	Swamp ash		Ash		4	ND_Indiana	Updated to reflect ND IN PLS ver 1.3
	S. Ash	S. Ash	Swamp ash		Ash		7	ND_Indiana	Updated to reflect ND IN PLS ver 1.3
	S. Elm	S. Elm	Swamp elm		Elm		1	ND_Indiana	Updated to reflect ND IN PLS ver 1.3
	S. Gum	S. Gum	Sweet gum		Sweet gum		2	ND_Indiana	Updated to reflect ND IN PLS ver 1.3
	S. Oak	S. Oak	Spanish/swamp oak		Oak		49	ND_Indiana	Updated to reflect ND IN PLS ver 1.3
	saafras	saafras	Sassafrass		Other hardwood		1	ND_Indiana	Updated to reflect ND IN PLS ver 1.3
	safafrafs	safafrafs	Sassafrass		Other hardwood		1	ND_Indiana	Updated to reflect ND IN PLS ver 1.3
	Sapafas	Sapafas	Sassafrass		Other hardwood		2	ND_Indiana	Updated to reflect ND IN PLS ver 1.3
	Sapafrap	Sapafrap	Sassafrass		Other hardwood		1	ND_Indiana	Updated to reflect ND IN PLS ver 1.3
	Sapafras	Sapafras	Sassafrass		Other hardwood		15	ND_Indiana	Updated to reflect ND IN PLS ver 1.3
	Sapapap	Sapapap	Sassafrass		Other hardwood		1	ND_Indiana	Updated to reflect ND IN PLS ver 1.3
	sasafras	sasafras	Sassafrass		Other hardwood		9	ND_Indiana	Updated to reflect ND IN PLS ver 1.3
	sassafras	sassafras	Sassafrass		Other hardwood		47	ND_Indiana	Updated to reflect ND IN PLS ver 1.3
	sassafrass	sassafrass	Sassafrass		Other hardwood		11	ND_Indiana	Updated to reflect ND IN PLS ver 1.3
	Scrub	Scrub	Unknown tree		Unknown tree		1	ND_Indiana	Updated to reflect ND IN PLS ver 1.3
	scrub oak	scrub oak	Scrub oak		Oak		1	ND_Indiana	Updated to reflect ND IN PLS ver 1.3
	Scrub oak	Scrub oak	Scrub oak		Oak		1	ND_Indiana	Updated to reflect ND IN PLS ver 1.3
	senia bush	senia bush	Other hardwood		Other hardwood		1	ND_Indiana	Updated to reflect ND IN PLS ver 1.3
	shrub oak	shrub oak	Oak		Oak		1	ND_Indiana	Updated to reflect ND IN PLS ver 1.3
	Small Willow	Small Willow	Willow		Willow		1	ND_Indiana	Updated to reflect ND IN PLS ver 1.3
	soft maple	soft maple	Maple		Maple		2	ND_Indiana	Updated to reflect ND IN PLS ver 1.3
	Soft Maple	Soft Maple	Maple		Maple		4	ND_Indiana	Updated to reflect ND IN PLS ver 1.3
	Solitary Oak	Solitary Oak	Oak		Oak		1	ND_Indiana	Updated to reflect ND IN PLS ver 1.3
	sp oak	sp oak	Spanish oak		Oak		7	ND_Indiana	Updated to reflect ND IN PLS ver 1.3
	Sp oak	Sp oak	Spanish oak		Oak		10	ND_Indiana	Updated to reflect ND IN PLS ver 1.3
	Sp. Oak	Sp. Oak	Spanish oak		Oak		8	ND_Indiana	Updated to reflect ND IN PLS ver 1.3
	Span Oak	Span Oak	Spanish oak		Oak		1	ND_Indiana	Updated to reflect ND IN PLS ver 1.3
	span oak	span oak	Spanish oak		Oak		1	ND_Indiana	Updated to reflect ND IN PLS ver 1.3
	Span. Oak	Span. Oak	Spanish oak		Oak		5	ND_Indiana	Updated to reflect ND IN PLS ver 1.3
	spanish oak	spanish oak	Spanish oak		Oak		2	ND_Indiana	Updated to reflect ND IN PLS ver 1.3
	sug	sug	Sugar		Maple		6	ND_Indiana	Updated to reflect ND IN PLS ver 1.3
	sug tree	sug tree	Sugar tree		Maple		10	ND_Indiana	Updated to reflect ND IN PLS ver 1.3
	Sug.	Sug.	Sugar		Maple		1	ND_Indiana	Updated to reflect ND IN PLS ver 1.3
	sugar	sugar	Sugar		Maple		1115	ND_Indiana	Updated to reflect ND IN PLS ver 1.3
	Sugar	Sugar	Sugar		Maple		1137	ND_Indiana	Updated to reflect ND IN PLS ver 1.3
	sugar tree	sugar tree	Sugar tree		Maple		56	ND_Indiana	Updated to reflect ND IN PLS ver 1.3
	sugartree	sugartree	Sugar tree		Maple		61	ND_Indiana	Updated to reflect ND IN PLS ver 1.3
	swamp ash	swamp ash	Swamp ash		Ash		4	ND_Indiana	Updated to reflect ND IN PLS ver 1.3
	Swamp ash	Swamp ash	Swamp ash		Ash		15	ND_Indiana	Updated to reflect ND IN PLS ver 1.3
	Swamp Oak	Swamp Oak	Swamp oak		Oak		8	ND_Indiana	Updated to reflect ND IN PLS ver 1.3
	sweet gum	sweet gum	Sweet Gum		Sweet gum		6	ND_Indiana	Updated to reflect ND IN PLS ver 1.3
	Swp ash	Swp ash	Swamp ash		Ash		33	ND_Indiana	Updated to reflect ND IN PLS ver 1.3
	swp ash	swp ash	Swamp ash		Ash		47	ND_Indiana	Updated to reflect ND IN PLS ver 1.3
	Swp Elm	Swp Elm	Swamp elm		Elm		3	ND_Indiana	Updated to reflect ND IN PLS ver 1.3
	Swp Oak	Swp Oak	Swamp oak		Oak		3	ND_Indiana	Updated to reflect ND IN PLS ver 1.3
	Swp. Ash	Swp. Ash	Swamp ash		Ash		33	ND_Indiana	Updated to reflect ND IN PLS ver 1.3
	Swp. Elm	Swp. Elm	Swamp elm		Elm		2	ND_Indiana	Updated to reflect ND IN PLS ver 1.3
	Swp. Tamarack	Swp. Tamarack	Swamp Tamarack		Tamarack		1	ND_Indiana	Updated to reflect ND IN PLS ver 1.3
	syc	syc	Sycamore		Sycamore		1	ND_Indiana	Updated to reflect ND IN PLS ver 1.3
	sycamore	sycamore	Sycamore		Sycamore		73	ND_Indiana	Updated to reflect ND IN PLS ver 1.3
	Sycamore	Sycamore	Sycamore		Sycamore		81	ND_Indiana	Updated to reflect ND IN PLS ver 1.3
	tam	tam	Tamarack		Tamarack		2	ND_Indiana	Updated to reflect ND IN PLS ver 1.3
	Tamarac	Tamarac	Tamarack		Tamarack		9	ND_Indiana	Updated to reflect ND IN PLS ver 1.3
	tamarack	tamarack	Tamarack		Tamarack		53	ND_Indiana	Updated to reflect ND IN PLS ver 1.3
	tamarak	tamarak	Tamarack		Tamarack		2	ND_Indiana	Updated to reflect ND IN PLS ver 1.3
	tamerack	tamerack	Tamarack		Tamarack		2	ND_Indiana	Updated to reflect ND IN PLS ver 1.3
	Tamk	Tamk	Tamarack		Tamarack		85	ND_Indiana	Updated to reflect ND IN PLS ver 1.3
	thorn	thorn	Thorn tree		Other hardwood		3	ND_Indiana	Updated to reflect ND IN PLS ver 1.3
	Thorn	Thorn	Thorn tree		Other hardwood		3	ND_Indiana	Updated to reflect ND IN PLS ver 1.3
	W ____	W ____	Unknown tree		Unknown tree		2	ND_Indiana	Updated to reflect ND IN PLS ver 1.3
	w ash	w ash	White ash		Ash		292	ND_Indiana	Updated to reflect ND IN PLS ver 1.3
	w beech	w beech	White beech		Beech		22	ND_Indiana	Updated to reflect ND IN PLS ver 1.3
	w cherry	w cherry	White cherry		Cherry		1	ND_Indiana	Updated to reflect ND IN PLS ver 1.3
	w elm	w elm	White elm		Elm		65	ND_Indiana	Updated to reflect ND IN PLS ver 1.3
	W elm	W elm	White elm		Elm		80	ND_Indiana	Updated to reflect ND IN PLS ver 1.3
	W Gum	W Gum	White gum		Other hardwood		1	ND_Indiana	Updated to reflect ND IN PLS ver 1.3
	W haw	W haw	White hawthorn		Other hardwood		3	ND_Indiana	Updated to reflect ND IN PLS ver 1.3
	W hickory	W hickory	White hickory		Hickory		5	ND_Indiana	Updated to reflect ND IN PLS ver 1.3
	w hicky	w hicky	White hickory		Hickory		1	ND_Indiana	Updated to reflect ND IN PLS ver 1.3
	w oak	w oak	White oak		Oak		5571	ND_Indiana	Updated to reflect ND IN PLS ver 1.3
	w ok	w ok	White oak		Oak		3	ND_Indiana	Updated to reflect ND IN PLS ver 1.3
	w pine	w pine	White pine		Pine		1	ND_Indiana	Updated to reflect ND IN PLS ver 1.3
	w thorn	w thorn	White thorn		Other hardwood		1	ND_Indiana	Updated to reflect ND IN PLS ver 1.3
	w walnut	w walnut	White walnut		Walnut		22	ND_Indiana	Updated to reflect ND IN PLS ver 1.3
	W walnut	W walnut	White walnut		Walnut		26	ND_Indiana	Updated to reflect ND IN PLS ver 1.3
	W Wood	W Wood	Whitewood		Tulip poplar		1	ND_Indiana	Updated to reflect ND IN PLS ver 1.3
	W. Ash	W. Ash	White ash		Ash		230	ND_Indiana	Updated to reflect ND IN PLS ver 1.3
	W. Beech	W. Beech	White beech		Beech		12	ND_Indiana	Updated to reflect ND IN PLS ver 1.3
	W. Elm	W. Elm	White elm		Elm		64	ND_Indiana	Updated to reflect ND IN PLS ver 1.3
	W. Hickory	W. Hickory	White hickory		Hickory		2	ND_Indiana	Updated to reflect ND IN PLS ver 1.3
	W. Hicky	W. Hicky	White hickory		Hickory		1	ND_Indiana	Updated to reflect ND IN PLS ver 1.3
	W. Maple	W. Maple	White maple		Maple		2	ND_Indiana	Updated to reflect ND IN PLS ver 1.3
	W. Mulberry	W. Mulberry	White mulberry		Mulberry		1	ND_Indiana	Updated to reflect ND IN PLS ver 1.3
	W. O.	W. O.	White oak		Oak		2	ND_Indiana	Updated to reflect ND IN PLS ver 1.3
	W. Oak	W. Oak	White oak		Oak		1335	ND_Indiana	Updated to reflect ND IN PLS ver 1.3
	W. Thorn	W. Thorn	White thorn		Other hardwood		3	ND_Indiana	Updated to reflect ND IN PLS ver 1.3
	W. Walnut	W. Walnut	White walnut		Walnut		36	ND_Indiana	Updated to reflect ND IN PLS ver 1.3
	W. Wood	W. Wood	Whitewood		Tulip poplar		2	ND_Indiana	Updated to reflect ND IN PLS ver 1.3
	W. Wood	W. Wood	Whitewood		Tulip poplar		5	ND_Indiana	Updated to reflect ND IN PLS ver 1.3
	W.wood	W.wood	Whitewood		Tulip poplar		1	ND_Indiana	Updated to reflect ND IN PLS ver 1.3
	walnut	walnut	Walnut		Walnut		50	ND_Indiana	Updated to reflect ND IN PLS ver 1.3
	Walnut	Walnut	Walnut		Walnut		52	ND_Indiana	Updated to reflect ND IN PLS ver 1.3
	Water Beech	Water Beech	Water beech		Ironwood		31	ND_Indiana	Updated to reflect ND IN PLS ver 1.3
	wh ash	wh ash	White ash		Ash		2	ND_Indiana	Updated to reflect ND IN PLS ver 1.3
	Wh ash	Wh ash	White ash		Ash		6	ND_Indiana	Updated to reflect ND IN PLS ver 1.3
	Wh Beech	Wh Beech	White beech		Beech		1	ND_Indiana	Updated to reflect ND IN PLS ver 1.3
	wh elm	wh elm	White elm		Elm		5	ND_Indiana	Updated to reflect ND IN PLS ver 1.3
	Wh oak	Wh oak	White oak		Oak		30	ND_Indiana	Updated to reflect ND IN PLS ver 1.3
	wh oak	wh oak	White oak		Oak		51	ND_Indiana	Updated to reflect ND IN PLS ver 1.3
	wh ok	wh ok	White oak		Oak		16	ND_Indiana	Updated to reflect ND IN PLS ver 1.3
	Wh walnut	Wh walnut	White walnut		Walnut		1	ND_Indiana	Updated to reflect ND IN PLS ver 1.3
	white ash	white ash	White ash		Ash		7	ND_Indiana	Updated to reflect ND IN PLS ver 1.3
	White Beech	White Beech	White beech		Beech		1	ND_Indiana	Updated to reflect ND IN PLS ver 1.3
	white elm	white elm	White elm		Elm		3	ND_Indiana	Updated to reflect ND IN PLS ver 1.3
	White O	White O	White oak		Oak		4	ND_Indiana	Updated to reflect ND IN PLS ver 1.3
	white oak	white oak	White oak		Oak		146	ND_Indiana	Updated to reflect ND IN PLS ver 1.3
	White Thorn	White Thorn	White thorn		Other hardwood		3	ND_Indiana	Updated to reflect ND IN PLS ver 1.3
	White Walnut	White Walnut	White walnut		Walnut		4	ND_Indiana	Updated to reflect ND IN PLS ver 1.3
	white wood	white wood	Whitewood		Tulip poplar		1	ND_Indiana	Updated to reflect ND IN PLS ver 1.3
	Whitewood	Whitewood	Whitewood		Tulip poplar		1	ND_Indiana	Updated to reflect ND IN PLS ver 1.3
	wild cherry	wild cherry	Wild cherry		Cherry		2	ND_Indiana	Updated to reflect ND IN PLS ver 1.3
	Willow	Willow	Willow		Willow		200	ND_Indiana	Updated to reflect ND IN PLS ver 1.3
	willow	willow	Willow		Willow		5	ND_Indiana	Updated to reflect ND IN PLS ver 1.3
	Willow thicket	Willow thicket	Willow		Willow		1	ND_Indiana	Updated to reflect ND IN PLS ver 1.3
	y ash	y ash	Yellow ash		Ash		11	ND_Indiana	Updated to reflect ND IN PLS ver 1.3
	y birch	y birch	Yellow birch		Birch		1	ND_Indiana	Updated to reflect ND IN PLS ver 1.3
	y oak	y oak	Yellow oak		Oak		1381	ND_Indiana	Updated to reflect ND IN PLS ver 1.3
	Y oak	Y oak	Yellow oak		Oak		5	ND_Indiana	Updated to reflect ND IN PLS ver 1.3
	Y. Oak	Y. Oak	Yellow oak		Oak		72	ND_Indiana	Updated to reflect ND IN PLS ver 1.3
	yellow oak	yellow oak	Yellow oak		Oak		4	ND_Indiana	Updated to reflect ND IN PLS ver 1.3
	other oaks	15 additional modifers of oak: blue, box, penn, ruff, beach, live, green, chason, clapboard, squirrel, red rock, swamp black, pinknot, shingle, roseboom			Oak		32	Northeast (1372)
	other amelanchier	2 additional names for shad: pear plumb, sarvis			Other hardwood		2	Northeast (1372)
	misc.trees	37 names: sumach, swamp sumac, lowwood, saven tree, sentor tree, pouder beef tree, lightwood, ninebark, spicebush, skimelbas, roseboom, mushenwood, shinwood, prickly ash, shitpol boom, turtle tree, moonbeam, taperrel tree, byestead, shoemaker tree, jerwood, bigwood, fishwood pole, quince tree, cherm, nickopwood, appaquag, damson, pambury, rauge, chebalo, pipestaff, tongue tree, myrtle			Other hardwood		106	Northeast (1372)
	other pines	5 additional modifers of pine: shrub, spruce, burjam, apple, frog			Pine		66	Northeast (1372)
	other ash	6 additional modifers of ash: yellow, river, montane, hoop, winter, basket			Ash		41	Northeast (1372)
	other moose	7 additional names for moosewood: moose willow, moose maple, moosebush, striped maple, hopplewood, moose elm			Maple		44	Northeast (1372)
	alder				Alder		2	Northeast (1372)
	ash				Ash		3915	Northeast (1372)
	Black ash				Ash		1932	Northeast (1372)
	brown ash				Ash		103	Northeast (1372)
	Red ash				Ash		403	Northeast (1372)
	Water ash				Ash		122	Northeast (1372)
	White ash				Ash		2024	Northeast (1372)
	Chth cedar				Atlantic white cedar		336	Northeast (1372)
	Basswood				Basswood		2702	Northeast (1372)
	linden/lime				Basswood		90	Northeast (1372)
	Lynn				Basswood		705	Northeast (1372)
	wicerpee				Basswood		31	Northeast (1372)
	Beech				Beech		52147	Northeast (1372)
	Birch				Birch		11226	Northeast (1372)
	Black birch				Birch		1330	Northeast (1372)	note split yellow & black birch
	red birch				Birch		70	Northeast (1372)
	rock birch				Birch		56	Northeast (1372)
	swamp birch				Birch		62	Northeast (1372)
	White birch				Birch		1251	Northeast (1372)
	Yellow birch				Birch		1366	Northeast (1372)
	hornbine				Black gum		47	Northeast (1372)
	Pepperidge				Black gum		148	Northeast (1372)
	snagwood				Black gum		14	Northeast (1372)
	swampwood				Black gum		55	Northeast (1372)
	wild pear				Black gum		40	Northeast (1372)
	Gum				Black gum/sweet gum		881	Northeast (1372)
	buckeye				Buckeye		3	Northeast (1372)
	Cedar				Cedar/juniper		1790	Northeast (1372)
	Juniper				Cedar/juniper		211	Northeast (1372)
	red cedar				Cedar/juniper		25	Northeast (1372)
	black cherry				Cherry		34	Northeast (1372)
	Cherry				Cherry		922	Northeast (1372)
	red cherry				Cherry		13	Northeast (1372)
	wild cherry				Cherry		54	Northeast (1372)
	Chestnut				Chestnut		15237	Northeast (1372)
	Dogwood				Dogwood		1417	Northeast (1372)
	Elm				Elm		3424	Northeast (1372)
	red elm				Elm		34	Northeast (1372)
	white elm				Elm		35	Northeast (1372)
	witch elm				Elm		23	Northeast (1372)
	Fir				Fir		3132	Northeast (1372)
	Hemlock				Hemlock		25066	Northeast (1372)
	old "spruce" (incl. spruce pine)				Hemlock		850	Northeast (1372)
	bitter walnut				Hickory		12	Northeast (1372)
	Hickory				Hickory		8000	Northeast (1372)
	pignut				Hickory		7	Northeast (1372)
	shagbark				Hickory		15	Northeast (1372)
	blue beech				Ironwood		9	Northeast (1372)
	hard beam				Ironwood		75	Northeast (1372)
	Hardhack				Ironwood		208	Northeast (1372)
	Hazel				Ironwood		111	Northeast (1372)
	Hornbeam				Ironwood		312	Northeast (1372)
	ironwood				Ironwood		2232	Northeast (1372)
	Leverwood				Ironwood		143	Northeast (1372)
	remmond, remon				Ironwood		14	Northeast (1372)
	water beech				Ironwood		71	Northeast (1372)
	Witch hazel				Ironwood		404	Northeast (1372)	Not Hamamelis
	Locust				Locust		465	Northeast (1372)
	bastard maple				Maple		5	Northeast (1372)
	box elder				Maple		3	Northeast (1372)
	boxwood				Maple		75	Northeast (1372)
	Hard maple				Maple		1374	Northeast (1372)
	Maple				Maple		17107	Northeast (1372)
	Moosewood				Maple		171	Northeast (1372)
	red maple				Maple		6	Northeast (1372)
	Rock maple				Maple		1957	Northeast (1372)
	Soft maple				Maple		1018	Northeast (1372)
	Sugar maple				Maple		5891	Northeast (1372)
	Sugar tree				Maple		3832	Northeast (1372)
	swamp maple				Maple		15	Northeast (1372)
	White maple				Maple		663	Northeast (1372)
	mulberry				Mulberry		18	Northeast (1372)
	Black oak				Oak		30235	Northeast (1372)
	bur oak				Oak		16	Northeast (1372)
	chestnut oak				Oak		5332	Northeast (1372)
	greene oak				Oak		61	Northeast (1372)
	Grey oak				Oak		747	Northeast (1372)
	mountain oak				Oak		7	Northeast (1372)
	Oak				Oak		2881	Northeast (1372)
	pin oak				Oak		65	Northeast (1372)
	Red oak				Oak		10840	Northeast (1372)
	Rock oak				Oak		775	Northeast (1372)
	shrub oak				Oak		16	Northeast (1372)
	Spanish oak				Oak		2000	Northeast (1372)
	Swamp oak				Oak		308	Northeast (1372)
	swamp white oak				Oak		114	Northeast (1372)
	White oak				Oak		61648	Northeast (1372)
	yellow oak				Oak		183	Northeast (1372)
	hornwood				Other hardwood		9	Northeast (1372)
	navewood				Other hardwood		3	Northeast (1372)
	heath				Other hardwood		3	Northeast (1372)
	laurel				Other hardwood		17	Northeast (1372)
	bilberry tree				Other hardwood		10	Northeast (1372)
	Cucumber				Other hardwood		320	Northeast (1372)	Charlie had Level 3a as Magnolia. But since other Magnolia were listed as Other hardwood, I have done so here as well - JP 3-18-14
	box				Other hardwood		6	Northeast (1372)
	mountain ash				Other hardwood		10	Northeast (1372)
	roundwood				Other hardwood		22	Northeast (1372)
	shittum wood				Other hardwood		9	Northeast (1372)
	ammon/almond				Other hardwood		8	Northeast (1372)
	apple				Other hardwood		73	Northeast (1372)
	ballwood				Other hardwood		2	Northeast (1372)
	beetlewood				Other hardwood		21	Northeast (1372)
	black tree				Other hardwood		18	Northeast (1372)
	deerwood				Other hardwood		3	Northeast (1372)
	greenwood				Other hardwood		4	Northeast (1372)
	peach				Other hardwood		4	Northeast (1372)
	pegwood				Other hardwood		32	Northeast (1372)
	plum				Other hardwood		59	Northeast (1372)
	spoonwood bush				Other hardwood		1	Northeast (1372)
	Thorn tree				Other hardwood		200	Northeast (1372)
	tobaccowood				Other hardwood		3	Northeast (1372)
	white tree				Other hardwood		7	Northeast (1372)
	Sassafras				Other hardwood		374	Northeast (1372)
	june cherry				Other hardwood		4	Northeast (1372)
	juneberry				Other hardwood		26	Northeast (1372)
	may berry				Other hardwood		3	Northeast (1372)
	maycherry				Other hardwood		6	Northeast (1372)
	Service				Other hardwood		168	Northeast (1372)
	shad				Other hardwood		12	Northeast (1372)
	black pine				Pine		2	Northeast (1372)
	Hornpine				Pine		137	Northeast (1372)
	norway pine				Pine		79	Northeast (1372)
	Pine				Pine		17563	Northeast (1372)
	Pitch pine				Pine		3359	Northeast (1372)
	red pine				Pine		7	Northeast (1372)
	White pine				Pine		5141	Northeast (1372)
	Yellow pine				Pine		414	Northeast (1372)
	Aspen				Poplar		213	Northeast (1372)
	balm de gilead				Poplar		16	Northeast (1372)
	cottonwood				Poplar		4	Northeast (1372)
	water poplar				Poplar		25	Northeast (1372)
	White poplar				Poplar		728	Northeast (1372)
	Popple				Poplar		208	Northeast (1372)
	Poplar				Poplar/tulip poplar		1787	Northeast (1372)
	Black spruce				Spruce		144	Northeast (1372)
	Spruce				Spruce		12346	Northeast (1372)
	white spruce				Spruce		6	Northeast (1372)
	Hackmetack				Spruce or Tamarack		286	Northeast (1372)	split in actual tally by decision tree. Email from Charlie on 3-18-14: that is either spruce or tamarack depending on the date), but these are already cleanly assigned in actual database (JP).
	buttonball				Sycamore		2	Northeast (1372)
	Buttonwood				Sycamore		341	Northeast (1372)
	sycamore				Sycamore		40	Northeast (1372)
	larch				Tamarack		1	Northeast (1372)
	Tamarack				Tamarack		298	Northeast (1372)
	tulip				Tulip poplar		1	Northeast (1372)
	Whitewood				Tulip poplar		249	Northeast (1372)
	Walnut				Walnut		9210	Northeast (1372)	split in actual tally by decision tree
	black walnut				Walnut		60	Northeast (1372)
	butnut				Walnut		32	Northeast (1372)
	butten				Walnut		17	Northeast (1372)
	Butternut				Walnut		498	Northeast (1372)
	butterwood				Walnut		25	Northeast (1372)
	oilnut				Walnut		24	Northeast (1372)
	White walnut				Walnut		235	Northeast (1372)
	Willow				Willow		153	Northeast (1372)
		ASHS_N_11_			Ash			Northeast1372_wiki
		BASSWOOD_N			Basswood			Northeast1372_wiki
		BEECH_N_11			Beech			Northeast1372_wiki
		BIRCHES_N_			Birch			Northeast1372_wiki
		BUTTONWOOD			Sycamore			Northeast1372_wiki
		CEDAR_N_11			Cedar/juniper			Northeast1372_wiki
		CHAMAE_IS_			Atlantic white cedar			Northeast1372_wiki
		CHERRIES_N			Cherry			Northeast1372_wiki
		CHESTNUT_N			Chestnut			Northeast1372_wiki
		ELMS_N_10_			Elm			Northeast1372_wiki
		FIR_N_11_7			Fir			Northeast1372_wiki
		HEMLOCK_N_			Hemlock			Northeast1372_wiki
		HICKORIES_			Hickory			Northeast1372_wiki
		IRONWOODS_			Ironwood			Northeast1372_wiki
		JUGLANS__N			Walnut			Northeast1372_wiki
		LIRIODENDR			Tulip poplar			Northeast1372_wiki
		MAGNOLIA_N			Other hardwood			Northeast1372_wiki
		MAPLES_N_1			Maple			Northeast1372_wiki
		NYSSA_N_10			Black gum			Northeast1372_wiki
		OAKS_N_12_			Oak			Northeast1372_wiki
		OTHER_N_12			Other hardwood			Northeast1372_wiki
		PINES_N_11			Pine			Northeast1372_wiki
		POPLARS_N_			Poplar/tulip poplar			Northeast1372_wiki
		SPRUCES_N_			Spruce			Northeast1372_wiki
		TAMARACK_N			Tamarack			Northeast1372_wiki
1003		Alder	Alder		Alder		3	OH - vernacular from OH471 towns
		Asp	Aspen		Poplar			OH - vernacular from OH471 towns
		Aspen	Aspen		Poplar		31	OH - vernacular from OH471 towns
		Aspin	Aspen		Poplar			OH - vernacular from OH471 towns
		Bass	Basswood		Basswood			OH - vernacular from OH471 towns
956		Basswood	Basswood		Basswood		75	OH - vernacular from OH471 towns
		Bear oak	Sumach & Ninebark & Spice wood & Leather wood & Stinkwood & Sugar oak & Pigeon oak & Cherry-leaved oak & Bear oak & Bot oak" [?bottom oak]		Other hardwood			OH - vernacular from OH471 towns
949		Birch	Birch		Birch		13	OH - vernacular from OH471 towns
972		Bitternut	Hickory		Hickory		2	OH - vernacular from OH471 towns
1036		Black haw	Hawthorn	YES	Other hardwood		10	OH - vernacular from OH471 towns	CVC although black haw can be a Viburnum, I tend to think most haw, certainly red haw, are hawthorns and thus red haw, black haw and thorn are Rose trees "black haw" & "red haw" Winthrop Sargent 1787 List of Trees northwest of Ohio River; "black haw" {shrub} 1815 --Cincinnati & Maimi Country Drake; "black haw" Highland Co. Virginia Mil. Tract 1795-1820; "black haw" & "red haw" Winthrop Sargent 17…
		Blackjack	Blackjack oak		Oak			OH - vernacular from OH471 towns
1029		Blackjack oak	Blackjack oak		Oak		83	OH - vernacular from OH471 towns
988		Blue beech	Ironwood		Ironwood		7	OH - vernacular from OH471 towns
		Bot oak	Sumach & Ninebark & Spice wood & Leather wood & Stinkwood & Sugar oak & Pigeon oak & Cherry-leaved oak & Bear oak & Bot oak" [?bottom oak]		Other hardwood			OH - vernacular from OH471 towns
		Box elder maple	Boxelder		Maple			OH - vernacular from OH471 towns
1011		Boxelder	Boxelder		Maple		13	OH - vernacular from OH471 towns
980		Bur oak	Burr oak		Oak		802	OH - vernacular from OH471 towns
		Burch	Birch		Birch			OH - vernacular from OH471 towns
		Burr oak	Burr oak		Oak			OH - vernacular from OH471 towns
968		Butnut	Butternut		Walnut		3	OH - vernacular from OH471 towns
974		Cedar	Cedar	YES	Cedar/juniper		4	OH - vernacular from OH471 towns	CVC cedars are multifaced- here it is most likely red cedar, but could be northern white cedar
		Cherry-leaved oak	Sumach & Ninebark & Spice wood & Leather wood & Stinkwood & Sugar oak & Pigeon oak & Cherry-leaved oak & Bear oak & Bot oak" [?bottom oak]		Other hardwood			OH - vernacular from OH471 towns
1034		Coffee tree	Kentucky coffee tree		Other hardwood		4	OH - vernacular from OH471 towns
		Coffeenut	Kentucky coffee tree		Other hardwood			OH - vernacular from OH471 towns
1020		Cucumber	Magnolia		Other hardwood		14	OH - vernacular from OH471 towns
944		Hard maple	Maple		Maple		79	OH - vernacular from OH471 towns
986		Hardbeam	Ironwood		Ironwood		1	OH - vernacular from OH471 towns
985		Hardhack	Ironwood		Ironwood		2	OH - vernacular from OH471 towns
955		Hoop ash	Other hardwood	YES	Other hardwood		143	OH - vernacular from OH471 towns	CVC probably an ash, but some sources have hoop ash as Hackberry
987		Hornbeam	Ironwood		Ironwood		61	OH - vernacular from OH471 towns
984		Ironwood	Ironwood		Ironwood		670	OH - vernacular from OH471 towns	CVC includes all Ostrya and Carpinus
		Jack oak	Blackjack oak		Oak			OH - vernacular from OH471 towns
1024		Leather wood	Sumach & Ninebark & Spice wood & Leather wood & Stinkwood & Sugar oak & Pigeon oak & Cherry-leaved oak & Bear oak & Bot oak" [?bottom oak]		Other hardwood		471	OH - vernacular from OH471 towns
		Lind	Basswood		Basswood			OH - vernacular from OH471 towns
957		Linden	Basswood		Basswood		74	OH - vernacular from OH471 towns
		Linn	Basswood		Basswood			OH - vernacular from OH471 towns
958		Lynn	Basswood		Basswood		1922	OH - vernacular from OH471 towns
		Ninebark	Sumach & Ninebark & Spice wood & Leather wood & Stinkwood & Sugar oak & Pigeon oak & Cherry-leaved oak & Bear oak & Bot oak" [?bottom oak]		Other hardwood			OH - vernacular from OH471 towns
1035		Pawpaw	Paw paw		Other hardwood		4	OH - vernacular from OH471 towns
		Peperage	Black gum		Black gum			OH - vernacular from OH471 towns
		Pepper	Black gum		Black gum			OH - vernacular from OH471 towns
1009		Pepperage	Black gum		Black gum		35	OH - vernacular from OH471 towns
		Pigeon oak	Sumach & Ninebark & Spice wood & Leather wood & Stinkwood & Sugar oak & Pigeon oak & Cherry-leaved oak & Bear oak & Bot oak" [?bottom oak]		Other hardwood			OH - vernacular from OH471 towns
		Piperage	Black gum		Black gum			OH - vernacular from OH471 towns
1026		Red bud	Red bud		Other hardwood		40	OH - vernacular from OH471 towns
998		Service	Serviceberry		Other hardwood		2	OH - vernacular from OH471 towns
		Service tree	Serviceberry		Other hardwood			OH - vernacular from OH471 towns
		Serviceberry	Serviceberry		Other hardwood			OH - vernacular from OH471 towns
		Sinkwood	Sumach & Ninebark & Spice wood & Leather wood & Stinkwood & Sugar oak & Pigeon oak & Cherry-leaved oak & Bear oak & Bot oak" [?bottom oak]		Other hardwood			OH - vernacular from OH471 towns
946		Soft maple	Maple		Maple		678	OH - vernacular from OH471 towns
		Spice wood	Sumach & Ninebark & Spice wood & Leather wood & Stinkwood & Sugar oak & Pigeon oak & Cherry-leaved oak & Bear oak & Bot oak" [?bottom oak]		Other hardwood			OH - vernacular from OH471 towns
943		Sugar	Maple		Maple		5758	OH - vernacular from OH471 towns
		Sugar oak	Sumach & Ninebark & Spice wood & Leather wood & Stinkwood & Sugar oak & Pigeon oak & Cherry-leaved oak & Bear oak & Bot oak" [?bottom oak]		Other hardwood			OH - vernacular from OH471 towns
		Sugar tree	Maple		Maple			OH - vernacular from OH471 towns
		Sumach	Sumach & Ninebark & Spice wood & Leather wood & Stinkwood & Sugar oak & Pigeon oak & Cherry-leaved oak & Bear oak & Bot oak" [?bottom oak]		Other hardwood			OH - vernacular from OH471 towns
1015		Swamp white oak	Swamp oak		Oak		75	OH - vernacular from OH471 towns
992		Tulip poplar	Tulip poplar	YES	Tulip poplar		645	OH - vernacular from OH471 towns	JP - CVC has Level 3a as Liriodendron. Should we make it tulip poplar?
1032		White hickory	Hickory		Hickory		3	OH - vernacular from OH471 towns
		White serviceberry	Serviceberry		Other hardwood			OH - vernacular from OH471 towns
941			Beech		Beech		10460	OH - vernacular from OH471 towns
942			Maple		Maple		1612	OH - vernacular from OH471 towns
945			Rock maple		Maple		1	OH - vernacular from OH471 towns
947			White maple		Maple		108	OH - vernacular from OH471 towns
948			Silver maple		Maple		12	OH - vernacular from OH471 towns
950			Ash		Ash		2575	OH - vernacular from OH471 towns
951			White ash		Ash		2125	OH - vernacular from OH471 towns
952			Black ash		Ash		1005	OH - vernacular from OH471 towns
953			Red ash		Ash		3	OH - vernacular from OH471 towns
954			Blue ash		Ash		80	OH - vernacular from OH471 towns
959			Elm		Elm		4919	OH - vernacular from OH471 towns
960			White elm		Elm		16	OH - vernacular from OH471 towns
961			Red elm		Elm		28	OH - vernacular from OH471 towns
962			Bitter elm		Elm		1	OH - vernacular from OH471 towns
963			Hemlock		Hemlock		17	OH - vernacular from OH471 towns
964			Pine		Pine		220	OH - vernacular from OH471 towns
965			Pitch pine		Pine		2	OH - vernacular from OH471 towns
966			Yellow pine		Pine		2	OH - vernacular from OH471 towns
967			Butternut		Walnut		45	OH - vernacular from OH471 towns
969			White walnut		Walnut		328	OH - vernacular from OH471 towns
970			Black walnut		Walnut		322	OH - vernacular from OH471 towns
971			Walnut		Walnut		272	OH - vernacular from OH471 towns
973			Hickory & var spellings		Hickory		8077	OH - vernacular from OH471 towns
975			Oak		Oak		81	OH - vernacular from OH471 towns
976			White oak		Oak		15372	OH - vernacular from OH471 towns
977			Red oak		Oak		1454	OH - vernacular from OH471 towns
978			Black oak		Oak		4430	OH - vernacular from OH471 towns
979			Yellow oak		Oak		184	OH - vernacular from OH471 towns
981			Spanish oak		Oak		63	OH - vernacular from OH471 towns
982			Chestnut oak		Oak		894	OH - vernacular from OH471 towns
983			Chestnut		Chestnut		524	OH - vernacular from OH471 towns
989			Boxelder		Maple		77	OH - vernacular from OH471 towns
990			Dogwood		Dogwood		1277	OH - vernacular from OH471 towns
993			Thorn tree		Other hardwood		18	OH - vernacular from OH471 towns
994			Cherry		Cherry		156	OH - vernacular from OH471 towns
995			Black cherry		Cherry		47	OH - vernacular from OH471 towns
996			Buttonwood		Sycamore		283	OH - vernacular from OH471 towns
997			Sycamore		Sycamore		504	OH - vernacular from OH471 towns
999			Service tree		Other hardwood		1	OH - vernacular from OH471 towns
1000			Serviceberry		Other hardwood		1	OH - vernacular from OH471 towns
1001			White serviceberry		Other hardwood		1	OH - vernacular from OH471 towns
1002			Willow		Willow		102	OH - vernacular from OH471 towns
1004			Cottonwood		Poplar		270	OH - vernacular from OH471 towns
1005			Cypress	YES	Cedar/juniper		3	OH - vernacular from OH471 towns	CVC, Definitely not baldcypress, out of range. 3 trees in the CT Western Reserve 1797 in the northeast. I would guess that this is probably red cedar (a juniper), but could be larch (with Maine vernacular "cypress" or northern white cedar which is very rare in northeast Ohio. .
1006			Sassafras		Other hardwood		105	OH - vernacular from OH471 towns
1007			Black gum		Black gum		305	OH - vernacular from OH471 towns
1008			Gum		Black gum/sweet gum		402	OH - vernacular from OH471 towns
1010			Boxwood	YES	Maple		3	OH - vernacular from OH471 towns	CVC very likely box elder = Maple, but in the east this name is used from a questionable identifications
1012			poplar 1796-1802 Ohio Company OH fide Dyer 2001; "white poplar" 1815 --Cincinnati & Maimi Country Drake; "poplar" =Poplar sp. fide Dyer, 1796-1802 Ohio Co. Athens Co. OH; "poplar" 1816 VMT military warrant Upper Town Creek Cad. Wallace surv. Ross Co. in Peters 1918; "poplar" 1798-1832 Shelby Co. OH Congressional survey Liriodend fide Shanks 1953; "whitewood" 1796 Conn. Western Reserve OH -Moses W…	YES	Poplar/tulip poplar		780	OH - vernacular from OH471 towns	CVC this is the big problem' Whitewood is most likely Liriodendron but just Poplar is also very likely Liriodendron see terms to left. Be careful as pople, popple, and less likely popler are aspen and thus Poplar.
1013			Gray oak		Oak		4	OH - vernacular from OH471 towns
1014			Swamp oak		Oak		20	OH - vernacular from OH471 towns
1016			Pin oak		Oak		64	OH - vernacular from OH471 towns
1017			Shrub oak		Oak		41	OH - vernacular from OH471 towns
1018			Peach		Other hardwood		1	OH - vernacular from OH471 towns
1019			Plumb		Other hardwood		4	OH - vernacular from OH471 towns
1021			Locust	YES	Locust		327	OH - vernacular from OH471 towns	CVC note my druthers are to include both Nyssa ans Liquidambar as Gum. Sweet gum is only at the southern edges of the lowerr midwest and occurs in some of the same wet swamps as the widespread black gum.
1022			Buckeye		Buckeye		718	OH - vernacular from OH471 towns
1023			Mulberry		Mulberry		107	OH - vernacular from OH471 towns
1025			Hackberry		Hackberry		130	OH - vernacular from OH471 towns
1027			Sourwood		Other hardwood		13	OH - vernacular from OH471 towns
1028			Post oak		Oak		39	OH - vernacular from OH471 towns
1030			Shingle oak		Oak		1	OH - vernacular from OH471 towns
1031			Sweet gum		Sweet gum		1	OH - vernacular from OH471 towns	CVC see above to be discussed
1033			Honey locust	YES	Locust		86	OH - vernacular from OH471 towns	CVC as with Gum the Locusts are mixed and although different genera both black locust and honey locust both common might be combined as Locust
1037			Crab apple		Other hardwood		3	OH - vernacular from OH471 towns
1038			Black locust	YES	Locust		2	OH - vernacular from OH471 towns	CVC see above for Locust
			Sweet buckeye		Buckeye			OH - vernacular from OH471 towns
			White thorn		Other hardwood			OH - vernacular from OH471 towns
			alder		Alder		3	OH (471)
			ash		Ash		2575	OH (471)
			black ash		Ash		1005	OH (471)
	includes hoop ash, blue ash		other ash		Ash		143	OH (471)
			red ash		Ash		3	OH (471)
			water ash		Ash		80	OH (471)
			white ash		Ash		2125	OH (471)
			basswood		Basswood		75	OH (471)
			linden		Basswood		74	OH (471)
			lynn		Basswood		1922	OH (471)
			beech		Beech		10460	OH (471)
			birch		Birch		13	OH (471)
			black gum		Black gum		305	OH (471)
			gum		Black gum/sweet gum		402	OH (471)
			pepperidge		Black gum/sweet gum		35	OH (471)
			buckeye		Buckeye		718	OH (471)
			cedar		Cedar/juniper		4	OH (471)
			juniper		Cedar/juniper		3	OH (471)
			black cherry		Cherry		47	OH (471)
			cherry		Cherry		156	OH (471)
			chestnut		Chestnut		524	OH (471)
			dogwood		Dogwood		1277	OH (471)
			elm		Elm		4919	OH (471)
			red elm		Elm		28	OH (471)
			white elm		Elm		16	OH (471)
			witch elm		Elm		1	OH (471)
			hackberry		Hackberry		130	OH (471)
			hemlock		Hemlock		17	OH (471)
			hickory		Hickory		8077	OH (471)
			white hickory		Hickory		2	OH (471)
			blue beech		Ironwood		7	OH (471)
			hard beam		Ironwood		1	OH (471)
			hardhack		Ironwood		2	OH (471)
			hornbeam		Ironwood		61	OH (471)
			ironwood		Ironwood		670	OH (471)
			black locust		Locust		2	OH (471)
			honey locust		Locust		86	OH (471)
			locust		Locust		327	OH (471)
	incl box elder maple		box		Maple		13	OH (471)
			box elder		Maple		77	OH (471)
			boxwood		Maple		3	OH (471)
			hard maple		Maple		79	OH (471)
			maple		Maple		1612	OH (471)
			rock maple		Maple		1	OH (471)
			soft maple		Maple		678	OH (471)
			sugar maple		Maple		4436	OH (471)
			sugar tree		Maple		1322	OH (471)
			swamp maple		Maple		12	OH (471)
			white maple		Maple		108	OH (471)
			mulberry		Mulberry		107	OH (471)
			black oak		Oak		4430	OH (471)
			blackjack (oak)		Oak		82	OH (471)
			bur oak		Oak		802	OH (471)
			grey oak		Oak		4	OH (471)
			oak		Oak		81	OH (471)
	includes modifers: pigeon, cherry-leaved, jack, bot,		other oaks		Oak		22	OH (471)
			post oak		Oak		39	OH (471)
			red oak		Oak		1454	OH (471)
			shrub oak		Oak		41	OH (471)
			spanish oak		Oak		63	OH (471)
			swamp oak		Oak		20	OH (471)
			white oak		Oak		15372	OH (471)
			willow oak		Oak		1	OH (471)
			chestnut oak		Oak		894	OH (471)
			pin oak		Oak		64	OH (471)
			swamp white oak		Oak		75	OH (471)
			yellow oak		Oak		184	OH (471)
			Ky coffee tree		Other hardwood		4	OH (471)
			cucumber		Other hardwood		14	OH (471)	Charlie had Level 3a as Magnolia. But since other Magnolia were listed as Other hardwood, I have done so here as well - JP 3-18-14
			crab (apple)		Other hardwood		3	OH (471)
			peach		Other hardwood		1	OH (471)
			plum		Other hardwood		4	OH (471)
			red haw		Other hardwood		10	OH (471)
			Thorn tree		Other hardwood		18	OH (471)
			paw paw		Other hardwood		4	OH (471)
			redbud		Other hardwood		40	OH (471)
			sassafras		Other hardwood		105	OH (471)
			service		Other hardwood		5	OH (471)
			sourwood		Other hardwood		13	OH (471)
	includes literature trees not defined		misc.trees		Other hardwood		450	OH (471)
			pine		Pine		220	OH (471)
			pitch pine		Pine		2	OH (471)
			yellow pine		Pine		2	OH (471)
	incl trembling aspen		aspen		Poplar		31	OH (471)
			cottonwood		Poplar		270	OH (471)
			poplar		Poplar/tulip poplar		645	OH (471)
			poplar/whitewood		Poplar/tulip poplar		780	OH (471)
			sweet gum		Sweet gum		1	OH (471)
			buttonwood		Sycamore		283	OH (471)
			sycamore		Sycamore		504	OH (471)
			bitter walnut		Walnut		3	OH (471)
			black walnut		Walnut		322	OH (471)
			butnut		Walnut		3	OH (471)
			butternut		Walnut		45	OH (471)
			walnut		Walnut		272	OH (471)
			white walnut		Walnut		328	OH (471)
			willow		Willow		102	OH (471)
		ASHS			Ash		5866	OH471_wiki
		BASSWOOD			Basswood		2040	OH471_wiki
		BEECH			Beech		10415	OH471_wiki
		BIRCHES			Birch		13	OH471_wiki
		BUCKEYE			Buckeye		715	OH471_wiki
		BUTTONWOOD			Sycamore		786	OH471_wiki
		CEDAR			Cedar/juniper		4	OH471_wiki
		CHAMAE_IS			Atlantic white cedar		0	OH471_wiki
		CHERRIES			Cherry		202	OH471_wiki
		CHESTNUT			Chestnut		524	OH471_wiki
		DOGWOOD			Dogwood		1277	OH471_wiki
		ELMS			Elm		4908	OH471_wiki
		FIR			Fir		0	OH471_wiki
		HACKBERRIE			Hackberry		129	OH471_wiki
		HEMLOCK			Hemlock		17	OH471_wiki
		HICKORIES			Hickory		8045	OH471_wiki
		IRONWOODS			Ironwood		729	OH471_wiki
		JUGLANS_			Walnut		970	OH471_wiki
		LIRIODENDR			Tulip poplar		1423	OH471_wiki
		MAGNOLIA			Other hardwood		14	OH471_wiki
		MAPLES			Maple		8298	OH471_wiki
		MULBERRIES			Mulberry		107	OH471_wiki
		NYSSA			Black gum		742	OH471_wiki
		OAKS			Oak		23528	OH471_wiki
		OTHER			Other hardwood		1174	OH471_wiki
		PINES			Pine		222	OH471_wiki
		POPLARS			Poplar/tulip poplar		300	OH471_wiki
		SPRUCES			Spruce		0	OH471_wiki
		TAMARACK			Tamarack		0	OH471_wiki
		Ashes			Ash			Old Conversion Errors
1		21		YES			1	Southern MI
2		25		YES			1	Southern MI
3		72		YES			1	Southern MI
4		200		YES			1	Southern MI
5		9999			Unknown tree		1	Southern MI
12		acp		YES - Check transcription (aspen?)			1	Southern MI
13		ald	Alder		Alder		10	Southern MI
16		AP		YES			1	Southern MI
		appl			Other hardwood			Southern MI
17		asd		YES (maybe aspen or ash)			3	Southern MI
18		asg		YES (maybe aspen?)			1	Southern MI
23		ash	Ash		Ash		278	Southern MI
24		ASH	Ash		Ash		38	Southern MI
25		Ash	Ash		Ash		1	Southern MI
27		asp	Aspen		Poplar		103	Southern MI
28		ASP	Aspen		Poplar		68	Southern MI
30		aspem	Aspen	YES (to fix)	Poplar		1	Southern MI
33		aspen	Aspen		Poplar		2	Southern MI
		b waln			Walnut			Southern MI
61		b.ash	Black ash		Ash		1	Southern MI
		b.oak	Burr/black oak		Oak			Southern MI
62		b.waln	Black walnut		Walnut		2	Southern MI
		bals			Fir			Southern MI
63		BAS	Basswood		Basswood		2	Southern MI
64		bash	Black ash		Ash		444	Southern MI
65		BASH	Black ash		Ash		206	Southern MI
		bash	Blue ash		Ash			Southern MI
66		BASS	Basswood		Basswood		1	Southern MI
69		bc		YES			1	Southern MI	CVC probably beech as their abbr. is bch or more remotely black cherry
70		bch	Beech		Beech		2704	Southern MI
71		BCH	Beech		Beech		621	Southern MI
72		BCHER	Black cherry		Cherry		1	Southern MI
73		bchh		YES			1	Southern MI	CVC probably beech given their abbr. bch remotely black cherry
74		bcm		YES			1	Southern MI	CVC probably beech given their abbr. bch
75		bcn		YES			1	Southern MI	CVC probably beech given their abbr. bch
79		beech	Beech		Beech		2	Southern MI
80		bgh		YES			3	Southern MI	CVC probably beech given their abbr. bch
81		BICK		YES			1	Southern MI
		black pine	Pine		Pine			Southern MI
110		blash	Blue ash	YES - Done	Ash		4	Southern MI	CVC code sheet says blash = blue ash
		blbch			Ironwood			Southern MI
120		blm	Elm	YES	Elm		1	Southern MI	CVC no code near blm so elm is a good guess
		blus ash			Ash			Southern MI
		blwaln	Black walnut		Walnut			Southern MI
123		bo	Burr/black oak		Oak		693	Southern MI
124		BO	Burr/black oak		Oak		101	Southern MI
		bo/ro	Burr/black/red oak		Oak			Southern MI
125		boh		YES			2	Southern MI	CVC I would assume black oak as k and h run together
126		box	Boxwood	YES - Done	Maple		1	Southern MI	CVC not Buxus but very likely box elder but keep level 2 as boxwood
		bpop			Poplar			Southern MI
131		br	Birch	YES	Birch		1	Southern MI	CVC very likely as code brc = birch
133		brc	Birch		Birch		76	Southern MI
134		BRC	Birch		Birch		33	Southern MI
135		Brc	Birch		Birch		1	Southern MI
136		BRCH	Birch		Birch		48	Southern MI
137		brch	Birch		Birch		37	Southern MI
		buch						Southern MI
142		buck	Buckeye	YES	Buckeye		2	Southern MI
148		bur	Bur oak	YES - Done	Oak		203	Southern MI	CVC note code bur is bur oak
149		BUR	Bur oak	YES - Done	Oak		28	Southern MI	CVC note code bur is bur oak
155		BURO	Bur oak		Oak		2	Southern MI
156		buro	Bur oak		Oak		2	Southern MI
163		but	Butternut	YES	Walnut		3	Southern MI	CVC But is not the standard mich code but (pun) is very likely butternut = white walnut
164		BUT	Butternut		Walnut		1	Southern MI
170		BW	Black walnut	YES	Walnut		1	Southern MI	CVC BW is not the standard mich code but is very likely black walnut
		bwal			Walnut			Southern MI
171		bwaln	Black walnut		Walnut		6	Southern MI
172		BWALN	Black walnut		Walnut		2	Southern MI
		bwaln	Black walnut		Walnut			Southern MI
173		bxwd	Boxwood	Yes - Done	Maple		1	Southern MI	CVC not Buxus but very likely box elder but keep level 2 as boxwood
175		CED	Cedar	YES	Cedar/juniper		226	Southern MI	CVC the problem arriseswhen the level 3a assignment red vs. white cedars
176		ced	Cedar		Cedar/juniper		132	Southern MI
179		ch	Cherry	YES	Cherry		1	Southern MI
181		chcr		YES			1	Southern MI	CVC code cher is black cherry while I would leave level 2 as cherry
182		cher	Cherry		Cherry		29	Southern MI	CVC code cher is black cherry while I would leave level 2 as cherry
183		CHER	Cherry		Cherry		14	Southern MI	CVC code cher is black cherry while I would leave level 2 as cherry
		chest			Chestnut			Southern MI
194		chor		YES			1	Southern MI	CVC perhaps cherry as Mich. abbr. is cher
		chry			Cherry			Southern MI
195		ck		YES			1	Southern MI	CVC uncertain a guess is chestnut oak
		cot			Poplar			Southern MI
199		cotn	Cottonwood		Poplar		4	Southern MI
200		COTN	Cottonwood		Poplar		3	Southern MI
202		cotton	Cottonwood		Poplar		2	Southern MI
211		crd		YES			2	Southern MI	CVC no idea besides crud
212		crp		YES			1	Southern MI	CVC no idea besides crap
213		cyn		YES			1	Southern MI	CVC no idea besides sin
		cyp			Cedar/juniper			Southern MI	SJG - based on the fact it's unlikely to be in southern MI
		dblwo			Unknown tree			Southern MI
215		dead pine	Pine		Pine		1	Southern MI
217		dog	Dogwood		Dogwood		4	Southern MI
218		dogg	Dogwood	YES	Dogwood		1	Southern MI
239		elm	Elm		Elm		654	Southern MI
240		ELM	Elm		Elm		166	Southern MI
241		Elm	Elm		Elm		1	Southern MI
245		eln	Elm	YES	Elm		1	Southern MI	CVC very likely elm
246		em	Elm	YES	Elm		2	Southern MI	CVC very likely elm as anaside keep a count of the coding misspellings as an estimate of transcription error
248		FIR	Fir		Fir		45	Southern MI
249		fir	Fir		Fir		21	Southern MI
263		gum	Black gum/sweet gum	changed	Black gum/sweet gum		12	Southern MI	In s Mich certainly gum = black gum CVC
265		H		YES	Hickory		1	Southern MI	CVC very likely hickory but remotely hemlock more northern Mich.
267		hack	Hackberry	YES - Done	Hackberry		2	Southern MI	CVC Hackberry as Mich code is hack
268		HACK	Hackberry		Hackberry		1	Southern MI	CVC Hackberry as Mich code is hack
		hazel	Hazelnut		Other hardwood			Southern MI
		hazl			Other hardwood			Southern MI
282		hbrc		YES			1	Southern MI	CVC total enigma maybe a Hong Kong bank
284		hck	Hickory		Hickory		285	Southern MI
285		HCK	Hickory		Hickory		19	Southern MI
287		hcm	Hemlock	YES	Hemlock		29	Southern MI	CVC Note Mich code is hem
289		heem	Hemlock	YES	Hemlock		1	Southern MI
290		hem	Hemlock		Hemlock		414	Southern MI
291		HEM	Hemlock		Hemlock		352	Southern MI
292		Hem	Hemlock		Hemlock		1	Southern MI
294		her		YES	Hemlock		1	Southern MI	CVC maybe hemlock as Mich code is hem
		hhack			Other hardwood			Southern MI
298		hick	Hickory		Hickory		14	Southern MI
299		HICK	Hickory		Hickory		2	Southern MI
314		HIK	Hickory	YES - Done	Hickory		1	Southern MI	CVC without a doubt hickory
318		hky	Hickory		Hickory		7	Southern MI
319		HKY	Hickory		Hickory		3	Southern MI
320		HM		YES	Hemlock		1	Southern MI	CVC probably hemlock
		hop			Ironwood			Southern MI
332		hornb	Ironwood		Ironwood		2	Southern MI	see above
334		hrm		YES			9	Southern MI	CVC Maybe hornbeam or hemlock
337		iron	Ironwood		Ironwood		153	Southern MI
338		IRON	Ironwood		Ironwood		36	Southern MI
		ironwood	Ironwood		Ironwood			Southern MI
350		jack	Jack pine	YES	Oak		2	Southern MI	CVC level 2 jack oak and almost certainly blackjack oak but this is several species depending on location; JP should Level 2 be Jack pine? Or Jack oak?
355		jack oak	Oak		Oak		6	Southern MI	CVC level 2 jack oak and almost certainly blackjack oak but this is several species depending on location
356		jackp	Pine	YES	Pine		2	Southern MI	CVC level 2 would be jack pine
		jk oak			Oak			Southern MI
		lever wood			Ironwood			Southern MI
360		lin	Basswood	YES	Basswood		9	Southern MI	Level 2 is basswood; JP - why is level 2 basswood here, when it is Lynn elsewhere?
373		lyn	Basswood		Basswood		320	Southern MI	CVC level 2 would be lynn
374		LYN	Basswood		Basswood		96	Southern MI	CVC level 2 would be lynn
381		MAP	Maple		Maple		41	Southern MI
382		mapl	Maple		Maple		286	Southern MI
383		MAPL	Maple		Maple		132	Southern MI
384		Mapl	Maple		Maple		1	Southern MI
391		mmapl	Manitoba Maple	YES	Maple		1	Southern MI	CVC not manitoba maple as vernacular possibly typo for maple or mountain maple, but this unused in early records
392		mul	Mulberry		Mulberry		1	Southern MI
399		nap		YES			1	Southern MI	CVC no idea maybe a surveyor sleeping tree
403		np		YES			7	Southern MI	CVC no real idea but consider no post
405		o		YES	Oak		1	Southern MI	CVC I would guess oak
409		oak	Oak		Oak		3	Southern MI
410		OAK	Oak		Oak		2	Southern MI
412		oasp	Poplar	YES	Poplar/tulip poplar		1	Southern MI	CVC a guess oak , but type of asp possible check
413		ocd		YES			4	Southern MI	CVC no good idea, other than some wierd orthography /mispelling/transcription for oak
414		ord		YES			1	Southern MI	CVC no good idea, other than some wierd orthography /mispelling/transcription for oak
422		p	Poplar or Pine	YES	Pine		77	Southern MI	CVC I would use this for pine, but who knows what other would
423		P		YES	Pine		1	Southern MI	CVC I would use this for pine, but who knows what other would
437		PEP	Black gum		Black gum		2	Southern MI	CVC I would guess pepperidge
		pepr			Black gum			Southern MI
444		pin	Pin Oak	YES - Done	Oak		3	Southern MI	CVC undoubtably pin oak
451		pin oak	Pin Oak		Oak		1	Southern MI
453		pine	Pine		Pine		17	Southern MI
454		PINE	Pine		Pine		3	Southern MI
456		pino	Pin Oak	YES	Oak		2	Southern MI	Context check - could it be 'pine'? CVC I agree, but guess pin oak; SJG - Checked with MI people, it's pin oak
		plum	Plum		Other hardwood			Southern MI
460		pop	Poplar	YES	Poplar/tulip poplar		9	Southern MI	STJ: Could these be tulip-poplar? Charlie can advise from context CVC this will always be problematic, but my druthers would be to call it Liriodendron unless other evidence such as spelling popple, pople, poppler not popplar. Also check for narrative for fire or sparse veg which would indicate aspen/poplar, or swamps with balsam poplar. Again the guess is based on commoness of lirio and rarity o…
461		POP	Poplar		Poplar/tulip poplar		4	Southern MI	Ditto
462		popl	Poplar		Poplar/tulip poplar		45	Southern MI	Ditto
463		POPL	Poplar		Poplar/tulip poplar		3	Southern MI	Ditto
		poplar	Poplar		Poplar/tulip poplar			Southern MI
		popular			Poplar			Southern MI
479		qasp	Aspen	YES	Poplar		1	Southern MI	STJ: Shouldn't 'poplar' be the same thing as 'aspen'? CVC level 2 is aspen
		quack apple			Other hardwood			Southern MI
491		r.elm	Red elm		Elm		1	Southern MI
		rash			Ash			Southern MI
492		rasp		YES			1	Southern MI	CVC given the methodlogy I would guess rasberry= no tree
		rbud			Other hardwood			Southern MI
508		relm	Elm	YES	Elm		1	Southern MI	STJ: red elm? CVC looks like red elm
509		rlm		YES			2	Southern MI	STJ: red elm? CVC looks like elm
510		rm	Red maple	NO - Should be Yes	Maple		5	Southern MI	CVC Beware red maple was developed later thus this is probably rock maple
511		ro	Red oak		Oak		154	Southern MI
512		RO	Red oak		Oak		9	Southern MI
516		rw		YES			1	Southern MI	CVC no guess
532		sas	Sassafrass		Other hardwood		5	Southern MI
		sass	Sassafrass		Other hardwood			Southern MI
549		sm	Sugar maple	YES	Maple		759	Southern MI	CVC the term sugar maple arose about this time and many of the calls are for sugar or sugar tree. We might have kept tract of these usages, but without the distinction I would call all sugar at level 2 But beware this is could be confused with soft maple. Note the Mich abbr. of sm = sugar maple which I assume is really sugar tree and smapl is soft maple which is soft maple in level 2.
550		SM	Sugar maple	YES	Maple		316	Southern MI	see above
552		SMAPL	Soft maple	NO - Should be Yes	Maple		2	Southern MI	CVC see above the Mich. abbr smapl is for soft maple; JP changed Level 2 from Sugar maple to Soft maple
553		smapl	Soft maple	NO - Should be Yes	Maple		1	Southern MI	CVC see above the Mich. abbr smapl is for soft maple; JP changed Level 2 from Sugar maple to Soft maple
554		sn		YES			1	Southern MI	cvc probably sm= sugar
555		soak	Oak	YES	Oak		1	Southern MI	see above
557		SP	Spruce pine	NO - Should be Yes	Pine		52	Southern MI	CVC Mich. abbr SP is for spruce pine which they say is jack pine, in other areas spruce pine would be hemlock. Thus here level 2 is spruce pine and level 3a is pine. JP changed Level 2 from Spruce to Spruce pine
558		sp	Spruce pine	NO - Should be Yes	Pine		7	Southern MI	see above; JP changed Level 2 from Spruce to Spruce pine
570		SPR	Spruce		Spruce		48	Southern MI	CVC Mich abbr. spr is spruce
571		spr	Spruce		Spruce		36	Southern MI
		spru	Spruce		Spruce			Southern MI
590		swash	Ash	YES	Ash		2	Southern MI	CVC I would say swamp ash
592		swo	Swamp white oak	YES - Done	Oak		18	Southern MI	CVC Mich. abbr swo is swamp white oak
593		SWO	Swamp white oak	YES - Done	Oak		6	Southern MI	CVC Mich. abbr swo is swamp white oak
		swoak	Swamp white oak		Oak			Southern MI
594		swp		YES			1	Southern MI	CVC enigmatic, not a Mich abbr. A guess swamp pine, whatever that is.
600		syc	Sycamore		Sycamore		27	Southern MI
601		SYC	Sycamore		Sycamore		5	Southern MI
611		ta,	Tamarack	YES	Tamarack		1	Southern MI	CVC Mich. abbr tam is tamarack
613		tam	Tamarack		Tamarack		449	Southern MI
614		TAM	Tamarack		Tamarack		167	Southern MI
615		Tam	Tamarack		Tamarack		1	Southern MI
620		thirn	Locust		Other hardwood		1	Southern MI	CVC explicitly this is thorn not necessairly locust at level 3a
621		thm	Locust	YES	Other hardwood		1	Southern MI	CVC explicitly this is thorn not necessairly locust at level 3a
624		thorn	Thorn tree	YES	Other hardwood		5	Southern MI	CVC explicitly this is thorn very likely Rose tree at level 3a
625		THORN	Thorn tree	YES	Other hardwood		2	Southern MI	CVC explicitly this is thorn very likely Rose tree at level 3a
626		THORN?	Thorn tree	YES	Other hardwood		1	Southern MI	CVC explicitly this is thorn very likely Rose tree at level 3a
627		tp		YES			3	Southern MI	CVC no guess, some wierd pine or typo/transcription; CVC how about tulip, who knows?
629		tron	Locust	NO - Should be Yes	Other hardwood		1	Southern MI	CVC I would guess iron= ironwood; JP 1-24-14 this had been listed as NO, but I think should be YES
630		tsm		YES			1	Southern MI	CVC ignoring the t becomes sugar
653		w.ash	Ash		Ash		1	Southern MI
654		w.waln	White walnut	YES	Walnut		1	Southern MI
655		W.waln	White walnut	YES	Walnut		1	Southern MI
656		w0	White oak	YES	Oak		1	Southern MI
657		wal	Walnut		Walnut		1	Southern MI
658		walm		YES			1	Southern MI	CVC appears to be white elm. JP or could be waln for walnut.
659		waln	Walnut		Walnut		4	Southern MI
		walnut	Walnut		Walnut			Southern MI
666		wash	White ash		Ash		243	Southern MI
667		WASH	White ash		Ash		54	Southern MI
		water beech	Ironwood		Ironwood			Southern MI
		waterash	Ash		Ash			Southern MI
671		wb	White birch	YES	Birch		25	Southern MI
672		WB	White birch	YES	Birch		7	Southern MI
673		wbrc	White birch		Birch		1	Southern MI
674		WBRCH	White birch		Birch		1	Southern MI
675		WD		YES			11	Southern MI	CVC the only 2 letter Mich. abbr are WO or WP so this is very likely white oak
676		wd		YES			3	Southern MI	CVC the only 2 letter Mich. abbr are WO or WP so this is very likely white oak, check for associates
		whaz			Other hardwood			Southern MI
698		WI		YES			1	Southern MI	CVC Mich. abbr wil is willow , thus likely willow
699		wic		YES			2	Southern MI	CVC perhaps a mispelling of wil or willow
700		wil	Willow		Willow		23	Southern MI
701		WIL	Willow		Willow		3	Southern MI
708		wm	White maple	YES	Maple		3	Southern MI	CVC note mich abbr. wmapl is white maple assumed to be silver maple, here I would say white maple and decide the red silver when it comes up; JP changed level 2 from Maple (saccarinus) to White maple 1-31-14
709		wmap	White maple	YES	Maple		1	Southern MI	CVC see above this is white maple for now; JP changed level 2 from Maple (saccarinus) to White maple 1-31-14
710		wmapl	White maple	YES	Maple		2	Southern MI
712		wo	White oak		Oak		3111	Southern MI
713		WO	White oak		Oak		689	Southern MI
		woak	White oak		Oak			Southern MI
714		wp	White pine		Pine		291	Southern MI
715		WP	White pine		Pine		220	Southern MI
716		wtwd	Whitewood	YES	Tulip poplar		14	Southern MI	CVC I assume whitewood = lirio in level 3a
717		WTWD	Whitewood	YES	Tulip poplar		2	Southern MI	CVC I assume whitewood = lirio in level 3a
718		ww	Whitewood	YES	Tulip poplar		3	Southern MI	CVC I assume whitewood = lirio in level 3a
719		WW	Whitewood	YES	Tulip poplar		1	Southern MI	CVC I assume whitewood = lirio in level 3a
720		WWAL	White walnut		Walnut		1	Southern MI
721		wwalm	White walnut	YES	Walnut		1	Southern MI	JP possibly a typo and should be wwaln
722		wwaln	White walnut	YES	Walnut		12	Southern MI	CVC little question
723		wwo		YES			1	Southern MI	CVC perhaps white oak although swamp white oak is a possibility
724		wwrln	White walnut	YES	Walnut		1	Southern MI	CVC appears to be white walnut
726		YB	Yellow birch		Birch		10	Southern MI
727		yb	Yellow birch	YES	Birch		5	Southern MI
728		YBRC	Yellow birch		Birch		49	Southern MI
729		ybrc	Yellow birch		Birch		15	Southern MI
730		YBRCH	Yellow birch		Birch		2	Southern MI
731		ybrcm	Yellow birch	YES	Birch		1	Southern MI	CVC transcription problem
735		yo	Yellow oak	YES - Done	Oak		358	Southern MI	CVC leave at yellow oak at level 2
736		YO	Yellow oak	YES - Done	Oak		35	Southern MI	CVC leave at yellow oak at level 2
737		yoak	Yellow oak	YES - Done	Oak		4	Southern MI	CVC leave at yellow oak at level 2
738		yohk	Yellow oak	YES - Done	Oak		1	Southern MI	CVC leave at yellow oak at level 2
739		YP	Yellow pine	YES	Pine		87	Southern MI
740		yp	Yellow pine	YES	Pine		37	Southern MI
		ypine			Pine			Southern MI
741		zam		YES			3	Southern MI	CVC perhaps tam the Mich. abbr for tamarack
742		ZRON		YES			1	Southern MI	CVC obviously a zircon crystal
798		9999	Unknown	YES	Unknown tree			Upper Midwest	3a Coding question: Are we using ******* as the 'unknown' code?; JP I changed level 3a from ****** to Unknown 1-31-14
857		_		NO	Unknown tree			Upper Midwest	JP: I changed level 2 from ****** to Unknown 1-31-14
858		AA	Water ash	NO	Ash			Upper Midwest	JW&SG: David Mladenoff has already done these level 2 assignments and 2-letter coding - don't change
859		AE	Water elm	NO	Elm			Upper Midwest	JW&SG: David Mladenoff has already done these level 2 assignments and 2-letter coding - don't change
840		AH	Ash	NO	Ash			Upper Midwest	JW&SG: David Mladenoff has already done these level 2 assignments and 2-letter coding - don't change
842	Alder, aldar	AL	Alder	NO	Alder			Upper Midwest	JW&SG: David Mladenoff has already done these level 2 assignments and 2-letter coding - don't change
		Alder	Alder	NO	Alder			Upper Midwest	JW&SG: David Mladenoff has already done these level 2 assignments and 2-letter coding - don't change
844		AM		YES (look up Mladenoff DB)	Unknown tree			Upper Midwest	SJG Michigan only (28 trees), no idea what they are.
841		AP	Apple	NO	Other hardwood			Upper Midwest	JW&SG: David Mladenoff has already done these level 2 assignments and 2-letter coding - don't change
839		AS	Aspen	NO	Poplar			Upper Midwest	JW&SG: David Mladenoff has already done these level 2 assignments and 2-letter coding - don't change
		Ash	Ash		Ash			Upper Midwest
		asp			Poplar			Upper Midwest
832		BA	Black ash, B ash, Brown ash	NO	Ash			Upper Midwest	JW&SG: David Mladenoff has already done these level 2 assignments and 2-letter coding - don't change
		bash			Ash			Upper Midwest
		Basswood			Basswood			Upper Midwest	JW&SG: David Mladenoff has already done these level 2 assignments and 2-letter coding - don't change
831	Black birch, B birch, Blk birch	BB	Black birch, B birch, Blk birch	NO	Birch			Upper Midwest	JW&SG: David Mladenoff has already done these level 2 assignments and 2-letter coding - don't change
835		BC	Black (undifferentiated)	YES	Other hardwood			Upper Midwest
		BCH			Beech			Upper Midwest
848		BD	Boulder, rock (large stone used as a witness tree)	NO	No tree			Upper Midwest	JW&SG: David Mladenoff has already done these level 2 assignments and 2-letter coding - don't change
834		BE	Beech	NO	Beech			Upper Midwest	JW&SG: David Mladenoff has already done these level 2 assignments and 2-letter coding - don't change
		Beech	Beech		Beech			Upper Midwest	JW&SG: David Mladenoff has already done these level 2 assignments and 2-letter coding - don't change
837		BF		YES (look up Mladenoff DB)	Fir			Upper Midwest
838		BG	Balsam poplar	NO	Poplar			Upper Midwest	JW&SG: David Mladenoff has already done these level 2 assignments and 2-letter coding - don't change
833		BI	Birch	NO	Birch			Upper Midwest	JW&SG: David Mladenoff has already done these level 2 assignments and 2-letter coding - don't change
		Birch	Birch		Birch			Upper Midwest	JW&SG: David Mladenoff has already done these level 2 assignments and 2-letter coding - don't change
860		BK		YES (look up Mladenoff DB)	Oak			Upper Midwest	JW: Someone else did this 3A assignment. No level 2 info available.
829		BL	Blue beech	NO	Ironwood			Upper Midwest	JW&SG: David Mladenoff has already done these level 2 assignments and 2-letter coding - don't change
830		BM		YES (look up Mladenoff DB)	Black gum			Upper Midwest
827		BO	Bur oak, Br oak, Burr oak	NO	Oak			Upper Midwest	JW&SG: David Mladenoff has already done these level 2 assignments and 2-letter coding - don't change
861		BP	Bap (could this be basswood? In minnesota dataset it seems similar.	YES (look up Mladenoff DB)	Basswood			Upper Midwest	JW&SG: David Mladenoff has already done these level 2 assignments and 2-letter coding - don't change
		brc			Birch			Upper Midwest
849		BS		YES (look up Mladenoff DB)	Spruce			Upper Midwest	JW: Someone else did this 3A assignment. No level 2 info available.
825		BT		NO	Sycamore			Upper Midwest	JW&SG: David Mladenoff has already done these level 2 assignments and 2-letter coding - don't change
826		BU	Butternut, Bânut, White walnut, W walnut	NO	Walnut			Upper Midwest	JW&SG: David Mladenoff has already done these level 2 assignments and 2-letter coding - don't change
850		BW	Black walnut, B walnut, Blk walnut, Walnut	NO	Walnut			Upper Midwest	JW&SG: David Mladenoff has already done these level 2 assignments and 2-letter coding - don't change
828		BX	Boxelder	NO	Maple			Upper Midwest	JW&SG: David Mladenoff has already done these level 2 assignments and 2-letter coding - don't change
862		BY		YES (look up Mladenoff DB)	Buckeye			Upper Midwest	JW: Someone else did this 3A assignment. No level 2 info available. Seems like a reasonable guess.
824		CE	Cedar	NO	Cedar/juniper			Upper Midwest	JW&SG: David Mladenoff has already done these level 2 assignments and 2-letter coding - don't change
		CED	Cedar	YES	Cedar/juniper		226	Upper Midwest
		Cedar	Cedar		Cedar/juniper			Upper Midwest	JW&SG: David Mladenoff has already done these level 2 assignments and 2-letter coding - don't change
823		CH	Black cherry, B cherry, Blk cherry, Cherry	NO	Cherry			Upper Midwest	JW&SG: David Mladenoff has already done these level 2 assignments and 2-letter coding - don't change
		Cherry	Cherry		Cherry			Upper Midwest	JW&SG: David Mladenoff has already done these level 2 assignments and 2-letter coding - don't change
822		CO	Cottonwood, Cotton	NO	Poplar			Upper Midwest	JW&SG: David Mladenoff has already done these level 2 assignments and 2-letter coding - don't change
852		CR	Crab apple, Crab	NO	Other hardwood			Upper Midwest	JW&SG: David Mladenoff has already done these level 2 assignments and 2-letter coding - don't change
821		DA		YES (look up Mladenoff DB)	Missing			Upper Midwest	SG - we've accepted that dead trees may be important, but we cannot know how they have been censored elsewhere. As such we eliminate them entirely.
820		DB		YES (look up Mladenoff DB)	Missing			Upper Midwest	SG - we've accepted that dead trees may be important, but we cannot know how they have been censored elsewhere. As such we eliminate them entirely.
818		DC		YES (look up Mladenoff DB)	Missing			Upper Midwest	SG - we've accepted that dead trees may be important, but we cannot know how they have been censored elsewhere. As such we eliminate them entirely.
817		DF		YES (look up Mladenoff DB)	Missing			Upper Midwest	SG - we've accepted that dead trees may be important, but we cannot know how they have been censored elsewhere. As such we eliminate them entirely.
809		DG	Dogwood		Dogwood			Upper Midwest	JW&SG: David Mladenoff has already done these level 2 assignments and 2-letter coding - don't change
816		DH		YES (look up Mladenoff DB)	Missing			Upper Midwest	SG - we've accepted that dead trees may be important, but we cannot know how they have been censored elsewhere. As such we eliminate them entirely.
853		DI		YES (look up Mladenoff DB)	Missing			Upper Midwest	SG - we've accepted that dead trees may be important, but we cannot know how they have been censored elsewhere. As such we eliminate them entirely.
819		DK		YES (look up Mladenoff DB)	Missing			Upper Midwest	SG - we've accepted that dead trees may be important, but we cannot know how they have been censored elsewhere. As such we eliminate them entirely.
815		DM		YES (look up Mladenoff DB)	Missing			Upper Midwest	SG - we've accepted that dead trees may be important, but we cannot know how they have been censored elsewhere. As such we eliminate them entirely.
		Dogwood	Dogwood		Dogwood			Upper Midwest	JW&SG: David Mladenoff has already done these level 2 assignments and 2-letter coding - don't change
814		DP	Dwarf pine		Pine			Upper Midwest	JW&SG: David Mladenoff has already done these level 2 assignments and 2-letter coding - don't change
846		DR		YES (look up Mladenoff DB)	Missing			Upper Midwest	SG - we've accepted that dead trees may be important, but we cannot know how they have been censored elsewhere. As such we eliminate them entirely.
813		DS		YES (look up Mladenoff DB)	Missing			Upper Midwest	SG - we've accepted that dead trees may be important, but we cannot know how they have been censored elsewhere. As such we eliminate them entirely.
811		DT		YES (look up Mladenoff DB)	Missing			Upper Midwest	SG - we've accepted that dead trees may be important, but we cannot know how they have been censored elsewhere. As such we eliminate them entirely.
812		DU		YES (look up Mladenoff DB)	Missing			Upper Midwest	SG - we've accepted that dead trees may be important, but we cannot know how they have been censored elsewhere. As such we eliminate them entirely.
808		DW	Dogwood		Dogwood			Upper Midwest	JW&SG: David Mladenoff has already done these level 2 assignments and 2-letter coding - don't change
807		EL	Elm (undifferentiated)		Elm			Upper Midwest	JW&SG: David Mladenoff has already done these level 2 assignments and 2-letter coding - don't change
		Elm	Elm		Elm			Upper Midwest	JW&SG: David Mladenoff has already done these level 2 assignments and 2-letter coding - don't change
863		ES	Slippery elm	NO	Elm			Upper Midwest	JW&SG: David Mladenoff has already done these level 2 assignments and 2-letter coding - don't change
864		FI	Balsam, Balsam fir, Fir	NO	Fir			Upper Midwest	JW&SG: David Mladenoff has already done these level 2 assignments and 2-letter coding - don't change
		Fir	Fir		Fir			Upper Midwest	JW&SG: David Mladenoff has already done these level 2 assignments and 2-letter coding - don't change
854		GB		YES (look up Mladenoff DB)	Unknown tree			Upper Midwest
865		GP	Gray pine	NO	Pine			Upper Midwest	JW&SG: David Mladenoff has already done these level 2 assignments and 2-letter coding - don't change
		Gum	Gum		Black gum/sweet gum			Upper Midwest	JW&SG: David Mladenoff has already done these level 2 assignments and 2-letter coding - don't change
866		GY	Gray ash	NO	Ash			Upper Midwest	JW&SG: David Mladenoff has already done these level 2 assignments and 2-letter coding - don't change
806		HA	Hackberry, Hâberry		Hackberry			Upper Midwest	JW&SG: David Mladenoff has already done these level 2 assignments and 2-letter coding - don't change
		Hackberry	Hackberry		Hackberry			Upper Midwest	JW&SG: David Mladenoff has already done these level 2 assignments and 2-letter coding - don't change
		Hardwood undif.	Hardwood undif.		Other hardwood			Upper Midwest	JW&SG: David Mladenoff has already done these level 2 assignments and 2-letter coding - don't change
867		HB		YES	Ironwood			Upper Midwest	JW: Someone else did this 3A assignment. No level 2 info available.
805		HE	Hemlock	NO	Hemlock			Upper Midwest	JW&SG: David Mladenoff has already done these level 2 assignments and 2-letter coding - don't change
		hem		YES	Hemlock			Upper Midwest	SJG:From the southern Michigan coding
		Hemlock	Hemlock		Hemlock			Upper Midwest	JW&SG: David Mladenoff has already done these level 2 assignments and 2-letter coding - don't change
868		HF	Haw	NO	Other hardwood			Upper Midwest	JW&SG: David Mladenoff has already done these level 2 assignments and 2-letter coding - don't change
804		HI	Hickory, Hick, Hâory, Hkry	NO	Hickory			Upper Midwest	JW&SG: David Mladenoff has already done these level 2 assignments and 2-letter coding - don't change
		Hickory	Hickory		Hickory			Upper Midwest	JW&SG: David Mladenoff has already done these level 2 assignments and 2-letter coding - don't change
869		HL	Hickory elm	YES	Other hardwood			Upper Midwest	JW&SG: David Mladenoff has already done these level 2 assignments and 2-letter coding - don't change; JP - what shoudl Level 3a be?
870		HM	Home, House	NO	No tree			Upper Midwest	JW&SG: David Mladenoff has already done these level 2 assignments and 2-letter coding - don't change
871		HO	Hornbeam	NO	Ironwood			Upper Midwest	JW&SG: David Mladenoff has already done these level 2 assignments and 2-letter coding - don't change
872		HP	Hard pine	NO	Pine			Upper Midwest	JW&SG: David Mladenoff has already done these level 2 assignments and 2-letter coding - don't change
873		HT		YES (look up Mladenoff DB)	Other hardwood			Upper Midwest	JW: Someone else did this 3A assignment. No level 2 info available. Seems like a reasonable guess.
874		HW	Hawthorn	NO	Other hardwood			Upper Midwest	JW&SG: David Mladenoff has already done these level 2 assignments and 2-letter coding - don't change
875		IR	Ironwood, Iron, Iâwood	NO	Ironwood			Upper Midwest	JW&SG: David Mladenoff has already done these level 2 assignments and 2-letter coding - don't change
		Ironwood	Ironwood		Ironwood			Upper Midwest	JW&SG: David Mladenoff has already done these level 2 assignments and 2-letter coding - don't change
876		IT	Bitternut	NO	Hickory			Upper Midwest	JW&SG: David Mladenoff has already done these level 2 assignments and 2-letter coding - don't change
802		IW	Ironwood	NO	Ironwood			Upper Midwest	JW&SG: David Mladenoff has already done these level 2 assignments and 2-letter coding - don't change
796		JO	Jack oak, J oak Jk oak, Yellow oak, Pin oak, Spanish oak	NO	Oak			Upper Midwest	JW&SG: David Mladenoff has already done these level 2 assignments and 2-letter coding - don't change
801		JP	Black pine, Jack pine, J pine, Jk pine, Pitch pine, P Pine	NO	Pine			Upper Midwest	JW&SG: David Mladenoff has already done these level 2 assignments and 2-letter coding - don't change
877		JU	Juniper, Red cedar	NO	Cedar/juniper			Upper Midwest	JW&SG: David Mladenoff has already done these level 2 assignments and 2-letter coding - don't change
878		KW	Black willow	NO	Willow			Upper Midwest	JW&SG: David Mladenoff has already done these level 2 assignments and 2-letter coding - don't change
879	Black haw	LA	Hawthorn	YES (look up Mladenoff DB)	Other hardwood			Upper Midwest	JW: Charlie - any guesses about black haw?
880		LE	B. elm	NO	Elm			Upper Midwest	JW&SG: David Mladenoff has already done these level 2 assignments and 2-letter coding - don't change
881		LH	Shilbark hickory	NO	Hickory			Upper Midwest	JW&SG: David Mladenoff has already done these level 2 assignments and 2-letter coding - don't change
836		LI	Basswood, Bass, Linden, Linn, Lynn, Lind	NO	Basswood			Upper Midwest	JW&SG: David Mladenoff has already done these level 2 assignments and 2-letter coding - don't change
882		LJ	Black jack	NO	Oak			Upper Midwest	JW&SG: David Mladenoff has already done these level 2 assignments and 2-letter coding - don't change
883	Black alder	LL	Alder	NO	Alder			Upper Midwest	JW&SG: David Mladenoff has already done these level 2 assignments and 2-letter coding - don't change
884		LM	Black maple	NO	Maple			Upper Midwest	JW&SG: David Mladenoff has already done these level 2 assignments and 2-letter coding - don't change
885		LO	Black oak, B oak, Blk oak	NO	Oak			Upper Midwest	JW&SG: David Mladenoff has already done these level 2 assignments and 2-letter coding - don't change
		lyn			Basswood			Upper Midwest
799		MA	Maple	NO	Maple			Upper Midwest	JW&SG: David Mladenoff has already done these level 2 assignments and 2-letter coding - don't change
		map			Maple			Upper Midwest
		Maple	Maple		Maple			Upper Midwest	JW&SG: David Mladenoff has already done these level 2 assignments and 2-letter coding - don't change
886		MD	Mound	NO	No tree			Upper Midwest	JW&SG: David Mladenoff has already done these level 2 assignments and 2-letter coding - don't change
887		MH		YES	Other hardwood			Upper Midwest	JW: Someone else did this 3A assignment. No level 2 info available.
888		ML	Mill	NO	No tree			Upper Midwest	JW&SG: David Mladenoff has already done these level 2 assignments and 2-letter coding - don't change
889		MS		YES (look up Mladenoff DB)	Spruce			Upper Midwest	JW: Someone else did this 3A assignment. No level 2 info available.
890		MT	Mountain ash	NO	Other hardwood			Upper Midwest	JW&SG: David Mladenoff has already done these level 2 assignments and 2-letter coding - don't change
891		NL	None listedâno trees are listed in notes	NO	No tree			Upper Midwest	JW&SG: David Mladenoff has already done these level 2 assignments and 2-letter coding - don't change
843		NO	No tree around or similar quotation in place of species listing	NO	No tree			Upper Midwest	JW&SG: David Mladenoff has already done these level 2 assignments and 2-letter coding - don't change
		NonTree	NonTree		No tree			Upper Midwest
797		OA	Oak (undifferentiated)	NO	Oak			Upper Midwest	JW&SG: David Mladenoff has already done these level 2 assignments and 2-letter coding - don't change
		Oak	Oak		Oak			Upper Midwest	JW: Someone else did this 3A assignment. No level 2 info available.
892		OW	Rose willow, roze willow	NO	Willow			Upper Midwest	JW&SG: David Mladenoff has already done these level 2 assignments and 2-letter coding - don't change
893		PA	Prickley ash	YES	Other hardwood			Upper Midwest	JW: 'prickley ash' today refers to Aralia spinosa, found in SE US. But this shouldn't be in upper midwest
795		PI	Pine (undifferentiated)	NO	Pine			Upper Midwest	JW&SG: David Mladenoff has already done these level 2 assignments and 2-letter coding - don't change
		Pine	Pine		Pine			Upper Midwest	JW&SG: David Mladenoff has already done these level 2 assignments and 2-letter coding - don't change
894		PK	Swamp burr oak	NO	Oak			Upper Midwest	JW&SG: David Mladenoff has already done these level 2 assignments and 2-letter coding - don't change
855		PL	Plum	NO	Other hardwood			Upper Midwest	JW&SG: David Mladenoff has already done these level 2 assignments and 2-letter coding - don't change
895		PN	S Pine	NO	Pine			Upper Midwest	JW&SG: David Mladenoff has already done these level 2 assignments and 2-letter coding - don't change
		Poplar	Poplar		Poplar/tulip poplar			Upper Midwest	JW&SG: David Mladenoff has already done these level 2 assignments and 2-letter coding - don't change
896		PP	Princess pine	NO	Pine			Upper Midwest	JW&SG: David Mladenoff has already done these level 2 assignments and 2-letter coding - don't change
800		PS	Spruce pine (one case of spruce fir)	NO	Pine			Upper Midwest	JW&SG: David Mladenoff has already done these level 2 assignments and 2-letter coding - don't change
897		PT	Post (a post is used as a witness tree)	NO	No tree			Upper Midwest	JW&SG: David Mladenoff has already done these level 2 assignments and 2-letter coding - don't change
898		QP	Squaw pine	NO	Pine			Upper Midwest	JW&SG: David Mladenoff has already done these level 2 assignments and 2-letter coding - don't change
899		QQ	Water	NO	Water			Upper Midwest	JW&SG: David Mladenoff has already done these level 2 assignments and 2-letter coding - don't change
851		RA	Green ash, Red ash	NO	Ash			Upper Midwest	JW&SG: David Mladenoff has already done these level 2 assignments and 2-letter coding - don't change
900		RC	Red cherry	NO	Cherry			Upper Midwest	JW&SG: David Mladenoff has already done these level 2 assignments and 2-letter coding - don't change
901		RE	Red elm	NO	Elm			Upper Midwest	JW&SG: David Mladenoff has already done these level 2 assignments and 2-letter coding - don't change
902	Red haw	RH	Hawthorn	NO	Other hardwood			Upper Midwest	JW&SG: David Mladenoff has already done these level 2 assignments and 2-letter coding - don't change
903		RK	Rock elm	NO	Elm			Upper Midwest	JW&SG: David Mladenoff has already done these level 2 assignments and 2-letter coding - don't change
856		RM	Red maple, R maple	NO	Maple			Upper Midwest	JW&SG: David Mladenoff has already done these level 2 assignments and 2-letter coding - don't change
793		RO	Red oak, R oak	NO	Oak			Upper Midwest	JW&SG: David Mladenoff has already done these level 2 assignments and 2-letter coding - don't change
		Rose.Tree	Rose.Tree		Other hardwood			Upper Midwest
792		RP	Norway pine, N pine, Yellow pine, Y pine, Sugar pine, Red pine, R pine	NO	Pine			Upper Midwest	JW&SG: David Mladenoff has already done these level 2 assignments and 2-letter coding - don't change
904		RV	River maple	NO	Maple			Upper Midwest	JW&SG: David Mladenoff has already done these level 2 assignments and 2-letter coding - don't change
905		RW	Red willow	NO	Willow			Upper Midwest	JW&SG: David Mladenoff has already done these level 2 assignments and 2-letter coding - don't change
847		SA	Swamp ash	NO	Ash			Upper Midwest	JW&SG: David Mladenoff has already done these level 2 assignments and 2-letter coding - don't change
906		SC	Scrub pine	NO	Pine			Upper Midwest	JW&SG: David Mladenoff has already done these level 2 assignments and 2-letter coding - don't change
907		SE	Swamp elm	NO	Elm			Upper Midwest	JW&SG: David Mladenoff has already done these level 2 assignments and 2-letter coding - don't change
908		SG	Spring of pure water	NO	Water			Upper Midwest	JW&SG: David Mladenoff has already done these level 2 assignments and 2-letter coding - don't change
909		SL	S Maple	NO	Maple			Upper Midwest	JW&SG: David Mladenoff has already done these level 2 assignments and 2-letter coding - don't change
794		SM	Soft maple	NO	Maple			Upper Midwest	JW&SG: David Mladenoff has already done these level 2 assignments and 2-letter coding - don't change
910		SO	Swamp oak, S oak	NO	Oak			Upper Midwest	JW&SG: David Mladenoff has already done these level 2 assignments and 2-letter coding - don't change
790		SP	Spruce (undifferentiated)	NO	Spruce			Upper Midwest	JW&SG: David Mladenoff has already done these level 2 assignments and 2-letter coding - don't change
		Spruce	Spruce		Spruce			Upper Midwest	JW: Someone else did this 3A assignment. No level 2 info available.
		spr			Spruce			Upper Midwest
911		SR	Sugar tree	NO	Maple			Upper Midwest	JW&SG: David Mladenoff has already done these level 2 assignments and 2-letter coding - don't change
789		SU	Birdâs Eye maple, Hrd maple, Rock maple, Sugar, Sugar maple	NO	Maple			Upper Midwest	JW&SG: David Mladenoff has already done these level 2 assignments and 2-letter coding - don't change
912		SW	Swamp white oak	NO	Oak			Upper Midwest	JW&SG: David Mladenoff has already done these level 2 assignments and 2-letter coding - don't change
788		SY	Sycamore	NO	Sycamore			Upper Midwest	JW&SG: David Mladenoff has already done these level 2 assignments and 2-letter coding - don't change
		Sycamore	Sycamore		Sycamore			Upper Midwest	JW&SG: David Mladenoff has already done these level 2 assignments and 2-letter coding - don't change
913		SZ	Swamp pine	NO	Pine			Upper Midwest	JW&SG: David Mladenoff has already done these level 2 assignments and 2-letter coding - don't change
787		TA	Larch	NO	Tamarack			Upper Midwest	JW&SG: David Mladenoff has already done these level 2 assignments and 2-letter coding - don't change
		Tamarack	Tamarack		Tamarack			Upper Midwest	JW&SG: David Mladenoff has already done these level 2 assignments and 2-letter coding - don't change
		tam	Tamarack		Tamarack			Upper Midwest
845		TH	Thorn tree	NO	Other hardwood			Upper Midwest	JW&SG: David Mladenoff has already done these level 2 assignments and 2-letter coding - don't change
914		TN	Thorn apple	NO	Other hardwood			Upper Midwest	JW&SG: David Mladenoff has already done these level 2 assignments and 2-letter coding - don't change
915		TO	Water oak	NO	Oak			Upper Midwest	JW&SG: David Mladenoff has already done these level 2 assignments and 2-letter coding - don't change
916		TP	Bastard pine	NO	Pine			Upper Midwest	JW&SG: David Mladenoff has already done these level 2 assignments and 2-letter coding - don't change
		Tulip poplar	Tulip poplar		Tulip poplar			Upper Midwest	JW&SG: David Mladenoff has already done these level 2 assignments and 2-letter coding - don't change
917		UA	Blue ash	NO	Ash			Upper Midwest	JW&SG: David Mladenoff has already done these level 2 assignments and 2-letter coding - don't change
918		UB	Blue birch	NO	Birch			Upper Midwest	JW&SG: David Mladenoff has already done these level 2 assignments and 2-letter coding - don't change
791		UO	Scrub oak, Shrub oak	NO	Oak			Upper Midwest	JW&SG: David Mladenoff has already done these level 2 assignments and 2-letter coding - don't change
919		UP		YES (look up Mladenoff DB)	Pine			Upper Midwest	JW: Someone else did this 3A assignment. No level 2 info available. Seems like a reasonable guess.
786		WA	White ash	NO	Ash			Upper Midwest	JW&SG: David Mladenoff has already done these level 2 assignments and 2-letter coding - don't change
		Walnut	Walnut		Walnut			Upper Midwest	JW&SG: David Mladenoff has already done these level 2 assignments and 2-letter coding - don't change
785	Paper birch, White birch, W birch, Wht birch	WB	White birch	NO	Birch			Upper Midwest	JW&SG: David Mladenoff has already done these level 2 assignments and 2-letter coding - don't change
		wbrc			Birch			Upper Midwest
784		WC	White cedar	NO	Cedar/juniper			Upper Midwest	JW&SG: David Mladenoff has already done these level 2 assignments and 2-letter coding - don't change
810		WD		YES (look up Mladenoff DB)	Unknown tree			Upper Midwest
920		WE	White elm, W elm	NO	Elm			Upper Midwest	JW&SG: David Mladenoff has already done these level 2 assignments and 2-letter coding - don't change
921		WH		NO	Other hardwood			Upper Midwest	JW&SG: David Mladenoff has already done these level 2 assignments and 2-letter coding - don't change
781		WI	Willow	NO	Willow			Upper Midwest	JW&SG: David Mladenoff has already done these level 2 assignments and 2-letter coding - don't change
		Willow	Willow		Willow			Upper Midwest	JW&SG: David Mladenoff has already done these level 2 assignments and 2-letter coding - don't change
922		WJ	White poplar	NO	Poplar			Upper Midwest	JW&SG: David Mladenoff has already done these level 2 assignments and 2-letter coding - don't change
923		WK	White hickory	NO	Hickory			Upper Midwest	JW&SG: David Mladenoff has already done these level 2 assignments and 2-letter coding - don't change
924		WM	White maple, W maple, Wht maple	NO	Maple			Upper Midwest	JW&SG: David Mladenoff has already done these level 2 assignments and 2-letter coding - don't change
783		WO	White oak, W oak, Wht oak	NO	Oak			Upper Midwest	JW&SG: David Mladenoff has already done these level 2 assignments and 2-letter coding - don't change
782		WP	White pine, W pine Wht pine	NO	Pine			Upper Midwest	JW&SG: David Mladenoff has already done these level 2 assignments and 2-letter coding - don't change
925		WS	White spruce, W spruce, Wht spruce	NO	Spruce			Upper Midwest	JW&SG: David Mladenoff has already done these level 2 assignments and 2-letter coding - don't change
926		WT	White thorn, W thorn	NO	Other hardwood			Upper Midwest	JW&SG: David Mladenoff has already done these level 2 assignments and 2-letter coding - don't change
927		WU	Water beech, Water beach	YES	Ironwood			Upper Midwest	This is from David's assignments - just want Charlie to confirm.
928		WV	Water willow	NO	Willow			Upper Midwest	JW&SG: David Mladenoff has already done these level 2 assignments and 2-letter coding - don't change
929		WW	Whitewood	NO	Tulip poplar			Upper Midwest	JW&SG: David Mladenoff has already done these level 2 assignments and 2-letter coding - don't change
930		WY	Water birch	NO	Birch			Upper Midwest	JW&SG: David Mladenoff has already done these level 2 assignments and 2-letter coding - don't change
931		XA	Corner exists but is missing on film, ie pages missing from notebook	NO	Missing			Upper Midwest	JW&SG: David Mladenoff has already done these level 2 assignments and 2-letter coding - don't change
932		XB	Corner does not exist, ie irregular township	NO	Missing			Upper Midwest	JW&SG: David Mladenoff has already done these level 2 assignments and 2-letter coding - don't change
933		XC	Corner in a private claim or Indian reservation	NO	Missing			Upper Midwest	JW&SG: David Mladenoff has already done these level 2 assignments and 2-letter coding - don't change
803		XX	Indeterminable	YES	Missing			Upper Midwest	3a Coding question: Are we using ******* as the 'unknown' code?; JP I changed level 3a from ****** to Unknown 1-31-14
780		YB	Yellow birch, Y birch		Birch			Upper Midwest	JW&SG: David Mladenoff has already done these level 2 assignments and 2-letter coding - don't change
		ybrc	Yellow birch, Y birch		Birch			Upper Midwest
934		YC	May cherry	NO	Other hardwood			Upper Midwest	JW&SG: David Mladenoff has already done these level 2 assignments and 2-letter coding - don't change
935		YP	Dry pine	NO	Pine			Upper Midwest	JW&SG: David Mladenoff has already done these level 2 assignments and 2-letter coding - don't change
936		YS	Sycamore	NO	Sycamore			Upper Midwest	JW&SG: David Mladenoff has already done these level 2 assignments and 2-letter coding - don't change
937		YW	Yellow willow	NO	Willow			Upper Midwest	JW&SG: David Mladenoff has already done these level 2 assignments and 2-letter coding - don't change
		zron			Unknown tree			Upper Midwest
