# Supplementary material for: Novel and Lost Forests in the Upper Midwestern United States, from New Estimates of Settlement-Era Composition, Stem Density, and Biomass
Source: PLoS One. 2016 Dec 9;11(12):e0151935. doi: 10.1371/journal.pone.0151935 (PMC5147790; doi:10.1371/journal.pone.0151935)
Supplement: S2 File — (ZIP) [file pone.0151935.s002.zip › pft.trans.table.csv]

Taxon	PFT
No tree	Grass
Alder	Temperate Broadleaf Deciduous Tree
Ash	Temperate Broadleaf Deciduous Tree
Basswood	Temperate Broadleaf Deciduous Tree
Bay	Temperate Broadleaf Deciduous Tree
Beech	Temperate Broadleaf Deciduous Tree
Birch	Temperate Broadleaf Deciduous Tree
Buckeye	Temperate Broadleaf Deciduous Tree
Catalpa	Temperate Broadleaf Deciduous Tree
Cedar/juniper	Temperate Needleleaf Evergreen Tree
Chamaecyparis	Temperate Needleleaf Evergreen Tree
Cherry	Temperate Broadleaf Deciduous Tree
Chestnut	Temperate Broadleaf Deciduous Tree
Cyprus	Temperate Needleleaf Deciduous Tree
Dogwood	Temperate Broadleaf Deciduous Tree
Elm	Temperate Broadleaf Deciduous Tree
Fir	Temperate Needleleaf Evergreen Tree
Gum	Temperate Broadleaf Deciduous Tree
Hackberry	Temperate Broadleaf Deciduous Tree
Hemlock	Temperate Needleleaf Evergreen Tree
Hickory	Temperate Broadleaf Deciduous Tree
Holly	Temperate Broadleaf Evergreen Tree
Ironwood	Temperate Broadleaf Deciduous Tree
Juniper	Temperate Needleleaf Evergreen Tree
KentuckyCoffee	Temperate Broadleaf Deciduous Tree
Liriodendron	Temperate Broadleaf Deciduous Tree
Locust	Temperate Broadleaf Deciduous Tree
Magnolia	Temperate Broadleaf Deciduous Tree
Maple	Temperate Broadleaf Deciduous Tree
Mullberry	Temperate Broadleaf Deciduous Tree
Oak	Temperate Broadleaf Deciduous Tree
Other hardwood	Temperate Broadleaf Deciduous Tree
PawPaw	Temperate Broadleaf Deciduous Tree
Persimmon	Temperate Broadleaf Deciduous Tree
Pine	Temperate Needleleaf Evergreen Tree
Poplar	Temperate Broadleaf Deciduous Tree
Redbud	Temperate Broadleaf Deciduous Tree
Rose Tree	Temperate Broadleaf Deciduous Tree
Sourwood	Temperate Broadleaf Deciduous Tree
Spruce	Temperate Needleleaf Evergreen Tree
SweetGum	Temperate Broadleaf Deciduous Tree
Sycamore	Temperate Broadleaf Deciduous Tree
Tamarack	Temperate Needleleaf Deciduous Tree
Tulip poplar	Temperate Broadleaf Deciduous Tree
Unknown tree	NA
Walnut	Temperate Broadleaf Deciduous Tree
Willow	Temperate Broadleaf Deciduous Tree
