# Supplementary material for: Novel and Lost Forests in the Upper Midwestern United States, from New Estimates of Settlement-Era Composition, Stem Density, and Biomass
Source: PLoS One. 2016 Dec 9;11(12):e0151935. doi: 10.1371/journal.pone.0151935 (PMC5147790; doi:10.1371/journal.pone.0151935)
Supplement: S2 File — (ZIP) [file pone.0151935.s002.zip › FIA_conversion_v0.2.csv]

scientific	common	acronym	spcd	pft	PalEON		Supplement Table S2:
Abies	fir spp.	ABSP	10	MC	Fir		http://onlinelibrary.wiley.com/doi/10.1111/j.1365-2486.2011.02477.x/suppinfo
Abies balsamea	Balsam fir	ABBA	12	LC	Fir		Dietze, M. C. and Moorcroft, P. R. (2011), Tree mortality in the eastern and central United States: patterns and drivers. Global Change Biology, 17:�3312�3326. doi:�10.1111/j.1365-2486.2011.02477.x
Abies concolor	white fir	ABCO	15	MC	Fir
Abies fraseri	Fraser fir	ABFR	16	MC	Fir
Acer	Maple	ACER	310	LH	Maple
Acer barbatum	Florida maple	ACBA3	311	LH	Maple
Acer leucoderme	chalk maple	ACLE	323	LH	Maple
Acer negundo	boxelder	ACNE2	313	LH	Maple
Acer nigrum	black maple	ACNI5	314	LH	Maple
Acer pensylvanicum	striped maple	ACPE	315	LH	Maple
Acer platanoides	Norway maple	ACPL	320	LH	Maple
Acer rubrum	red maple	ACRU	316	LH	Maple
Acer saccharinum	silver maple	ACSA2	317	LH	Maple
Acer saccharum	sugar maple	ACSA3	318	LH	Maple
Acer spicatum	mountain maple	ACSP2	319	LH	Maple
Aesculus	buckeye	AESCU	330	LH	Buckeye
Aesculus flava	yellow buckeye	AEFL	332	LH	Buckeye
Aesculus glabra	Ohio buckeye	AEGL	331	LH	Buckeye
Aesculus glabra var arguta	Texas buckeye	AEGLA	334	LH	Buckeye
Aesculus octandra	Texas buckeye	AEGLA	334	LH	Buckeye
Ailanthus altissima	ailanthus	AIAL	341	EH	Other hardwood
Albizia julibrissin	mimosa	ALJU	345	EH	Other hardwood
Alnus	alder	ALNUS	350	EH	Alder
Alnus glutinosa	European alder	ALGL2	355	LH	Alder
Alnus spp	alder	ALNUS	350	EH	Alder
Amelanchier	serviceberry	AMELA	356	NMH	Other hardwood
Amelanchier arborea	Downy serviceberry	AMAR3	357	NMH	Other hardwood
Asimina triloba	pawpaw	ASTR	367	SMH	Other hardwood
Avicennia germinans	Black-mangrove	AVGE	986	Evergreen
Betula	Birch	BETUL	370	EH	Birch
Betula alleganiensis	yellow birch	BEAL2	371	EH	Birch
Betula lenta	sweet birch	BELE	372	EH	Birch
Betula nigra	river birch	BENI	373	EH	Birch
Betula papyrifera	paper birch	BEPA	375	EH	Birch
Betula populifolia	gray birch	BEPO	379	EH	Birch
Bumelia lanuginosa	Gum Bumelia	BUML		EH	Other hardwood
Bursera simaruba	gumbo limbo	BUSI	854	EH	Other hardwood
Carpinus caroliniana	hornbeam	CACA18	391	LH	Ironwood
Carya alba	mockernut hickory	CAAL27	409	SMH	Hickory
Carya aquatica	water hickory	CAAQ2	401	Hydric	Hickory
Carya carolinae-septentrionalis	southern shagbark hickory	CACA38	413	SMH	Hickory
Carya cordiformis	bitternut hickory	CACO15	402	NMH	Hickory
Carya glabra	pignut hickory	CAGL8	403	SMH	Hickory
Carya illinoensis	pecan	CAIL2	404	SMH	Hickory
Carya laciniosa	shellbark hickory	CALA21	405	SMH	Hickory
Carya myristiciformis	nutmeg hickory	CAMY	406	SMH	Hickory
Carya ovalis	red hickory	CAOV3	412	NMH	Hickory
Carya ovata	shagbark hickory	CAOV2	407	NMH	Hickory
Carya pallida	sand hickory	CAPA24	410	SMH	Hickory
Carya sp	hickory	CARYA	400	NMH	Hickory
Carya sp.	hickory	CARYA	400	NMH	Hickory
Carya texana	black hickory	CATE9	408	SMH	Hickory
Carya tomentosa	hickory	CATO		SMH	Hickory
Castanea dentata	American chestnut	CADE12	421	LH	Other hardwood
Castanea mollissima	chinese chestnut	CAMO83	424	SMH
Castanea pumila	Chinkapin	CAPU9	422	SMH
Castanea pumila var ozarkensis	Ozark chinkapin	CAPUO	423	SMH
Casuarina lepidophloia	belah	CALE28	857	Evergreen
Catalpa	catalpa	CATAL	450	EH	Other hardwood
Catalpa bignoniodes	southern catalpa	CABI8	451	EH	Other hardwood
Catalpa speciosa	northern catalpa	CASP8	452	EH	Other hardwood
Celtis	hackberry	CELTI	460	SMH	Hackberry
Celtis laevigata	sugarberry	CELA	461	SMH	Hackberry
Celtis laevigata var reticulata	netleaf hackberry	CELAR	463	NMH	Hackberry
Celtis occidentalis	hackberry	CEOC	462	NMH	Hackberry
Cercis canadensis	eastern redbud	CECA4	471	SMH	Other hardwood
Chamaecyparis thyoides	Atlantic white-cedar	CHTH2	43	LC	Cedar/juniper
Cinnamomum camphora	camphor tree	CICA	858	Evergreen
Citrus	Citrus	CITRU2	860	Hydric	Other hardwood
Cladrastis kentukea	yellowwood	CLKE	481	NMH	Other hardwood
Conocarpus erectus	buttonwood mangrove	COER2	987	Evergreen
Cornus florida	Flowering dogwood	COFL2	491	LH	Dogwood
Cotinus obovatus	smoketree	COOB2	996	SMH	Other hardwood
Crataegus	hawthorn	CRATA	500	NMH	Other hardwood
Crataegus crus-galli	cockspur hawthorn	CRCR2	501	NMH	Other hardwood
Crataegus mollis	downy hawthorn	CRMO2	502	NMH	Other hardwood
Diospyros	persimmon	DIOSP	520	LH	Other hardwood
Diospyros virginiana	common persimmon	DIVI5	521	LH	Other hardwood
Elaeagnus angustifolia	Russian-olive	ELAN	997	EH	Other hardwood
Eucalyptus	eucalyptus	EUCAL	510	Evergreen	Other hardwood
Eucalyptus grandis	grand eucalyptus	EUGR12	513	Evergreen	Other hardwood
Eugenia rhombea	red stopper	EURH	873	Hydric	Other hardwood
Fagus grandifolia	beech	FAGR	531	LH	Beech
Ficus aurea	Florida strangler fig	FIAU	876	EH	Other hardwood
Fraxinus	ash	FRAXI	540	SMH	Ash
Fraxinus americana	white ash	FRAM2	541	NMH	Ash
Fraxinus caroliniana	Carolina ash	FRCA3	548	SMH	Ash
Fraxinus nigra	black ash	FRNI	543	NMH	Ash
Fraxinus pennsylvanica	green ash	FRPE	544	NMH	Ash
Fraxinus profunda	pumpkin ash	FRPR	545	NMH	Ash
Fraxinus quadrangulata	blue ash	FRQU	546	SMH	Ash
Gleditsia aquatica	waterlocust	GLAQ	551	Hydric	Other hardwood
Gleditsia triacanthos	honeylocust	GLTR	552	EH	Other hardwood
Gordonia lasianthus	loblolly-bay	GOLA	555	Evergreen	Other hardwood
Gymnocladus dioicus	Kentucky coffeetree	GYDI	571	EH	Other hardwood
Halesia	silverbell	HALES	580	LH	Other hardwood
Halesia carolina	Carolina silverbell	HACA3	581	LH	Other hardwood
Halesia parviflora	two-wing silverbel	HAPA	582	LH	Other hardwood
Ilex opaca	American holly	ILOP	591	Evergreen	Other hardwood
Juglans	walnut	JUGLA	600	NMH	Walnut
Juglans cinerea	butternut	JUCI	601	NMH	Walnut
Juglans nigra	black walnut	JUNI	602	NMH	Walnut
Juniperus	juniper	JUSP	57	LC	Cedar/juniper
Juniperus ashei	Ashe juniper	JUAS	61	LC	Cedar/juniper
Juniperus scopulorum	Rocky Mountain juniper	JUSC	66	LC	Cedar/juniper
Juniperus virginiana	eastern redcedar	JUVI	68	LC	Cedar/juniper
Juniperus virginiana var silicicola	Southern redcedar	JUVIS	67	LC	Cedar/juniper
Laguncularia racemosa	white -mangrove	LARA2	988	Evergreen	Other hardwood
Larix laricina	tamarack	LALA	71	EH	Tamarack
Larix spp	Larch spp	LASP	70	EH	Tamarack
Liquidambar styraciflua	sweetgum	LIST2	611	EH	Other hardwood
Liriodendron tulipifera	yellow-poplar	LITU	621	SMH	Tulip poplar
Maclura pomifera	Osage-orange	MAPO	641	EH	Other hardwood
Magnolia	magnolia	MAGNO	650	SMH	Other hardwood
Magnolia acuminata	cucumbertree	MAAC	651	SMH	Other hardwood
Magnolia fraseri	mountain magnolia	MAFR	655	SMH	Other hardwood
Magnolia grandifolia	southern magnolia	MAGR4	652	Evergreen	Other hardwood
Magnolia macrophylla	bigleaf magnolia	MAMA2	654	SMH	Other hardwood
Magnolia tripetala	umbrella magnolia	MATR	658	SMH	Other hardwood
Magnolia virginiana	sweetbay	MAVI2	653	Evergreen	Other hardwood
Malus	apple spp.	MALUS	660	NMH	Other hardwood
Malus angustifolia	southern crabapple	MAAN3	662	SMH	Other hardwood
Malus coronaria	sweet crabapple	MACO5	663	NMH	Other hardwood
Malus ioensis	prairie crabapple	MAIO	664	NMH	Other hardwood
Melaleuca quinquenervia	melaleuca	MEQU	992	Evergreen	Other hardwood
Melia azedarach	Chinaberrytree	MEAZ	993	EH	Other hardwood
Metopium toxiferum	Florida poisontree	METO3	886	Hydric	Other hardwood
Morus	mulberry	MORUS	680	SMH	Other hardwood
Morus alba	white mulberry	MOAL	681	NMH	Other hardwood
Morus rubra	red mulberry	MORU2	682	NMH	Other hardwood
NULL	palm, other	PALM	915	Hydric
Nyssa aquatica	water tupelo	NYAQ2	691	Hydric	Other hardwood
Nyssa biflora	swamp tupelo	NYBI	694	Hydric	Other hardwood
Nyssa ogeche	Ogechee tupelo	NYOG	692	Hydric	Other hardwood
Nyssa sylvatica	blackgum	NYSY	693	SMH	Other hardwood
Nyssa sylvatica_2	blackgum	NYSY	693	SMH	Other hardwood
Ostrya virginiana	eastern hophornbeam	OSVI	701	NMH	Ironwood
Oxydendrum arboreum	sourwood	OXAR	711	LH	Other hardwood
Paulownia tomentosa	paulownia	PATO2	712	EH	Other hardwood
Persea borbonia	redbay	PEBO	721	Evergreen	Other hardwood
Picea	spruce	PISP	90	MC	Spruce
Picea abies	Norway Spruce	PIAB	91	MC	Spruce
Picea glauca	white spruce	PIGL	94	MC	Spruce
Picea mariana	black spruce	PIMA	95	MC	Spruce
Picea pungens	Blue spruce	PIPU	96	MC	Spruce
Picea rubens	red spruce	PIRU	97	MC	Spruce
Pinus banksiana	jack pine	PIBA2	105	NP	Pine
Pinus clausa	Sand pine	PICL	107	SP	Pine
Pinus echinata	shortleaf pine	PIEC2	110	SP	Pine
Pinus elliottii	slash pine	PIEL	111	SP	Pine
Pinus glabra	spruce pine	PIGL2	115	SP	Pine
Pinus nigra	Austrian pine	PINI	136	NP	Pine
Pinus palustris	longleaf pine	PIPA2	121	SP	Pine
Pinus ponderosa	Ponderosa pine	PIPO	122	NP	Pine
Pinus pungens	Table Mountain pine	PIPU5	123	SP	Pine
Pinus resinosa	red pine	PIRE	125	NP	Pine
Pinus rigida	pitch pine	PIRI	126	NP	Pine
Pinus serotina	pond pine	PISE	128	SP	Pine
Pinus strobus	white pine	PIST	129	NP	Pine
Pinus sylvestris	Scotch pine	PISY	130	NP	Pine
Pinus taeda	loblolly pine	PITA	131	SP	Pine
Pinus taeda	loblolly pine	PITA	131	SP	Pine
Pinus virginiana	Virginia pine	PIVI2	132	SP	Pine
Planera aquatica	water elm	PLAQ	722	Hydric	Other hardwood
Platanus	sycamore	PLATA	731	LH	Sycamore
Platanus occidentalis	sycamore	PLATA	731	LH	Sycamore
Populus	poplar	POPUL	740	EH	Poplar
Populus alba	silver poplar	POAL7	752	EH	Poplar
Populus balsamifera	balsam poplar	POBA2	741	EH	Poplar
Populus deltoides	eastern cottonwood	PODE3	742	EH	Poplar
Populus deltoides sub monilifera	plains cottonwood	PODEM	745	EH	Poplar
Populus grandidentata	bigtooth aspen	POGR4	743	EH	Poplar
Populus heterophylla	swamp cottonwood	POHE4	744	Hydric	Poplar
Populus nigra	Lombardy poplar		753	EH	Poplar
Populus spp	poplar	POPUL	740	EH	Poplar
Populus tremuloides	quaking aspen	POTR5	746	EH	Poplar
Prosopis pubescens	screwbean mesquite	PRPU	758	EH	Other hardwood
Prunus	cherry	PRUNU	760	EH	Cherry
Prunus americana	American plum	PRAM	766	EH	Cherry
Prunus aviumPRAV	sweet cherry		771	EH	Cherry
Prunus cerasus			772	EH	Cherry
Prunus nigra	Canada plum	PRNI	765	EH	Cherry
Prunus pennsylvanica	pin cherry	PRPE2	761	EH	Cherry
Prunus serotina	black cherry	PRSE2	762	EH	Cherry
Prunus virginiana	chokecherry	PRVI	763	EH	Cherry
Pseudotsuga menziesii	Douglas-fir	PSME	202	MC
Quercus	oak spp. -- Deciduous	QUERC	797	SMH	Oak
Quercus	oak spp. -- Deciduous	QUERC	798	SMH	Oak
Quercus	oak spp. -- Deciduous	QUERC	799	SMH	Oak
Quercus	oak spp. -- Deciduous	QUERC	800	SMH	Oak
Quercus alba	white oak	QUAL	802	NMH	Oak
Quercus bicolor	swamp white oak	QUBI	804	NMH	Oak
Quercus buckleyi	Buckley oak	QUBU2	828	SMH	Oak
Quercus coccinea	scarlet oak	QUCO2	806	SMH	Oak
Quercus dusomething	oak spp. -- Deciduous	QUERC	800	SMH	Oak
Quercus ellipsoidalis	northern pin oak	QUEL	809	NMH	Oak
Quercus falcata	southern red oak	QUFA	812	SMH	Oak
Quercus ilicifolia	scrub oak	QUIL	816	NMH	Oak
Quercus imbricaria	shingle oak	QUIM	817	SMH	Oak
Quercus incana	bluejack oak	QUIN	842	SMH	Oak
Quercus laevis	turkey oak	QULA2	819	SMH	Oak
Quercus laurifolia	laurel oak	QULA3	820	SMH	Oak
Quercus lyrata	overcup oak	QULY	822	Hydric	Oak
Quercus macrocarpa	bur oak	QUMA2	823	NMH	Oak
Quercus margarettiae	runner oak	QUMA6	840	SMH	Oak
Quercus margarettiae	dwarf live oak	QUMI2	841	Evergreen	Oak
Quercus marilandica	blackjack oak	QUMA3	824	SMH	Oak
Quercus michauxii	swamp chestnut oak	QUMI	825	SMH	Oak
Quercus muehlenbergii	chinkapin oak	QUMU	826	SMH	Oak
Quercus nigra	water oak	QUNI	827	SMH	Oak
Quercus nuttalli	oak spp. -- Deciduous	QUERC	800	SMH	Oak
Quercus oglethorpensis	Oglethorpe oak	QUOG	844	SMH	Oak
Quercus pagoda	cherrybark oak	QUPA5	813	SMH	Oak
Quercus palustris	pin oak	QUPA2	830	NMH	Oak
Quercus phellos	willow oak	QUPH	831	SMH	Oak
Quercus prinoides	swarf chinakapin oak	QUPR	845	NMH	Oak
Quercus prinus	chestnut oak	QUPR2	832	SMH	Oak
Quercus rubra	northern red oak	QURU	833	NMH	Oak
Quercus shumardii	Shumard's oak	QUSH	834	SMH	Oak
Quercus similis	Delta post oak	QUSI2	836	SMH	Oak
Quercus sinuata var sinuata	Durand oak	QUSIS	808	SMH	Oak
Quercus stellata	post oak	QUST	835	SMH	Oak
Quercus stellata var margaretta	post oak	QUST	835	SMH	Oak
Quercus velutina	black oak	QUVE	837	NMH	Oak
Quercus virginiana	live oak	QUVI	838	Evergreen	Oak
Rhizophora mangle	American mangrove	RHMA2	989	Evergreen	Other hardwood
Robinia pseudoacacia	black locust	ROPS	901	EH	Other hardwood
Sabal palmetto	cabbage palmetto	SAPA	912	Hydric	Other hardwood
Salix	willow	SALIX	920	EH	Willow
Salix	willow	SALIX	920	EH	Willow
Salix alba	white willow	SAAL2	927	EH	Willow
Salix amygdaloides	peachleaf willow	SAAM2	921	Hydric	Willow
Salix bebbiana	Bebb willow	SABE2	923	EH	Willow
Salix caroliniana	costal plain willow	SACA5	925	EH	Willow
Salix nigra	black willow	SANI	922	EH	Willow
Salix sepulcralis	weeping willow	SASE10	929	EH	Willow
Sapindus saponaria var drummondii	western soapberry	SASAD	919	LH	Other hardwood
Sassafras albidum	sassafras	SAAL5	931	NMH	Other hardwood
Sideroxylon lanuginosum ssp. lanuginosum	gum bully	SILAL3	381	EH	Other hardwood
Sorbus americana	American mountain-ash	SOAM3	935	NMH	Other hardwood
Sorbus aucuparia	European mountain-ash	SOAU	936	NMH	Other hardwood
Taxodium ascendens	pondcypress	TAAS	222	Hydric	Cedar/juniper
Taxodium distichum	baldcypress	TADI2	221	Hydric	Cedar/juniper
Thrinax morrisii	key thatch palm	THMO4	913	Hydric
Thuja occidentalis	northern white-cedar	THOC2	241	LC	Cedar/juniper
Thuja spp	northern white-cedar	THOC2	241	LC	Cedar/juniper
Tilia	basswood	TILIA	950	LH	Basswood
Tilia americana	american basswood	TIAM	951	LH	Basswood
Tilia americana var caroliniana	Carolina basswood	TIAMC	953	LH	Basswood
Tilia americana var. heterophylla	American basswood	TIAMH	952	LH	Basswood
Tilia sp.	basswood	TILIA	950	LH	Basswood
Triadica sebifera	Chinese tallowtree	TRSE6	994	SMH	Other hardwood
Tsuga	hemlock	TSUGA	260	LC	Hemlock
Tsuga canadensis	eastern hemlock	TSCA	261	LC	Hemlock
Tsuga caroliniana	Carolina hemlock	TSCA2	262	LC	Hemlock
Ulmus	elm	ULMUS	970	NMH	Elm
Ulmus alata	winged elm	ULAL	971	SMH	Elm
Ulmus americana	American elm	ULAM	972	NMH	Elm
Ulmus crassifolia	cedar elm	ULCR	973	SMH	Elm
Ulmus pumila	Siberian elm	ULPU	974	NMH	Elm
Ulmus rubra	slippery elm	ULRU	975	NMH	Elm
Ulmus serotina	September elm	ULSE	976	SMH	Elm
Ulmus sp.	elm	ULMUS	970	NMH	Elm
Ulmus thomasii	rock elm	ULTH	977	NMH	Elm
Umbellularia californica	California laurel	UMCA	981	Evergreen	Other hardwood
Unknown	Unknown dead hardwood	DEAD	999	NMH
Vernicia fordii	tung-oil-tree	VEFO	995	EH	Other hardwood
