# Supplementary material for: Novel and Lost Forests in the Upper Midwestern United States, from New Estimates of Settlement-Era Composition, Stem Density, and Biomass
Source: PLoS One. 2016 Dec 9;11(12):e0151935. doi: 10.1371/journal.pone.0151935 (PMC5147790; doi:10.1371/journal.pone.0151935)
Supplement: S2 File — (ZIP) [file pone.0151935.s002.zip › plss.pft.conversion_v0.1-1.csv]

PLSS	biomass_b1	biomass_b2	PFT
Alder	-2.2094	2.3867	Temperate Broadleaf Deciduous Tree
Ash	-2.48	2.4835	Temperate Broadleaf Deciduous Tree
Basswood	-2.48	2.4835	Temperate Broadleaf Deciduous Tree
Beech	-2.0127	2.4342	Temperate Broadleaf Deciduous Tree
Birch	-1.9123	2.3651	Temperate Broadleaf Deciduous Tree
Buckeye	-2.48	2.4835	Temperate Broadleaf Deciduous Tree
Cedar/juniper	-2.0336	2.2592	Temperate Needleleaf Evergreen Tree
Cherry	-2.48	2.4835	Temperate Broadleaf Deciduous Tree
Dogwood	-2.48	2.4835	Temperate Broadleaf Deciduous Tree
Elm	-2.48	2.4835	Temperate Broadleaf Deciduous Tree
Fir	-2.5384	2.4814	Temperate Needleleaf Evergreen Tree
Hackberry	-2.48	2.4835	Temperate Broadleaf Deciduous Tree
Hemlock	-2.5384	2.4814	Temperate Needleleaf Evergreen Tree
Hickory	-2.0127	2.4342	Temperate Broadleaf Deciduous Tree
Ironwood	-2.48	2.4835	Temperate Broadleaf Deciduous Tree
Maple	-2.48	2.4835	Temperate Broadleaf Deciduous Tree
No tree	0	0	Grass
Oak	-2.0127	2.4342	Temperate Broadleaf Deciduous Tree
Other hardwood	-2.48	2.4835	Temperate Broadleaf Deciduous Tree
Pine	-2.5356	2.4349	Temperate Needleleaf Evergreen Tree
Poplar	-2.2094	2.3867	Temperate Broadleaf Deciduous Tree
Spruce	-2.0773	2.3323	Temperate Needleleaf Evergreen Tree
Sycamore	-2.48	2.4835	Temperate Broadleaf Deciduous Tree
Tamarack	-2.0336	2.2592	Temperate Needleleaf Deciduous Tree
Tulip poplar	-2.2094	2.3867	Temperate Broadleaf Deciduous Tree
Unknown	0	0	Grass
Unknown tree	-2.225522	2.4104	Temperate Broadleaf Deciduous Tree
Walnut	-2.48	2.4835	Temperate Broadleaf Deciduous Tree
Willow	-2.2094	2.3867	Temperate Broadleaf Deciduous Tree
Black gum	-2.48	2.4835	Temperate Broadleaf Deciduous Tree
