# Supplementary material for: Novel and Lost Forests in the Upper Midwestern United States, from New Estimates of Settlement-Era Composition, Stem Density, and Biomass
Source: PLoS One. 2016 Dec 9;11(12):e0151935. doi: 10.1371/journal.pone.0151935 (PMC5147790; doi:10.1371/journal.pone.0151935)
Supplement: S3 File — (ZIP) [file pone.0151935.s003.zip]

Archive with 22 entries (21 files):
- wiki_outputs/
- wiki_outputs/mapped_gain_v0.9-10.dbf
- wiki_outputs/mapped_gain_v0.9-10.prj
- wiki_outputs/mapped_gain_v0.9-10.shp
- wiki_outputs/mapped_gain_v0.9-10.shx
- wiki_outputs/mapped_lost_v0.9-10.dbf
- wiki_outputs/mapped_lost_v0.9-10.prj
- wiki_outputs/mapped_lost_v0.9-10.shp
- wiki_outputs/mapped_lost_v0.9-10.shx
- wiki_outputs/plss_basal_alb_v0.9-10.csv
- wiki_outputs/plss_basal_pft_alb_v0.9-10.csv
- wiki_outputs/plss_biomass_alb_v0.9-10.csv
- wiki_outputs/plss_biomass_pft_alb_v0.9-10.csv
- wiki_outputs/plss_composition_alb_v0.9-10.csv
- wiki_outputs/plss_counts_alb_0.9-10.csv
- wiki_outputs/plss_density_alb_v0.9-10.csv
- wiki_outputs/plss_density_pft_alb_v0.9-10.csv
- wiki_outputs/plss_diam_alb_v0.9-10.csv
- wiki_outputs/plss_diam_veil_alb_v0.9-10.csv
- wiki_outputs/plss_plots_alb_v0.9-10.csv
- wiki_outputs/plss_plots_pft_alb_v0.9-10.csv
- wiki_outputs/plss_plots_taxa_alb_v0.9-10.csv
