# Supplementary material for: Novel and Lost Forests in the Upper Midwestern United States, from New Estimates of Settlement-Era Composition, Stem Density, and Biomass
Source: PLoS One. 2016 Dec 9;11(12):e0151935. doi: 10.1371/journal.pone.0151935 (PMC5147790; doi:10.1371/journal.pone.0151935)
Supplement: S3 File — (ZIP) [file pone.0151935.s003.zip › wiki_outputs/mapped_gain_v0.9-10.prj]

PROJCS["Albers",GEOGCS["GCS_North_American_1983",DATUM["D_North_American_1983",SPHEROID["GRS_1980",6378137,298.257222101]],PRIMEM["Greenwich",0],UNIT["Degree",0.017453292519943295]],PROJECTION["Albers"],PARAMETER["standard_parallel_1",42.122774],PARAMETER["standard_parallel_2",49.01518],PARAMETER["latitude_of_origin",45.568977],PARAMETER["central_meridian",-83.248627],PARAMETER["false_easting",1000000],PARAMETER["false_northing",1000000],UNIT["Meter",1]]
