# Supplementary material for: Novel and Lost Forests in the Upper Midwestern United States, from New Estimates of Settlement-Era Composition, Stem Density, and Biomass
Source: PLoS One. 2016 Dec 9;11(12):e0151935. doi: 10.1371/journal.pone.0151935 (PMC5147790; doi:10.1371/journal.pone.0151935)
Supplement: S3 File — (ZIP) [file pone.0151935.s003.zip › wiki_outputs/plss_basal_alb_v0.9-10.csv]

x	y	cell	Alder	Ash	Basswood	Beech	Birch	Black gum	Buckeye	Cedar/juniper	Cherry	Dogwood	Elm	Fir	Hackberry	Hemlock	Hickory	Ironwood	Maple	No tree	Oak	Other hardwood	Pine	Poplar	Spruce	Sycamore	Tamarack	Tulip poplar	Unknown tree	Walnut	Willow
141000	1486000	323	0	0	0	0	0.0391810584360725	0	0	0.193049024021651	0	0	0	0	0	0	0	0	0	0	0	0	0	0.382978048584041	0.854098592835136	0	0.861491380946035	0	0	0	0
149000	1486000	324	0	0	0	0	0.270390126252719	0	0	0.559757528421946	0	0	0	0	0	0	0	0	0	0	0	0	0	2.63666941566483	8.80440051011003	0	0.627357685803782	0	0	0	0
157000	1486000	325	0	0	0	0	0.188260058526159	0	0	0	0	0	0	0	0	0	0	0	0	0	0	0	0	0	0.188260058526159	0	0	0	0	0	0
133000	1478000	618	0	0	0	0	0	0	0	0.198711219010879	0	0	0	0	0	0	0	0	0	0	0	0	0	0	0	0	0.198711219010879	0	0	0	0
141000	1478000	619	0.00104867729931522	0	0	0	0.107886110913059	0	0	0.861070309666367	0	0	0	0	0	0	0	0	0	0	0	0	0	1.36201895949137	1.82735903390176	0	4.63259782397227	0	0	0	0
149000	1478000	620	0	0.0696230666894949	0	0	1.61683390542702	0	0	3.02972061143823	0	0	0	0.0639387295865108	0	0	0	0	0	0	0	0	0	2.9891058247138	5.93037050117863	0	6.1342753852499	0	0	0	0
157000	1478000	621	0	0	0	0	1.01650696368501	0	0	0	0	0	0	0.100820617141793	0	0	0	0	0	0	0	0	0.097979431458182	1.26536492966892	0.432272331062795	0	0.0511059156251201	0	0	0	0.25588178553414
-19000	1470000	895	0	0	0	0	0	0	0	0	0	0	0	0	0	0	0	0	0	0	0.0895251292536538	0	0	0.116675022388312	0	0	0	0	0	0	0.00120233651355688
-11000	1470000	896	0	0	0	0	0	0	0	0	0	0	0	0	0	0	0	0	0	0	0	0	0	0	0	0	0	0	0	0	0
-3000	1470000	897	0	0	0	0	0	0	0	0	0	0	0	0	0	0	0	0	0	0	0	0	0	0	0	0	0	0	0	0	0
5000	1470000	898	0	0	0	0	0	0	0	0	0	0	0	0	0	0	0	0	0	0	0	0	0	0	0	0	0	0	0	0	0
133000	1470000	914	0	0	0	0	0.0369637846800399	0	0	0.151628935476956	0	0	0	0	0	0	0	0	0	0	0	0	0	1.26048438887034	1.90364099835335	0	5.74456214422968	0	0	0	0.292684325690282
141000	1470000	915	0	0	0	0	0.273986274629577	0	0	0.475365625144864	0	0	0	0.0849814852769059	0	0	0	0	0	0	0	0	0	0.239247554426413	2.38207577143174	0	3.35708406707257	0	0	0	0.00649867165345413
149000	1470000	916	0	0.155235704122966	0	0	0.475116379635177	0	0	0.770334594471259	0	0	0	0	0	0	0	0	0	0	0	0	0	0.544193577951198	1.44553879734743	0	4.62385589194562	0	0	0	0
157000	1470000	917	0	0	0	0	0	0	0	0	1.00091035533254	0	0	0	0	0	0	0	0	0	0	0	0	0	0	0	0	0	0	0	0
-19000	1462000	1191	0	0.0806400716200483	0	0	0	0	0	0	0	0	0.0678044622054607	0	0	0	0	0	0	0	0.103148669311229	0	0	0.00670355875712205	0	0	0	0	0	0	0
-11000	1462000	1192	0	0	0	0	0	0	0	0	0	0	0	0	0	0	0	0	0	0	0	0	0	0	0	0	0	0	0	0	0
-3000	1462000	1193	0	0	0	0	0	0	0	0	0	0	0	0	0	0	0	0	0	0	0	0	0	0	0	0	0	0	0	0	0
5000	1462000	1194	0	0	0	0	0	0	0	0	0	0	0	0	0	0	0	0	0	0	0	0	0	0.178048653058357	0	0	0	0	0	0	0
13000	1462000	1195	0	0	0	0	0	0	0	0	0	0	0	0	0	0	0	0	0	0	0.00424758490675034	0	0	0.679865861258641	0	0	0	0	0	0	0.0279666314452569
21000	1462000	1196	0	0	0	0	0	0	0	0	0	0	0	0	0	0	0	0	0	0	0.0685130313037141	0	0	0.800316672593483	0	0	0	0	0	0	0
29000	1462000	1197	0	0	0	0	0	0	0	0	0	0	0	0	0	0	0	0	0	0	0	0	0	2.207247642198	0	0	1.81512382316787	0	0	0	0
37000	1462000	1198	0	0.000405649967130373	0	0	0	0	0	0	0	0	0	0	0	0	0	0	0	0	0	0	0.0568702214232081	0.0643696268203814	0	0	0	0	0	0	0
45000	1462000	1199	0	0.0514433045643986	0	0	0	0	0	0	0	0	0.00890364064031205	0	0	0	0	0	0	0	0	0	0.0171198108577475	0.437427581575261	0	0	0.02697581290316	0	0	0	0
53000	1462000	1200	0	0	0	0	0	0	0	0	0	0	0	0	0	0	0	0	0	0	0	0	0	0.402431111701196	0	0	0.13040718585418	0	0	0	0
133000	1462000	1210	0	0	0	0	0	0	0	0	0	0	0	0	0	0	0	0	0	0	0	0	0	0	0	0	0	0	0	0	0.316058647296606
141000	1462000	1211	0	0.246361230868722	0	0	0	0	0	0.20678639030347	0	0	2.76523600787291	0	0	0	0	0	0	0	0	0	0	0.131550558929699	0.61325406861331	0	10.9683145622446	0	0	0	0
149000	1462000	1212	0	0	0	0	2.59045627415744	0	0	1.69209327426651	0	0	0	0	0	0	0	0	0	0	0	0	0	0	1.05207350607375	0	1.65414280841798	0	0	0	0
157000	1462000	1213	0	8.78384169592976	0	0	0	0	0	0	0	0	0.744510917539611	0	0	0	0	0	0	0	0	0	0	0	0	0	0	0	0	0	0
-19000	1454000	1487	0	0.0365859615209632	0	0	0	0	0	0	0	0	0.257180279602729	0	0	0	0	0	0	0	0.0379783676222529	0	0	0	0	0	0	0	0	0	0
-11000	1454000	1488	0	0	0	0	0	0	0	0	0	0	0	0	0	0	0	0	0	0	0	0	0	0	0	0	0	0	0	0	0
-3000	1454000	1489	0	0.0233282189174434	0	0	0	0	0	0	0	0	0.162319068605124	0	0	0	0	0	0	0	0.00127172986575459	0	0	0	0	0	0	0	0	0	0
5000	1454000	1490	0	0	0	0	0	0	0	0	0	0	0	0	0	0	0	0	0	0	0.000443006275980905	0	0	0.000443006275980905	0	0	0	0	0	0	0
13000	1454000	1491	0	0.000273583157934169	0	0	0	0	0	0	0	0	0.794954794241618	0	0	0	0	0	0	0	0.0110000127765694	0	0	1.286501876463	0	0	0	0	0	0	0
21000	1454000	1492	0	0	0	0	0	0	0	0	0	0	0	0	0	0	0	0	0	0	0.0665516603301513	0	0	4.57705193175177	0	0	0	0	0	0	0
29000	1454000	1493	0	0	0	0	0	0	0	0	0	0	0	0	0	0	0	0	0	0	0	0	0	0.129299835019679	0	0	0	0	0	0	0
37000	1454000	1494	0	0	0	0	0	0	0	0	0	0	0	0	0	0	0	0	0	0	0	0	0	0	0	0	0	0	0	0	0
45000	1454000	1495	0	0	0	0	0.000848091805472558	0	0	0	0	0	0.0241265514585437	0	0	0	0	0	0	0	0	0	0	0.464672266061461	0	0	3.54942166706316	0	0	0	0
53000	1454000	1496	0	0	0	0	0	0	0	0	0	0	0	0	0	0	0	0	0	0	0	0	0	0	0	0	0.30168219034579	0	0	0	0
61000	1454000	1497	0	0	0	0	0	0	0	0	0	0	0	0	0	0	0	0	0	0	0	0	0	0	0.136572274689772	0	1.46889794014464	0	0	0	0
69000	1454000	1498	0	0.314644804129354	0	0	0	0	0	0.314644804129354	0	0	0	0.00582309767091342	0	0	0	0	0	0	0	0	0	3.695713598921	3.60261125940898	0	2.81192932059432	0	0	0	0
77000	1454000	1499	0	0	0	0	0.000938814088861106	0	0	0	0	0	0	0	0	0	0	0	0	0	0	0	0.000938814088861106	0.667458683733698	0.507940261900991	0	2.64192919967052	0	0	0	0
85000	1454000	1500	0	0	0	0	0	0	0	0	0	0	0	0	0	0	0	0	0	0	0	0	0	0.00871749004474366	0.288454362168009	0	4.16648110900327	0	0	0	0
93000	1454000	1501	0	0	0	0	0	0	0	0	0	0	0	0	0	0	0	0	0	0	0	0	0	0.128983282240926	0.325852884766267	0	4.89339305403678	0	0	0	0
101000	1454000	1502	0	0	0	0	0	0	0	0	0	0	0	0	0	0	0	0	0	0	0	0	0	4.1334041660597	0.365304523779731	0	2.8026536732208	0	0	0	0
-19000	1446000	1783	0	0.161419174323514	0	0	0	0	0	0	0	0	0.200623618203375	0	0	0	0	0	0	0	0.0508917949572972	0	0	0	0	0	0	0	0	0	0
-11000	1446000	1784	0	0.00802231156306893	0	0	0	0	0	0	0	0	0.00802231156306893	0	0	0	0	0	0	0	0.075414326224828	0	0	0	0	0	0	0	0	0	0
-3000	1446000	1785	0	0	0	0	0	0	0	0	0	0	0.154651518575235	0	0	0	0	0	0	0	0.00209423440820199	0	0	0	0	0	0	0	0	0	0
5000	1446000	1786	0	0	0	0	0	0	0	0	0	0	0.00241185134471942	0	0	0	0	0	0	0	0.000826449490464751	0	0	0.290355459844685	0	0	0	0	0	0	0
13000	1446000	1787	0	0	0	0	0	0	0	0	0	0	0	0	0	0	0	0	0	0	0	0	0	0.502797656014798	0	0	0	0	0	0	0
21000	1446000	1788	0	0	0	0	0	0	0	0	0	0	0	0	0	0	0	0	0	0	0	0	0	0.154336080276572	0	0	0	0	0	0	0
29000	1446000	1789	0	0.00139693898014109	0	0	0	0	0	0	0	0	0.109164956816596	0	0	0	0	0	0	0	0.22113088875564	0	0	2.24604894179992	0	0	0	0	0	0	0
37000	1446000	1790	0	0	0	0	0	0	0	0	0	0	0.278655508115874	0	0	0	0	0	0	0	0.235584679044207	0	0	3.24385627659473	0	0	0	0	0	0	0
45000	1446000	1791	0	0	0	0	0	0	0	0	0	0	0	0	0	0	0	0	0	0	0.582885012386681	0	0	4.51481747817146	0	0	0	0	0	0	0
53000	1446000	1792	0	0	0	0	0	0	0	0	0	0	0	0	0	0	0	0	0	0	0.647408718983389	0	0	1.90983216024883	0	0	0	0	0	0	0
61000	1446000	1793	0	0	0	0	0	0	0	0	0	0	0	0	0	0	0	0	0	0	0.0067508809244951	0	0	1.31730575942597	0	0	0.00499195190967937	0	0	0	0.000332064718256813
69000	1446000	1794	0	0	0	0	0	0	0	0	0	0	0	0	0	0	0	0	0	0	0	0	0	0.283315158047285	0	0	0	0	0	0	0
77000	1446000	1795	0	0	0	0	0	0	0	0	0	0	0	0	0	0	0	0	0	0	0	0	0	0.106776725877695	0	0	0.231718127667363	0	0	0	0
85000	1446000	1796	0	0	0	0	0	0	0	0	0	0	0	0	0	0	0	0	0	0	0	0	0	0.000672099520047937	0	0	2.52445042036737	0	0	0	0.000672099520047937
93000	1446000	1797	0	0	0	0	0	0	0	0	0	0	0.000294798866285647	0	0	0	0	0	0	0	0	0	0	0.122311694248477	1.62250151851402	0	5.20922180888801	0	0	0	0.054823751726622
101000	1446000	1798	0	0	0	0	0.357584313754212	0	0	2.30422356515729	0	0	0	1.40878240393434	0	0	0	0	0	0	0	0	0	2.54995812073789	2.20261344206555	0	2.96566547445723	0	0	0	0
109000	1446000	1799	0	0.0113652890031601	0	0	0	0	0	0.596919911455065	0	0	0	0	0	0	0	0	0	0	0	0	0.0337035545298109	0.818695212212212	0.482709581037255	0	3.19819758137857	0	0	0	0
117000	1446000	1800	0	0.00013028840581289	0	0	0	0	0	2.41601926503349	0	0	0.873475610102293	2.27359500320778	0	0	0	0	0	0	0	0	0	13.884780289681	2.8627089034362	0	3.40697556163549	0	0	0	0.196839855661292
-19000	1438000	2079	0	0	0	0	0	0	0	0	0	0	0	0	0	0	0	0	0	0	0	0	0	0	0	0	0	0	0	0	0
-11000	1438000	2080	0	0	0	0	0	0	0	0	0	0	0	0	0	0	0	0	0	0	0.00167435351073827	0	0	0	0	0	0	0	0	0	0
-3000	1438000	2081	0	0	0	0	0	0	0	0	0	0	0.00014294023970976	0	0	0	0	0	0	0	0.0423353893873121	0	0	0	0	0	0	0	0	0	0
5000	1438000	2082	0	0	0.389344383934557	0	0	0	0	0	0	0	0.389344383934557	0	0	0	0	0	0	0	0.0198707371400834	0	0	2.73933471732629	0	0	0	0	0	0	0
13000	1438000	2083	0	0	0	0	0	0	0	0	0	0	0.0701390378190143	0	0	0	0	0	0	0	0.00276031345362982	0	0	0.136731319052081	0	0	0	0	0	0	0
21000	1438000	2084	0	0	0	0	0	0	0	0	0	0	0	0	0	0	0	0	0	0	0	0	0	0.331898269790919	0	0	0	0	0	0	0
29000	1438000	2085	0	0.00512696868458305	0	0	0	0	0	0	0	0	0.052520481488008	0	0	0	0	0	0	0	0.142604695134387	0	0	0.781837864355408	0	0	0	0	0	0	0
37000	1438000	2086	0	0	0	0	0	0	0	0	0	0	0.0478861956656355	0	0	0	0	0	0	0	0.278214953211107	0	0	0.974170427609108	0	0	0	0	0	0	0
45000	1438000	2087	0	0	0	0	0	0	0	0	0	0	0.0110872669382489	0	0	0	0	0	0	0	0.500128936635067	0	0	0.640652391598855	0	0	0	0	0	0	0
53000	1438000	2088	0	0	0	0	0	0	0	0	0	0	0	0	0	0	0	0	0	0	0.234220869001724	0	0	1.03113031140683	0	0	0	0	0	0	0
61000	1438000	2089	0	0	0	0	0	0	0	0	0	0	0	0	0	0	0	0	0	0	0	0	0	0.200664385165588	0	0	0	0	0	0	0
69000	1438000	2090	0	0	0	0	0	0	0	0	0	0	0	0	0	0	0	0	0	0	0	0	0	0.227967515095208	0	0	0	0	0	0	0
77000	1438000	2091	0	0	0	0	0	0	0	0	0	0	0	0	0	0	0	0	0	0	0.0469819596424543	0	0	0.393149010932233	0	0	0.0943859526673303	0	0	0	0
85000	1438000	2092	0	0	0	0	0	0	0	0	0	0	0	0	0	0	0	0	0	0	0	0	0	0.89910899695844	0	0	0	0	0	0	0
93000	1438000	2093	0	0	0	0	0	0	0	0	0	0	0	0	0	0	0	0	0	0	0	0	0	0.150532195855495	0	0	0.227720666994028	0	0	0	0
101000	1438000	2094	0	0.0605075055691434	0	0	0.0297804696559316	0	0	0.111777330615645	0	0	0.103620686810711	0.659223951196208	0	0	0	0	0	0	0.00620039918255443	0	0.479354181187896	2.25617801288775	0.667633768335669	0	3.69638165830365	0	0	0	0
109000	1438000	2095	0	0.0204758265496801	0	0	0.409546109923582	0	0	0.602367076944684	0	0	0.484183896274854	0.233034175527106	0	0	0	0	0	0	0.0379271483982932	0	0.261510257358403	0.542289812957082	1.37617304849779	0	3.38483484724553	0	0	0	0
117000	1438000	2096	0	3.66362715349078	0	0	0.704417828383755	0	0	0.352297141513824	0	0	2.77706225149019	0.388715066375075	0	0	0	0	0	0	0	0	0.671872411941966	3.06535314840872	0.544241406831532	0	3.76155572487619	0	0	0	0.377936838741026
125000	1438000	2097	0	0.0872686913960522	0	0	0	0	0	0	0	0	0	0	0	0	0	0	0	0	0	0	0	5.13460341096786	0	0	0	0	0	0	0
133000	1438000	2098	0	1.94916724863684	0	0	0.142000343169419	0	0	1.26763252155123	0	0	0.577467943325803	2.31650165154511	0	0	0	0	0.012511102145977	0	0.557906921431921	0	0	7.33453482259727	0.485499773734896	0	0.0947620263643529	0	0	0	0.024790582526183
141000	1438000	2099	0	0.0213815850096699	0	0	0.411517255902164	0	0	4.37770304693777	0	0	0.0174366096278811	0	0	0	0	0	0	0	0	0	0	12.1731963947699	1.49609328911554	0	1.96858827117738	0	0	0	0.374912351218905
149000	1438000	2100	0	0	0	0	9.93874818470848	0	0	2.87190659719228	0	0	0	0	0	0	0	0	0	0	0	0	0	10.6974038694773	1.8938550738826	0	0.485498595905084	0	0	0	0
-19000	1430000	2375	0	0	0	0	0	0	0	0	0	0	0	0	0	0	0	0	0	0	26.7821971202721	0	0	0	0	0	0	0	0	0	0
-11000	1430000	2376	0	0	0.00202810721398115	0	0	0	0	0	0	0	0.00202810721398115	0	0	0	0	0	0	0	0	0	0	0	0	0	0	0	0	0	0
-3000	1430000	2377	0	0	0	0	0	0	0	0	0	0	0	0	0	0	0	0	0	0	0	0	0	0	0	0	0	0	0	0	0
5000	1430000	2378	0	0	0	0	0	0	0	0	0	0	0	0	0	0	0	0	0	0	0	0	0	0	0	0	0	0	0	0	0
13000	1430000	2379	0	0	0	0	0	0	0	0	0	0	0	0	0	0	0	0	0	0	0	0	0	0.0963742909073566	0	0	0	0	0	0	0
21000	1430000	2380	0	0	0	0	0	0	0	0	0	0	0.708154738314724	0	0	0	0	0	0	0	0.0180109469298561	0	0	0.747092611683841	0	0	0	0	0	0	0.014090796241952
29000	1430000	2381	0	0	0	0	0	0	0	0	0	0	0	0	0	0	0	0	0	0	0.0234114114610331	0	0	1.03842573173275	0	0	0	0	0	0	0
37000	1430000	2382	0	0	0	0	0	0	0	0	0	0	0	0	0	0	0	0	0	0	0.0827409008928707	0	0	0.158753814892451	0	0	0	0	0	0	0
45000	1430000	2383	0	0	0	0	0	0	0	0	0	0	0	0	0	0	0	0	0	0	0.0322676062781497	0	0	0.0773284831913587	0	0	0	0	0	0	0
53000	1430000	2384	0	0	0	0	0	0	0	0	0	0	0	0	0	0	0	0	0	0	0.0557273003755296	0	0	0.110227395105516	0	0	0	0	0	0	0
61000	1430000	2385	0	0	0	0	0	0	0	0	0	0	0	0	0	0	0	0	0	0	0.00671556590709644	0	0	0.0706367818753706	0	0	0.00233400858649436	0	0	0	0
69000	1430000	2386	0	0	0	0	0	0	0	0	0	0	0	0	0	0	0	0	0	0	0.0165204472740807	0	0	0.140264289320119	0	0	0	0	0	0	0
77000	1430000	2387	0	0	0	0	0	0	0	0	0	0	0	0	0	0	0	0	0	0	0.00293319621355516	0	0	0.131958157202739	0.00202550975550203	0	0.0372023300217128	0	0	0	0
85000	1430000	2388	0	0.0425902390510681	0	0	0.0468317404989034	0	0	0	0	0	0.713608469960882	0	0	0	0	0	0.55014819190833	0	0.101379378878114	0	0	0.545699952799292	0.0468317404989034	0	4.57785886452145	0	0	0	0
93000	1430000	2389	0	0.000599849768798895	0	0	0.0173879073511585	0	0	0	0	0	0.0815474526885007	0	0	0	0	0	0	0	0	0	0.0127938896192833	1.81964326336196	1.55835231970015	0	1.27356966484656	0	0	0	0
101000	1430000	2390	0	0.424268672925186	0	0	0.650439136922346	0	0	0.542799669481927	0	0	0.769383388917944	3.15982347793302	0	0	0	0	0	0	0.053030656273334	0	0	5.50605334977783	4.46105901984278	0	5.96632774005103	0	0	0	0
109000	1430000	2391	0	4.86456779654958	0	0	0.029837820070887	0	0	0.844408232362865	0	0	0.0167862363951211	0.0010400526648455	0	0	0	0	0	0	2.20003764434447	0	0	4.81740022784482	0.715738083713887	0	8.34097060263731	0	0	0	0
117000	1430000	2392	0	0.634405507185435	0	0	0.103400119886546	0	0	0.0307324135886067	0	0	0.233379746192782	0	0	0	0	0	0	0	0	0	0	0.649675887191985	0.686242814134021	0	1.79486941177156	0	0	0	0
125000	1430000	2393	0.00383241959875201	0.906877740610746	0	0	1.70330809652968	0	0	0.39216406410535	0	0	0.184737638625375	0.879846545079245	0	0	0	0	0	0	0	0	0.478923128084662	4.66625478510012	4.77078465488752	0	6.99426170965014	0	0	0	0
133000	1430000	2394	0	1.20644029717874	0	0	2.08823872159257	0	0	7.14174174918988	0	0	0.224633951565831	0.102254607653478	0	0	0	0	0	0	0.184326104475905	0	0.808600129844591	14.3730845210185	3.76933138156993	0	2.89068930789402	0	0	0	0.0250782283916842
141000	1430000	2395	0	0.0654176522230148	0	0	1.29490593781576	0	0	7.93229040214734	0	0	0	0.715199511637694	0	0	0	0	0	0	0	0	0	0.84616884745722	4.16730599744967	0	17.5626827097988	0	0	0	0
149000	1430000	2396	0	0.000552365661413424	0	0	0.713457527727437	0	0	3.79826820883837	0	0	0.00155652410639124	0.67491723239322	0	0	0	0	0	0	0	0	0.0663047410665602	0.277895177930517	4.63483416290302	0	6.8946453431344	0	0	0	0.000160332262128488
157000	1430000	2397	0	0	0	0	0	0	0	0	0	0	0	0	0	0	0	0	0	0	0	0	0	35.1641652340581	0	0	1.18035593551376	0	0	0	0.665781067485635
-19000	1422000	2671	0	0	0.285342695777541	0	0	0	0	0	0	0	0.420204699540134	0	0	0	0	0	0	0	0.260103085666348	0	0	0.903907673200237	0	0	0	0	0	0	0
-11000	1422000	2672	0	0	0	0	0	0	0	0	0	0	0	0	0	0	0	0	0	0	0	0	0	0	0	0	0	0	0	0	0
-3000	1422000	2673	0	0	0	0	0	0	0	0	0	0	0	0	0	0	0	0	0	0	0	0	0	0	0	0	0	0	0	0	0
5000	1422000	2674	0	0	0	0	0	0	0	0	0	0	0	0	0	0	0	0	0	0	0	0	0	0	0	0	0	0	0	0	0
13000	1422000	2675	0	0	0	0	0	0	0	0	0	0	0	0	0	0	0	0	0	0	0.000575827940863018	0	0	0.0972875240838137	0	0	0	0	0	0	0
21000	1422000	2676	0	0	0	0	0	0	0	0	0	0	0	0	0	0	0	0	0	0	0.000843834812604747	0	0	0.75674894067217	0	0	0	0	0	0	0
29000	1422000	2677	0	0	0	0	0	0	0	0	0	0	0.0153129588282114	0	0	0	0	0	0	0	0.0546404341817726	0	0	0.425880390021951	0	0	0	0	0	0	0
37000	1422000	2678	0	0	0	0	0	0	0	0	0	0	0	0	0	0	0	0	0	0	0.0712730348973987	0	0	1.24114667678448	0	0	0	0	0	0	0
45000	1422000	2679	0	0	0	0	0	0	0	0	0	0	0	0	0	0	0	0	0	0	0.078357165322493	0	0	0.841111341342084	0	0	0	0	0	0	0
53000	1422000	2680	0	0.000853900196606358	0	0	0	0	0	0	0	0	0.00238154967880842	0	0	0	0	0	0	0	0.0996127124360822	0	0	0.241614584970804	0	0	0	0	0	0	0
61000	1422000	2681	0	0	0	0	0	0	0	0	0	0	0	0	0	0	0	0	0	0	0.00342261292951957	0	0	0.644242387350536	0	0	0.00107667828398305	0	0	0	0
69000	1422000	2682	0	0	0	0	0	0	0	0	0	0	0	0	0	0	0	0	0	0	0.047139822718933	0	0	0.171694029138049	0	0	0	0	0	0	0
77000	1422000	2683	0	0	0	0	0.00428176608122046	0	0	0	0	0	0	0	0	0	0	0	0	0	0	0	0	1.41849003681459	0	0	0.0507469597912079	0	0	0	0
85000	1422000	2684	0	0	0	0	0	0	0	0	0	0	0	0	0	0	0	0	0	0	0	0	0	1.94842196912955	0.240718153569334	0	0.274944172329778	0	0	0	0
93000	1422000	2685	0	0.141357780394178	0.00863443052630095	0	0.0557093888853018	0	0	0	0	0	0.0150420604560903	0.671451695029798	0	0	0	0	0	0	0.127640130632037	0	0	1.2829661481182	0.478297240432202	0	2.14789578244264	0	0	0	0
101000	1422000	2686	0	0.178550752818574	0	0	0.0135495947067893	0	0	0.421946176555176	0	0	0.0120200957962979	0.0227597644678181	0	0	0	0	0	0	0	0	0	0.552233992805636	0.903427448315222	0	3.19536944435285	0	0	0	0
109000	1422000	2687	0	0	0	0	0	0	0	1.16370371587114	0	0	0	0	0	0	0	0	0	0	0	0	0.426058748479892	0.150319926285003	0.271614377898533	0	4.67773620911584	0	0	0	0
117000	1422000	2688	0	0.212320628872004	0	0	0	0	0	0.0784614940028899	0	0	0	0	0	0	0	0	0	0	0.00136783241064387	0	0.270229695177726	0.219610759595908	0.195875629098005	0	1.42516786667402	0	0	0	0
125000	1422000	2689	0	0.00456650832416669	0	0	0.278539729907733	0	0	0	0	0	0	0.160915390492712	0	0	0	0	0	0	0	0	0.484929059808463	1.6099584310973	5.82353372606074	0	2.82182138547578	0	0	0	0
133000	1422000	2690	0	0.931658600012746	0	0	2.267747118047	0	0	0.670835048096147	0	0	3.92805557763991	0.0632806412477624	0	0	0	0	0	0	0	0	1.76525047124612	7.14665144802293	1.85169573239183	0	2.04231807680549	0	0	0	0
141000	1422000	2691	0	0.762813019064374	0	0	0.118244574516223	0	0	3.9241739567057	0	0	0	0.334733361950124	0	0	0	0	0	0	0	0	1.19693437920371	0.874751583324302	1.62825298721197	0	8.8978295740029	0	0	0	0
149000	1422000	2692	0	0	0	0	0	0	0	3.86973904403889	0	0	0	0.0128586235645133	0	0	0	0	0	0	0	0	0.0155891239089718	1.33850364452701	1.34726090938596	0	11.298097602941	0	0	0	0.0212739135930838
157000	1422000	2693	0.118028180690489	0.809378145694266	0	0	0.286332187950671	0	0	5.09772509259154	0	0	0	0.0252422100075318	0	0	0	0	0.0411350322227906	0	0	0	0	0.886919499094885	1.60443503033447	0	6.13902459657761	0	0	0	0.0142983013109514
165000	1422000	2694	0	0	0	0	0	0	0	0	0	0	0	0	0	0	0	0	0	0	0	0	0.591822625010271	0.00339606934607292	0	0	0.966272440606264	0	0	0	0.68522006099021
-19000	1414000	2967	0	0.0276153117323847	0	0	0	0	0	0	0	0	0.04628757075488	0	0	0	0	0	0	0	0.61044513495655	0	0	0.00556547951488192	0	0	0	0	0	0	0
-11000	1414000	2968	0	0	0	0	0	0	0	0	0	0	0	0	0	0	0	0	0	0	0	0	0	0	0	0	0	0	0	0	0
-3000	1414000	2969	0	0	0	0	0	0	0	0	0	0	0	0	0	0	0	0	0	0	0	0	0	0	0	0	0	0	0	0	0
5000	1414000	2970	0	0	0	0	0	0	0	0	0	0	0	0	0	0	0	0	0	0	0	0	0	0	0	0	0	0	0	0	0
13000	1414000	2971	0	0	0	0	0	0	0	0	0	0	0	0	0	0	0	0	0	0	0	0	0	0.00877061515785299	0	0	0	0	0	0	0
21000	1414000	2972	0	0	0	0	0	0	0	0	0	0	0	0	0	0	0	0	0	0	0	0	0	0	0	0	0	0	0	0	0
29000	1414000	2973	0	0	0	0	0	0	0	0	0	0	0	0	0	0	0	0	0	0	0.0168994056143231	0	0	0.406307781719532	0	0	0	0	0	0	0
37000	1414000	2974	0	0	0	0	0	0	0	0	0	0	0	0	0	0	0	0	0	0	7.48431079948087e-06	0	0	0.011897355036199	0	0	0	0	0	0	0
45000	1414000	2975	0	0	0	0	0	0	0	0	0	0	0	0	0	0	0	0	0	0	0	0	0	0.717625731601363	0	0	0	0	0	0	0
53000	1414000	2976	0	0	0	0	0	0	0	0	0	0	0	0	0	0	0	0	0	0	0	0	0	0.176911190447493	0	0	0.00324655779435554	0	0	0	0
61000	1414000	2977	0	0.012484759565422	0	0	0.0814417623495912	0	0	0	0	0	0.040242127930631	0.290717082175703	0	0	0	0	0	0	0.392358656915072	0	0	2.17979726613337	0.907110000276784	0	1.02757827169037	0	0	0	0
69000	1414000	2978	0	0	0	0	0	0	0	0	0	0	0	1.4484379694815	0	0	0	0	0	0	0.0374958435102631	0	0	4.69537985895154	0.988751841478697	0	6.17097745701027	0	0	0	0
77000	1414000	2979	0	0	0	0	0.0600470096085359	0	0	0	0	0	0	0.173301403749046	0	0	0	0	0	0	0.329415985320873	0	0	1.59212236969904	0.0685235072833385	0	1.49649769154146	0	0	0	0.00327133194391392
85000	1414000	2980	0	0	0	0	0.00132727565057432	0	0	0	0	0	0.00201854756851527	0	0	0	0	0	0.00852889607056903	0	0.00275883977330724	0	0	0.918371668766255	0	0	3.1375521775793	0	0	0	0
93000	1414000	2981	0	0.255109325013889	0	0	0.655199441721626	0	0	1.81798270496577	0	0	0.534409522825298	6.80829522670806	0	0	0	0	0	0	0	0	0.0198283284554146	3.36379603554578	0.713060386126148	0	4.1960194843748	0	0	0	0
101000	1414000	2982	0	0	0	0	0	0	0	0.113645972928298	0	0	0	0.103826242375031	0	0	0	0	0	0	0	0	1.43794195487116	0.0566069640324338	0.600259985501247	0	2.01115465411825	0	0	0	0
109000	1414000	2983	0	0	0	0	0	0	0	0	0	0	0	0	0	0	0	0	0	0	0	0	1.08962770787399	0.197534596982022	2.64614172877744	0	1.85974270225126	0	0	0	0
117000	1414000	2984	0	0	0	0	0	0	0	0.130202293100473	0	0	0	0	0	0	0	0	0	0	0	0	0.959098532461998	0.000824001751419502	0.418423949557219	0	2.52035083438456	0	0	0	0
125000	1414000	2985	0	0	0	0	0	0	0	0	0	0	0	0	0	0	0	0	0	0	0	0	3.15879608873349	0.0501552168391623	0.10742658317508	0	3.15569311410702	0	0	0	0
133000	1414000	2986	0	0	0	0	0.0653220565403683	0	0	0.0433467759831372	0	0	0	0	0	0	0	0	0	0	0	0	3.79333999124496	0.15507566842306	1.64268885696495	0	1.28990477998002	0	0	0	0
141000	1414000	2987	0	0.00452499255542296	0	0	0.037210721707477	0	0	5.12195494600825	0	0	0	0	0	0	0	0	0	0	0	0	1.67092910390656	0.362196323231379	1.70948054253439	0	1.11797348897638	0	0	0	0.0085527115365219
149000	1414000	2988	0	0.468237367155167	0	0	0.548438040575127	0	0	3.25069644586706	0	0	0.00543591943862782	0.694778710232448	0	0	0	0	0	0	0	0	2.0976126660037	0.244207350452611	1.66978916820055	0	3.96788192353288	0	0	0	0
157000	1414000	2989	0	2.23163917674596	0	0	0.254108680432577	0	0	2.96356187468145	0	0	0	0.520840742140062	0.190411465702306	0	0	0.00924276043691219	0	0	0	0	0	1.48152691243046	5.73493875073646	0	6.55174053695283	0	0	0	0
165000	1414000	2990	0	0	4.95860576672555	0	0.941105962760394	0	0	0	0	0	0	0.498975714098437	0	0	0	0	0	0	0	0	0	3.28243249033117	12.2489470437638	0	2.1933722980991	0	0	0	0
-27000	1406000	3262	0	8.66317740624502	0	0	0	0	0	0	0	0	8.66317740624502	0	0	0	0	0	0	0	0	0	0	0	0	0	0	0	0	0	0
-19000	1406000	3263	0	0.812659540912278	0	0	0	0	0	0	0	0	1.46568637424019	0	0	0	0	0	0	0	1.71736705395342	0	0	0	0	0	0	0	0	0	0
-11000	1406000	3264	0	0	0	0	0	0	0	0	0	0	0	0	0	0	0	0	0	0	0	0	0	0	0	0	0	0	0	0	0
-3000	1406000	3265	0	0.133582312921622	0	0	0	0	0	0	0	0	0.238805686570385	0	0	0	0	0	0	0	0.227041288314875	0	0	0	0	0	0	0	0	0	0
5000	1406000	3266	0	0	0	0	0	0	0	0	0	0	0	0	0	0	0	0	0	0	0	0	0	0	0	0	0	0	0	0	0
13000	1406000	3267	0	0	0	0	0	0	0	0	0	0	0	0	0	0	0	0	0	0	0	0	0	0	0	0	0	0	0	0	0
21000	1406000	3268	0	2.67451188411545	0.0493637807758641	0	0	0	0	0	0	0	0	0	0	0	0	0	0	0	0.0557856940112934	0	0	1.17619724514314	0	0	0.1002945271747	0	0	0	0
29000	1406000	3269	0	0	0	0	0	0	0	0	0	0	0	0	0	0	0	0	0	0	3.26472959689756e-05	0	0	0.466319023706171	0	0	3.90589234583056e-05	0	0	0	0
37000	1406000	3270	0	0	0	0	0	0	0	0	0	0	0	0	0	0	0	0	0	0	2.70348336138491e-05	0	0	0.554864100605565	0	0	5.67539387211046e-05	0	0	0	0
45000	1406000	3271	0	0	0	0	0	0	0	0	0	0	0	0	0	0	0	0	0	0	0	0	0	0.841495703163617	0.0256533272558071	0	0.901183074866158	0	0	0	0
53000	1406000	3272	0	0.00202145702455769	0	0	0	0	0	0	0	0	0	0	0	0	0	0	0	0	0.0216409046392661	0	0	1.05480952399921	0.0640892721497793	0	1.79161860273983	0	0	0	0
61000	1406000	3273	0	0	0	0	0.0926004261200493	0	0	0.0131998089667494	0	0	0.00326059693505685	0.329091485471491	0	0	0	0	0	0	0.101666164762442	0	0	5.75231087724864	0.0642523011026279	0	2.13054634763758	0	0	0	0
69000	1406000	3274	0	0.0412198835239399	0	0	0.103259581324752	0	0	0	0	0	0	0	0	0	0	0	0	0	0.0277294040707522	0	0	4.94844132201854	0.0381532910664045	0	3.889778093684	0	0	0	0
77000	1406000	3275	0	0	0	0	0.297639889606182	0	0	0	0	0	0	0	0	0	0	0	0	0	0	0	0	2.94207801858516	0.0198283734909811	0	6.79251847827811	0	0	0	0
85000	1406000	3276	0	0	0	0	0.034171498291198	0	0	0.32948387607655	0	0	0.320652898090396	0	0	0	0	0	0	0	0.320652898090396	0	0	7.17785274442129	0.400178280732878	0	8.28750157745409	0	0	0	0
93000	1406000	3277	0	0	0	0	0.296006791902938	0	0	0.296671796738693	0	0	0	0	0	0	0	0	0	0	0	0	0.469037940963712	2.85982358516987	1.53509419245806	0	9.38510769307419	0	0	0	0
101000	1406000	3278	0	0	0	0	0.0220590866176028	0	0	0.0311378926258512	0	0	0.323513179604772	0.508335374701593	0	0	0	0	0	0	0	0	1.94308226995052	1.22161129643182	1.29154037688335	0	2.32605151890581	0	0	0	0
109000	1406000	3279	0	0	0	0	0.00400788815318979	0	0	0.0972146689525865	0	0	0	0	0	0	0	0	0	0	0	0	1.55446843206834	8.29982715613512	0.154635701131205	0	0.869408213365845	0	0	0	0
117000	1406000	3280	0	0	0	0	0	0	0	0.30609854123456	0	0	0	1.81417537945317	0	0	0	0	0	0	0	0	2.06985474416412	0.288281522559937	0.871910975206468	0	2.24960115940679	0	0	0	0
125000	1406000	3281	0	0	0	0	2.33812832002375	0	0	0.850373804940552	0	0	0	0.0754655306845323	0	0	0	0	0	0	0	0	3.4722881211025	2.34353756115366	1.45236387513623	0	16.0684223975928	0	0	0	0
133000	1406000	3282	0	0	0	0	0.127763519391581	0	0	3.8914373115401	0	0	0	0	0	0	0	0	0	0	0	0	1.51846846233833	0	3.69358371127878	0	18.6404496176273	0	0	0	0
141000	1406000	3283	0	0	0	0	0.252678310129972	0	0	2.66359175000141	0	0	0	0.0321618133371357	0	0	0	0	0	0	0	0	0.268851996117717	0.531889613641921	3.1627059455575	0	7.6830622267407	0	0	0	0.0861675605246217
149000	1406000	3284	0	0.225813848126236	0	0	0.0548722156406893	0	0	1.22356700200459	0	0	0	0.40523512859639	0	0	0	0	0.155876806220002	0	0	0	0.67210242212915	0.528921898286313	3.07796318549581	0	7.31454459039025	0	0	0	0
157000	1406000	3285	0	0.0596087390046556	0	0	1.14908250625136	0	0	1.76360046714314	0	0	0.150068512706045	2.8087187446217	0	0	0	0	0	0	0	0	1.15904495777766	0.275221528268647	5.40189321593362	0	7.37740883368256	0	0	0	0.056957296604947
165000	1406000	3286	0	0.294115741924895	0	0	1.60829914727162	0	0	7.55947623088692	0	0	0.684985855551552	4.45905727337975	0	0	0	0	0	0	0	0	0.0215883675322628	6.83350873195669	6.98728860711232	0	10.961596454488	0	0	0	0
173000	1406000	3287	0	0.6133486804487	0	0	0.363620578413066	0	0	0.701528806168108	0	0	0	2.74766808211713	0	0	0	0	0	0	0	0	0	0.359151426154466	9.35866391002842	0	6.57141911586707	0	0	0	0
181000	1406000	3288	0	0.824266624749546	0	0	1.0945412370847	0	0	4.91958905955791	0	0	0	0.82085265417464	0	0	0	0	0	0	0	0	1.29338146031259	9.70411342007503	2.96326245243998	0	1.99519142525208	0	0	0	0
189000	1406000	3289	0	0	0	0	1.30790308217646	0	0	3.96090287298344	0	0	0.85692755249101	0.829690584309347	0	0	0	0	0	0	0	0	0.0406464526162514	0.303405818337042	2.02040035499853	0	1.71030946973809	0	0	0	0
-27000	1398000	3558	0	5.62933612077456	0	0	0	0	0	0	0	0	10.4049355472693	0	0	0	0	0	0	0	4.77559942649478	0	0	0	0	0	0	0	0	0	0
-19000	1398000	3559	0	0	0	0	0	0	0	0	0	0	0.156149295201658	0	0	0	0	0	0	0	2.16405790613102	0	0	0.0114142884731314	0	0	0	0	0	0	0
-11000	1398000	3560	0	0.120542598372552	0	0	0	0	0	0	0	0	0	0	0	0	0	0	0	0	0	0	0	0	0	0	0	0	0	0	0
-3000	1398000	3561	0	0	0.0815805332493484	0	0	0	0	0	0	0	0	0	0	0	0	0	0	0	0	0	0	0	0	0	0	0	0	0	0
5000	1398000	3562	0	0.124654069547124	0	0	0	0	0	0	0	0	0.498409486515511	0	0	0	0	0	0	0	0.0404737576340519	0	0	0	0	0	0	0	0	0	0
13000	1398000	3563	0	0	0	0	0	0	0	0	0	0	0	0	0	0	0	0	0	0	0	0	0	0.0466288969384376	0	0	0	0	0	0	0
21000	1398000	3564	0	0	0	0	0.290229169802073	0	0	0	0	0	0.359057247174293	0	0	0	0	0	0	0	0.00919247471369636	0	0	2.04932570046388	0	0	1.02676368353292	0	0	0	0
29000	1398000	3565	0	0	0	0	0	0	0	0	0	0	0	0	0	0	0	0	0	0	0.043304495889444	0	0	0.775709932191126	0	0	1.6877440286459e-05	0	0	0	0
37000	1398000	3566	0	0	0	0	0	0	0	0	0	0	1.39307565111753e-06	0	0	0	0	0	0	0	0.00491014984597862	0	0	3.28684538506433	7.77910759676778e-05	0	1.28586685761143	0	0	0	0
45000	1398000	3567	0	0.461299137582492	0	0	0.00808637646061274	0	0	0	0	0	0.478036154267296	0	0	0	0	0	0	0	0.0212623157810488	0	0	0.984540888914938	1.27275715166253	0	1.88447024410408	0	0	0	0
53000	1398000	3568	0	0.00293441545749188	0	0	0.00955884806957603	0	0	0	0	0	0.0169954678030583	0	0	0	0	0	0	0	0.121203292622209	0	0	0.631663784147244	0.152080043951241	0	1.593857927764	0	0	0	0.00270489988023624
61000	1398000	3569	0	0	0	0	0.153260437176938	0	0	0	0	0	0	0	0	0	0	0	0	0	0	0	0.00629582285668287	0.354473235710065	0.852369663156879	0	1.43109028674171	0	0	0	0.000223597124702011
69000	1398000	3570	0	0	0	0	0	0	0	0	0	0	0	0	0	0	0	0	0	0	0	0	0	0.347156039586918	0	0	0.731619611530229	0	0	0	0.0023098920658634
77000	1398000	3571	0	0.164881839764076	0	0	0.692269015142152	0	0	0	0	0	0	0.116765908555129	0	0	0	0	0	0	0	0	0	2.73663188063532	0.182823383935254	0	11.1837031415496	0	0	0	0.146188189691991
85000	1398000	3572	0	0	0	0	0.232041747478509	0	0	0	0	0	0	0.596682694307852	0	0	0	0	0	0	0	0	0	2.14014227347185	0.646704419269462	0	7.73968138153326	0	0	0	0
93000	1398000	3573	0	0	0	0	0.110068990922141	0	0	0	0	0	0	0	0	0	0	0	0	0	0	0	0	2.14980323725312	2.87260078257381	0	3.4480720324436	0	0	0	0
101000	1398000	3574	0	0	0	0	0.273471527556481	0	0	0.394864394114876	0	0	0	0	0	0	0	0	0	0	0	0	0.00614651227158358	1.61487636394259	2.58940218972397	0	5.50877501973183	0	0	0	0
109000	1398000	3575	0	0	0	0	0.165510040542054	0	0	0.848977572613617	0	0	0	0.0857689815299013	0	0	0	0	0	0	0	0	0.252403301004101	0.547599898755454	0.68398054412115	0	3.3934876361746	0	0	0	0
117000	1398000	3576	0	0	0	0	0.377705561853952	0	0	3.18768057994095	0	0	0	0	0	0	0	0	0	0	0	0	0.597346402393594	0.632374183139368	0.300967358691015	0	8.58275132947046	0	0	0	0
125000	1398000	3577	0	0	0	0	0	0	0	1.75636229330779	0	0	0	0.302708972283786	0	0	0	0	0	0	0	0	1.01425855158276	0.29719565111625	4.43691001827124	0	11.5427951139689	0	0	0	0
133000	1398000	3578	0	0	0	0	0	0	0	4.85536531403779	0	0	0	0.00562497021285497	0	0	0	0	0	0	0	0	1.36741676955465	2.93473358008255	1.34035831456145	0	6.4322846996735	0	0	0	0
141000	1398000	3579	0	0	0	0	0	0	0	1.3996253581797	0	0	0	0.31826489694979	0	0	0	0	0	0	0	0	6.36112909513899	0.713335278494967	2.30465154992478	0	6.47031619910557	0	0	0	0
149000	1398000	3580	0	0	0	0	0	0	0	4.13554675180814	0	0	0	0	0	0	0	0	0	0	0	0	0.00456464461402567	0.235960487599832	1.41050537872146	0	10.4424794751885	0	0	0	0
157000	1398000	3581	0	0	0	0	0.0752696034341856	0	0	6.70662063144322	0	0	0	0.15709860979281	0	0	0	0	0	0	0	0	0	0.585726701057892	1.23042303494053	0	8.33148983077411	0	0	0	0
165000	1398000	3582	0	0.0402896502573138	0	0	0.387137799961311	0	0	0.117999393171938	0	0	0	1.26347657581784	0	0	0	0	0	0	0	0	0.117900766106358	4.25421698639995	3.1257392879515	0	10.1171394962912	0	0	0	0.222056411889182
173000	1398000	3583	0	0.029320160496759	0	0	1.09185110423711	0	0	2.87281157903197	0	0	0	0	0	0	0	0	0	0	0	0	0	0	5.16860653928903	0	8.03522870422968	0	0	0	0
181000	1398000	3584	0	0.0917419513605206	0	0	0.021520865443688	0	0	0.0381726127235262	0	0	0.160606625917209	0.614796546124184	0	0	0	0	0.0872385405474039	0	0	0	0	0.542048532518178	3.59918876085509	0	2.14142100227738	0	0	0	0
189000	1398000	3585	0	0.0494332177155739	0	0	0.204132385709792	0	0	1.13193770764129	0	0	0.0742889781825239	0.678216691339584	0	0	0	0	0	0	0	0	0	0.292788309572628	4.38526788605215	0	6.68409261496555	0	0	0	0
197000	1398000	3586	0	0	0	0	3.35173921032157	0	0	4.6841450600204	0	0	0	0.435708405031093	0	0	0	0	0	0	0	0	0	3.19391642798858	12.6535639477156	0	3.16382998797913	0	0	0	0
205000	1398000	3587	0	2.35569403011076	0	0	1.00121486000362	0	0	11.8797558604614	0	0	0	3.47248251789511	0	0	0	0	0	0	0	0	0	2.71864744194837	2.4913869420433	0	3.29839732579559	0	0	0	0
213000	1398000	3588	0	0	0	0	1.69310969976423	0	0	22.5250288074469	0	0	0	1.27487233108027	0	0	0	0	0	0	0	0	0	20.8319191076827	0	0	0	0	0	0	0
-27000	1390000	3854	0	0.203605815577804	0	0	0	0	0	0	0	0	1.34820027258166	0	0	0	0	0	1.32305754909866	0	8.84244339072646	0	0	0	0	0	0	0	0	0	0
-19000	1390000	3855	0	0.215754497391293	0	0	0	0	0	0	0	0	3.16128797425491	0	0	0	0	0	0	0	2.18980141182593	0	0	0.323256281152644	0	0	0	0	0	0	0
-11000	1390000	3856	0	0	0	0	0	0	0	0	0	0	0	0	0	0	0	0	0	0	0	0	0	0	0	0	0	0	0	0	0
-3000	1390000	3857	0	0.0262028273812866	0	0	0	0	0	0	0	0	0.164325479021781	0	0	0	0	0	0	0	0.138122651640494	0	0	0	0	0	0	0	0	0	0
5000	1390000	3858	0	0	0.035663152305701	0	0	0	0	0	0	0	0.290085639520937	0	0	0	0	0	0	0	0.272917551671598	0	0	0	0	0	0	0	0	0	0
13000	1390000	3859	0	0	0	0	0	0	0	0	0	0	0	0	0	0	0	0	0	0	0	0	0	0	0	0	0	0	0	0	0
21000	1390000	3860	0	0	0	0	0	0	0	0	0	0	0	0	0	0	0	0	0	0	0	0	0	0.0934798197578605	0	0	0	0	0	0	0
29000	1390000	3861	0	0	0	0	0	0	0	0	0	0	0	0	0	0	0	0	0	0	0.00127031749974392	0	0	0.858519590809731	0	0	0	0	0	0	0
37000	1390000	3862	0	0	0	0	0	0	0	0	0	0	0.000157284718845668	0	0	0	0	0	0	0	1.74371756296458	0	0	0.248109470622962	0.00465285884149107	0	0.520757180827739	0	0	0	0
45000	1390000	3863	0	0	0	0	0.156552202566676	0	0	0	0	0	0	0	0	0	0	0	0	0	0	0	0	3.93762832320191	0	0	0	0	0	0	1.23708042401128e-05
53000	1390000	3864	0	0	0	0	0	0	0	0	0	0	0	0	0	0	0	0	0	0	0	0	0	0.876923517590317	0	0	0.0234368508017789	0	0	0	3.91239101034191e-05
61000	1390000	3865	0	0	0	0	0	0	0	0	0	0	0	0	0	0	0	0	0	0	0.0112895822430326	0	0	0.625282949931085	1.30062884445181	0	1.7991735531666	0	0	0	0
69000	1390000	3866	0	0	0	0	0	0	0	0	0	0	0	0	0	0	0	0	0	0	0	0	0	0.0280238113759596	0.279068479020384	0	0.490300087132337	0	0	0	0
77000	1390000	3867	0	0	0	0	0	0	0	0	0	0	0	0	0	0	0	0	0	0	0	0	0	1.23380257021987	0.0156336113146406	0	1.31369003795391	0	0	0	0
85000	1390000	3868	0	0	0	0	0	0	0	0	0	0	1.67800806132048	0	0	0	0	0	0	0	0	0	0	0.543228966059235	0.225655276184462	0	5.5320040070723	0	0	0	0.0506193775394073
93000	1390000	3869	0	0.0101079675182311	0	0	0	0	0	0.0296571124962962	0	0	0	0	0	0	0	0	0	0	0	0	0	0.638884097017407	1.05062492792428	0	3.56154909319973	0	0	0	0.0666061449727665
101000	1390000	3870	0	0	0	0	0.187837946402609	0	0	0.656399482301252	0	0	0	0	0	0	0	0	0	0	0	0	0	0.32565235681994	0.575138794009355	0	5.45326221827424	0	0	0	0
109000	1390000	3871	0	0	0	0	0.155082573854271	0	0	0.0838474950675728	0	0	0	0	0	0	0	0	0	0	0	0	0	1.13396913208592	1.74266880383002	0	9.71048254615369	0	0	0	0
117000	1390000	3872	0	0	0	0	0.0901171653744854	0	0	0.0999924017520323	0	0	0	0.0966046890390453	0	0	0	0	0	0	0	0	0	2.23811427621455	0.810182056578227	0	2.81730030139204	0	0	0	0
125000	1390000	3873	0	0	0	0	0.286219059959397	0	0	0.9214398181837	0	0	0	0.544747591177077	0	0	0	0	0	0	0	0	0	0.0166477051376971	0.604922928720318	0	5.33852179631422	0	0	0	0
133000	1390000	3874	0	0	0	0	0.0393002184684018	0	0	3.34329459129337	0	0	0	0.557858727892657	0	0	0	0	0	0	0	0	0.605082928251142	0.856486255887814	0.574376011154454	0	6.36973106322607	0	0	0	0
141000	1390000	3875	0	0.163872051959116	0	0	0.258048216307634	0	0	1.23785249301972	0	0	0.0278383816521906	0.456597570562193	0	0	0	0	0	0	0	0	0.944257284614847	1.68777947104683	3.72366218372675	0	3.36833797692484	0	0	0	0
149000	1390000	3876	0	0	0	0	0.0627346191396539	0	0	1.80409963856418	0	0	0	0.221319115663206	0	0	0	0	0	0	0	0	0.525900686865601	0.397572228052306	1.30202995791886	0	5.82172262978786	0	0	0	0
157000	1390000	3877	0	0.148891362216187	0	0	0.368595524902721	0	0	0.30426639156125	0	0	0.148891362216187	0.0137304093156793	0	0	0	0	0	0	0	0	0.145128232570495	0.214038548503978	2.48029986097548	0	8.31482946987644	0	0	0	0
165000	1390000	3878	0	0.0459421720635509	0.0954020846209494	0	0.638491322320955	0	0	0.958750353940871	0	0	0	2.29818899836027	0	0	0	0	0	0	0	0	0.24000484699241	1.38853273616126	1.98076763666875	0	10.1128352638056	0	0	0	0
173000	1390000	3879	0	0.764950963676089	0.048408182694646	0	1.20729564354586	0	0	4.87748304871894	0	0	0	1.59287349250603	0	0	0	0	0	0	0.188173337371536	0	0	1.90718061902611	4.53217554168877	0	4.529386828739	0	0	0	0
181000	1390000	3880	0	0.15165036028137	0	0	0.810052101121356	0	0	0	0	0	0.61427150963481	0.703363192110888	0	0	0	0	0	0	0	0	0	0.994005352658	4.77820232243573	0	3.64172378380573	0	0	0	0
189000	1390000	3881	0	0.0256596913515426	0	0	0.00296864718113306	0	0	0.794030463504268	0	0	0	0.105504574813322	0	0	0	0	0	0	0	0	0	0.457230547423416	2.53681943365918	0	4.69259529159795	0	0	0	0
197000	1390000	3882	0	1.06494251196429	0	0	0.315126435331171	0	0	6.47620042660776	0	0	0.311420689370426	0.270066771316052	0	0	0	0	0	0	0	0	0	3.27292904519628	3.03159905381669	0	3.76384183859502	0	0	0	0.0827197739677722
205000	1390000	3883	0	0.225769695432079	0	0	0.705030227586851	0	0	4.704734378534	0	0	0	0.951422423203298	0	0	0	0	0	0	0	0	0.256618710158878	1.36275533310842	10.5746737877488	0	11.1943409413037	0	0	0	0
213000	1390000	3884	0	0	0	0	0.428936995264245	0	0	13.4141131989067	0	0	0.199486276075012	2.93576315579439	0	0	0	0	0	0	0	0	0.984579635506988	0.622798277134392	6.79060778821062	0	2.98999675462446	0	0	0	0
221000	1390000	3885	0	0.151613010098711	0	0	1.05133847928877	0	0	3.75156699853182	0	0	0	3.97014554570245	0	0	0	0	0	0	0	0	0	3.39265588269638	4.15361121230591	0	3.13175112986254	0	0	0	0
-27000	1382000	4150	0	0.124008118073533	0	0	0	0	0	0	0	0	0.735055736692502	0	0	0	0	0	0	0	2.36889801319063	0	0	0	0	0	0	0	0	0	0.0264898165063364
-19000	1382000	4151	0	0.0457084596360889	0.0564844388435293	0	0	0	0	0	0	0	0	0	0	0	0	0	0	0	0.363001728108518	0	0	0.938710125926756	0	0	0	0	0	0	0
-11000	1382000	4152	0	0	0	0	0	0	0	0	0	0	0	0	0	0	0	0	0	0	0	0	0	0	0	0	0	0	0	0	0
-3000	1382000	4153	0	0	0	0	0	0	0	0	0	0	0	0	0	0	0	0	0	0	0	0	0	0	0	0	0	0	0	0	0
5000	1382000	4154	0	0	0	0	0	0	0	0	0	0	0	0	0	0	0	0	0	0	0	0	0	0	0	0	0	0	0	0	0
13000	1382000	4155	0	0	0	0	0	0	0	0	0	0	0	0	0	0	0	0	0	0	0	0	0	0	0	0	0	0	0	0	0
21000	1382000	4156	0	0	0	0	0	0	0	0	0	0	0	0	0	0	0	0	0	0	0	0	0	0.251699585153465	0	0	0	0	0	0	0
29000	1382000	4157	0	0	0	0	0	0	0	0	0	0	0	0	0	0	0	0	0	0	0	0	0	0.189756518613174	0	0	0	0	0	0	0
37000	1382000	4158	0	0	0	0	0	0	0	0	0	0	0	0	0	0	0	0	0	0	0.00101519208992953	0	0	0.186165925782968	0	0	0	0	0	0	0.00299624798453372
45000	1382000	4159	0	0	0	0	0	0	0	0	0	0	0	0	0	0	0	0	0	0	0.000139742072670738	0	0	0.917034835596919	0	0	0	0	0	0	0
53000	1382000	4160	0	0	0	0	0	0	0	0	0	0	0	0	0	0	0	0	0	0	0	0	0	0.30276821102389	0	0	0	0	0	0	0
61000	1382000	4161	0.0962147529491012	0	0	0	0	0	0	0	0	0	0	0	0	0	0	0	0	0	0	0	0	0.154375612722369	0.404731841583472	0	5.52325222182577	0	0	0	0
69000	1382000	4162	0	0	0	0	0	0	0	0	0	0	0	0	0	0	0	0	0	0	0	0	0	0.0115117435283519	0	0	2.21813050462871	0	0	0	0
77000	1382000	4163	0	0.296788653468788	0	0	0	0	0	0	0	0	0	0	0	0	0	0	0	0	0.403819324628948	0	0	0.669961025337779	0	0	0.428649197197697	0	0	0	0
85000	1382000	4164	0	0	0	0	0	0	0	0	0	0	0	0	0	0	0	0	0	0	0.00435153419994374	0	0	0.094809696462986	0.00323809241081826	0	0.332282226237689	0	0	0	0
93000	1382000	4165	0	0.716869233586093	0	0	0.000356667272186895	0	0	0	0	0	0	0	0	0	0	0	0	0	0	0	0	0.22417607042874	0.761299914633882	0	0.867924325324954	0	0	0	0
101000	1382000	4166	0	0	0	0	0	0	0	0	0	0	0	0	0	0	0	0	0	0	0	0	0	0.101810996961175	1.11315491647689	0	1.90511945964557	0	0	0	0
109000	1382000	4167	0	0	0	0	0	0	0	0.249499464811796	0	0	0	0.0383805638438789	0	0	0	0	0	0	0	0	0	0.415537412692238	1.02926406325896	0	4.08056331121522	0	0	0	0
117000	1382000	4168	0	0	0	0	0	0	0	0	0	0	0	0	0	0	0	0	0	0	0	0	0	0.794347102556861	0.69634842039787	0	5.96682812921247	0	0	0	0
125000	1382000	4169	0	0	0	0	0.0982216038630975	0	0	0.633099005979433	0	0	0	0.0990351886479623	0	0	0	0	0	0	0	0	0	0	1.03821851229345	0	3.73347366087993	0	0	0	0
133000	1382000	4170	0	0	0	0	0.0128812515431801	0	0	1.32088457378792	0	0	0	0.16889132335585	0	0	0	0	0	0	0	0	0	0.0896154570221894	2.95204109270112	0	4.35433560887981	0	0	0	0
141000	1382000	4171	0	0.159443077581843	0	0	0.208805679813435	0	0	0	0	0	0.0270859929588881	0.508369997284916	0	0	0	0	0	0	0	0	0.108693080665331	0.563020595067516	2.2888893227197	0	2.47945314892605	0	0	0	0
149000	1382000	4172	0	0	0	0	0.0819494318190246	0	0	0.260259164333721	0	0	0	0.00382520754761949	0	0	0	0	0	0	0	0	0.161332857893029	0.358851551582832	1.09485899505064	0	2.83093173602078	0	0	0	0
157000	1382000	4173	0	0.0806018547505997	0	0	1.46704688013989	0	0	1.03123764431344	0	0	0.169927118646085	1.62341361464274	0	0	0	0	0	0	0	0	0.00186894847299503	2.27722422739565	6.12952819802199	0	4.38765639204781	0	0	0	0.0568127942360627
165000	1382000	4174	0	0.0232213896628409	0	0	0.468737271487584	0	0	0.653499605605016	0	0	0	0	0	0	0	0	0	0	0	0	0	2.06964720623524	2.85843481085094	0	11.7846055331701	0	0	0	0.042884085656607
173000	1382000	4175	0	0	0	0	0.913777751618974	0	0	3.92420842792082	0	0	0	0.240259204224296	0	0	0	0	0	0	0	0	0	1.00169670503055	4.52778829378643	0	19.9356775203089	0	0	0	0
181000	1382000	4176	0	0.0744642461562716	0	0	1.59395219828719	0	0	4.24639691531936	0	0	0.125330423815402	0.657771188919752	0	0	0	0	0	0	0	0	0.0645837194217522	4.48548383966732	6.15341005772863	0	8.32434665153176	0	0	0	0
189000	1382000	4177	0	0.0564490875857063	0	0	0.502362024777104	0	0	0.70344146884511	0	0	0	0.433596280746385	0	0	0	0	0	0	0	0	0.341946667209048	0.532120085757994	3.66818549785671	0	4.56754830182727	0	0	0	0
197000	1382000	4178	0	0	0	0	0.502307100654565	0	0	4.56055592106247	0	0	0	1.09529366307546	0	0	0	0	0	0	0	0	0.394426705930222	0.752246388178593	4.7426856402585	0	5.50955273934481	0	0	0	0
205000	1382000	4179	0	0.0366616443832329	0	0	0.0932518732781614	0	0	0.390785497533991	0	0	0	0.0732164045809564	0	0	0	0	0	0	0	0	0	0.0365547601977236	4.23752260337428	0	9.82408595322239	0	0	0	0
213000	1382000	4180	0	0	0	0	0	0	0	0	0	0	0	0.215267308268534	0	0	0	0	0	0	0	0	0	1.58024086605674	12.1581218038449	0	5.23258045480309	0	0	0	0.0916342084466751
221000	1382000	4181	0.019959037789647	0.295803851914627	0	0	0.7136144361192	0	0	0	0	0	0.522880357116187	2.92999883026393	0	0	0	0	0	0	0	0	0	4.56335703009289	10.9933169490809	0	0.715195102680212	0	0	0	0
229000	1382000	4182	0	2.29722214950044	0	0	0	0	0	0	0	0	0	0	0	0	0	0	0	0	0	0	0.915660021069886	12.6629337507814	0.915660021069886	0	0	0	0	0	0
237000	1382000	4183	0	0	0	0	11.7973078668746	0	0	0	0	0	0.00671668608425296	0	0	0	0	0	0	0	9.48257382718242	0	0	2.32145072577644	0	0	0	0	0	0	0
245000	1382000	4184	0	0	0	0	1.16273941868257	0	0	9.43949493397826	0	0	0	29.5477032025971	0	0	0	0	0	0	0	0	0	37.0912155904624	0	0	0	0	0	0	0
253000	1382000	4185	0	0	0	0	6.91234191076466	0	0	13.6887510604327	0	0	0	4.06635821865311	0	0	0	0	0	0	0	0	0	15.0956982787612	3.22215423342202	0	1.01640664388178	0	0	0	0.408259100210418
261000	1382000	4186	0	0	0	0	0.353407063314891	0	0	4.53414459592991	0	0	0	0.176646832502752	0	0	0	0	0	0	0	0	0	2.55799005046687	5.11677100084755	0	2.92990622065251	0	0	0	0.144807448703285
269000	1382000	4187	0	0	0	0	10.3551251540906	0	0	5.77694710473463	0	0	0	2.21505408475502	0	0	0	0	0	0	0	0	10.2215638473239	13.2156839455729	0.741448343115696	0	0.22658737007688	0	0	0	0.0149527835393465
277000	1382000	4188	0	0.463626880640821	0	0	2.36676321978257	0	0	3.63860188769375	0	0	0	1.30652366402137	0	0	0	0	0.0915534212378103	0	0	0	8.0413549533185	2.06096831998925	0.897310412331666	0	0.529663537949748	0	0	0	0.171071612813034
285000	1382000	4189	0	0	0	0	1.17906383627484	0	0	0	0	0	0	0.321255262732785	0	0	0	0	0	0	0	0	0.39198214007786	4.02357236599886	0.526977212991511	0	0	0	0	0	0.321255262732785
-27000	1374000	4446	0	0	0.275322913453026	0	0	0	0	0	0	0	0.557625619825384	0	0	0	0	0	0	0	0.282302706372357	0	0	0	0	0	0	0	0	0	0
-19000	1374000	4447	0	0	0	0	0	0	0	0	0	0	0	0	0	0	0	0	0	0	0.0441694430098087	0	0	0.0441694430098087	0	0	0	0	0	0	0
-11000	1374000	4448	0	0	0	0	0	0	0	0	0	0	0	0	0	0	0	0	0	0	0	0	0	0	0	0	0	0	0	0	0
-3000	1374000	4449	0	0	0	0	0	0	0	0	0	0	0	0	0	0	0	0	0	0	0.00244839563879487	0	0	0	0	0	0	0	0	0	0
5000	1374000	4450	0	0	0	0	0	0	0	0	0	0	0.168317315078473	0	0	0	0	0	0	0	0	0	0	0	0	0	0	0	0	0	0
13000	1374000	4451	0	0	0	0	0	0	0	0	0	0	0	0	0	0	0	0	0	0	0	0	0	0	0	0	0	0	0	0	0
21000	1374000	4452	0	0	0	0	0	0	0	0	0	0	0	0	0	0	0	0	0	0	0	0	0	0	0	0	0	0	0	0	0
29000	1374000	4453	0	0	0	0	0	0	0	0	0	0	0	0	0	0	0	0	0	0	0	0	0	0.209136170626865	0	0	0	0	0	0	0.034647911072506
37000	1374000	4454	0	0	0	0	0	0	0	0	0	0	0	0	0	0	0	0	0	0	0	0	0	1.73609374089537	0	0	0	0	0	0	0
45000	1374000	4455	0	0	0	0	0	0	0	0	0	0	0	0	0	0	0	0	0	0	7.17317509474025e-05	0	0	2.44606934061306	0	0	0	0	0	0	0
53000	1374000	4456	0	0	0	0	0	0	0	0	0	0	0	0	0	0	0	0	0	0	0.00340339459241247	0	0	2.75131497209682	0	0	0	0	0	0	0
61000	1374000	4457	0	0	0	0	0	0	0	0	0	0	0	0	0	0	0	0	0	0	0	0	0	0	0	0	0	0	0	0	0
69000	1374000	4458	0	0	0	0	0	0	0	0	0	0	0	0	0	0	0	0	0	0	0.103705012531485	0	0	0.94197947668184	0	0	0	0	0	0	0
77000	1374000	4459	0	0.238430815204593	0	0	0	0	0	0	0	0	0	0	0	0	0	0	0	0	0.362338707689749	0	0	0.0236135151890299	0	0	0	0	0	0	0
85000	1374000	4460	0	0	0	0	0	0	0	0	0	0	0	0	0	0	0	0	0	0	0.0190682192860464	0	0	3.15872865113139	0	0	0.0268194239793698	0	0	0	0.0439380264709879
93000	1374000	4461	0	0	0	0	0	0	0	0	0	0	0.00786507371978658	0	0	0	0	0	0	0	0.00786507371978658	0	0	0.032077490603047	0	0	0	0	0	0	0
101000	1374000	4462	0	0.0827866089065325	0	0	0	0	0	0	0	0	0	0	0	0	0	0	0	0	0	0	0	0.55572127143054	0.424697048430035	0	0.397723464472848	0	0	0	0
109000	1374000	4463	0	0	0	0	0.122411000894565	0	0	0	0	0	0	0	0	0	0	0	0	0	0	0	0.0600112962714691	0.143574691203622	0	0	0.839152083462667	0	0	0	0
117000	1374000	4464	0	0	0	0	0.107383771803087	0	0	1.02587224576718	0	0	0	0.0554042711392951	0	0	0	0	0	0	0	0	0	3.33657167751703	0.874917451338852	0	5.53222175741837	0	0	0	0
125000	1374000	4465	0	0.0348878833707224	0	0	0.154339864296057	0	0	1.01102483884573	0	0	0	0.303843024395636	0	0	0	0	0	0	0	0	0	0.473747984913735	0.631766054290536	0	4.76843473453491	0	0	0	0
133000	1374000	4466	0	0	0	0	0.0226209090533147	0	0	0	0	0	0	0	0	0	0	0	0	0	0	0	0	0.0226209090533147	1.65322378672075	0	5.60315833582718	0	0	0	0
141000	1374000	4467	0	0	0	0	0.100245924997597	0	0	0.875566245571857	0	0	0	0.0652800759045687	0	0	0	0	0	0	0	0	0	0.0139773516166182	0.780823985777428	0	2.58408599987591	0	0	0	0
149000	1374000	4468	0	0	0	0	0.564998215913352	0	0	0.411366499347592	0	0	0.281791997912937	0.436517377390897	0	0	0	0	0.229407472217895	0	0	0	0	0.0839870518522061	0.882355447649332	0	2.7506861326426	0	0	0	0
157000	1374000	4469	0	0	0	0	0.253363624340207	0	0	0.0144615573659447	0	0	0	0.0796555915571742	0	0	0	0	0	0	0	0	0	2.50522750785267	3.21389773434836	0	1.44334446150271	0	0	0	0
165000	1374000	4470	0	0	0	0	0.0656001697840644	0	0	0	0	0	0	0	0	0	0	0	0	0	0	0	0	0.140229399023252	0.870058392500457	0	4.1535331034201	0	0	0	0.00624251563389949
173000	1374000	4471	0	0	0	0	0.0996672335468655	0	0	0	0	0	0	0	0	0	0	0	0	0	0	0	0.000104947130546518	0.226783033275808	3.49308372851274	0	7.58176524185934	0	0	0	0
181000	1374000	4472	0	0.0329018834010628	0	0	1.08713154436165	0	0	0	0	0	0	0	0	0	0	0	0	0	0	0	0	0.50675069837646	4.30747779595603	0.0371213077380915	18.5755208967004	0	0	0	0.0472781015424093
189000	1374000	4473	0	0	0	0	0.523483675854692	0	0	0.975746477910471	0	0	0	0	0	0	0	0	0	0	0	0	0	0.0728577504049507	1.45095956627795	0	7.36553923932329	0	0	0	0
197000	1374000	4474	0	0.0965538789886021	0	0	2.18338246666799	0	0	2.47068645822506	0	0	0	0.124212528664196	0	0	0	0	0	0	0	0	0.236355544022853	8.87115608325079	2.94727689057108	0	11.5159878703991	0	0	0	0
205000	1374000	4475	0	0.142881045921924	0.113322956269327	0	2.46042690044019	0	0	14.0086821026567	0	0	0	0.232610496735724	0	0	0	0	0	0	0	0	0	6.30350391864118	14.6902386987402	0	12.6607356919725	0	0	0	0
213000	1374000	4476	0	0.765457626478376	0	0	2.43136878337504	0	0	3.88666726303767	0	0	0	1.02608029670408	0	0	0	0	0	0	0	0	0	2.59291036516665	12.9426179953979	0	2.69263507933594	0	0	0	0
221000	1374000	4477	0	0.613894964021905	0.459962082021014	0	1.75852410747183	0	0	0.29490637518791	0	0	0.0496120423952971	0.425951946048107	0	0	0	0	0.493878697356086	0	0	0	0	4.5655445086906	8.49706086681785	0	9.7864354341309	0	0	0	1.33592195088986
229000	1374000	4478	0	0.478942733984243	0.263858347906973	0	0.0527882931318741	0	0	0	0	0	0.0829730527210841	0.495266949416807	0	0	0	0	0.542715940440539	0	0.186095554329655	0	1.47531806635787	2.33792420672363	8.04224537733915	0	3.20723924029435	0	0	0	0.039014760319056
237000	1374000	4479	0	0.049557183831925	0.338661707205835	0	0.437298677673954	0	0	0	0	0	0.00141423001308494	3.05125933229553	0	0	0	0	0	0	0.166198835157331	0	0	7.6408794739082	9.35838596292146	0	10.2637329158015	0	0	0	0.115692443099745
245000	1374000	4480	0	3.15757743482886	0	0	3.54532936525845	0	0	1.52636682341314	0	0	0	3.08437261418727	0	0	0	0	1.213287931988	0	0	0	0	2.68926166598029	6.84055425018746	0	3.41705981782031	0	0	0	0.0491457186641789
253000	1374000	4481	0	0.173021618330722	0	0	0.598615284087317	0	0	2.5595627533407	0	0	0.0420974977362497	5.96786155346974	0	0	0	0	0	0	0	0	0	4.3914933094307	11.948594112296	0	2.91321167714099	0	0	0	0
261000	1374000	4482	0	0.059979058514808	0	0	0.255055032786236	0	0	0.760051765109403	0	0	0	0.327135356248382	0	0	0	0	0	0	0.0595962897574383	0	0	2.79284678213682	11.5649132037165	0	3.68530527976606	0	0	0	0
269000	1374000	4483	0	0	0	0	2.73832281593224	0	0	0.458753901136398	0	0	0	0.491830206842456	0	0	0	0	0	0	0	0	5.97796112333356	6.61504274857966	9.29744917973747	0	4.56712327732371	0	0	0	0
277000	1374000	4484	0	0	0	0	1.41275737573885	0	0	0.0555092616115685	0	0	0	1.6613511577565	0	0	0	0	0	0	0	0	4.77224125746824	6.64566250756117	0.276010651289381	0	2.7115249097662	0	0	0	0.662540956435149
285000	1374000	4485	0.20707827246546	0	0	0	5.41303600488128	0	0	0	0	0	0	2.39451398100888	0	0	0	0	0	0	0	0	10.5271181681267	1.94440293746545	6.86873360002218	0	0.579878764586621	0	0	0	0.316815345894514
293000	1374000	4486	0	0	0	0	4.13720119790759	0	0	0	0	0	0	0.923666451507771	0	0	0	0	0	0	1.06762001278237	0	13.1288336681673	5.50077999255633	2.11992585970361	0	1.39642629868292	0	0	0	0
301000	1374000	4487	0	0	0	0	1.86072099250828	0	0	0	0	0	0	3.52486141677836	0	0	0	0	0	0	0	0	3.65033712776029	2.63322604389526	6.51770169984145	0	1.48258413792516	0	0	0	0
309000	1374000	4488	0	0	0	0	0	0	0	0	0	0	0	0	0	0	0	0	0	0	0	0	11.0625712223685	0	3.77691289760978	0	0	0	0	0	0
-19000	1366000	4743	0	0	0	0	0	0	0	0	0	0	0	0	0	0	0	0	0	0	0	0	0	0	0	0	0	0	0	0	0
-11000	1366000	4744	0	0	0	0	0	0	0	0	0	0	0	0	0	0	0	0	0	0	0	0	0	0	0	0	0	0	0	0	0
-3000	1366000	4745	0	0	0	0	0	0	0	0	0	0	0	0	0	0	0	0	0	0	0	0	0	0	0	0	0	0	0	0	0
5000	1366000	4746	0	0	0	0	0	0	0	0	0	0	0	0	0	0	0	0	0	0	0	0	0	0	0	0	0	0	0	0	0
13000	1366000	4747	0	0	0	0	0	0	0	0	0	0	0	0	0	0	0	0	0	0	0	0	0	0.00491381331633377	0	0	0	0	0	0	0
21000	1366000	4748	0	0	0	0	0	0	0	0	0	0	0	0	0	0	0	0	0	0	0	0	0	0	0	0	0	0	0	0	0
29000	1366000	4749	0	0	0	0	0	0	0	0	0	0	0	0	0	0	0	0	0	0	0.0236344560464467	0	0	0.0423344915529682	0	0	0	0	0	0	0
37000	1366000	4750	0	0	0	0	0	0	0	0	0	0	0	0	0	0	0	0	0	0	0	0	0	4.25817599408296	0	0	0	0	0	0	0
45000	1366000	4751	0	0	0	0	0	0	0	0	0	0	0	0	0	0	0	0	0	0	0.0242206338480714	0	0	0.0225815153643283	0	0	0	0	0	0	0
53000	1366000	4752	0	0	0	0	0	0	0	0	0	0	0	0	0	0	0	0	0	0	0.0151642202579949	0	0	0	0	0	0	0	0	0	0
61000	1366000	4753	0	0	0	0	0	0	0	0	0	0	0	0	0	0	0	0	0	0	0	0	0	0	0	0	0	0	0	0	0
69000	1366000	4754	0	0	0	0	0	0	0	0	0	0	0	0	0	0	0	0	0	0	5.57724623506037e-05	0	0	0.0142219937037488	0	0	0	0	0	0	0
77000	1366000	4755	0	0	0	0	0	0	0	0	0	0	0	0	0	0	0	0	0	0	0.0242979335364904	0	0	1.61964537501477	0	0	0	0	0	0	0.107873761621643
85000	1366000	4756	0	0.000253463782430315	0	0	0	0	0	0	0	0	0.0526085131714343	0	0	0	0	0	0	0	0.155687741672877	0	0	0.554669551968494	0	0	0	0	0	0	0
93000	1366000	4757	0	0	0	0	0	0	0	0	0	0	0.0702268439862402	0	0	0	0	0	0	0	0	0	0	0.0992476241676161	0	0	0.598293181042473	0	0	0	0
101000	1366000	4758	0	0	0	0	0.15792659799564	0	0	0	0	0	0.0141532059834966	0.636410533996918	0	0	0	0	0	0	0.0141532059834966	0	0	1.58949224315072	0.636410533996918	0	0	0	0	0	0
109000	1366000	4759	0	0.192178367701678	0	0	0.122259686171201	0	0	0	0	0	0.272339783973689	0.76506257249688	0	0	0	0	0	0	0	0	0	1.34586201526038	0.36050374455775	0	2.76595806366068	0	0	0	0
117000	1366000	4760	0	0	0	0	0.419701404406134	0	0	2.58133476388541	0	0	0	0.0303740233481287	0	0	0	0	0	0	0	0	0	0.482495223454867	1.55652966427124	0	17.7920975236444	0	0	0	0
125000	1366000	4761	0	0	0	0	0	0	0	0.258824379464912	0	0	0	0	0	0	0	0	0	0	0	0	0	0	0.662878212625817	0	8.34393281524723	0	0	0	0
133000	1366000	4762	0	0	0	0	0	0	0	0	0	0	0	0	0	0	0	0	0	0	0	0	0	0	0.0335252648122287	0	3.09285059375269	0	0	0	0
141000	1366000	4763	0	0	0	0	0	0	0	0	0	0	0	0	0	0	0	0	0	0	0	0	0	0	0.2130456468759	0	0.96877071936562	0	0	0	0
149000	1366000	4764	0	0	0	0	0	0	0	0	0	0	0	0	0	0	0	0	0	0	0	0	0	0	0.335033508365142	0	0.824303433265111	0	0	0	0
157000	1366000	4765	0	0	0	0	0	0	0	0	0	0	0	0	0	0	0	0	0	0	0	0	0	0	0.654683769151413	0	0.472086160018459	0	0	0	0
165000	1366000	4766	0	0	0	0	0	0	0	0.00320478496057461	0	0	0	0	0	0	0	0	0	0	0	0	0	0	0.263203437638763	0	1.34356467455517	0	0	0	0
173000	1366000	4767	0	0	0	0	0	0	0	0	0	0	0	0	0	0	0	0	0	0	0	0	0	0	0.999821965176902	0	1.14542444998841	0	0	0	0
181000	1366000	4768	0	0	0	0	0	0	0	0	0	0	0	0	0	0	0	0	0	0	0	0	0	0	0.794234527935335	0	3.24023694745364	0	0	0	0
189000	1366000	4769	0	0	0	0	0	0	0	0.397218418077509	0	0	0	0	0	0	0	0	0	0	0	0	0	0	0.361569921428972	0	10.0385565584186	0	0	0	0
197000	1366000	4770	0	0	0	0	0.153282560495521	0	0	5.13369121961143	0	0	0	0.418465767612394	0	0	0	0	0	0	0	0	0	0.101755545240659	2.52178284399194	0	13.3398883821041	0	0	0	0
205000	1366000	4771	0	0	0	0	0.188710537696043	0	0	7.1654913953458	0	0	0	0	0	0	0	0	0	0	0	0	4.45896128974044	0	4.28921613929806	0	12.6837859552766	0	0	0	0
213000	1366000	4772	0	1.56174166213726	2.02312081217292	0	2.61245411722108	0	0	3.64879391422692	0	0	0	1.80948778404288	0	0	0	0	0	0	0	0	0	5.77521459426627	8.51466811842521	0	8.38893939274027	0	0	0	0.105755962290006
221000	1366000	4773	0	0.161992826258617	0.141949105541489	0	0.967373658854297	0	0	0.469024067541892	0	0	0.141949105541489	1.67757395681599	0	0	0	0.457666640676444	0	0	0	0	0	3.41940997502723	7.43152898006903	0	3.78823549797764	0	0	0	0.0401128077266253
229000	1366000	4774	0	1.46475535975279	0	0	0.147234465636412	0	0	0.163058534076497	0	0	0	2.85590284483331	0	0	0	0.329837022493534	0	0	0	0	0	1.54918994153417	7.19078922152065	0	1.47866456910059	0	0	0	0.0612528485921979
237000	1366000	4775	0	0.661431140304155	0	0	3.05109300389379	0	0	0.549252600992152	0	0	0.254386681514071	2.45933915032378	0	0	0	0	0.0412338531214874	0	0	0	0.267519443624017	5.40891983308618	12.6374928109751	0	2.36976060660161	0	0	0	0
245000	1366000	4776	0	0.753824760655147	0	0	1.2576024006407	0	0	0.387817074217375	0	0	0	1.5950885414527	0	0	0	0	0.0721597816336628	0	0	0	0.392154508521335	0.875491182239884	17.3605493012385	0	2.47840034406049	0	0	0	0.125706793360927
253000	1366000	4777	0	0.464741356317567	0	0	0.232000060640931	0	0	1.52166585681953	0	0	1.35740537441946	0.879988491865621	0	0	0	0	0	0	0.378454676478253	0	0	4.48366215647428	9.19176909242973	0	2.93671384036422	0	0	0	0.00744617836352937
261000	1366000	4778	0	1.02263722148019	0	0	3.23224035285185	0	0	5.83250617902592	0	0	0.353435321103734	6.11299123790353	0	0	0	0	0	0	0	0	0	1.68187384310961	8.52858510499557	0	1.40919319602492	0	0	0	0
269000	1366000	4779	0.225317700566804	0.224854625331638	0	0	0.391094546306487	0	0	4.09947998603367	0	0	0.345693730235711	4.49288507602108	0	0	0	0	0	0	0	0	0.0953127383914434	2.52664545189063	2.94169744574531	0	1.0297722682443	0	0	0	0
277000	1366000	4780	0	0	0	0	1.8954054815617	0	0	12.6232059454768	0	0	0	1.29309922451596	0	0	0	0	0	0	0	0	4.38898633384719	6.34126597099878	7.92139433042946	0	8.8075180766679	0	0	0	0.0167852351503948
285000	1366000	4781	0	0	0	0	1.59381293165388	0	0	0	0	0	0.986396243623721	2.12164872847377	0	0	0	0	0	0	0	0	7.54081194468256	5.29289937220396	8.7012191307148	0	4.92389387484219	0	0	0	0.136197604323822
293000	1366000	4782	0	0	0	0	5.236894492163	0	0	0.354647219301204	0	0	0	0.816564419170792	0	0	0	0	0	0	0	0	8.99861642066892	3.44924510449144	3.06725554062511	0	0.839035484703255	0	0	0	0.143649806462723
301000	1366000	4783	0	0.298554089941345	0	0	2.23597523627811	0	0	0	0	0	0.0209866575331899	1.82510456381914	0	0	0	0	0.144893769090413	0	0	0	10.4121075865689	4.31986216619509	6.64636233559332	0	1.68994560745441	0	0	0	0.107646278719505
309000	1366000	4784	0	0	0	0	0.425895418916619	0	0	0.0686380878577672	0	0	0	0.196345589230834	0	0	0	0	0	0	0	0	0.802612250178742	0.525929923838091	0.843226365956282	0	0	0	0	0	0
-27000	1358000	5038	0	0	0	0	0	0	0	0	0	0	0.0651844743577558	0	0	0	0	0	0	0	0	0	0	0.64487720846586	0	0	0	0	0	0	0
-19000	1358000	5039	0	0	0	0	0	0	0	0	0	0	0	0	0	0	0	0	0	0	0	0	0	0	0	0	0	0	0	0	0
-11000	1358000	5040	0	0	0	0	0	0	0	0	0	0	0	0	0	0	0	0	0	0	0	0	0	0	0	0	0	0	0	0	0
-3000	1358000	5041	0	0	0	0	0	0	0	0	0	0	0	0	0	0	0	0	0	0	0	0	0	0	0	0	0	0	0	0	0
5000	1358000	5042	0	0	0	0	0	0	0	0	0	0	0	0	0	0	0	0	0	0	0	0	0	0	0	0	0	0	0	0	0
13000	1358000	5043	0	0	0	0	0	0	0	0	0	0	0	0	0	0	0	0	0	0	0	0	0	0	0	0	0	0	0	0	0
21000	1358000	5044	0	0	0	0	0	0	0	0	0	0	0	0	0	0	0	0	0	0	0	0	0	0	0	0	0	0	0	0	0
29000	1358000	5045	0	0	0	0	0	0	0	0	0	0	0	0	0	0	0	0	0	0	0.0100948760122543	0	0	0.7542377159806	0	0	0	0	0	0	0
37000	1358000	5046	0	0	0	0	0	0	0	0	0	0	0.0491764410361956	0	0	0	0	0	0	0	0.116880888900164	0	0	1.17740591540701	0	0	0	0	0	0	0
45000	1358000	5047	0	0.000756023171012592	0.238282173946448	0	0	0	0	0	0	0	0.724604967870662	0	0	0	0	0	0	0	0.238490831849693	0	0	5.00015958908851	0	0	0	0	0	0	0
53000	1358000	5048	0	0.0218918047604683	0	0	0	0	0	0	0	0	0	0	0	0	0	0	0	0	0.00162380977728615	0	0	0.402052472203689	0	0	0	0	0	0	0
61000	1358000	5049	0	0	0	0	0	0	0	0	0	0	0	0	0	0	0	0	0	0	0.000260630623327578	0	0	0.00139263161420433	0	0	0	0	0	0	0
69000	1358000	5050	0	0	0	0	0	0	0	0	0	0	0	0	0	0	0	0	0	0	0.00728011363323842	0	0	0.0413897434499126	0	0	0	0	0	0	0
77000	1358000	5051	0	0	0	0	0	0	0	0	0	0	0	0	0	0	0	0	0	0	0.00243698169313243	0	0	1.47094476399258	0	0	0	0	0	0	0
85000	1358000	5052	0	0	0	0	0	0	0	0	0	0	0	0	0	0	0	0	0	0	0	0	0	0.540712388606857	0	0	0	0	0	0	0
93000	1358000	5053	0	0	0	0	0.177464976476992	0	0	0	0	0	0.177464976476992	0	0	0	0	0	0	0	0	0	0	5.03173758027561	0	0	0	0	0	0	0
101000	1358000	5054	0	0.0108576635984319	0	0	0.194285943550789	0	0	0	0	0	0	0	0	0	0	0	0	0	0.0405598694627947	0	0	4.21392126776674	1.62074598220055	0	1.34718998854835	0	0	0	0.00813457689423275
109000	1358000	5055	0	0.736346091439923	0	0	0.630913457912583	0	0	1.31925252428911	0	0	0.00661566738459925	0.0313663066861289	0	0	0	0	0	0	0	0	0	0.0310910645462451	1.2668397288003	0	8.05000413601244	0	0	0	0
117000	1358000	5056	0	0.290160930113779	0	0	0.220186550195164	0	0	3.1041975544148	0	0	0	0.364236583326208	0	0	0	0	0	0	0	0	0	0.225948545275009	1.3258246984511	0	13.9891336954341	0	0	0	0
125000	1358000	5057	0	0	0	0	0	0	0	2.02474732094406	0	0	0	0	0	0	0	0	0	0	0	0	0	0	3.24262170880239	0	14.2668619763053	0	0	0	0
133000	1358000	5058	0	0	0	0	0.53968686843613	0	0	3.90975203195016	0	0	0	0	0	0	0	0	0	0	0	0	0	0	2.69555164921099	0	11.9154924476285	0	0	0	0
141000	1358000	5059	0	0	0	0	0	0	0	0	0	0	0	0	0	0	0	0	0	0	0	0	0	0	0.0467817107155208	0	2.32281511576597	0	0	0	0
149000	1358000	5060	0	0	0	0	0.23126926251995	0	0	0.0638586786848443	0	0	0	0	0	0	0	0	0	0	0	0	0	0.172752209750581	1.39503566001381	0	1.98751875915842	0	0	0	0.00650114335747896
157000	1358000	5061	0	0	0	0	0	0	0	0	0	0	0	0	0	0	0	0	0	0	0	0	0	0.00451303600011802	2.35132848543426	0	2.30822121479874	0	0	0	0
165000	1358000	5062	0	0	0	0	0.0449196944531468	0	0	2.12094283180279	0	0	0	0	0	0	0	0	0	0	0	0	0	0	0.258596184406895	0	1.61123426878688	0	0	0	0
173000	1358000	5063	0	0	0	0	0	0	0	2.59204843264896	0	0	0	0	0	0	0	0	0	0	0	0	0	0	5.10904702814152	0	5.10152038297393	0	0	0	0
181000	1358000	5064	0	0	0	0	0.133958882183629	0	0	1.78392511924522	0	0	0	0.0640830107727378	0	0	0	0	0	0	0	0	0.664153715723501	2.34470779167412	2.58014101472697	0	18.9906935519461	0	0	0	0
189000	1358000	5065	0	0.093226162368994	0	0	1.20048200664121	0	0	1.34460117310248	0	0	0	0.112151197357665	0	0	0	0	0	0	0	0	1.77819530433571	0.265299754692331	6.25244412197069	0	7.8170834369705	0	0	0	0
197000	1358000	5066	0	0.219559813654982	0	0	0.484870772234507	0	0	2.38614649287343	0	0	0	0.343933799473484	0	0	0	0	0	0	0	0	8.55830099684991	0.960999547250097	2.67187626953074	0	10.2003121894962	0	0	0	0
205000	1358000	5067	0	0.114834042612719	0	0	5.99443611142552	0	0	4.95831967283316	0	0	0.114834042612719	0.159586800505262	0	0	0	0	0	0	0	0	3.27437395758407	0.419020732061901	2.88506515913289	0	13.9920365514175	0	0	0	0
213000	1358000	5068	0	0	0	0	1.54650266445891	0	0	0.601877955534099	0	0	0	0.515051203914967	0	0	0	0	0	0	0	0	0	0.296202873875943	8.98349948454611	0	13.9584007571228	0	0	0	0.00689761017672641
221000	1358000	5069	0	0.590808541844685	0.8590786146035	0	0.709744654901227	0	0	1.54710207046282	0	0	0.616397546539827	0.0971981048043682	0	0	0	0	0	0	0.0643868337602154	0	1.10855685143623	3.53299297798	4.22861813867346	0	6.4975446415264	0	0	0	0.0994577472012331
229000	1358000	5070	0	0.41195650249184	0	0	0.616374993206605	0	0	0.56498781587118	0	0	0	3.78908882171446	0	0	0	0	0.0709019291235847	0	0	0	0.331270009831304	3.58828085011553	7.4492646150047	0.0492579980313977	2.02586400053968	0	0	0	0
237000	1358000	5071	0	0.866392535126189	0	0	1.38120816002833	0	0	3.9240279480574	0	0	0.663670842646307	1.83442136737434	0	0	0	0	0.0329517019141861	0	0	0	3.51482364395954	4.30170321809685	8.49472458322404	0	1.80001821858953	0	0	0	0
245000	1358000	5072	0	0.488450782325872	1.38631514343793	0	1.58197525190028	0	0	5.77029808212798	0	0	0.119666789775381	6.4294290114764	0	0	0	0	0.339674943344992	0	0	0	0.226894816494101	5.42043126628216	6.17714100902655	0	4.02490191705438	0	0	0	0.104006945429518
253000	1358000	5073	0	0.688381289112456	0.0392513755848916	0	0.277423958771666	0	0	6.11174437531401	0	0	0.0964451076677928	2.93917416218204	0	0	0	0	0.0276466385860616	0	0	0	0.1637054215731	4.16199551218577	5.58781658524744	0	8.56008883194016	0	0	0	0.28176843635192
261000	1358000	5074	0	0.361573314353613	0	0	1.38316990009816	0	0	4.57040788191191	0	0	0.053614989866921	2.05469947148806	0	0	0	0	0	0	0	0	1.06349759500034	3.3362316359055	4.24367744748341	0	0.862504273840864	0	0	0	0
269000	1358000	5075	0	0.812183904813857	0	0	0.868232820241683	0	0	1.64287294369927	0	0	0.00731710894254978	2.54318030906055	0	0	0	0	0.0130856513261371	0	0	0	1.87984975535252	0.705717669915724	4.79597914370113	0	3.28925516558635	0	0	0	0.00745842271192939
277000	1358000	5076	0.0146653688980754	0.0179419366138041	0	0	1.29586947065413	0	0	1.3345290960061	0	0	0.131503988845301	0.824263093089175	0	0	0	0	0.135418504446152	0	0	0	2.63712500706434	1.30521735165284	3.66301634233839	0	0.856813326403565	0	0	0	0
285000	1358000	5077	0	0.466127328933996	0	0	2.66793296611239	0	0	5.3432416760056	0	0	0	1.88308906972391	0	0	0	0	0	0	0	0	4.54655327216422	0.612120184839291	3.07385876652382	0	0.804602340875549	0	0	0	0.0424490738910466
293000	1358000	5078	0	0.463356301020042	0	0	3.63743367654408	0	0	1.94016081941188	0	0	0.0167747647294547	1.09067209443397	0	0	0	0	0.0354657298984734	0	0	0	10.6507963833864	1.59709177858754	2.66672947966685	0	1.76284178036187	0	0	0	0
301000	1358000	5079	0	0.00313599955545152	0	0	1.44283059677632	0	0	1.1730448834228	0	0	0	2.64831631889148	0	0	0	0	0	0	0	0	11.0269309116336	0.68572550314845	2.01050920375448	0	0.48572975657203	0	0	0	0
309000	1358000	5080	0	0.404163916721666	0	0	5.41165968639425	0	0	4.20863097604276	0	0	0	2.30011433868121	0	0	0	0	0.133011743519768	0	0	0	14.7318616458045	4.67253926181173	2.13204063212858	0	1.99903819997151	0	0	0	0
317000	1358000	5081	0	0	0	0	4.31597881916649	0	0	0	0	0	0.111704486939802	6.58344302253498	0	0	0	0	0.387412844889083	0	0	0	7.04202604598875	4.52626718451054	0.769360754445092	0	0	0	0	0	0
-27000	1350000	5334	0	0.964044134103676	2.30763236619456	0	0	0	0	0	0	0	0.886627549079768	0	0	0	0	0	0	0	0.456960683011119	0	0	0	0	0	0	0	0	0	0
-19000	1350000	5335	0	0.0891147759964406	4.14890230708049	0	0	0	0	0	0	0	1.59138856454832	0	0.259685356358806	0	0	0.258249596700942	0.143112808168905	0	0.767457748713706	0	0	0.00490101743884776	0	0	0	0	0	0	0
-11000	1350000	5336	0	0	0	0	0	0	0	0	0	0	0	0	0	0	0	0	0	0	0	0	0	0	0	0	0	0	0	0	0
-3000	1350000	5337	0	0	0	0	0	0	0	0	0	0	0	0	0	0	0	0	0	0	0	0	0	0	0	0	0	0	0	0	0
5000	1350000	5338	0	0	0	0	0	0	0	0	0	0	0	0	0	0	0	0	0	0	0	0	0	0	0	0	0	0	0	0	0
13000	1350000	5339	0	0	0	0	0	0	0	0	0	0	0	0	0	0	0	0	0	0	0	0	0	0	0	0	0	0	0	0	0
21000	1350000	5340	0	0	0	0	0	0	0	0	0	0	0	0	0	0	0	0	0	0	0	0	0	0.0119890092170416	0	0	0	0	0	0	0
29000	1350000	5341	0	0	0	0	0	0	0	0	0	0	0	0	0	0	0	0	0	0	0.110565685846978	0	0	0.209106067861023	0	0	0	0	0	0	0
37000	1350000	5342	0	0	0.0203783101489193	0	0	0	0	0	0	0	0	0	0	0	0	0.0203783101489193	0	0	0.366243809651132	0	0	0.802262702172165	0	0	0	0	0	0	0.0955932151931165
45000	1350000	5343	0	0	0	0	0	0	0	0	0	0	0	0	0	0	0	0	0	0	0.0456774549892787	0	0	0.304726464906581	0	0	0	0	0	0	0.00358706859669326
53000	1350000	5344	0	0	0	0	0	0	0	0	0	0	0.00574753125802632	0	0	0	0	0	0	0	0.188213182119718	0	0	1.50406016411685	0	0	0	0	0	0	0.00574753125802632
61000	1350000	5345	0	0.0146474934375569	0	0	0	0	0	0	0	0	0	0	0	0	0	0	0	0	0.224692148980889	0	0	0.135949473682481	0	0	0	0	0	0	0
69000	1350000	5346	0	0	0	0	0	0	0	0	0	0	0	0	0	0	0	0	0	0	0.0818194147883463	0	0	0.273659413676197	0	0	0	0	0	0	0
77000	1350000	5347	0	0	0	0	0	0	0	0	0	0	0.0433454305407542	0	0	0	0	0	0	0	0.502275064898295	0	0	0.233645868292877	0	0	0	0	0	0	0
85000	1350000	5348	0	0	0	0	0	0	0	0	0	0	0.00487886633594976	0	0	0	0	0	0	0	0	0	0	0.258405832369831	0	0	0.00487388649314355	0	0	0	0
93000	1350000	5349	0	0	0	0	0	0	0	0	0	0	0	0	0	0	0	0	0	0	0	0	0	0.666353739471967	0	0	0.00114832219793761	0	0	0	0
101000	1350000	5350	0	0.197017643295791	0	0	0.196957270875365	0	0	0	0	0	0.0550957169281433	0	0	0	0	0	0	0	0	0	0	1.1437611286809	1.46193316851235	0	1.63438859281851	0	0	0	0
109000	1350000	5351	0	0.180715052607731	0	0	0.21930209775397	0	0	0.14417553942466	0	0	0.0738584947118965	0.12045294088833	0	0	0	0	0	0	0.0104704477168178	0	0.00121252123096593	0.920591690030671	0.5179134446391	0	2.77044167057425	0	0	0	0
117000	1350000	5352	0	0	0	0	0.00414997125130786	0	0	0.735383409731374	0	0	0	0	0	0	0	0	0	0	0	0	0	3.17846777672251	0.225870371197218	0	6.23081413764839	0	0	0	0.00219651906142988
125000	1350000	5353	0	0	0	0	0.0392280722326063	0	0	0.307998235441335	0	0	0	0.145934019256183	0	0	0	0	0	0	0	0	0	1.62285779401636	0.743384379475827	0	6.46030322073814	0	0	0	0
133000	1350000	5354	0	0	0	0	0.0388701253150746	0	0	1.40342447066561	0	0	0	0	0	0	0	0	0	0	0	0	0	0.0388701253150746	2.0657060127586	0	17.0016752470177	0	0	0	0
141000	1350000	5355	0	0	0	0	0	0	0	0	0	0	0	0	0	0	0	0	0	0	0	0	0	0	0	0	2.37586827942579	0	0	0	0.125768120027274
157000	1350000	5357	0	0	0	0	0	0	0	0	0	0	0	0	0	0	0	0	0	0	0	0	0	0.847858403718085	0	0	16.4941364473116	0	0	0	0
165000	1350000	5358	0	0.0696699899950129	0	0	0	0	0	0.22258425964482	0	0	0	0	0	0	0	0	0	0	0	0	0.0173080347967648	0.408448104189293	0.132695940942476	0	5.11596653069004	0	0	0	0
173000	1350000	5359	0	0	0	0	0.0225699904914006	0	0	0.848335730182092	0	0	0	0	0	0	0	0	0	0	0	0	0	0.424903408423575	0.772192333611021	0	14.4018331766291	0	0	0	0
181000	1350000	5360	0	0	0	0	0	0	0	1.35066371451913	0	0	0	0	0	0	0	0	0	0	0	0	0	0	1.49223340379686	0	6.07255552031297	0	0	0	0
189000	1350000	5361	0	0.109445745052633	0	0	0	0	0	4.56884814998552	0	0	0	0	0	0	0	0	0	0	0	0	0	1.3513716081668	2.91738069503649	0	13.1450403746421	0	0	0	0
197000	1350000	5362	0	0.314594272101995	0	0	0.0469871706704156	0	0	0	0	0	0.0739032966132425	0.294877568259338	0	0	0	0	0	0	0.0361278606661353	0	0.00514693786134398	0.375439205388785	12.2908789004816	0	7.81658468808443	0	0	0	0
205000	1350000	5363	0	0.5990796109487	0	0	0.125084906611394	0	0	0.766440049184557	0	0	1.33260592841835	0.884179266836684	0	0	0	0	0	0	0	0	0	1.07406214026622	3.84908273411786	0	25.507003087685	0	0	0	0
213000	1350000	5364	0	0.0614543504855008	0	0	4.79040833340904	0	0	0.987563487456778	0	0	0.1875730671532	0.603375991164566	0	0	0	0	0.238550260353447	0	0.00246439997285973	0	6.14560788788626	7.21561708731735	7.27608902095041	0	15.2600605086083	0	0	0	0.338621333815127
221000	1350000	5365	0	0	0	0	0.362429045279613	0	0	0.359816311725845	0	0	0	0.178107555679495	0	0	0	0	0	0	0.0242897558730557	0	0.560056251483904	1.44449017070153	7.03086858804745	0	11.4447835766764	0	0	0	0
229000	1350000	5366	0	0.0977964869993544	0	0	1.60458910095954	0	0	1.24420307608121	0	0	0.163319687904388	0.111106198297973	0	0	0	0	0	0	0	0	0.101444937649226	0.17499805482721	3.72810754800794	0	7.47998136010152	0	0	0	0
237000	1350000	5367	0	0.366743471896274	0	0	1.14366312327707	0	0	0	0	0	0	0.941479168830561	0	0	0	0	0.0535996046987379	0	0	0	1.231193261242	2.25155146100982	12.6196250109491	0	5.83815707945324	0	0	0	0
245000	1350000	5368	0	0.734765663840872	0.527473629576055	0	1.3148757719457	0	0	5.93898242354296	0	0	1.66057937493133	4.50363424334922	0	0	0	0	0	0	0.107743652716433	0	0.333004508105591	2.64660830297648	7.56741880105029	0	2.62441643094431	0	0	0	0.175742513255378
253000	1350000	5369	0.0103649425842559	0.855120529862656	0	0	0.790200452256521	0	0	1.9456725119907	0	0	3.31528737078925	3.21043925040724	0	0	0	0	0.0918956335777268	0	0	0	0.246926778437738	1.94252618107634	7.36346479725408	0	3.93434882562076	0	0	0	0
261000	1350000	5370	0	0.342616367868443	0	0	0.989272806394093	0	0	0.343740728450415	0	0	0.274984739878994	1.8090137785436	0	0	0	0	0	0	0	0	2.55215233181382	3.17003824388362	5.73367128027765	0	1.44775663438274	0	0	0	0.169459995452409
269000	1350000	5371	0	0	0	0	1.19325192190062	0	0	1.27398505187447	0	0	0	2.7435753825419	0	0	0	0	0.381691816448067	0	0	0	5.21912736005429	0.926695524869732	2.57366399166144	0	2.16484706967653	0	0	0	0
277000	1350000	5372	0	0.0991149880956506	0	0	2.13104911162002	0	0	0.0935546898426024	0	0	0.13331992050132	3.58744815842209	0	0	0	0	0.831020707053099	0	0	0	4.51450813111356	2.55252994246052	4.29341993911022	0	3.42194424393582	0	0	0	0
285000	1350000	5373	0	0.076395562926032	0.18013680367817	0	4.60426018898899	0	0	6.67568352061144	0	0	0	4.94144695987433	0	0	0	0	0.285557509098845	0	0	0	5.96285363596902	1.10541417177264	6.21168927313882	0	3.74889117837763	0	0	0	0
293000	1350000	5374	0	0	0	0	2.54055633265783	0	0	6.89957304510023	0	0	0.016894565812119	3.47936521669451	0	0	0	0	0	0	0	0	3.3746900157847	5.08261937418377	5.20926957059925	0	2.92840454081537	0	0	0	0.313085525269007
301000	1350000	5375	0	0.27346111688973	0.107911708660564	0	2.02985059373841	0	0	1.49987414745844	0	0	0	1.09329772067602	0	0	0	0	0	0	0	0	5.19525164623631	1.3187265269279	4.67475694484787	0	3.09874142248616	0	0	0	0.249330805312191
309000	1350000	5376	0	0	0	0	1.31731215291829	0	0	0.346705438610023	0	0	0	0.758067728676782	0	0	0	0	0	0	0	0	9.75487903846443	1.86466601004494	2.09721193557243	0	0.731433043382612	0	0	0	0
317000	1350000	5377	0	1.05262212494065	0	0	0.102852190525098	0	0	0.174122920149544	0	0	0.108783492478868	1.11029140118805	0	0	0	0	0	0	0.387612146074364	0	12.8626675790972	13.7640895058848	1.40960198638253	0	1.76257735800333	0	0	0	0
333000	1350000	5379	0	0	0	0	0	0	0	0	0	0	0	0	0	0	0	0	0	0	0	0	66.4538186599048	0	0	0	0	0	0	0	0
341000	1350000	5380	0	0	0	0	0	0	0	0	0	0	0	0	0	0	0	0	0	0	0	0	0	61.2966194030832	5.29077783914088	0	0	0	0	0	0
-27000	1342000	5630	0	0	19.0443416914854	0	0	0	0	0	0	0	0	0	0	0	0	19.0443416914854	0	0	0	0	0	0	0	0	0	0	0	0	0
-19000	1342000	5631	0	1.07040010064421	4.12293873795272	0	0	0	0	0	0	0	2.09392201039182	0	0	0	0	5.58464970740367	0.125836954246123	0	1.47957845067555	0	0	4.30872265122595	0	0	0	0	0	0	0
-11000	1342000	5632	0	0.233299673084251	0.0108922657297666	0	0	0	0	0	0	0	0	0	0	0	0	0	0	0	0.957177372610595	0	0	0	0	0	0	0	0	0	0
-3000	1342000	5633	0	0	0	0	0	0	0	0	0	0	0	0	0	0	0	0	0	0	0	0	0	0	0	0	0	0	0	0	0
5000	1342000	5634	0	0	0	0	0	0	0	0	0	0	0	0	0	0	0	0	0	0	0	0	0	0	0	0	0	0	0	0	0
13000	1342000	5635	0	0	0	0	0	0	0	0	0	0	0	0	0	0	0	0	0	0	0	0	0	0	0	0	0	0	0	0	0
21000	1342000	5636	0	0	0	0	0	0	0	0	0	0	0.0423870250734046	0	0	0	0	0	0	0	0.00726247524204653	0	0	0.0660916177293861	0	0	0	0	0	0	0.0391967923787163
29000	1342000	5637	0	0.0370268674100034	0	0	0	0	0	0	0	0	0	0	0	0	0	0	0	0	0.00226136986886592	0	0	0.158541517135966	0	0	0	0	0	0	0
37000	1342000	5638	0	0	0	0	0.0190063300776893	0	0	0	0	0	0.00311641653149323	0	0	0	0	0	0	0	0.0772102818328389	0	0	2.59424728881989	0	0	0	0	0	0	0.00519063787733289
45000	1342000	5639	0	0	0	0	0	0	0	0	0	0	0	0	0	0	0	0	0	0	0.000131691117351255	0	0	0.367757168594125	0	0	0	0	0	0	0.306008838983382
53000	1342000	5640	0	1.44275390871659e-05	0	0	0	0	0	0	0	0	0.587383400409239	0	0	0	0	0	0	0	0.02858629477036	0	0	0.997832321641914	0	0	0	0	0	0	0.0288252005672877
61000	1342000	5641	0	0	0	0	0	0	0	0	0	0	0	0	0	0	0	0	0	0	0.0233050253128226	0	0	0	0	0	0	0	0	0	0
69000	1342000	5642	0	0	0	0	0	0	0	0	0	0	0	0	0	0	0	0	0	0	0.539835496159942	0	0	0.00483949134841766	0	0	0	0	0	0	0
77000	1342000	5643	0	0	0	0	0	0	0	0	0	0	0.00495669781908085	0	0	0	0	0	0	0	0.0937284471949322	0	0	0.49661499654317	0	0	0	0	0	0	0.0568488047257796
85000	1342000	5644	0	0.00303442804588266	0	0	0	0	0	0	0	0	0.0246254251285638	0	0	0	0	0	0	0	0.941811517316732	0	0	0.894594635993869	0	0	0.0005945765827667	0	0	0	0
93000	1342000	5645	0	0.00321087022343751	0	0	0	0	0	0	0	0	0	0	0	0	0	0	0	0	0.0735035207326528	0	0	1.17272105947241	0.0559032353141509	0	0.293968376277492	0	0	0	0
101000	1342000	5646	0	0.321362215500899	0	0	0.00824169734946877	0	0	0	0	0	0	0	0	0	0	0	0	0	0	0	0	1.22357149739436	1.11696538014909	0	2.22381397137314	0	0	0	0
109000	1342000	5647	0	0.239106637109491	0	0	1.16354716293336	0	0	0.00599966411652849	0	0	0	0.013669798946471	0	0	0	0	0	0	0.240539792773823	0	0.0277853569555357	1.9686662511507	0.269675054692554	0	5.1592369110374	0	0	0	0.130313846417659
117000	1342000	5648	0.00759698266094113	0	0	0	0.5027949216812	0	0	0.299257181865068	0	0	0	0.151618930816208	0	0	0	0	0	0	0	0	0	0.716255161223376	0.178445329313816	0	1.4830802499206	0	0	0	0
125000	1342000	5649	0	0	0.148113014735001	0	0.705206525141089	0	0	11.808089464828	0	0	0.16136318723279	0.0819333687246953	0	0	0	0	0.16136318723279	0	0	0	0	0.671477657198805	0.167298293720732	0	14.15695733014	0	0	0	0
133000	1342000	5650	0	0	0.224003767110834	0	3.69010088351612	0	0	0	0	0	0.357000098698322	1.02795348812033	0	0	0	0	0.0156114211963155	0	1.35510004907885	0	15.189173099984	2.41281267713434	0	0	0	0	0	0	0
141000	1342000	5651	0	0	0	0	0.534650576136907	0	0	3.02904777767306	0	0	0	0	0	0	0	0.342654891215241	0	0	0.342654891215241	0	8.41370367000159	2.62182533806787	0	0	0	0	0	0	0
149000	1342000	5652	0	0.10636946682676	0	0	0	0	0	37.4172261891249	0	0	0	0	0	0	0	0	0	0	0	0	0	1.31893544084178	0	0	36.6883059751033	0	0	0	0
157000	1342000	5653	0	0	0	0	0.582991964895428	0	0	5.39912914761003	0	0	0.582991964895428	0	0	0	0	0	0	0	1.16147916908011	0	0	2.41182400819057	0	0	8.65336043255378	0	0	0	0.00946523140518827
165000	1342000	5654	0	0	0	0	0.851161126940392	0	0	3.47890630340846	0	0	0	1.41850970929161	0	0	0	0	0	0	0	0	3.86257874664761	0.242261621607513	0.87577728147924	0	10.195508180657	0	0	0	0
173000	1342000	5655	0	0.110822315294403	0	0	1.56083448432362	0	0	7.31141768923792	0	0	0	0.0101274019406437	0	0	0	0	0	0	0	0	0.14960531847107	0.236432983660322	0.214294061306601	0	24.643652674952	0	0	0	0
181000	1342000	5656	0	0.78929746880335	0	0	0.875524733406427	0	0	2.8981348766181	0	0	0	0.424482858071676	0	0	0	0	0	0	0	0	0.0325947948957457	0.0925093544432426	2.25309257223542	0	9.65581626209982	0	0	0	0
189000	1342000	5657	0	0.0116164638899912	0	0	0.112589242635233	0	0	2.94136987540026	0	0	0	0.55941425683618	0	0	0	0	0	0	0	0	0	0.0116164638899912	1.65824778290963	0	11.8325918430444	0	0	0	0
197000	1342000	5658	0	0.00513242304348441	0	0	0	0	0	0.614500615258513	0	0	0.0116736998760011	0	0	0	0	0	0	0	0.161158522316983	0	0	0.424792947549874	9.34064233407537	0	5.50241658099054	0	0	0	0
205000	1342000	5659	0	0.0846116297728864	0	0	0.0534010015780756	0	0	0.948020407854916	0	0	0	0	0	0	0	0	0	0	0	0	0.653842047325531	0	9.08179535263015	0	17.192958389593	0	0	0	0
213000	1342000	5660	0	0.303089075044722	0.175116483100338	0	3.49894823395515	0	0	2.18903006752759	0	0	0	0.335574603789767	0	0	0	0	0	0	0	0	4.55348047185294	1.80732946807247	3.65986262621266	0	22.080313620788	0	0	0	0.23236111182748
221000	1342000	5661	0	0	0	0	4.99681578768695	0	0	1.09243526798764	0	0	0.939020521720105	0.433638611695923	0	0	0	0	0	0	0.209015123774577	0	1.72407104154336	4.68290286827057	3.14115882904796	0	7.93828913511773	0	0	0	0
229000	1342000	5662	0	0.038102403251251	0	0	0.185491798260008	0	0	0.0940542372870196	0	0	0	0.023265636979538	0	0	0	0	0	0	0	0	0.412332337404235	1.9113976814445	3.40887765347021	0	6.00125677141952	0	0	0	0.0226532662057254
237000	1342000	5663	0	0.162759031027473	0	0	0.17459289961337	0	0	0.514444414658768	0	0	0	0.349495754611142	0	0	0	0	0	0	0	0	1.41557520747072	1.01659840639469	7.02745895617281	0	2.64900164767446	0	0	0	0.112705604754973
245000	1342000	5664	0	0.511099113944538	0.283777681772004	0	1.6268551376105	0	0	0.891879730291246	0	0	0.665232788613026	1.36743768418367	0	0	0	0	0	0	0	0	0.778906382889031	1.34188086799537	11.0495293127219	0	4.75213446029627	0	0	0	0
253000	1342000	5665	0	0.534960311795972	0	0	2.19880900221202	0	0	5.16266816231299	0	0	0.0773701565629602	13.8049008370818	0	0	0	0	0	0	0	0	2.31632295038477	4.28028383867264	9.90037752113817	0	3.89514835487042	0	0	0	0.00332843322134337
261000	1342000	5666	0	0.740519164746744	0	0	0.914207118992605	0	0	6.0895532602455	0	0	0	0.695162730544488	0	0	0	0	0.0393335508409443	0	0	0	4.37481616523482	2.3561127928241	5.14275701643032	0	5.9716828362537	0	0	0	0
269000	1342000	5667	0.00791126272378737	0	0	0	0.454116793939011	0	0	1.14869322498486	0	0	0	2.44008274483098	0	0	0	0	0	0	0	0	2.32811521978845	4.01932686535155	3.84270155631881	0	1.47962382453334	0	0	0	0
277000	1342000	5668	0	0.094441095924815	0	0	1.88062470421475	0	0	0.617258308241137	0	0	0	8.58532280368166	0	0	0	0	0	0	0	0	7.78360212705498	0.904700198534318	3.06962243444208	0	2.16867860673046	0	0	0	0
285000	1342000	5669	0	0	0.606756835873349	0	1.87723777320263	0	0	3.49116382921878	0	0	0.0469593870338613	6.42394182438028	0	0	0	0	0.858092572509208	0	0	0	8.46327887982102	0.681930513030461	2.93376451724247	0	0.959915287905837	0	0	0	0
293000	1342000	5670	0	0.126364502639725	0.326485146312218	0	2.87065988157145	0	0	0.966600049833748	0	0	0.0531279119175922	5.98924002075499	0	0	0	0	0.0570975611429241	0	0	0	13.5034033200089	2.23564396776408	6.30446484219478	0	0.349079301492767	0	0	0	0
301000	1342000	5671	0	0.0590324765100028	0	0	1.45514376539509	0	0	2.3034339007619	0	0	0	1.54172100897602	0	0	0	0	0	0	0	0	9.73116488836661	2.49291498758494	3.08846258197911	0	0.104516020119497	0	0	0	0
309000	1342000	5672	0	0.00614942550595706	0	0	1.47031593073063	0	0	0	0	0	0	2.0950109717745	0	0	0	0	0	0	0	0	3.72976453383614	6.33827718174657	1.10669442018997	0	0.248520919846045	0	0	0	0
317000	1342000	5673	0	0	0	0	1.93346269166653	0	0	0.677152355680566	0	0	0	3.13179284473178	0	0	0	0	0	0	0	0	10.3731874749459	2.91708737782198	2.63586601335623	0	0.291384122324784	0	0	0	0
325000	1342000	5674	0	0	0	0	0	0	0	0	0	0	0	0	0	0	0	0	0	0	0	0	15.980435693682	0	7.37780918882596	0	8.52260123137427	0	0	0	0
333000	1342000	5675	0	1.24984755125909	0	0	1.04416463125948	0	0	0	0	0	0	0.887369128884716	0	0	0	0	0	0	0	0	3.57595235011834	1.20768988911454	2.24613272678694	0	0.406410309304319	0	0	0	0
341000	1342000	5676	0	0	0	0	3.37771065421326	0	0	0.322670361252645	0	0	0	1.34535460941263	0	0	0	0	0	0	0	0	4.5734573761583	3.11543866810624	4.46000996818281	0	1.34189313476653	0	0	0	0
349000	1342000	5677	0	0.0957399114390568	0	0	0.557592249853663	0	0	0	0	0	0	0.384932338409435	0	0	0	0	0.326175144174896	0	0	0	3.12735720223218	2.28397406514588	0.270239230305661	0	0.738772683344814	0	0	0	0
-19000	1334000	5927	0	0.376067802667122	2.37020369551829	0	0	0	0	0	0	0	2.77168155415663	0	0	0	0	0.110645855366526	0.385857949484044	0	0.145121876064533	0	0	1.02343632435094	0	0	0	0	0	0	0
-11000	1334000	5928	0	0.871688709860262	0.710256744247426	0	0	0	0	0	0	0	2.83745768310864	0	0	0	0	0.0994657100290442	0	0	3.33707204569373	0	0	0.000294355713792889	0	0	0	0	0	0	0.0012808824521234
-3000	1334000	5929	0	0.207083298862136	0.207083298862136	0	0	0	0	0	0	0	1.14461989611438	0	0	0	0	0	0	0	0.299036026335831	0	0	0	0	0	0	0	0	0	0
5000	1334000	5930	0	0	0	0	0	0	0	0	0	0	0	0	0	0	0	0	0	0	0	0	0	0	0	0	0	0	0	0	0
13000	1334000	5931	0	0	0.915005892557234	0	0	0	0	0	0	0	1.16726120022559	0	0	0	0	0	0	0	0.129235501050303	0	0	0.00491317709820877	0	0	0	0	0	0	0
21000	1334000	5932	0	0.946741305791333	1.15185201646124	0	0	0	0	0	0	0	0.268369672787154	0	0	0	0	0.0431360502438544	0	0	0.360998517017641	0	0	0.0109265776583644	0	0	0	0	0	0	0.00449742867987315
29000	1334000	5933	0	0	0	0	0	0	0	0	0	0	0.803744728100027	0	0	0	0	0.0836822529466146	0	0	1.39689646717998	0	0	1.26110715985093	0	0	0	0	0	0	0
37000	1334000	5934	0	0.248259644257075	4.33241424004401	0	0.248259644257075	0	0	0	0	0	0.0988468761748609	0	0	0	0	0.0436126462560017	0	0	3.13960953728675	0	0	4.78970453868883	0	0	0	0	0	0	0.000201081011882868
45000	1334000	5935	0	0	0.0657320379229186	0	0	0	0	0	0	0	0.00125995505482253	0	0	0	0	0	0	0	0.0977471694083919	0	0	1.84284186156198	0	0	0	0	0	0	0.636569019285243
53000	1334000	5936	0	0	0	0	0	0	0	0	0	0	0.00634877872169398	0	0	0	0	0	0	0	0.104837842906643	0	0	0.0377936950002028	0	0	0	0	0	0	0
61000	1334000	5937	0	0	0	0	0	0	0	0	0	0	0	0	0	0	0	0	0	0	0.00156674024867679	0	0	0.0126917244025478	0	0	0	0	0	0	0
69000	1334000	5938	0	0	0	0	0	0	0	0	0	0	0	0	0	0	0	0	0	0	0.00405429245920502	0	0	0.103933281656153	0	0	0	0	0	0	0
77000	1334000	5939	0	0	0	0	0	0	0	0	0	0	0	0	0	0	0	0	0	0	0.0117347716097856	0	0	0.0576430100837152	0	0	0	0	0	0	0
85000	1334000	5940	0	0.000725026861689934	0	0	0	0	0	0	0	0	0.00289517436727233	0	0	0	0	0	0	0	0.975502434820994	0	0	2.25324655798231	0	0	0.500676352945786	0	0	0	0.00290156971984177
93000	1334000	5941	0	0.0253353192198577	0	0	0.0074991520218569	0	0	0	0	0	0.115861304095533	0	0	0	0	0	0	0	0.00365381627104936	0	0	0.372292006914875	0.472524784202881	0	0.0861863239889499	0	0	0	0
101000	1334000	5942	0	0.0172133986752536	0	0	0.0333738633976938	0	0	0	0	0	0.0172133986752536	0	0	0	0	0	0	0	2.0846162418001	0	0	1.40286288914585	0	0	0.827343958336437	0	0	0	0
109000	1334000	5943	0	0.133006931728317	0	0	0.265450250730832	0	0	0	0	0	0.0977785250942237	0	0	0	0	0	0	0	0.316007756832318	0	0	1.19560728732766	0	0	0	0	0	0	0
133000	1334000	5946	0	1.54198958090975	1.30883528968158	0	2.50221789055117	0	0	0	0	0	3.81566760049181	0	0	0	0	2.38228395040788	1.64367751682659	0	0.318998522525981	0	5.93656954536255	3.71589031976089	0	0	0	0	0	0	0
141000	1334000	5947	0	0.122304198786234	0.554239083597769	0	2.80957842654479	0	0	0	0	0	1.22341676167609	0.889681028108103	0	0	0	0	0.0209659896655791	0	0.455479891402355	0	9.82397756688425	5.53357311399997	0.179276621241702	0	0.047582911463502	0	0	0	0
149000	1334000	5948	0	0.15116963362296	0	0	0.614491884032989	0	0	1.96137106307178	0	0	0	1.57209560759784	0	0	0	0	0	0	0.397389405466467	0	0.952721949560518	6.19345442918811	0.723147642747082	0	0.92525733793039	0	0	0	0
157000	1334000	5949	0	0.180434676620906	0	0	4.24843818077273	0	0	3.7746453454777	0	0	0.128215384979842	0.0326212631300911	0	0	0	0	0.037792048018412	0	0	0	6.84709413231714	4.83499746921508	1.63060180210156	0	1.62194806714094	0	0	0	0
165000	1334000	5950	0	0	0	0	0.661330597831592	0	0	2.47602556507542	0	0	0.00904809703719876	0.126906908355875	0	0	0	0	0.06070357771972	0	0	0	2.16136717436047	0.113052637292395	2.59363645157915	0	11.3949066137845	0	0	0	0
173000	1334000	5951	0	0	0	0	1.73675744881272	0	0	1.69160617984954	0	0	0	0.245620537897208	0	0	0	0	0	0	0	0	1.71123864894711	0.118464534185465	1.89748663679667	0	15.9839930564422	0	0	0	0
181000	1334000	5952	0	0.0321799508787527	0	0	0.0746430154415048	0	0	1.49968773767656	0	0	0	0.676454468224139	0	0	0	0	0	0	0	0	0	0.00947809161621455	0.865171699052608	0	8.03918445812944	0	0	0	0
189000	1334000	5953	0	0	0	0	0	0	0	0.483045888138952	0	0	0	0.0352281125190192	0	0	0	0	0	0	0	0	0.886253332031452	0	0.90585482327119	0	6.51762922339597	0	0	0	0
197000	1334000	5954	0	0	0	0	0.966559352648945	0	0	4.11665582228911	0	0	0	0	0	0	0	0	0	0	0	0	0	0	1.74429739184698	0	20.1439302864085	0	0	0	0
205000	1334000	5955	0	0.180271147169493	0	0	1.9014675901223	0	0	0.661509823302013	0	0	0.0114682666416953	0.559905712122006	0	0	0	0	0	0	0	0	1.5447276390129	1.66257282998356	12.4508421917619	0	7.23613820577066	0	0	0	0
213000	1334000	5956	0	0	0	0	0.805544907526888	0	0	1.39705957054214	0	0	0	0.274983409048967	0	0	0	0	0	0	0	0	0.183559538863832	6.862169630987	4.88663459145624	0	5.53096735481538	0	0	0	0.112426703971064
221000	1334000	5957	0	0	0.192104302976405	0	1.94164309885478	0	0	0.236308616169259	0	0	0.139763717472625	0	0	0	0	0	0.0772751756259941	0	0	0	0.665871101041749	1.0477824648616	4.08524417700045	0	4.07965497110743	0	0	0	0
229000	1334000	5958	0	0.0473927861593706	0	0	2.97886318810424	0	0	1.5774845281918	0	0	0.0473927861593706	1.6911132523721	0	0	0	0	1.58145518604295	0	0	0	6.49812767680043	1.09435513330966	10.536551505884	0	9.42549819049588	0	0	0	0.0946139131537395
237000	1334000	5959	0	0	0	0	0.944847976442997	0	0	1.50387945661641	0	0	0	1.46161751104468	0	0	0	0	0	0	0	0	1.03661312441184	3.973750318514	8.04768129683602	0	12.7331534135776	0	0	0	0
245000	1334000	5960	0	0.490870141701081	0	0	0.89612014643481	0	0	0.250372934203184	0	0	0.0465394042180294	0.736764566042324	0	0	0	0	0.0618293499127853	0	0	0	7.88827363079173	0.920349616337287	8.51194167537994	0	1.76602886022945	0	0	0	0.248960637288004
253000	1334000	5961	0	0.652148101645877	0	0	2.14821855326823	0	0	6.4901392096973	0	0	2.21259562070851	1.69803546157221	0	0	0	0	0.0888899272622267	0	0	0	9.21708211414067	1.70241988065881	6.83486697781149	0	1.58871803785491	0	0	0	0
261000	1334000	5962	0	0.0630580936552648	0	0	0.710439649865683	0	0	4.04126087405796	0	0	0	0.227739342335079	0	0	0	0	0	0	0	0	0.971691334907298	5.10202571248281	4.0010669370174	0	1.00262448280054	0	0	0	0
269000	1334000	5963	0	2.98389725797086	0	0	1.11935832151291	0	0	6.09572788563497	0	0	0	1.8352606738136	0	0	0	0	0	0	0	0	0.307415579483599	1.62562286285326	0.98441480723602	0	2.8687689170597	0	0	0	0.032897096919737
277000	1334000	5964	0	0.0418608101672566	0	0	1.36159755542688	0	0	0.685971045690726	0	0	0	1.11766441469333	0	0	0	0	0.0568201829269927	0	0	0	3.91261097705809	2.25436875808799	2.07758673472814	0	1.85231419716993	0	0	0	0.114089420157953
285000	1334000	5965	0	0.215523900161506	0	0	2.60789758480274	0	0	0.650582657624822	0	0	0	4.41405844742812	0	0	0	0	0.058592697737358	0	0	0	2.41504020325263	4.1659559962043	1.50515461061581	0	0.653628486168509	0	0	0	0.0823606135930025
293000	1334000	5966	0	0	0.256881031716177	0	3.04565194815871	0	0	2.99081809310127	0	0	0	2.61180629995712	0	0	0	0	0.314451415469138	0	0	0	7.87863822779159	0.25003123303569	4.75462288957292	0	0.335555060828079	0	0	0	0.00322943407526132
301000	1334000	5967	0	0.00373315695171777	0.0415033790953152	0	1.33572851867447	0	0	0.69482450315579	0	0	0	1.11224784284658	0	0	0	0	0	0	0	0	6.48836979241995	2.96539751846298	1.60285531484499	0	0.360906728875412	0	0	0	0
309000	1334000	5968	0	0	0.00842912536325999	0	1.23480145382202	0	0	0.00366622491819988	0	0	0	0.756449677895575	0	0	0	0	0	0	0.301985645054873	0	5.71748536397718	1.91581395627971	2.64950928660223	0	0.616799559972488	0	0	0	0
317000	1334000	5969	0	0.182798981364218	0	0	0.464472006650392	0	0	1.69359021002286	0	0	0	1.67551570002438	0	0	0	0	0.287574581266936	0	0	0	8.45610627613993	4.37835819751313	1.83173492785132	0	0.172108010311813	0	0	0	0.0831728829208311
325000	1334000	5970	0	0	0	0	2.47596911960329	0	0	0	0	0	0	2.38777697051275	0	0	0	0	1.17956895431055	0	0.00867783393646817	0	4.22457574024655	2.05008550054507	2.44046344954292	0	4.58558419721378	0	0	0	0.0457322040747162
333000	1334000	5971	0	0.119327807215478	0	0	1.57523367134301	0	0	0.406698596485208	0	0	0	1.02412338563378	0	0	0	0	0.0311980654097788	0	0	0	4.02329437470069	1.3222275479311	3.05628806992628	0	1.49863242038962	0	0	0	0
341000	1334000	5972	0	0	0	0	1.18033711212631	0	0	0	0	0	0	0.965577466421453	0	0	0	0	0.029198409995819	0	0	0	4.247385207973	0.651276853016555	5.91495243777585	0	0.716710388685228	0	0	0	0
349000	1334000	5973	0	0	0	0	2.23253220241233	0	0	0	0	0	0	1.14636687597664	0	0	0	0	1.76492351973458	0	0	0	6.24339729007844	3.68493522482715	7.73420531662744	0	0.970979205990433	0	0	0	0
357000	1334000	5974	0	0	0	0	0.0931605967364374	0	0	0	0	0	0	0	0	0	0	0	0	0	0	0	2.60974501346908	4.47521934471512	0	0	0.0230484374308445	0	0	0	0.0230484374308445
-19000	1326000	6223	0	0	0	0	0	0	0	0	0	0	1.96421629721318	0	0	0	0	0	0	0	0	0	0	0	0	0	0	0	0	0	0
-11000	1326000	6224	0	0	0	0	0	0	0	0	0	0	0	0	0	0	0	0	0	0	0.227251645413646	0	0	0.227251645413646	0	0	0	0	0	0	0
-3000	1326000	6225	0	0.057860027281361	0.057860027281361	0	0	0	0	0	0	0	0.641052877940283	0	0	0	0	0	0	0	0.140109073994554	0	0	0	0	0	0	0	0	0	0
5000	1326000	6226	0.181579673348687	0	0.159277539381798	0	0	0	0	0	0	0	1.04461676806695	0	0	0	0	0	0	0	0.296022128485799	0	0	0	0	0	0	0	0	0	0
13000	1326000	6227	0	0.00194299996186588	0	0	0	0	0	0	0	0	0.460454564170962	0	0	0	0	0	0	0	0.0833419368444904	0	0	0.00330327972878765	0	0	0	0	0	0	0
21000	1326000	6228	0	0	0	0	0	0	0	0	0	0	0	0	0	0	0	0	0	0	0	0	0	0	0	0	0	0	0	0	0
29000	1326000	6229	0	0	0	0	0	0	0	0	0	0	0	0	0	0	0	0	0	0	0	0	0	0	0	0	0	0	0	0	0
37000	1326000	6230	0	0.0956328217545717	0	0	0	0	0	0	0	0	0	0	0	0	0	0	0	0	0.148325230804424	0	0	0.666160902448178	0	0	0	0	0	0	0
45000	1326000	6231	0	0	0	0	0	0	0	0	0	0	0.0325758373305103	0	0	0	0	0	0	0	0.00436700823597108	0	0	2.03439400867381	0	0	0	0	0	0	0
53000	1326000	6232	0	0	0	0	0	0	0	0	0	0	4.33241424004401	0	0	0	0	0	0	0	0.0576679038295687	0	0	0.254712410300781	0	0	0	0	0	0	0
61000	1326000	6233	0	0.133618798803956	0	0	0	0	0	0	0	0	0.133618798803956	0	0	0	0	0	0	0	0.27825064098895	0	0	1.77990820988945	0	0	0	0	0	0	0.000224371541836145
69000	1326000	6234	0	0	0	0	0	0	0	0	0	0	0	0	0	0	0	0	0	0	0	0	0	0.33122576103814	0	0	0	0	0	0	0
77000	1326000	6235	0	0.00180595911394749	0	0	0	0	0	0	0	0	0.0723037733217919	0	0	0	0	0	0	0	0.0218558835960947	0	0	0.0823502342898579	0.00395427031089136	0	0.00180595911394749	0	0	0	0
85000	1326000	6236	0	0.0075254825315665	0	0	0	0	0	0	0	0	1.06645395476623	0	0	0	0	0	0	0	0	0	0	0.00345188516060297	0	0	0.923564583192234	0	0	0	0.00242623514918785
93000	1326000	6237	0	0.781614472723662	0	0	0.104093161679347	0	0	0	0	0	0	0	0	0	0	0	0	0	0	0	0	0.253527682614041	0.330654011823172	0	0.787944187549577	0	0	0	0.00213471009130227
101000	1326000	6238	0	0.00813577482766524	0	0	0.00536199264759169	0	0	0.880119579974242	0	0	0	0	0	0	0	0	0	0	0.00552638688593439	0	0	1.19984006214143	0.105485987139751	0	0.800587563608275	0	0	0	0.020874440078392
109000	1326000	6239	0	0	0	0	0.289119271998812	0	0	0	0	0	0	0	0	0	0	0	0	0	0	0	0.0263935918647273	1.09631879452444	4.827489713769	0	2.29640238907017	0	0	0	0
141000	1326000	6243	0	0	0	0	0	0	0	9.77907037005218	0	0	0	0	0	0	0	0	0	0	0	0	0	0	0	0	0	0	0	0	0
149000	1326000	6244	0	0.415249635873822	0.431797760730756	0	1.45480196872583	0	0	1.71113741541699	0	0	0.519046522103989	0.0672694002513531	0	0	0	0	0.111802722057971	0	0.0217162854045677	0	1.45086687928759	4.00448237904901	0.722616749553267	0	4.14620895128079	0	0	0	0.0170015715848116
157000	1326000	6245	0	1.07121438415406	0	0	3.13998944566109	0	0	9.35644714260426	0	0	0.535197682410336	2.04881301139545	0.282574913722303	0	0	0	0	0	0	0	2.63274891868396	3.7113499465335	2.29930886833293	0	4.3371827673038	0	0	0	0
165000	1326000	6246	0	0.107917875187847	0	0	2.2535579330162	0	0	5.71752131098208	0	0	0.205237937399367	0.844074794783686	0	0	0	0	0	0	0.0226906295170242	0	4.77386453896729	4.25028355408296	3.31856385521049	0	1.72194080869838	0	0	0	0
173000	1326000	6247	0	0.0617578251010009	1.22508533105391	0	1.83413869298792	0	0	3.82481971757718	0	0	0.303204792050678	2.0857490701199	0	0	0	0	0.122218993503223	0	0	0	7.67399693038595	0.41170810249702	1.36388011755424	0	4.17471384158845	0	0	0	0
181000	1326000	6248	0	0.48655943558323	0.390091445593711	0	1.96994100558166	0	0	5.53787371500799	0	0	0.229972715866843	2.79249106940334	0	0	0	0	0.0306873024127264	0	0.240932606744172	0	4.59704079728407	3.09537456158304	4.11403571189647	0	3.9808925721109	0	0	0	0
189000	1326000	6249	0.0621995702273926	0.0902012284354467	0	0	2.63917759212982	0	0	2.97468599384012	0	0	0.106690846523986	2.91066455704749	0	0	0	0	0.586229076751393	0	0	0	0.247542740565956	3.37275218233741	5.70042190104718	0	9.64078730193369	0	0	0	0.0130443675086618
197000	1326000	6250	0	0	0	0	0.60352621178181	0	0	17.358795800919	0	0	0	1.31663312164355	0	0	0	0.0436120383941473	0	0	0	0	3.82980102808466	0	4.57108800905692	0	9.55207717817712	0	0	0	0
205000	1326000	6251	0.00392529302231414	0.18472865809927	0	0	0.0788234941146014	0	0	0.623259377140989	0	0	0	0.0788234941146014	0	0	0	0	0	0	0	0	0	0.269869233447981	0.430099167888432	0	10.3255064686036	0	0	0	0
213000	1326000	6252	0	0.0336263279598409	0	0	0.0798940426166876	0	0	0.4715561320155	0	0	0.155596371109587	0.979669671288626	0	0	0	0	0.0649826032381614	0	0	0	0.0538123290285061	0.9088435986659	1.98312462883859	0	2.12197643349593	0	0	0	0
221000	1326000	6253	0	0.00543165899693859	0	0	0.396717299537482	0	0	0.151989320486032	0	0	0.0745355543398015	1.49652407926375	0	0	0	0	0	0	0.303653347981734	0	3.46044413798886	3.98247909380617	5.80704108489113	0	5.84285931233601	0	0	0	0.122412612191617
229000	1326000	6254	0	0.715266854846428	0	0	0.387273528204549	0	0	1.19540425068049	0	0	0	1.69054545278649	0	0	0	0	0	0	0	0	0.310617407882205	1.50848581510857	9.85800023027594	0	8.13860475191874	0	0	0	0.353123232578383
237000	1326000	6255	0	0.18073391028416	0	0	0	0	0	0.506534787709757	0	0	0	0.014917398890431	0	0	0	0	0	0	0	0	0	0	1.99117992067782	0	5.14802770147499	0	0	0	0
245000	1326000	6256	0	0.0991883020518912	0	0	0.644150008020389	0	0	5.64562537991176	0	0	0.0404226217198751	0.49972663431951	0	0	0	0	0	0	0	0	0.608202522698026	0.714724244670046	5.76808316641038	0	1.46721328062378	0	0	0	0
253000	1326000	6257	0	0.089479068026383	0	0	1.77776280773162	0	0	3.72334582356102	0	0	0.30706705669952	2.34393834009366	0	0	0	0	0.129779995401683	0	0	0	2.5387905272824	0.602102627048804	11.6034225386755	0	2.96285770841569	0	0	0	0
261000	1326000	6258	0	0.00892257682631992	0.0316723205196428	0	0.696827922947235	0	0	0.434417662817507	0	0	0.411220981493927	0.360870083542102	0	0	0	0	0	0	0	0	0.0526900025727752	1.25989073714463	2.42945639902697	0	2.06889100685742	0	0	0	0
269000	1326000	6259	0	1.18398519617258	0	0	1.83909428640176	0	0	4.04285273766232	0	0	0	0.611700421060933	0	0	0	0	0	0	0	0	0.00209041229025268	0.916745580919372	3.53372208800452	0	1.32822738724754	0	0	0	0.0306495264198658
277000	1326000	6260	0	1.54814949386843	0	0	2.77946171035104	0	0	1.0486842839487	0	0	0	1.76838975722867	0	0	0	0	0	0	0	0	2.9975654244062	1.43181172444221	2.49248619482282	0	0.777987481592113	0	0	0	0
285000	1326000	6261	0	0.137606668662194	0	0	4.98386973486942	0	0	2.05502305676674	0	0	0	7.31722153150418	0	0	0	0	0	0	0	0	1.90152812540589	2.59871519749999	3.68190961646612	0	3.80439997778964	0	0	0	0
293000	1326000	6262	0	0.0707175038369537	0	0	2.94218766377461	0	0	0.587068344333634	0	0	0.0771149676541293	1.93189945094956	0	0	0	0	0.090105818758276	0	0	0	5.64738194138256	1.23345842679538	1.79259920484145	0	1.0667414541293	0	0	0	0
301000	1326000	6263	0	0.0246913889532153	0	0	2.41768144123956	0	0	1.48578393990085	0	0	0	2.74821212742762	0	0	0	0	0	0	0	0	4.7270458411443	1.89063729077356	3.18137357268304	0	0.73539998344502	0	0	0	0
309000	1326000	6264	0	0	0	0	1.56349968860332	0	0	0	0	0	0.313578514196318	3.35376966519155	0	0	0	0	0	0	0	0	3.18045519937286	2.4036650682815	2.29853103645795	0	0.30982778609937	0	0	0	0.00206903162713571
317000	1326000	6265	0	0.0254343057369227	0	0	0.591489746734555	0	0	0	0	0	0	2.08661861156784	0	0	0	0	0.0524809318501856	0	0	0	8.12604324398107	6.67844497802741	1.12957874625008	0	2.75877054559382	0	0	0	0
325000	1326000	6266	0	0	0	0	3.16597948599558	0	0	0	0	0	0	1.28169707874475	0	0	0	0	0	0	0	0	5.02111433129883	2.82389751988203	2.90384340438146	0	4.18491244567929	0	0	0	0
333000	1326000	6267	0.301787835544419	0.0817465436777395	0	0	1.34422723932366	0	0	0	0	0	0	0.992413995323811	0	0	0	0	0	0	0	0	3.1570374297518	1.38594489265533	5.88350209224441	0	1.51629480323898	0	0	0	0.0238613151732714
341000	1326000	6268	0	0	0	0	1.75728333072776	0	0	0	0	0	0	2.17937766431869	0	0	0	0	0	0	0.0178204837665484	0	3.21367448925969	0.153582820328123	6.44897016044348	0	0.926815683404551	0	0	0	0
349000	1326000	6269	0	0	0	0	1.6995065451324	0	0	0	0	0	0	0.60974714504908	0	0	0	0	0	0	0	0	4.79995995254097	0.258372905249505	8.06577847894969	0	3.63745911766327	0	0	0	0
357000	1326000	6270	0	0	0	0	1.05222802561954	0	0	0	0	0	0	0.707621950135548	0	0	0	0	0	0	0	0	3.00351119642903	0.704481944541903	2.68445522005521	0	0.118562099755435	0	0	0	0
365000	1326000	6271	0	0	0	0	2.25619238537195	0	0	2.13836276882271	0	0	0	2.84117769497016	0	0	0	0	0	0	0	0	7.69923957838565	0.0882560935511971	5.00013124459025	0	2.29264429041144	0	0	0	0
373000	1326000	6272	0	0	0	0	0.437246236362063	0	0	0	0	0	0	0.229727538509111	0	0	0	0	0	0	0	0	14.7667528025216	0	0	0	0	0	0	0	0
429000	1326000	6279	0	0	0	0	0	0	0	0	0	0	0	0	0	0	0	0	0	0	0	0	0	0	3.85007471121258	0	0	0	0	0	0
437000	1326000	6280	0	0	0	0	1.23575246847368	0	0	1.15290755097022	0	0	0	0	0	0	0	0	0	0	0	0	5.68814385800514	1.23575246847368	10.2972255874315	0	5.14133271086761	0	0	0	0
-19000	1318000	6519	0	0	4.27143650623096	0	0	0	0	0	0	0	1.0553467859657	0	0	0	0	0	0	0	0.0640780852758107	0	0	0	0	0	0	0	0	0	0
-11000	1318000	6520	0	0	0	0	0	0	0	0	0	0	0	0	0	0	0	0	0	0	0	0	0	0	0	0	0	0	0	0	0
-3000	1318000	6521	0	0	0	0	0	0	0	0	0	0	0	0	0	0	0	0	0	0	0	0	0	0	0	0	0	0	0	0	0
5000	1318000	6522	0	0	0	0	0	0	0	0	0	0	0	0	0	0	0	0	0	0	0	0	0	0	0	0	0	0	0	0	0
13000	1318000	6523	0	0	0	0	0	0	0	0	0	0	0	0	0	0	0	0	0	0	0	0	0	0	0	0	0	0	0	0	0
21000	1318000	6524	0	0	0	0	0	0	0	0	0	0	0	0	0	0	0	0	0	0	0	0	0	0	0	0	0	0	0	0	0
29000	1318000	6525	0	0	0	0	0	0	0	0	0	0	0	0	0	0	0	0	0	0	0.000992947823670671	0	0	0.00575921884656445	0	0	0	0	0	0	0
37000	1318000	6526	0	0	0	0	0.00274925526777106	0	0	0	0	0	0	0	0	0	0	0	0	0	0	0	0	2.19975108719212	0	0	0	0	0	0	0
45000	1318000	6527	0	0	0	0	0	0	0	0	0	0	0	0	0	0	0	0	0	0	0	0	0	0.272142177931247	0	0	0	0	0	0	0
53000	1318000	6528	0	0	0	0	0	0	0	0	0	0	0	0	0	0	0	0	0	0	0	0	0	0.178010358236783	0	0	0	0	0	0	0.901770138689206
61000	1318000	6529	0	0	0	0	0	0	0	0	0	0	0.078119628346313	0	0	0	0	0	0	0	0.0333375619525346	0	0	1.29326103649847	0	0	0	0	0	0	0
69000	1318000	6530	0	0.0126737802299561	0	0	0	0	0	0	0	0	0.00766837477967797	0	0	0	0	0	0	0	0.862287480755491	0	0	0.779711798700697	0	0	0.125643347879519	0	0	0	0
77000	1318000	6531	0	0.742735678016468	0	0	0.332151196221612	0	0	0	0	0	0.332151196221612	0	0	0	0	0	0	0	0.400323389327512	0	0	0.125087157364708	0.544802196974716	0	3.37824264697772	0	0	0	0
85000	1318000	6532	0	0.222416246080703	0	0	0	0	0	0	0	0	1.18807974158566	0	0	0	0	0	0	0	0.618127256434072	0	0	8.21825123002617	0.0678779288290139	0	0.49506804610119	0	0	0	0
93000	1318000	6533	0	2.76658900083047	0	0	0.0536292784623346	0	0	0	0	0	0.695309677043474	0.777696894138187	0	0	0	0	0	0	2.40168074513992	0	0.00225955544733266	0.864317563109275	0.248511144816059	0	2.02186625443935	0	0	0	0.0387240889039685
101000	1318000	6534	0	0.084987643671707	0	0	0.00193371002314935	0	0	1.23404434333414	0	0	0.126987777715736	0.671533186288956	0	0	0	0	0	0	0.067188694159752	0	0.409699382901666	2.83292727787604	1.00481860615781	0	3.89705588603301	0	0	0	0
109000	1318000	6535	0	0.0981914546348246	0	0	0.140771900253607	0	0	0.00267705375073424	0	0	0.0100739387600428	0.311985256947112	0	0	0	0	0.058585547767387	0	0.0308342186534052	0	4.8081265238607	1.80168810402087	0.418087592082555	0	1.25159506331506	0	0	0	0
117000	1318000	6536	0	0.0122908913064266	0.193167941227699	0	0.0650314089327623	0	0	0	0	0	3.19602402546571	0.477562094231417	0	0	0	0	0.339755214100066	0	0.389156246626632	0	4.04077697807398	2.67501046852443	0	0	1.5703444928848	0	0	0	0
125000	1318000	6537	0	0	0.026826196972254	0	0.0133031637068856	0	0	0	0	0	0	0.0196694997053377	0	0	0	0	0	0	0.0657912469037143	0	6.0594534734681	0.610154728173738	0	0	0.195158032272248	0	0	0	0
133000	1318000	6538	0	0.196260385359977	0.069942779380155	0	5.90466626334384	0	0	1.03756596371795	0	0	0.361510733238079	2.46766283617213	0	0	0	0	0.89588462528828	0	0.605149184856105	0	4.68439120950408	2.11361700003641	0.137093274823908	0	1.6923767986365	0	0	0	0
141000	1318000	6539	0	0.369812527079235	0	0	1.4771466891838	0	0	6.42590218911217	0	0	0.15863460881113	3.568990670397	0	0	0	0	0	0	0.284101677608399	0	8.35680011341844	0.0660576688281697	7.57805362977627	0	4.59386703029341	0	0	0	0
149000	1318000	6540	0	1.35031907827461	0.469936404200281	0	4.11827318720047	0	0	1.51702198908524	0	0	1.31587066588809	3.11947926383928	0	0	0	0	0	0	0.358134067977063	0	3.33425624294688	1.33356180476775	3.33365869519956	0	9.90902368026715	0	0	0	0
157000	1318000	6541	0	0.546482555397464	0	0	5.53766070886507	0	0	3.73575113054879	0	0	1.55702727380016	6.28631097199957	0	0	0	0	0.0856294709485506	0	0	0	5.65965389283923	2.42526539257917	3.2274475450957	0	3.18704955928606	0	0	0	0.072257380717909
165000	1318000	6542	0	0.328738113381114	0.350057062474851	0	6.26105211642099	0	0	1.93177763220479	0	0	0.90191715198742	4.59822850267287	0	0	0	0	0	0	0	0	11.0759836767688	0.423130054884909	4.27710491088407	0	3.91640363834208	0	0	0	0
173000	1318000	6543	0	0.112611690896987	0.0315447581878358	0	2.51330713212375	0	0	3.88559592342538	0	0	0	2.07450602397789	0	0	0	0.423725436484818	0	0	0	0	9.54483376862682	3.27696143010106	2.6233300743734	0	4.5673104355266	0	0	0	0.00785065954076782
181000	1318000	6544	0	0	0	0	2.00505269873009	0	0	2.42364154735956	0	0	0.224803066673525	1.79917266810596	0	0	0	0	0	0	0	0	1.24299855877739	2.32463618602642	6.83049952266299	0	4.42878801337454	0	0	0	0
189000	1318000	6545	0	0.361175473498688	0.248104632215547	0	5.52790205997707	0	0	6.70856874623972	0	0	0.684272381421411	3.48781537697324	0	0	0	0	0	0	0	0	1.11435067591682	2.02560253457741	7.65811749654769	0	4.5770739870847	0	0	0	0
197000	1318000	6546	0	0.0951452886127077	0	0	2.3513455430039	0	0	11.4123977704941	0	0	0	4.02790422091525	0	0	0	0	0	0	0	0	1.63889544493759	0.354041817943222	1.28814365423837	0	9.63960183565564	0	0	0	0
205000	1318000	6547	0	0.252685522888025	0	0	1.81718626137934	0	0	16.0215013559864	0	0	0.532747349053331	0.628708649774563	0	0	0	0	0	0	0	0	1.52564895490747	2.15900728692021	1.06427827685423	0	11.7079814096577	0	0	0	0
213000	1318000	6548	0.040937199820332	0.424675610974569	0	0	1.70854199917208	0	0	3.45820826523638	0	0	1.73309365119119	0.596618098232251	0	0	0	0	0	0	0	0	0.623391967831603	3.2448676222611	2.66599871789152	0	6.58869889470554	0	0	0	0.0479289098532242
221000	1318000	6549	0	0.400896249987689	0.0457232561671174	0	0.865605341842356	0	0	0.87394954601718	0	0	0.365179145181658	0.783907158736187	0	0	0	0	0.211643799148328	0	0.61158197846677	0	0.218667439926569	1.03095009295491	4.58142034520886	0	5.29618172155078	0	0	0	0.0232346587744176
229000	1318000	6550	0.0100557671124542	0.0857309251895308	0	0	1.27828881671601	0	0	1.91912720293115	0	0	0	0.26230127686189	0	0	0	0	0.0265455894422696	0	0	0	0	1.75012390240419	5.58997963855539	0	8.85417507628937	0	0	0	0.0161343787614781
237000	1318000	6551	0	1.85503731627137	0	0	1.77770611123598	0	0	20.0303938720653	0	0	0.227264041961061	0.431444087788335	0	0	0	0	0.00846001838064269	0	0	0	1.10286604616104	0.323036519695822	2.43608100514006	0	5.60643739770872	0	0	0	0
245000	1318000	6552	0	0.477613071689933	0	0	0.202586552539535	0	0	3.23415788695774	0	0	0.0438780288251347	0.948492461209456	0	0	0	0	0	0	0.0108503584620643	0	0	0.0386892502844145	2.43021791394931	0	6.26904334725393	0	0	0	0
253000	1318000	6553	0	0.197398198148683	0	0	1.7975307547285	0	0	4.83310330944132	0	0	0.207558674892603	0.512630459093663	0	0	0	0	0	0	0	0	1.17420748856448	1.95878858807118	4.16155436535841	0	1.81329268413935	0	0	0	0.0208455583828258
261000	1318000	6554	0	0.462009022677604	0	0	0.14634141819481	0	0	1.11925607473795	0	0	0.000762978385024224	0.167822414785967	0	0	0	0	0	0	0	0	0.107374562433014	8.30440627449443	0.434709802279544	0	0.908263141759227	0	0	0	0.0902617818040009
269000	1318000	6555	0	0.108912783936449	0	0	2.3127965643757	0	0	0	0	0	0	0.0168026250647378	0	0	0	0	0	0	0	0	0.954796924773778	4.94409338651729	1.78496618206665	0	1.9505918506824	0	0	0	0.0271588903835205
277000	1318000	6556	0	0.324814721210949	0.24716621900925	0	0.421892328386161	0	0	1.13586211995709	0	0	0.340591708001645	1.02856140553266	0	0	0	0	0.0809975849956373	0	0	0	0.217707349941498	1.51920386899954	0.853126333826847	0	0.388301165703691	0	0	0	0
285000	1318000	6557	0	0.0223059072718222	0	0	0.834472292558635	0	0	3.90891958972229	0	0	0	1.60857927953497	0	0	0	0	0.0122447444730197	0	0.111228113251331	0	0.625322533507192	2.02163711684542	0.668468393364645	0	0.472620899395949	0	0	0	0
293000	1318000	6558	0	0.485601946942375	0	0	1.00002450787582	0	0	0	0	0	1.28600759201254	0.773266037408702	0	0	0	0	0	0	0.0127385227569219	0	2.63522215549142	4.86630226452395	1.4122900296674	0	0.113382207632559	0	0	0	0.0109842928585357
301000	1318000	6559	0	0.0400986700960918	0	0	3.3413949420865	0	0	0	0	0	0.00672883716059476	1.62079758826137	0	0	0	0	0	0	0	0	1.34167877541767	1.74032300513921	3.55452556229802	0	1.79081188530122	0	0	0	0
309000	1318000	6560	0	0.169551852381394	0	0	1.28789709633223	0	0	0	0	0	0	0.369993728139432	0	0	0	0	0	0	0	0	4.37854097803973	1.46408581391527	1.97375223581941	0	0.41544763318601	0	0	0	0
317000	1318000	6561	0	0	0	0	0.747764941250428	0	0	0	0	0	0.00719039764568435	0.532549514899994	0	0	0	0	0	0	0.0185008040801586	0	4.94513224177027	1.09783549622188	2.12446522069739	0	2.88564780853319	0	0	0	0.00942459304506468
325000	1318000	6562	0.0818916195621975	0	0	0	0.587303545484387	0	0	0.143494599984112	0	0	0	0	0	0	0	0	0	0	0	0	7.76301366814296	2.02611709511503	0.18876202964197	0	0.312979151181149	0	0	0	0.0818916195621975
333000	1318000	6563	0.0239982933788843	0	0	0	1.29610353451462	0	0	0	0	0	0	0.574754131732253	0	0	0	0	0.67138931587565	0	0.022081774715018	0	7.5113809713344	1.53893120596242	5.91161417515027	0	1.34977121419361	0	0	0	0
341000	1318000	6564	0	0	0	0	0.535339370249059	0	0	0	0	0	0	3.12375387353131	0	0	0	0	0	0	0	0	9.28390883681212	0.781613992745466	5.36148072467492	0	3.49758630685967	0	0	0	0
349000	1318000	6565	0	0	0	0	0.0386329359414647	0	0	0	0	0	0	1.45416327625862	0	0	0	0	0	0	0	0	2.7042500336382	0.209176341269807	1.56588072204645	0	0.425663414964782	0	0	0	0
357000	1318000	6566	0	0	0	0	1.22793357884122	0	0	0	0	0	0	0.592211125407977	0	0	0	0	0	0	0	0	4.94228483343177	0.966420791929823	1.18198261314647	0	1.75717482197214	0	0	0	0
365000	1318000	6567	0	0	0	0	0.46408039671838	0	0	0.0225756582597848	0	0	0	2.47239510113358	0	0	0	0	0	0	0	0	13.5135143355338	0.796898934613575	5.9875314510148	0	1.60587667023109	0	0	0	0
373000	1318000	6568	0	0	0	0	1.03591032063591	0	0	0	0	0	0	0	0	0	0	0	0	0	0	0	14.5797329204392	1.63928133010244	11.1965102219748	0	1.46696219838862	0	0	0	0
413000	1318000	6573	0	0	0	0	0.340124432359092	0	0	0.0483788589694262	0	0	0	0	0	0	0	0	0	0	0	0	4.14186833514377	0.691064650046753	3.89169211749014	0	0	0	0	0	0
421000	1318000	6574	0	0	0	0	1.62648701175166	0	0	0.0168002902756929	0	0	0	0.354576044751426	0	0	0	0	0	0	0	0	1.42616835435836	2.78199252687196	4.12819877728169	0	0.756135605738027	0	0	0	0
429000	1318000	6575	0	0.0692750697945678	0	0	4.59042957645252	0	0	0.0771357008954339	0	0	0	0	0	0	0	0	0	0	0	0	8.53398409772054	4.44604134098544	11.2749964046525	0	0.623676900317887	0	0	0	0
437000	1318000	6576	0	0	0	0	2.09685827375762	0	0	0	0	0	0	1.35826339359831	0	0	0	0	0	0	0	0	13.6697920012985	0.102005437624861	12.3653686517305	0	5.40074975450705	0	0	0	0
-19000	1310000	6815	0	0.0763230573146634	0.35863066358636	0	0	0	0	0	0	0	0.434953720901023	0	0.357482381400321	0	0	0	0.357482381400321	0	0	0	0	0	0	0	0	0	0	0	0
-11000	1310000	6816	0	0	0	0	0	0	0	0	0	0	0.0329895918108048	0	0	0	0	0	0	0	0	0	0	0.0329895918108048	0	0	0	0	0	0	0
-3000	1310000	6817	0	0	0	0	0	0	0	0	0	0	0	0	0	0	0	0	0	0	0	0	0	0	0	0	0	0	0	0	0
5000	1310000	6818	0	0	0	0	0	0	0	0	0	0	0	0	0	0	0	0	0	0	0	0	0	0	0	0	0	0	0	0	0
13000	1310000	6819	0	0	0	0	0	0	0	0	0	0	0	0	0	0	0	0	0	0	0	0	0	0	0	0	0	0	0	0	0
21000	1310000	6820	0	0	0	0	0	0	0	0	0	0	0	0	0	0	0	0	0	0	0	0	0	0	0	0	0	0	0	0	0
29000	1310000	6821	0	0	0	0	0	0	0	0	0	0	0.0564968519789265	0	0	0	0	0	0	0	0.338994627831227	0	0	0.916521408760173	0	0	0	0	0	0	0
37000	1310000	6822	0	0.215629942101623	2.0494799710279	0	0.821688111464715	0	0	0	0	0	2.21123350063372	0	0	0	0	0.79014531000593	0.0822375368537995	0	2.50710944419379	0	0	4.72476042835774	0	0	0	0	0	0	0
45000	1310000	6823	0	0.0136052313245161	0.484344368830855	0	0.000134356674939444	0	0	0	0	0	0.243526968449229	0	0	0	0	0	0	0	3.6102024970429	0	0	2.10753655585836	0	0	0.522454556828786	0	0	0	0.270894214895512
53000	1310000	6824	0	0	0	0	0	0	0	0	0	0	0	0	0	0	0	0	0	0	0.155368963056021	0	0	2.31478382424945	0	0	0.17906160328152	0	0	0	0.035352288322027
61000	1310000	6825	0	0	0	0	0.181445718077654	0	0	0	0	0	0.00434493742651543	0	0	0	0	0	0	0	0.543721403023413	0	0	3.68864796865788	0	0	0.00515085907032479	0	0	0	0
69000	1310000	6826	0	0	0	0	0.00244821444753019	0	0	0	0	0	0.1258808104576	0	0	0	0	0	0	0	0.579836632099004	0	0	4.88473309917017	0	0	0.000848623377885659	0	0	0	0.00339785755200498
77000	1310000	6827	0	0.00161296587039802	0	0	0.00406908731910305	0	0	0	0	0	0.736462712271497	0	0.0200068986868463	0	0	0	0	0	1.02612921803714	0	0	4.49762933526372	0.000133167764994345	0	0.248950115553362	0	0	0	0.0200068986868463
85000	1310000	6828	0	0.0447217639776135	0.236845356973293	0	0.57771416498363	0	0	0	0	0	0.487279799838952	0.0514984599857636	0	0	0	0.101749291919059	0	0	0.70626544332282	0	0.191630737793891	3.04576018994745	0.23260450621284	0	1.03065646396649	0	0	0	0
93000	1310000	6829	0	0.201873208575996	0.815330341280759	0	0.154547971540339	0	0	0	0	0	0.0728940892894259	0.469226442142979	0	0	0	0	0.0936714838927949	0	0.576737899817182	0	1.48442950678593	4.64724670363344	0.120943781496297	0	0.739753455973321	0	0	0	0
101000	1310000	6830	0	0.0979505112872004	0.161743440703818	0	1.63405520526313	0	0	0	0	0	0.905482164377086	0.196490151045739	0	0	0	0.112088212599036	0	0	2.23392410741621	0	1.78166041865566	4.76935067502239	1.64812361411899	0	2.6266957420651	0	0	0	0
109000	1310000	6831	0	0	0	0	2.04561750449189	0	0	0	0	0	0.0560398828834535	0.0323076459107332	0	0	0	0	0.280499439194375	0	0.0991903001905794	0	3.46696286189062	0.478150742582574	0.0218938862713986	0	0.64481156947665	0	0	0	0
117000	1310000	6832	0	0.643005215426735	0.110497500515794	0	3.50532923414079	0	0	0	0	0	0.0957175297514884	0.33699279582195	0	0	0	0.0485699224378469	0.0303188614695362	0	0.17789002718685	0	3.56465666403944	0.965580418648281	0.626262713434054	0	2.22288903998574	0	0	0	0.0050584186453062
125000	1310000	6833	0	0.178288459873596	0	0	5.35741138025794	0	0	0	0	0	0.335611071980371	0.790586015350926	0	0	0	0	0.414328366384619	0	0.0717371967199718	0	6.54318060920285	6.56143244354204	0.754333571042431	0	5.15409780603573	0	0	0	0
133000	1310000	6834	0	0.0163210402985638	1.51589957805905	0	19.2913855367328	0	0	2.30605509544536	0	0	0.532895539626064	6.41322852257552	0	0	0	0.198679781321465	1.18729972722864	0	0.528658984575308	0	8.5250549439649	6.36256427138122	1.59548082710779	0	5.55543761188211	0	0	0	0
141000	1310000	6835	0	0.0773774157577939	0.201068309160014	0	9.14995992123506	0	0	8.67039933719469	0	0	1.26015013327844	1.84731554203689	0	0	0	0	0.293584991495368	0	0.186830926033436	0	5.47623082249485	0.175764978577299	1.64569068899093	0	8.07106911632507	0	0	0	0
149000	1310000	6836	0	0.0776265671896071	0.0364191543770542	0	2.69434106605559	0	0	9.41385787922219	0	0	0.107338172409444	3.16757682995132	0	0	0	0	0.037445890200915	0	0.0318869749152783	0	8.20248969010482	3.04132604253377	4.97210692001441	0	4.8965449120377	0	0	0	0
157000	1310000	6837	0	0.122184659485818	0	0	2.10657416731082	0	0	1.83031722570401	0	0	1.88971723996673	4.36936920609468	0	0	0	0	0	0	0	0	2.21689453159697	3.1857850991182	13.0600780133503	0	4.39373117952608	0	0	0	0
165000	1310000	6838	0	0.232881325105101	0	0	6.27557161092978	0	0	6.74191391951003	0	0	1.400162394028	3.66462667239439	0	0	0	0	0	0	0	0	0.418376973279889	1.81549987089519	7.95018666591154	0	5.96334553846622	0	0	0	0
173000	1310000	6839	0	0.802225962079319	0.118882141601815	0	1.88480963757374	0	0	2.00115034515649	0	0	0.0144865617730805	1.26541898883344	0	0	0	0	0.0275632795974236	0	0	0	2.75482355986232	2.27202090644586	2.76526830580132	0	4.86813578942765	0	0	0	0
181000	1310000	6840	0	1.85512573873949	0.378851594407445	0	4.51770825980037	0	0	2.08643715807465	0	0	0.597113574767256	2.7853283361844	0	0	0	0	1.24584766568374	0	0	0	1.46403209771007	2.63822482686021	2.56456668492661	0	1.81675287115427	0	0	0	0
189000	1310000	6841	0	1.12791014870409	0.398364874357109	0	2.76111264020294	0	0	4.25209569272625	0	0	0	3.24256663107724	0	0	0	0	0.208100183506746	0	0	0	1.12257995301992	9.19405438319351	5.97715644279355	0	6.49615743099418	0	0	0	0
197000	1310000	6842	0	0.828102016085022	0	0	2.73208857740193	0	0	12.0664232478605	0	0	3.10133623036116	2.24916913826313	0	0	0	0	0	0	0	0	0.13726868272389	2.87056788448705	4.34595485214044	0.116673248394405	2.6484705783172	0	0	0	0
205000	1310000	6843	0	0.635922878952893	0	0	3.64631411235765	0	0	4.46892476945681	0	0	2.55026989380689	2.47273945749437	0	0	0	0	0	0	0	0	0	0.530768611491384	1.14987903901735	0	5.76920871925566	0	0	0	0
213000	1310000	6844	0	0.312193064310945	0	0	0.878664416923615	0	0	11.0084081575333	0	0	0.411241897216786	1.97815876802683	0	0	0	0	0	0	0	0	0.196326911183886	0.485614223523484	7.13101177997566	0	3.47821419146403	0	0	0	0
221000	1310000	6845	0	0.109665778599145	0	0	1.19726202275547	0	0	4.90962994936929	0	0	0.0480077661433327	3.13777567837977	0	0	0	0	0	0	0	0	0.129484609350381	1.4405613146068	4.86766087047552	0	3.82468540141645	0	0	0	0
229000	1310000	6846	0	0.408214208831683	0.608252856604244	0	2.28861559497851	0	0	1.64418192939631	0	0	0.264865236120765	6.92757625626064	0	0	0	0	0	0	0	0	4.18464289363304	5.65226474595848	6.4374572742784	0	1.79450233593697	0	0	0	0
237000	1310000	6847	0	0.179430271841253	0.0202231711993125	0	1.53892166317595	0	0	0.360111544837287	0	0	0.0842182372203825	6.36751013682281	0	0	0	0	0	0	0	0	7.62503028400485	1.53210267893704	2.28192061330896	0	1.21597875799116	0	0	0	0
245000	1310000	6848	0	0.0378605882964157	0.0800627033569333	0	1.01272351968568	0	0	9.51715957663754	0	0	0	1.74312799923422	0	0	0	0	0.335794453242243	0	0.0327127642639953	0	1.65605366935343	1.33323110990814	6.09611368010866	0	8.56282593642716	0	0	0	0
253000	1310000	6849	0	0	0	0	1.4101103381424	0	0	11.0240031553481	0	0	0.133713676082556	0.26577483022111	0	0	0	0	0	0	0	0	0.647787162356941	1.01170526831776	4.29754961332672	0	2.81774980115842	0	0	0	0
261000	1310000	6850	0	0	0	0	0.107004381883988	0	0	0	0	0	0	1.89144258579772	0	0	0	0	0	0	0	0	4.40597408472374e-05	7.25391154481007	4.06420652596333	0	0.755116118147081	0	0	0	0
269000	1310000	6851	0	0	0	0	0.118639588783095	0	0	0	0	0	0	0	0	0	0	0	0	0	0	0	0	10.1278401610938	1.24126006834959	0	0.09137939516861	0	0	0	0.00491988480295039
277000	1310000	6852	0	0.103289171912705	0	0	0.227183040826243	0	0	0.0734678701458246	0	0	0.0899474807850447	0.592208599021719	0	0	0	0	0	0	0	0	1.45635942757813	4.15269691110553	6.43656708125243	0	0.901075181034883	0	0	0	0
285000	1310000	6853	0	0.050988258244807	0	0	1.92071173153328	0	0	0.278540890612391	0	0	0	0.803892798633748	0	0	0	0	0	0	0	0	1.76341917423761	3.86285336100938	2.31575920618045	0	0.520740236987726	0	0	0	0.0796988378594373
293000	1310000	6854	0	0.0796366430269745	0	0	1.67818052348093	0	0	0.766021644264539	0	0	0.033634881671571	0.416235146732966	0	0	0	0	0	0	0	0	1.56566287874192	3.05479883601578	1.6665678757181	0	2.11595138035122	0	0	0	0
301000	1310000	6855	0	0.0946273721494539	0	0	2.08040009110605	0	0	0.0907434591895846	0	0	0.0825883059916424	1.15632741147894	0	0	0	0	0.423004158668737	0	0	0	4.18754850394342	0.811464811103286	1.1770067792658	0	1.38699806138482	0	0	0	0
309000	1310000	6856	0	0	0	0	4.65549299136813	0	0	2.63699393169273	0	0	0	1.61032341718789	0	0	0	0	0.030555476843079	0	0	0	11.5165641683486	2.10077124708742	2.73019903331163	0	0.604842072244887	0	0	0	0.0822939481685037
317000	1310000	6857	0	0.0893165739050918	0	0	1.43873179437321	0	0	0.0940622346000672	0	0	0	1.4289363967358	0	0	0	0	0	0	0	0	7.10586311805061	1.58440071661243	0.794727483395089	0	0.608418650709324	0	0	0	0
325000	1310000	6858	0	0	0	0	1.04200821416404	0	0	1.88986992409826	0	0	0	0.329562930380859	0	0	0	0	0	0	0	0	7.21299666814404	1.45284422778377	2.65603243074264	0	2.12240834282393	0	0	0	0
333000	1310000	6859	0	0	0	0	1.19731672570614	0	0	0.434392591978963	0	0	0	0.667512046132726	0	0	0	0	0.031160822796965	0	0	0	5.21280580690738	0.307468481460307	6.29742080945127	0	3.1011423280739	0	0	0	0
341000	1310000	6860	0	0	0	0	0.530649266066933	0	0	0.0847628332986964	0	0	0	0.0405619027093378	0	0	0	0	0.0221819298839121	0	0	0	7.5887254523668	0.905210825006646	6.11954894104839	0	0.745161449537254	0	0	0	0
349000	1310000	6861	0	0	0	0	1.11233490049131	0	0	0	0	0	0	0.146755551121325	0	0	0	0	0	0	0	0	1.14778641230612	0.838342672593018	1.53433681205233	0	0.749896079849103	0	0	0	0
357000	1310000	6862	0	0	0	0	0.832785547000113	0	0	0	0	0	0	0.296259015380322	0	0	0	0	0	0	0	0	8.78673045449197	0.627448099621703	3.62421715287022	0	1.47507231946369	0	0	0	0
365000	1310000	6863	0	0	0	0	1.07107973160934	0	0	0.0966031481140186	0	0	0	1.33390744006428	0	0	0	0	0	0	0	0	25.7736373271161	6.07284636512196	3.17145599983269	0	0.40957225182915	0	0	0	0
373000	1310000	6864	0	0	0	0	3.95906084677479	0	0	0	0	0	0	1.14656431751812	0	0	0	0	0	0	0	0	34.6902229637653	2.60508031266055	9.21126779770633	0	0.540888209455266	0	0	0	0
381000	1310000	6865	0	0	0	0	0.29015266028199	0	0	0	0	0	0	2.35167446004398	0	0	0	0	0	0	0	0	6.3764059381147	1.10031128492621	1.65118879796933	0	3.20710041554298	0	0	0	0
389000	1310000	6866	0	0	0	0	2.33555863085574	0	0	3.05506938298588	0	0	0	0.297932362215743	0	0	0	0	0	0	0	0	7.38400601787202	2.42594664509203	0.758632567725979	0	0.997934311809111	0	0	0	0
397000	1310000	6867	0	0	0	0	4.54986921678182	0	0	6.13757435008187	0	0	0	6.49261346148276	0	0	0	0	0	0	0	0	4.49273223325394	1.16891321509235	4.06521035145826	0	0	0	0	0	0
405000	1310000	6868	0	0.154448817116135	0	0	1.24677727263571	0	0	14.5535534553166	0	0	0	1.50594611172194	0	0	0	0	0	0	0	0	3.61192887368299	1.63067926882756	6.08671545142535	0	0.34571402812077	0	0	0	0
413000	1310000	6869	0	0.022386572931796	0	0	0.331299117295261	0	0	3.78800773842952	0	0	0	0.385558042329287	0	0	0	0	0	0	0	0	12.0912373688387	2.95813018870988	0.60232687108994	0	0	0	0	0	0
421000	1310000	6870	0	0	0	0	3.33956568454361	0	0	4.54841644270062	0	0	0	0.0483393013889001	0	0	0	0	0.248478326128477	0	0	0	3.95977843585439	0.594803036510329	1.8829417445358	0	1.0702562421012	0	0	0	0
429000	1310000	6871	0	0	0	0	1.06549538163795	0	0	1.70096759900597	0	0	0	0.720100061786266	0	0	0	0	0.0282813011691203	0	0	0	6.73591894221452	2.25674617145814	2.43590822995834	0	1.49133963883742	0	0	0	0
437000	1310000	6872	0	0	0	0	1.91683132856977	0	0	0	0	0	0	0.0420113440432936	0	0	0	0	0	0	0	0	17.4725180949986	2.5369379624771	14.4857946939521	0	2.07180073750221	0	0	0	0
445000	1310000	6873	0	0	0	0	23.8919581504512	0	0	0	0	0	0	0	0	0	0	0	0	0	0	0	0	0	0	0	3.13547392212161	0	0	0	0
453000	1310000	6874	0	0	0	0	1.61868041559191	0	0	0.720309106480648	0	0	0	20.4856031542024	0	0	0	0	0	0	0	0	1.2262173889724	2.55861996277443	0.775866728448784	0	0	0	0	0	0
-19000	1302000	7111	0	0	0	0	0	0	0	0	0	0	0	0	0	0	0	0	1.35118050066035	0	0	0	0	0	0	0	0	0	0	0	0
-11000	1302000	7112	0	0	0	0	0	0	0	0	0	0	0	0	0	0	0	0	0	0	0	0	0	0	0	0	0	0	0	0	0
-3000	1302000	7113	0	0	0	0	0	0	0	0	0	0	0	0	0	0	0	0	0	0	0	0	0	0	0	0	0	0	0	0	0
5000	1302000	7114	0	0	0	0	0	0	0	0	0	0	0	0	0	0	0	0	0	0	0	0	0	0	0	0	0	0	0	0	0
13000	1302000	7115	0	0	0	0	0	0	0	0	0	0	0	0	0	0	0	0	0	0	0.00729936062100076	0	0	0.391252741842951	0	0	0	0	0	0	0
21000	1302000	7116	0	0	0	0	0	0	0	0	0	0	0.0995291573527562	0	0	0	0	0	0	0	0.00783197328195024	0	0	0.311920331662236	0	0	0	0	0	0	0.0995291573527562
29000	1302000	7117	0	0.007907895616724	0	0	0.245930830829597	0	0	0	0	0	0.000778703865081435	0	0	0	0	0.0317809779834835	0	0	0.530742495415866	0	0	5.99644617686498	0	0	0	0	0	0	0
37000	1302000	7118	0	0.0703303301826437	0.74417111427346	0	0.163566136998204	0	0	0	0	0	0.920354167018054	0	0	0	0	0.295399660283519	0.376892458711448	0	3.47248578638464	0	0	8.28191751525015	0	0	0	0	0	0	0.0940037258216234
45000	1302000	7119	0	0.000725254383150152	0.584602367559353	0	0.42886026987387	0	0	0	0	0	0.0281312252365522	0	0	0	0	0.584602367559353	0.00687997619777554	0	2.99081048951692	0	0	7.03160458082406	0	0	0	0	0	0	0
53000	1302000	7120	0	0.00169455578804438	0	0	0	0	0	0	0	0	0.0485383725916247	0	0	0	0	0	0	0	0.549585557642142	0	0	4.88772929754121	0	0	0	0	0	0	0.0578644766995424
61000	1302000	7121	0	0	0	0	0	0	0	0	0	0	0	0	0	0	0	0	0	0	0.145664913968232	0	0	4.52640169756172	0	0	0	0	0	0	0.56019752401005
69000	1302000	7122	0	0.00709205220111657	0.0384435844778037	0	0.93662546943528	0	0	0	0	0	0.0402602240457735	0	0	0	0	0	0	0	0.0274744924536974	0	0	4.60516967686096	0	0	0.0407857258692769	0	0	0	0
77000	1302000	7123	0	0.409032638555275	1.25689854030779	0	0.0927285820734917	0	0	0	0	0	2.48320501290919	0.12057540377912	0	0	0	1.60821802247181	0	0	5.60706748321621	0	2.58575059566957	2.51220062992901	0.119387736948555	0	0.260230551199051	0	0	0	0
85000	1302000	7124	0	0	0.020931296047743	0	0.189989688561046	0	0	0	0	0	0.0269072817947542	0.181667364009574	0	0	0	0	0.00118246051599976	0	0.0439263751909247	0	0.483317774056046	1.77168286696208	0.288728560663313	0	1.43104769342272	0	0	0	0
93000	1302000	7125	0	0.410370965711411	0.0786571731795135	0	1.05122282179474	0	0	0	0	0	0.0294233446841853	0.00150386031767951	0	0	0	0	0.0488574563767331	0	0.00959195921279199	0	4.16828808616536	0.93571276528592	1.80185866217064	0	0.545552915680606	0	0	0	0
101000	1302000	7126	0	0	0.127909513010162	0	0.151982029859806	0	0	0	0	0	0.0478519481687705	0.906259305453342	0	0	0	0	0.000909463129445151	0	0.00126861590460159	0	1.69108353664013	0.164130732172589	0.0634166260513121	0	0.551818370536705	0	0	0	0
109000	1302000	7127	0	0.368983975413761	0	0	0.0753081493379571	0	0	0	0	0	0.150476877722159	0.0537526610495615	0	0	0	0	0	0	0.0501401097733116	0	3.03254399772425	0.608176494859635	0.0112159368728901	0	1.43566914270115	0	0	0	0
117000	1302000	7128	0	0.0675658996582752	0	0	4.69894809539448	0	0	0.647376405614007	0	0	0.0389909046718578	3.92097581919919	0	0	0	0.00678850319654784	0.0389909046718578	0	0	0	4.73797198777066	0.667348334156679	0.227738427444908	0	3.22081537928436	0	0	0	0
125000	1302000	7129	0	0.0981727529184682	0.962357597270985	0	6.45377409444982	0	0	2.10034578051805	0	0	0.417212934504593	3.85992711429396	0	0	0	0.298801519094964	4.02243680515564	0	0.490093751046779	0	2.68177728461599	2.10944544518364	1.97131459963084	0	13.5624296377887	0	0	0	0
133000	1302000	7130	0	0.000830524011337543	0	0	3.91923578743387	0	0	1.92170177522798	0	0	0.122294331750841	3.01108969576627	0	0	0	0	0.272619762496917	0	0.0340040167976347	0	7.60221519500318	2.4268887930661	0.356437880167194	0	3.79210377975314	0	0	0	0
141000	1302000	7131	0	0.0510426911817544	1.07370927389189	0	4.60747586399197	0	0	0.11524809529846	0	0	0.200029408327856	0.494092928970463	0	0	0	0	1.40340881220475	0	0.0431983893407235	0	11.1594591538753	4.33391948792639	2.39575155260733	0	7.70743194553038	0	0	0	0
149000	1302000	7132	0	1.29956332964606	0.05091015198903	0	4.86284004822033	0	0	3.8232886809401	0	0	0.991790466353218	0.938964206980122	0	0	0	0	0	0	0.197880603114764	0	8.50203932416333	8.52767902977568	5.14319305733525	0	3.73993109475018	0	0	0	0
157000	1302000	7133	0	0	0	0	9.22147436098766	0	0	16.1283364524789	0	0	0.782413026966344	3.44728755895264	0	0	0	0	0	0	0	0	2.94216223333638	2.84777743980691	3.16987686291912	0	5.7275025596895	0	0	0	0
165000	1302000	7134	0	0	0	0	4.25761044983194	0	0	15.2284775988438	0	0	0.310874173866474	2.79458823482402	0	0	0	0	0	0	0	0	2.95538262827637	0.540843733035278	2.6717741198943	0	6.56353446084987	0	0	0	0
173000	1302000	7135	0	0.851800428331749	0.380411568554146	0	1.26062838008391	0	0	0.233714078091811	0	0	1.08417982632286	4.46178952352637	0	0	0	0	0.048179651160615	0	0	0	0.395615259654219	9.73145617728787	5.77150030551724	0	3.29472923097761	0	0	0	0.0171111822193068
181000	1302000	7136	0	1.04754351516557	0	0	5.22968344330815	0	0	0.812431998482535	0	0	0.486164865456709	5.43071377709859	0	0	0	0	0	0	0	0	2.18755335686561	9.6973320250243	6.34018376844905	0	3.96884715303697	0	0	0	0.00291772856497287
189000	1302000	7137	0	0	0.260106473286804	0	2.65506464166192	0	0	0.329874298510734	0	0	0	3.96144038816165	0	0	0	0	0.521103433754554	0	0	0	1.63200517461898	4.77619733974599	9.23902254617438	0	6.12672798586275	0	0	0	0.233816760787965
197000	1302000	7138	0	0.369258327732526	0	0	1.01505346098501	0	0	3.52917197584644	0	0	0.675522345211014	4.59457974561095	0	0	0	0	0.0928562370684773	0	0	0	1.25352023898563	2.89224848988744	3.2799421736227	0	3.93297887873821	0	0	0	0
205000	1302000	7139	0.0627121544243947	1.40188410312568	0	0	2.38528464911083	0	0	6.28272698063451	0	0	1.82907723899716	6.07189274606422	0	0	0	0	0	0	0	0	1.07912659433079	5.33288672226945	11.36498410487	0	3.11288605282649	0	0	0	0.0112083093582751
213000	1302000	7140	0	0.618904001290234	0.0529064421041009	0	1.27392469671392	0	0	7.3663920204535	0	0	0.0942966509328967	1.61463777300241	0	0	0	0	0	0	0	0	0.104680162634758	0.500416618608448	3.20708556622949	0	3.94610561765803	0	0	0	0.0145300282688389
221000	1302000	7141	0	0.690816773629145	0	0	2.79078451613605	0	0	2.99335309207776	0	0	1.64778130270039	4.77419772506776	0	0	0	0	0	0	0	0	0.260631995752943	2.8541961618122	3.45551242725321	0	4.99140673817449	0	0	0	0
229000	1302000	7142	0	0.719485416053188	0	0	2.76426105413028	0	0	0.5426163751846	0	0	0.0814670071706187	6.96845818492549	0	0	0	0.0370251762586893	0.173188244761461	0	0.641526403988022	0	0.475918132114847	4.68768165174426	5.72798328324428	0	2.5549493834231	0	0	0	0
237000	1302000	7143	0	0.611902087846986	0	0	2.9876168253793	0	0	9.19820137205023	0	0	0.320740981023894	2.67240079951489	0	0	0	0	0.638529407546574	0	0	0	3.17125908598782	1.90681094556468	4.37737533473421	0	5.82423135450538	0	0	0	0
245000	1302000	7144	0	0.0491340434566609	1.23249331414291	0	4.73163616762735	0	0	1.65157947571023	0	0	0.0462683515433959	1.56487897124462	0	0	0	0	1.00391497357366	0	0	0	10.4467717140362	4.06702456278921	1.9694237233883	0	3.68633437032742	0	0	0	0
253000	1302000	7145	0	0.0114152687265598	0	0	2.81697030298413	0	0	2.5710446303893	0	0	0	0.29594248836558	0	0	0	0	0.0589217882202805	0	0	0	14.3259583856471	3.83200088173723	3.45309526020751	0	4.64651618431864	0	0	0	0
261000	1302000	7146	0	0	0	0	0.891575714903437	0	0	2.48774000151652	0	0	0	0.644084384209657	0	0	0	0	0	0	0	0	1.36608404195442	0.427750144409715	1.94954556185676	0	1.94898194848506	0	0	0	0
269000	1302000	7147	0	0	0	0	0.497015461642186	0	0	0.165833599805581	0	0	0	0.101757215206753	0	0	0	0	0	0	0	0	1.97504592250681	4.21966476741829	1.13748839833754	0	0.184707231015664	0	0	0	0.321919669836656
277000	1302000	7148	0	0	0	0	0.212691738603203	0	0	0	0	0	0	0	0	0	0	0	0	0	0	0	0.441726329227119	7.26871447510426	0.731006869896081	0	0.252104550042187	0	0	0	0
285000	1302000	7149	0	0	0	0	1.91282970146633	0	0	0.183814083849711	0	0	0	0.436463848086503	0	0	0	0	0	0	0	0	0.253219646125237	3.12072820906485	1.46307360840572	0	0.722626021755001	0	0	0	0
293000	1302000	7150	0	0.215266419265933	0	0	4.25078550702396	0	0	1.30491279746438	0	0	0	0.257409624166233	0	0	0	0	0	0	0	0	2.3597931304189	1.75464516084779	3.24163313600663	0	0.514482906301527	0	0	0	0
301000	1302000	7151	0	0.0507912125125082	0	0	1.6270966128974	0	0	0.962936099461289	0	0	0	0.437065201616379	0	0	0	0	0	0	0	0	5.44799659810781	1.45407985722167	1.22997142843614	0	0.301734338539117	0	0	0	0.0369634502783761
309000	1302000	7152	0	0.0282505676395588	0	0	4.40252242376384	0	0	3.08330926976901	0	0	0.0282505676395588	0	0	0	0	0	0.184027720312093	0	0	0	6.94477325967953	6.00234810092533	7.64015521726565	0	1.16629854227313	0	0	0	0
317000	1302000	7153	0	0	0	0	4.51428060880963	0	0	0.298158027121343	0	0	0	0.925050609038985	0	0	0	0	1.02313789524631	0	0	0	6.79658292677216	2.98430135735519	3.32370018493677	0	1.40550122290156	0	0	0	0
325000	1302000	7154	0	0	0	0	3.70642647425264	0	0	0.595983353522085	0	0	0	0.143810303521373	0	0	0	0	0.287357830001382	0	0	0	9.11907380319724	4.224526295213	0.72122664166906	0	2.88327014580283	0	0	0	0
333000	1302000	7155	0	0	0	0	2.27424113496209	0	0	0.671741837802475	0	0	0	0.0750782922646973	0	0	0	0	0.102409092502237	0	0	0	13.2135056511108	0.656225986207994	3.12788848199874	0	1.70679389499665	0	0	0	0
341000	1302000	7156	0	0	0	0	4.35283845748789	0	0	0	0	0	0	0.948418871234946	0	0	0	0	0	0	0	0	19.7638703980215	0.578478805181416	5.8657754289379	0	1.78857559652806	0	0	0	0
349000	1302000	7157	0	0	0	0	1.38524975197897	0	0	0.432266355014062	0	0	0	0.689257175806177	0	0	0	0	0.815583669518531	0	0	0	17.5417599650048	0.345325511926658	2.98307590090474	0	0.592908982352451	0	0	0	0
357000	1302000	7158	0	0	0	0	7.30424069610786	0	0	0.122734799523266	0	0	0.0225455254544063	1.00282441990911	0	0	0	0	0.148243869865857	0	0	0	6.7488313581456	2.47909745856481	9.44831801710393	0	0.451627566442942	0	0	0	0
365000	1302000	7159	0	0	0	0	7.08291544046241	0	0	0.190858993498584	0	0	0	3.60819368806772	0	0	0	0	0	0	0	0	19.6229517876851	0.570444441100082	18.4559277663365	0	4.15323542087011	0	0	0	0
373000	1302000	7160	0	0.129965016265246	0	0	11.4744923331553	0	0	5.61206317084455	0	0	0	3.06747914815251	0	0	0	0	0	0	0	0	9.7245071378736	2.88807830924092	4.55449006315917	0	3.26100981163945	0	0	0	0
381000	1302000	7161	0	0.864850038126881	0	0	6.47542077617024	0	0	1.34736741109534	0	0	0.123053114928431	4.50180063093702	0	0	0	0	0.404897337497164	0	0	0	9.19212302722207	3.55667648226788	5.28386215227344	0	5.99166099968869	0	0	0	0
389000	1302000	7162	0	0	0	0	2.04270036156473	0	0	1.90775406197451	0	0	0	7.75141141811996	0	0	0	0	0	0	0	0	8.71280834536021	2.73489721758533	6.20792084611681	0	1.02450041313823	0	0	0	0
397000	1302000	7163	0	0	0	0	5.06162233966364	0	0	1.53460145477805	0	0	0	4.41606364912731	0	0	0	0	0	0	0	0	17.0975391566764	1.64579417757293	4.6416200979021	0	0.606260761068716	0	0	0	0
405000	1302000	7164	0	1.70087920910288	0	0	5.75538143602672	0	0	0	0	0	0	6.4186737005461	0	0	0	0	0	0	0	0	17.3790879385874	2.8719696184333	3.82316199647285	0	1.19890447318709	0	0	0	0
413000	1302000	7165	0	0	0	0	2.39107629394284	0	0	0	0	0	0	0.455515219509076	0	0	0	0	0	0	0	0	6.86439562910127	1.49297358227828	1.82194215149025	0	0.328023268496009	0	0	0	0
421000	1302000	7166	0	0	0	0	0.594781524540629	0	0	1.2057810191806	0	0	0	0.0127885376449223	0	0	0	0	0	0	0	0	1.61449086389556	3.31067398356116	0.0375254476966259	0	0.0397662434434889	0	0	0	0
429000	1302000	7167	0	0	0	0	0.905890979148231	0	0	2.43139652682919	0	0	0	0.0480070046702717	0	0	0	0	0	0	0	0	2.72525906914242	0.862560061595937	0.580977953206243	0	0.143848166289578	0	0	0	0
437000	1302000	7168	0	0	0.238145967566748	0	3.26050555192214	0	0	0.0310297357506434	0	0	0	0.722009386606086	0	0	0	0	0	0	0	0	1.66179919879006	1.35932716680032	4.26080719954132	0	1.12212597470587	0	0	0	0.0447301208401584
445000	1302000	7169	0	0.278549526134778	0	0	0.845214125242935	0	0	1.16110758445611	0	0	0	0.514995097796839	0	0	0	0	0	0	0	0	0.581923809421106	0.660011714795417	5.24722032987249	0	0	0	0	0	0
453000	1302000	7170	0	0	0	0	3.62721688534666	0	0	0.169975957454288	0	0	0	0.954298257567234	0	0	0	0	0	0	0	0	0.498647347806223	1.53804185994727	2.66712863280265	0	0.0436232041073066	0	0	0	0
461000	1302000	7171	0	0	0	0	3.0564053679741	0	0	0.0820046152209569	0	0	0	0.571411495041705	0	0	0	0	0	0	0	0	6.0526934486339	4.49066176315303	2.00564115366847	0	0	0	0	0	0
469000	1302000	7172	0	0	0	0	11.5211441010854	0	0	7.01054171936038	0	0	0	3.24536151964867	0	0	0	0	0	0	0	0	6.63723863679129	2.8923725163119	3.91156630129452	0	1.07257167080162	0	0	0	0
477000	1302000	7173	0	0.186722149692667	0	0	1.09110037186457	0	0	4.95022345939702	0	0	0	0.0534208254699198	0	0	0	0	0	0	0	0	5.5913691117351	3.35689297314435	3.86838082155205	0	0	0	0	0	0
485000	1302000	7174	0	0	0	0	1.56868155821418	0	0	1.18024775564358	0	0	0	0.741138089016354	0	0	0	0	0	0	0	0	4.0238635394198	1.6121644062167	0.339911885769832	0	0.0928553684126791	0	0	0	0
493000	1302000	7175	0	0	0	0	0.42178654107796	0	0	0.243651870820424	0	0	0	0.646396890645955	0	0	0	0	0	0	0	0	11.4861798456334	0.961627103532505	1.66374446481907	0	5.89185028946157	0	0	0	0
-19000	1294000	7407	0	0.518232745525126	0.946280262719689	0	0	0	0	0	0	0	0.877993623455108	0	0	0	0	0	0	0	1.5121531331385	0	0	0.877993623455108	0	0	0	0	0	0	0
-11000	1294000	7408	0	0	0	0	0	0	0	0	0	0	0	0	0	0	0	0	0	0	0	0	0	0	0	0	0	0	0	0	0
-3000	1294000	7409	0	0	0	0	0	0	0	0	0	0	0	0	0	0	0	0	0	0	0	0	0	0	0	0	0	0	0	0	0
5000	1294000	7410	0	0	0	0	0	0	0	0	0	0	0	0	0	0	0	0	0	0	0	0	0	0	0	0	0	0	0	0	0
13000	1294000	7411	0	0	0	0	0	0	0	0	0	0	0	0	0	0	0	0	0	0	0.00262106373653994	0	0	0	0	0	0	0	0	0	0
21000	1294000	7412	0	0	0.129055930541722	0	0	0	0	0	0	0	0	0	0	0	0	0	0	0	0.560160025752872	0	0	0.189707896651711	0	0	0	0	0	0	0.0120126933581867
29000	1294000	7413	0	0.00116618477975393	0	0	1.25033662626965	0	0	0	0	0	0.406315089784341	0	0	0	0	0	0	0	3.20415953243363	0	0	14.1594526183698	0	0	0	0	0	0	0
37000	1294000	7414	0	0	0	0	0	0	0	0	0	0	0	0	0	0	0	0	0	0	0.338542975444909	0	0	1.86270214144096	0	0	0	0	0	0	0
45000	1294000	7415	0	0	0	0	0	0	0	0	0	0	0	0	0	0	0	0	0	0	0.0018871501030274	0	0	0.0621980987573149	0	0	0	0	0	0	0
53000	1294000	7416	0	0	0	0	0	0	0	0	0	0	0	0	0	0	0	0	0	0	0.0383449775343064	0	0	0.963827217059208	0	0	0	0	0	0	0
61000	1294000	7417	0	0	0	0	0	0	0	0	0	0	0	0	0	0	0	0	0	0	0.194620548205278	0	0	0.10589145644892	0	0	0	0	0	0	0
69000	1294000	7418	0	0	0.565107697709623	0	1.26576548628213	0	0	0	0	0	0.0471837457660307	0	0	0	0	0	0	0	2.12854700936501	0	0	7.71433579572765	0	0	0.0757034831809228	0	0	0	0.00173924011949795
77000	1294000	7419	0	0.646706397148013	0.661739768086378	0	0.537915665284224	0	0	0	0	0	0.594595613284531	0.607954515786408	0	0	0	0.0559224610302997	0.618310812011704	0	1.33706324090802	0	0.354492569851114	7.93469127063897	0.00735761984562664	0	1.35975074553528	0	0	0	0.00665710859271167
85000	1294000	7420	0	0.0650322810486001	0.865153048255756	0	0.147691854489209	0	0	0	0	0	0.596192123607455	0	0	0	0	0	1.08435721357588	0	0.659973023390238	0	0.657947088472746	3.57652638052109	0.106844260940711	0	0.49537601497156	0	0	0	0
93000	1294000	7421	0	0.0144334076009425	0	0	0.296991836374604	0	0	0	0	0	0.0992777261435644	0	0	0	0	0	0.314839960093369	0	0.0504309035344893	0	6.16963364809965	0.943466046826071	0.224740174650609	0	2.64736195140277	0	0	0	0
101000	1294000	7422	0	0.00182201544567042	0	0	0.0309034834128719	0	0	0	0	0	0.00364403089134084	0.221702739556256	0	0	0	0	0	0	0	0	4.65244047943941	0.817442809848823	0.10440483140711	0	2.98701588738178	0	0	0	0
109000	1294000	7423	0	0	0	0	0.114205854760777	0	0	0	0	0	0	0.146437788723077	0	0	0	0.0287804617948223	0.567260225782701	0	0.0405446570464987	0	6.25206833114565	0.965758759993438	0.134942168910384	0	0.0512373328084909	0	0	0	0
117000	1294000	7424	0	0.0310465687713156	0.195183172718807	0	0.485298519379352	0	0	0	0	0	0.0158901610887542	0.405573506622252	0	0	0	0.128335070578434	0.195183172718807	0	0.228914303607006	0	8.2768879434613	1.25477438994689	0.0154111545242035	0	0.0254976154312203	0	0	0	0
125000	1294000	7425	0	0	0.436266593520884	0	2.27314778689501	0	0	0.619106884390978	0	0	0.775601129805691	0.11931433393825	0	0	0	0.0450771380269473	0	0	0.303905805776137	0	5.15211410618588	4.5090225308581	0.0709792128960562	0	2.56863252527052	0	0	0	0
133000	1294000	7426	0	2.20994269082342	0.0405125781384191	0	14.4103251858002	0	0	2.28471944005903	0	0	0.466555017354419	1.00759915043648	0	0	0	0	0	0	0.189289525145396	0	0.798591137602787	5.6972340568971	0.637117589701207	0	5.13531558834965	0	0	0	0
141000	1294000	7427	0	0.29933074947595	0.504785356354048	0	9.35590534520523	0	0	3.79941684368245	0	0	0.524453734959142	0.813825496346349	0	0	0	0	1.16028557549259	0	0.100481540404032	0	1.02055539602662	9.7383832299042	1.82716064344842	0	5.29766829404215	0	0	0	0
149000	1294000	7428	0	2.25729673544362	0.616347414455138	0	9.29453622545115	0	0	6.33496766855103	0	0	0.842632984961034	6.74390312552443	0	0	0	0	0.0428789341832121	0	0.0559863500490251	0	8.83369421586315	1.61332594278647	2.64012476780987	0	2.46098854069187	0	0	0	0
157000	1294000	7429	0	0.215160147337845	0.177439425879697	0	3.76330144333269	0	0	0.931520514880731	0	0	0.894877129014842	1.09908812907971	0	0	0	0	0.724481814255782	0	0	0	3.93427761932331	2.11758318151586	2.19760163337391	0	4.77286913132945	0	0	0	0
165000	1294000	7430	0	0.17672584098675	0	0	3.32763597100145	0	0	3.81566280889176	0	0	0.660919960975751	1.82228376707194	0	0	0	0	0.0179708313485154	0	0.117384360486884	0	3.65700895954046	0.592152167698347	6.08131490388053	0	8.13651594691535	0	0	0	0
173000	1294000	7431	0	1.02703635169498	0.152703827733456	0	4.20295354458214	0	0	0.348518668347303	0	0	1.12745695792144	6.23577010452384	0	0	0	0	0	0	0.413560885529056	0	0.779538808590999	10.8346278604104	5.57251787561829	0	6.98461433828137	0	0	0	0.251445782266171
181000	1294000	7432	0	0.132085522529929	0.0338918177733801	0	2.61285780649567	0	0	0	0	0	0.28407470579908	3.47794639200995	0	0	0	0	0	0	0	0	0.305129354509155	3.58520452603666	4.52552638664138	0	8.30890425373601	0	0	0	0
189000	1294000	7433	0	0.0208285203959589	0.116017915682785	0	3.08659836718726	0	0	0.828008894413978	0	0	0.327262312198951	1.2098927878041	0	0	0	0.242104733476553	0.279956260182046	0	0.0703982466274878	0	3.2180725329824	2.39760675699743	5.41247852715872	0	9.70827111555694	0	0	0	0.00514825707307084
197000	1294000	7434	0	0.133192639679311	0.335454693732098	0	1.54923026910336	0	0	4.19735589940327	0	0	0	1.04098312100932	0	0	0	0	0.0906521171108758	0	0.0369238654568111	0	3.48498977218147	3.04686729292684	2.56711847707355	0	6.37510579547253	0	0	0	0
205000	1294000	7435	0	0.595445252109115	0.0882506044273897	0	3.70319326502781	0	0	2.96946633779349	0	0	0.43848864402844	1.08078884585444	0	0	0	0	1.88982996557923	0	0.0550982794231407	0	6.9624425386392	1.24207247530759	1.14966528040998	0	3.88573165725284	0	0	0	0
213000	1294000	7436	0	0.0530644794684363	0.194471189972996	0	5.21557276273419	0	0	1.79118437270263	0	0	0.0670993877023498	2.95035872778956	0	0	0	0	3.75689853612637	0	0.0114833693486582	0	0.850299437367962	0.709598189041265	2.51495404890544	0	4.24308770687248	0	0	0	0
221000	1294000	7437	0	0.0811698434851929	0	0	3.05519379653627	0	0	0.0065751566625438	0	0	0.108907293780975	4.9099172382936	0	0	0	0	0.210277595845051	0	0	0	3.1328568854539	1.69329236741639	6.96287749455488	0	2.53297341247708	0	0	0	0
229000	1294000	7438	0	0.0428109014986071	0	0	1.06405304869308	0	0	0.549815872146223	0	0	0.0981634586475852	2.44531058880897	0	0	0	0	0	0	0	0	3.83608220210102	2.34203459678794	9.45804819809339	0	5.54139249674757	0	0	0	0
237000	1294000	7439	0	0.135078395676106	0	0	2.35077506785673	0	0	0.141697289596008	0	0	0	0.756926745707274	0	0	0	0	1.20828423523568	0	0	0	0.700911790448358	1.77191220517938	2.01665852535999	0	1.91746108751119	0	0	0	0
245000	1294000	7440	0	0.0576535143571366	0.0683531760403273	0	3.64839394833795	0	0	4.81689877759813	0	0	0	1.41549607960793	0	0	0	0	0.402317841986377	0	0	0	3.06699044450413	1.91648859552626	2.34400134124858	0	6.41899752274355	0	0	0	0
253000	1294000	7441	0	0.11306986280678	0	0	1.22630231071938	0	0	0.409165288450215	0	0	0	0.37372581257112	0	0	0	0	0	0	0	0	12.9294713000377	0.559309284028567	0.693426978678101	0	0.418808933134103	0	0	0	0
261000	1294000	7442	0	0.0170686365283064	0	0	0.477525091709454	0	0	2.43622448514381	0	0	0	0.208625733281691	0	0	0	0	0	0	0	0	8.07524761188485	1.33660630826482	1.18774038670436	0	0.619367498612421	0	0	0	0
269000	1294000	7443	0	0.00488773072932201	0	0	0.0344555770511201	0	0	0	0	0	0.0204373634942855	0.140723367519333	0	0	0	0	0	0	0	0	2.45927985254847	2.30639513245948	0.457762206170819	0	0.154221857099917	0	0	0	0
277000	1294000	7444	0	0	0	0	0.196144804588563	0	0	0	0	0	0	0.0282592152259621	0	0	0	0	0	0	0	0	0.895347576071526	4.46666413417056	0.322917663275346	0	0.245307165030553	0	0	0	0
285000	1294000	7445	0	0	0	0	0.171040827844412	0	0	0	0	0	0.00157438539211085	4.77119726697356	0	0	0	0	0	0	0	0	0.125328520897246	3.18842822326142	1.0908348300857	0	1.34807436892434	0	0	0	0
293000	1294000	7446	0	0.0831225363610994	0	0	0.617807356570219	0	0	0	0	0	0.375547453560076	0.808592157774997	0	0	0	0	0	0	0	0	0.550463982262669	3.94277192241928	3.41864679595766	0	0.944923213040384	0	0	0	0
301000	1294000	7447	0	0.0154435930341559	0	0	0.422910240730961	0	0	0	0	0	0	0.0955169740338286	0	0	0	0	0	0	0	0	0.708806373414037	1.42443859516054	1.48472239095358	0	0.597073677962273	0	0	0	0
309000	1294000	7448	0	0.125384098775659	0	0	0.975538030301153	0	0	1.31226914616843	0	0	0	2.16164296845403	0	0	0	0	0	0	0	0	1.4843336278206	2.14998832801098	2.76430465074624	0	1.68327228941471	0	0	0	0.0263447739574436
317000	1294000	7449	0	0	0	0	4.60048218502717	0	0	1.75468645311386	0	0	0	0.721930387643683	0	0	0	0	0.474919559243405	0	0	0	7.21547130989442	1.34067491441038	3.32182196805981	0	1.22779367432735	0	0	0	0.0432556280862064
325000	1294000	7450	0	0.0578703489023569	0	0	0.350205842803639	0	0	0.881947422152973	0	0	0	0.689721300128714	0	0	0	0	0	0	0	0	4.62477838771419	0.706800615951434	0.571489695737108	0	4.95567509121864	0	0	0	0
333000	1294000	7451	0	0	0	0	1.98301751367078	0	0	2.57668473654368	0	0	0	0.788688120841718	0	0	0	0	0.886154237266051	0	0	0	7.38880348844294	1.04747490538571	1.96668309318764	0	0.745000968063019	0	0	0	0
341000	1294000	7452	0	0.108652980266528	0	0	2.44898226131288	0	0	2.2259473143734	0	0	0	1.27978754122839	0	0	0	0	0.0559946557987319	0	0	0	4.24383318397499	0.887724471480586	1.46172295036688	0	0.413183327669224	0	0	0	0
349000	1294000	7453	0	0.321389867898274	0	0	10.0515585772276	0	0	2.49951845713416	0	0	0	0.682354402914901	0	0	0	0	0.55912565551807	0	0	0	18.3278535261234	4.87849026098501	2.00307444621942	0	0.927685684124517	0	0	0	0
357000	1294000	7454	0	0	0	0	4.96437066465255	0	0	0.477742002721927	0	0	0.377006289979209	1.44788330949988	0	0	0	0	0.0863917119200516	0	0	0	6.32860276485315	0.718234662575904	1.83530817961851	0	1.63924282654494	0	0	0	0
365000	1294000	7455	0	0.283188769992972	0	0	2.10085301737287	0	0	0.874794635987645	0	0	0	0.954433808721981	0	0	0	0	0.0110790704054349	0	0	0	4.90671795203946	7.29801547388281	2.40291875677476	0	0.670304605793876	0	0	0	0
373000	1294000	7456	0	0.114503876214538	0	0	1.71589370144589	0	0	0.970641513377908	0	0	0	1.3178607259099	0	0	0	0	0.448009095592024	0	0	0	2.75457243952642	0.414080128329121	4.23941532378712	0	0.280967765697858	0	0	0	0
381000	1294000	7457	0	0	0	0	1.42612010715282	0	0	0.714211720653226	0	0	0	2.1682386600617	0	0	0	0	0	0	0	0	2.90989513809361	0.035794473186396	2.16467085486411	0	1.29577762646257	0	0	0	0
389000	1294000	7458	0	0	0	0	1.17478475286385	0	0	0.084010960428681	0	0	0	2.51942680315146	0	0	0	0	0	0	0	0	3.93785829698973	0.396254858678904	3.54171067329054	0	5.45896245938061	0	0	0	0
397000	1294000	7459	0	0	0	0	2.24065697785451	0	0	0.0159072996433582	0	0	0	1.1043880783693	0	0	0	0	0	0	0	0	2.3545320900016	0.524714272478201	2.03075177023522	0	1.09002516080372	0	0	0	0
405000	1294000	7460	0	0	0	0	1.20022344666639	0	0	0.145137021877783	0	0	0	0.522478277165355	0	0	0	0	0	0	0	0	2.48939767393213	0.804907609548293	0.594455448125405	0	0.444531295267304	0	0	0	0
413000	1294000	7461	0	0	0	0	0.339293077530037	0	0	1.21705808072468	0	0	0	0	0	0	0	0	0	0	0	0	1.97258864868212	1.03538209067134	0.0683589863000182	0	0.177544281695425	0	0	0	0
421000	1294000	7462	0	0	0	0	0.184346706725753	0	0	0	0	0	0	0	0	0	0	0	0	0	0	0	0.774766061679579	0.627165696975981	0.141992530811139	0	0.685239855835414	0	0	0	0
429000	1294000	7463	0	0	0	0	1.00972435845308	0	0	0	0	0	0	0	0	0	0	0	0	0	0	0	0.032899080374785	0.327891228396866	0.280805036051905	0	0.026520463490477	0	0	0	0
437000	1294000	7464	0	0	0	0	2.81597112666765	0	0	0	0	0	0	4.23541651621169	0	0	0	0	0	0	0	0	0.363841293510399	0.592297753242502	4.5026915700723	0	0.00380735722708259	0	0	0	0
445000	1294000	7465	0	0	0	0	3.29693234909058	0	0	1.06767899003383	0	0	0	1.55095108625405	0	0	0	0	0	0	0	0	3.27686616041533	0.0950672648785878	3.39217183189625	0	0.711599339927592	0	0	0	0
453000	1294000	7466	0	0.0124925529152328	0	0	9.66997425963361	0	0	4.29722896794077	0	0	0	3.85316656631735	0	0	0	0	0	0	0	0	2.39786502146353	1.85757868774362	4.562029582557	0	0.983396244428416	0	0	0	0
461000	1294000	7467	0	0	0	0	14.4816476221859	0	0	3.12351823977326	0	0	0	0.580891412379729	0	0	0	0	0	0	0	0	6.36878361128195	2.55468243874016	4.04312614224515	0	0.25168352863245	0	0	0	0
469000	1294000	7468	0	0.0365958619454635	0	0	2.39236032786039	0	0	2.71919396823471	0	0	0	0.209634625477625	0	0	0	0	0	0	0	0	6.50022563420728	0.924923507915119	4.89095594422461	0	1.46304091678628	0	0	0	0
477000	1294000	7469	0	0.0425720541228316	0.0311348382240425	0	6.74694452354048	0	0	0.0639875536398732	0.0113823821677278	0	0	2.05377876590707	0	0	0	0	0	0	0	0	7.73579486672824	0.261918388273469	3.83939541640906	0	1.55457543967925	0	0	0	0
485000	1294000	7470	0	0.141889373361476	0	0	6.14441548074285	0	0	1.5407557007923	0	0	0	0.582780887078157	0	0	0	0	0	0	0	0	7.26834679222884	4.82484910927982	8.13404759973744	0	1.19451290413875	0	0	0	0
493000	1294000	7471	0	0.581669440637994	0	0	4.50401740206822	0	0	0.287770013704474	0	0	0	3.27598213420353	0	0	0	0	0	0	0	0	5.81515237584118	6.47726892749826	6.17073263592855	0	2.91921625885539	0	0	0	0
501000	1294000	7472	0.474439378688854	0	0	0	0.787693866811597	0	0	0	0	0	0	0.493910038540281	0	0	0	0	0.173996736786973	0	0	0	0.173996736786973	0.302723935349342	7.81250927868086	0	2.15049364915968	0	0	0	0
509000	1294000	7473	0	0	0	0	1.11688218086754	0	0	0.388088887092405	0	0	0	6.32721426327986	0	0	0	0	0	0	0	0	4.80221493188873	0.228332122085398	2.02546050308086	0	0	0	0	0	0
517000	1294000	7474	0	0.877162970781404	0	0	0.485815049606922	0	0	0	0	0	0	10.5107264582438	0	0	0	0	0	0	0	0	7.42285829655115	0.759113649162103	3.26007873551325	0	0.843565607663862	0	0	0	0
525000	1294000	7475	0	0	0	0	3.04035259735966	0	0	31.9721579266354	0	0	0	1.95273123470019	0	0	0	0	0	0	0	0	0	0	1.08762136265947	0	0	0	0	0	0
-19000	1286000	7703	0	0.073763316105396	0	0	0	0	0	0	0	0	0.68938367605455	0	0	0	0	0	0	0	0.133096167855032	0	0	0	0	0	0	0	0	0	0
-11000	1286000	7704	0	0	0	0	0	0	0	0	0	0	0	0	0	0	0	0	0	0	0.0149653170242899	0	0	0	0	0	0	0	0	0	0
-3000	1286000	7705	0	0	0	0	0	0	0	0	0	0	0	0	0	0	0	0	0	0	0	0	0	0	0	0	0	0	0	0	0
5000	1286000	7706	0	0	0	0	0	0	0	0	0	0	0	0	0	0	0	0	0	0	0	0	0	0	0	0	0	0	0	0	0
13000	1286000	7707	0	0	0	0	0	0	0	0	0	0	0	0	0	0	0	0	0	0	0	0	0	0	0	0	0	0	0	0	0
21000	1286000	7708	0	0	0	0	0	0	0	0	0	0	0	0	0	0	0	0	0	0	0	0	0	0	0	0	0	0	0	0	0
29000	1286000	7709	0	0	0	0	0	0	0	0	0	0	0	0	0	0	0	0	0	0	0.0485603828769058	0	0	0.372263874630727	0	0	0	0	0	0	0.0852668688691724
37000	1286000	7710	0	0	0	0	0	0	0	0	0	0	0	0	0	0	0	0	0	0	0.102337290937748	0	0	3.77124511283691	0	0	0	0	0	0	0.000201695619269415
45000	1286000	7711	0	0	0	0	0	0	0	0	0	0	0	0	0	0	0	0	0	0	0	0	0	0.389020634940722	0	0	0	0	0	0	0
53000	1286000	7712	0	0	0	0	0	0	0	0	0	0	0	0	0	0	0	0	0	0	0	0	0	0.0309997539028356	0	0	0	0	0	0	0
61000	1286000	7713	0	0	0.208099150897861	0	0.0316473600546524	0	0	0	0	0	0.100697898481512	0	0	0	0	0.208099150897861	0	0	2.24723911663207	0	0	2.36987447154964	0	0	0.0410533693414072	0	0	0	0.138925391632822
69000	1286000	7714	0	0.00673254195546551	0.0829660581167287	0	0.275320202235912	0	0	0	0	0	2.96891238270887	0.000551233873396177	0	0	0	0.0721820073937078	0.0606896187605649	0	5.97809057270209	0	0.495232425012002	9.33495838992941	0.00945272519989158	0	0.671129329879023	0	0	0	0
77000	1286000	7715	0	0	0	0	0.0387482401245732	0	0	0	0	0	0.259978423045057	0.0489747847131016	0	0	0	0	0.432941909424404	0	0.0871762843615807	0	1.33205551818017	0.51270110033401	0.0811762301225482	0	1.28340738998172	0	0	0	0
85000	1286000	7716	0	0.378830758194228	0.302248738287829	0	0.170022638851474	0	0	0	0	0	0.0230939921093983	0.0871869950109913	0	0	0	0	0.525842704423116	0	0.0436914967350003	0	4.56309904520178	1.74912388905886	0.739263287764929	0	1.38384014268294	0	0	0	0
93000	1286000	7717	0	0.139953000441994	0	0	0.0108307776642316	0	0	0	0	0	0.00474266255036081	0.0106469701276126	0	0	0	0	0.00827466887829905	0	0	0	2.75236823248357	3.44916859673965	0.15178404867844	0	2.72034284117013	0	0	0	0
101000	1286000	7718	0	0.0647228581855415	0	0	0.55506130467047	0	0	0	0	0	0.177593410562984	0.797099971704987	0	0	0	0	0	0	0.0242304597630181	0	6.07883872903172	1.40691282137706	0	0	3.75935070675312	0	0	0	0
109000	1286000	7719	0	0.0281769715735604	0.503649967273967	0	0.365673598014025	0	0	0	0	0	0.311684463519514	0.689813680556764	0	0	0	0.467640344653932	0.630182671911628	0	0.0148888056071983	0	4.24951989210941	0.894286047883029	0.0854845218036775	0	1.28708686533471	0	0	0	0
117000	1286000	7720	0	0	0	0	0.0173246484243325	0	0	0	0	0	0	0	0	0	0	0	0	0	0	0	7.12645245972138	0.206438248851439	0.0421505869438947	0	1.3256296090757	0	0	0	0
125000	1286000	7721	0	0	0	0	0.578192106689972	0	0	0	0	0	0	0	0	0	0	0	0.0456167896190309	0	0.140634951544578	0	7.02705705126826	0.622559214310997	0.0758482204992578	0	3.17861611663223	0	0	0	0
133000	1286000	7722	0	0	0	0	1.3250130965433	0	0	0	0	0	0.0376933325990244	0.742778893826796	0	0	0	0	5.85618294486126	0	0.117836814483372	0	16.9818746199714	0.570840780309097	0.0457007338396527	0	0.160852363729325	0	0	0	0
141000	1286000	7723	0	0.00868207033207396	0.532049456290809	0	1.15406101459776	0	0	0.777257686491288	0	0	0.0184754189725734	0.389494830121433	0	0	0	0	0	0	0.0157728573919279	0	5.73749564062582	0.44749401188613	1.58223706902136	0	0.832148949508897	0	0	0	0
149000	1286000	7724	0.00202981076722857	0	0.446371398610299	0	2.93521730495676	0	0	2.30359875317619	0.0112105776994652	0	0.953213008924674	1.71136787656597	0	0	0	0	0.440067389188971	0	0.0545139814835808	0	6.73438604672027	3.41213422295189	0.291217224068259	0	9.69879417713995	0	0	0	0
157000	1286000	7725	0.0175216884885564	0	0.106485966274544	0	4.56549429229934	0	0	3.48595047869962	0	0	0.104646832645701	4.12892301445989	0	0	0	0	0.952909190048834	0	0	0	6.9517190757605	1.12622595412733	0.20237061014487	0	1.56215007010653	0	0	0	0
165000	1286000	7726	0	0.00209086593969716	0	0	3.36505356810329	0	0	2.22297266702264	0	0	0.046816525629899	0.474017208912743	0	0	0	1.15096547228267	0.139105916345942	0	0.00130731624438256	0	3.14728093457974	2.36974900697494	0.404907575687082	0	4.84100329248573	0	0	0	0.0204690001767448
173000	1286000	7727	0	0	0.852397644788923	0	0.414706293685722	0	0	0.396565688917286	0	0	0.382964281680045	2.82973318349466	0	0	0	0	0	0	0.0396923029389456	0	6.29554087301635	1.46464968936683	8.23462316467397	0	6.28229170475389	0	0	0	0
181000	1286000	7728	0	0.0836193194211349	1.40105919383156	0	2.4450407506356	0	0	0.178776043895015	0	0	1.62459631102323	2.0972762967651	0	0	0	0	0.132609028181309	0	0.0364599707462285	0	5.16171437865486	1.30474979128448	5.97584127877237	0	2.72653920260737	0	0	0	0
189000	1286000	7729	0	0.152307005813954	1.15318074182098	0	0.807239340612775	0	0	0.712178633022404	0	0	0.321931471734737	0.612298676816218	0	0	0	0	0.225824804390221	0	0.000615780932341469	0	1.0255679993553	11.0704714901934	0.823509922828475	0	0.990607958701408	0	0	0	0
197000	1286000	7730	0	0	0.0105155630454699	0	2.26622871909054	0	0	1.03327219640563	0	0	0.260103212235259	0.379961154465606	0	0	0	0	0.215247651486936	0	0.464032898334149	0	4.21150621162423	2.03007091239718	0.217801557809713	0	2.777251177016	0	0	0	0
205000	1286000	7731	0	0	0.489599905033516	0	5.70611299372225	0	0	5.09891789774786	0	0	0.122051544610595	2.02339496086519	0	0	0	0.0648667824527467	1.30002091624657	0	0.15612034643803	0	7.66039117764389	7.60702490309507	0.453329132587054	0	1.07999144360392	0	0	0	0.0528313981983763
213000	1286000	7732	0	0	1.21533148901967	0	8.59733324523575	0	0	7.98986357499431	0	0	0	1.69330157381973	0	0	0	0.50777456382252	3.94583924555731	0	0.155123328343492	0	8.03555865213543	1.45479787919666	4.29211791304267	0	2.53671607275109	0	0	0	0
221000	1286000	7733	0	1.07625197994355	0	0	3.0640372169028	0	0	7.0807481447357	0	0	0	1.75308977779298	0	0	0	0	0.349639668948724	0	0	0	13.5235800983157	0.0433716006062445	1.02569357498089	0	4.19539860092509	0	0	0	0
229000	1286000	7734	0	0.141053494208049	0	0	4.30140564330436	0	0	5.3037556535588	0	0	0.0926245527809749	1.99843425643898	0	0	0	0	1.32585719996572	0	0	0	9.29434072252271	0.779629219264082	3.22250949522289	0	5.6674355730559	0	0	0	0
237000	1286000	7735	0	0.121848590760845	0.0724516220395206	0	0.947006551300747	0	0	7.38551709737555	0	0	0	1.61560607735187	0	0	0	0	0.336521094200462	0	0	0	5.31696268333935	0.239281669857966	1.9356558839473	0	11.6482580951829	0	0	0	0
245000	1286000	7736	0	0.118248641395543	0.417754114483594	0	1.86161193977258	0	0	0.151096464356742	0	0	0.0592249861677937	0.633987029244458	0	0	0	0	0.539529275013444	0	0	0	3.47313304962048	1.8200788959858	6.61027867087275	0	9.39077365904971	0	0	0	0
253000	1286000	7737	0	0	0	0	1.00812605838404	0	0	0	0	0	0.0373604982259818	2.22929756745256	0	0	0	0	0	0	0	0	9.39913284224272	0.101795773220817	6.86417225655382	0	1.84621840216708	0	0	0	0
261000	1286000	7738	0	0.113433259888473	0	0	3.04368856880016	0	0	0.408025623814979	0	0	0	1.11657182420401	0	0	0	0	0.217938633168452	0	0	0	13.3384051591854	1.76590194527806	1.74972654397009	0	1.21120061608706	0	0	0	0
269000	1286000	7739	0	0.0258306896000641	0	0	1.17354761242652	0	0	3.01697060564741	0	0	0.000264257032407696	0.52778662888896	0	0	0	0	0.820046357749423	0	0	0	4.66485807462633	0.294222975717891	3.26008195558595	0	0.640945262069106	0	0	0	0
277000	1286000	7740	0	0	0	0	0.286016325990607	0	0	1.43458554783491	0	0	0	0.661781867605211	0	0	0	0	0	0	0	0	3.53379942043952	5.58217781807534	3.29166312909581	0	1.52862700019215	0	0	0	0
285000	1286000	7741	0	0.0388665641601205	0	0	0.462807880966055	0	0	0.370858989300532	0	0	0	1.20781292720494	0	0	0	0	0	0	0	0	1.25164619451124	4.57362939785785	3.06416278107374	0	2.32798535807826	0	0	0	0
293000	1286000	7742	0	0.0068546467171897	0	0	0.382298906960037	0	0	0.110035411113262	0	0	0.293975699131015	0.727246585020371	0	0	0	0	0	0	0	0	1.80998871795554	1.54906909990883	0.817833862291563	0	0.531902302286052	0	0	0	0.000579791103493252
301000	1286000	7743	0	0.0370522827495896	0	0	2.07273776471345	0	0	0.214265880540724	0	0	0	4.02056862482299	0	0	0	0	0.0536455603721176	0	0	0	2.43925734203593	2.07406952100804	1.53022907370944	0	0.373924917018242	0	0	0	0.000977761654509029
309000	1286000	7744	0	0.22452207990847	0	0	2.40827323884614	0	0	2.76812070836015	0	0	0	4.49732417167833	0	0	0	0	0	0	0	0	2.14304757074363	0.216399844061889	3.96154988445683	0	1.59826118754866	0	0	0	0
317000	1286000	7745	0	0.178710521140266	0	0	4.20058597556362	0	0	0.789861246998899	0	0	0	0.28341251349921	0	0	0	0	0.946917534260164	0	0	0	2.99328806936799	0.786326397778369	1.8721939073899	0	1.44081236614029	0	0	0	0.0116945634047132
325000	1286000	7746	0	1.41987049823861	0	0	0.649022721503454	0	0	2.93225713874041	0	0	0	0.256966074564734	0	0	0	0	0	0	0	0	2.12170306216479	0.334683460197743	0.314042717407746	0	2.48758030137011	0	0	0	0
333000	1286000	7747	0	0.348626040065681	0.0546166401073517	0	1.40454676299028	0	0	2.12693251800743	0	0	0.0487531378334837	0.789638451835836	0	0	0	0	0.0719363409465398	0	0	0	6.30335671545117	0.0633197969171781	1.98988493219498	0	4.83541140435963	0	0	0	0
341000	1286000	7748	0	0	0	0	2.89328293662349	0	0	1.29114316612402	0	0	0	0	0	0	0	0	0	0	0	0	4.82719387743002	0.0458866042771132	2.45198932204737	0	1.93937189440616	0	0	0	0
349000	1286000	7749	0	0.34877496394117	0	0	1.12920626118314	0	0	0.153981131617262	0	0	0	0.0397434402048337	0	0	0	0	0.19589394815864	0	0	0	2.69299249753082	3.0280509098575	1.52424214144307	0	0.64979992114757	0	0	0	0
357000	1286000	7750	0	0.0201216145821074	0	0	2.23478875307512	0	0	0	0	0	0	0.208992205367391	0	0	0	0	0	0	0	0	7.1002462229828	0.514502158457471	3.26114822950291	0	2.04516196372566	0	0	0	0
365000	1286000	7751	0	0	0	0	4.06043108528401	0	0	0	0	0	0	0.306815638304787	0	0	0	0	0	0	0	0	4.94140064379812	1.16309594018176	0.462576310365056	0	0.779514348456498	0	0	0	0
373000	1286000	7752	0	0	0	0	0.330981706508454	0	0	0	0	0	0	0.0394845205757439	0	0	0	0	0	0	0	0	2.92943468983086	0.269565552968485	1.55928999890568	0	0.806456969261428	0	0	0	0
381000	1286000	7753	0	0	0	0	0.340450207806984	0	0	0.0991105507624412	0	0	0	1.48313069444451	0	0	0	0	0	0	0	0	4.28915170447206	1.11035861520565	4.34557180401436	0	0.795652106180019	0	0	0	0
389000	1286000	7754	0	0	0	0	3.40275515052166	0	0	0	0	0	0	0.776576140148618	0	0	0	0	0	0	0	0	5.80024812405517	1.70455062229415	5.24678211812599	0	0.904422686749471	0	0	0	0.0161083854479951
397000	1286000	7755	0	0	0	0	1.90821751835316	0	0	0	0	0	0	1.46467884563021	0	0	0	0	0	0	0	0	3.93685486063346	0.735398715045617	3.20137836006218	0	1.22409055422522	0	0	0	0
405000	1286000	7756	0	0.263925901814268	0	0	1.71521518472736	0	0	0	0	0	0	0.858567964280807	0	0	0	0	0	0	0	0	5.59454762482417	1.33107031994823	1.93602119662494	0	1.27902989423249	0	0	0	0
413000	1286000	7757	0	0	0	0	0.998702847669295	0	0	0	0	0	0	0	0	0	0	0	0	0	0	0	2.57281202254169	0.908879605963229	1.10118440442333	0	0.928186498291396	0	0	0	0
421000	1286000	7758	0	0	0	0	3.79531893672494	0	0	0	0	0	0	0	0	0	0	0	0	0	0	0	0.585065170477698	1.47290168629848	3.13414081634777	0	0.286427506830511	0	0	0	0
429000	1286000	7759	0	0	0	0	0.441120572911742	0	0	0.0475022859386815	0	0	0	1.55221656785461	0	0	0	0	0	0	0	0	8.73478899060804	0.229138573533025	1.83867609462929	0	0.0961632527098167	0	0	0	0
437000	1286000	7760	0	0	0	0	0.484517370132321	0	0	1.90491422396523	0	0	0	0.0517266380207132	0	0	0	0	0	0	0	0	1.95191984030924	2.36214386166114	2.42247296782645	0	0.0587424720828481	0	0	0	0
445000	1286000	7761	0	0	0	0	5.78839826926681	0	0	2.34984175342474	0	0	0	2.40184402941677	0	0	0	0	0	0	0	0	2.96568455113069	0.455906327007763	1.82855960157052	0	1.72386469046954	0	0	0	0
453000	1286000	7762	0	0	0	0	9.51472548476552	0	0	2.00574728813664	0	0	0	2.76325983796539	0	0	0	0	0	0	0	0	13.3396628902833	1.40362439991189	4.94423151722066	0	0.314349905131531	0	0	0	0
461000	1286000	7763	0	0	0	0	9.74133394566065	0	0	6.59546660128795	0	0	0	0.785356882353966	0	0	0	0	0	0	0	0	5.7558559629065	5.52728420884904	6.60523659508396	0	0.813975244955557	0	0	0	0
469000	1286000	7764	0	0	0	0	6.45978929816086	0	0	1.95548084103199	0	0	0	0.348805485428214	0	0	0	0	0.216893762034248	0	0	0	6.20394769251232	0.985937850090005	5.69363619995619	0	0.544156151383678	0	0	0	0
477000	1286000	7765	0	0	0	0	3.99102514162678	0	0	1.3080910326474	0	0	0	0.312845909420478	0	0	0	0	0	0	0	0	6.02529724337943	0.566184530954624	4.54801206201759	0	0.984797889760326	0	0	0	0
485000	1286000	7766	0	0	0	0	4.75589365814894	0	0	0.668163471922076	0	0	0	0.73766556970268	0	0	0	0	0	0	0	0	4.10898029280856	1.24659160537051	4.03193240967262	0	1.54680294599997	0	0	0	0
493000	1286000	7767	0	0	0	0	6.94646741358224	0	0	6.14618119371725	0	0	0	0.70991761250297	0	0	0	0	0.107746044160785	0	0	0	1.79206088042586	1.52694195520174	2.24705042737528	0	0.17580155836733	0	0	0	0
501000	1286000	7768	0	0.582188181729216	0	0	7.80801959454597	0	0	10.5239445368875	0	0	0	1.37564851580587	0	0	0	0	0.0531665343363063	0	0	0	0.179522248802252	1.33015485133742	5.98164051857192	0	4.12811849298969	0	0	0	0
509000	1286000	7769	0	0.0299782163699346	0	0	4.05722954655494	0	0	21.4980067590514	0	0	0	2.71349295436308	0	0	0	0	3.33738747816612	0	0	0	5.43720244222432	1.78961308370264	1.04435084912902	0	0.697890668886547	0	0	0	0
517000	1286000	7770	0	0	0	0	5.42848484323655	0	0	2.60227085930689	0	0	0	0	0	0	0	0	0	0	0	0	2.48069008038611	0.859883913954367	8.72708762097066	0	9.2382894081904	0	0	0	0
525000	1286000	7771	0	0	0	0	5.23499972528761	0	0	0.608994727919427	0	0	0	1.50727035834449	0	0	0	0	0	0	0	0	0.957114158820173	1.73887330424123	5.16910709401024	0	0.819401894312395	0	0	0	0
533000	1286000	7772	0	0	0	0	0	0	0	0	0	0	0	0	0	0	0	0	0	0	0	0	1.6144459284104	0	1.6144459284104	0	0	0	0	0	0
-19000	1278000	7999	0	0.0644894143219149	0	0	0	0	0	0	0	0	0.882257747652238	0	0	0	0	0	0	0	0.11716568841267	0	0	0	0	0	0	0	0	0	0
-11000	1278000	8000	0	0	0	0	0	0	0	0	0	0	0	0	0	0	0	0	0	0	0	0	0	0	0	0	0	0	0	0	0
-3000	1278000	8001	0	0	0	0	0	0	0	0	0	0	0	0	0	0	0	0	0	0	0.334885231381993	0	0	0	0	0	0	0	0	0	0
5000	1278000	8002	0	0	0	0	0	0	0	0	0	0	0	0	0	0	0	0	0	0	0	0	0	0	0	0	0	0	0	0	0
13000	1278000	8003	0	0	0	0	0	0	0	0	0	0	0	0	0	0	0	0	0	0	0	0	0	0	0	0	0	0	0	0	0
21000	1278000	8004	0	0	0	0	0	0	0	0	0	0	0	0	0	0	0	0	0	0	0.122057554572726	0	0	2.29818126170011	0	0	0	0	0	0	0.110557777313922
29000	1278000	8005	0	0	0	0	0	0	0	0	0	0	0	0	0	0	0	0	0	0	0.000970754011220329	0	0	1.35821093030636	0	0	0	0	0	0	0
37000	1278000	8006	0	0	0	0	0	0	0	0	0	0	0.000414878877222006	0	0	0	0	0	0	0	0	0	0	0.0588487399151061	0	0	0	0	0	0	0
45000	1278000	8007	0	0	0	0	0	0	0	0	0	0	0	0	0	0	0	0	0	0	0	0	0	0.334659141999182	0	0	0	0	0	0	0
53000	1278000	8008	0	0	0	0	0	0	0	0	0	0	0.019503543670443	0	0	0	0	0	0	0	0.019503543670443	0	0	0.175909116356778	0	0	0	0	0	0	0
61000	1278000	8009	0	0	0.125431694531958	0	0.0697746411299738	0	0	0	0	0	0.0860027379102409	0	0	0	0	0	0	0	1.06989281814807	0	0	1.64638395647869	0	0	0	0	0	0	0.0593034669070013
69000	1278000	8010	0	0.0328348025258548	0.725795511882392	0	0.626147783088295	0	0	0	0	0	2.60340289565024	0	0	0	0	0.0193718230533944	0.194551735064971	0	5.0469393456149	0	0.11006661243424	3.18798275906955	0.00866169953760904	0	5.80488761143878	0	0	0	0
77000	1278000	8011	0	0.000853575075617098	0.0455441417733053	0	0.00119427255800455	0	0	0	0	0	0.445014790645707	0	0	0	0	0	0.0455441417733053	0	0.291190730322111	0	1.69534128153632	9.07970008054718	0.0390233632338065	0	2.70912803320731	0	0	0	0
85000	1278000	8012	0	0.00397765228181887	1.27924815276737	0	0.388704144268785	0	0	0	0	0	0.212365770497454	0	0	0	0	0	1.33362068454889	0	0.00116392577610803	0	2.49331154758175	1.06368583831329	0.0199153682254698	0	0.716316990297036	0	0	0	0
93000	1278000	8013	0	0.000370273323833167	0.0543504628593102	0	1.8429546273486	0	0	0	0	0	0.0241692125995803	0	0	0	0	0.220493417986427	0.127244668294633	0	0.0382237692984404	0	7.66522007225549	1.15551956433019	0.505793533788388	0	0.557779011689209	0	0	0	0.0183709472906707
101000	1278000	8014	0	0	0	0	1.43720350766646	0	0	0	0	0	0.0608281914204875	0.483202930147079	0	0	0	0.148529017094376	1.25829368178763	0	0.382039884662534	0	5.43894084420281	1.82272033574743	0.156686110617745	0	1.00990064299179	0	0	0	0
109000	1278000	8015	0	0	0	0	0	0	0	0	0	0	0.0195583934812318	0.502233953191731	0	0	0	0	0.0154169976546341	0	0	0	7.10519375993647	0.871219366495744	2.3223636325662	0	1.64775379552191	0	0	0	0
117000	1278000	8016	0	0.00288537327834973	0	0	0.120692097475315	0	0	0	0	0	0	0	0	0	0	0	0	0	0	0	7.07895505176809	0.810186552465276	0.807821071537345	0	0.812426971213115	0	0	0	0.00288537327834973
125000	1278000	8017	0	0	0	0	0.274709715061597	0	0	0	0	0	0	0	0	0	0	0	0	0	0	0	14.6875359571524	0.035490434107702	0.0307826498852969	0	0.867861853903517	0	0	0	0
133000	1278000	8018	0	0.16894130989732	0	0	0.62423437660132	0	0	0	0	0	0.39645226989467	0	0	0	0	0	0	0	0.7967136912889	0	7.86758202939815	2.76618972829298	0.0146719201348051	0	0.103083280815762	0	0	0	0.16894130989732
141000	1278000	8019	0	0.000329304029289757	0.0858427120385025	0	0.359503956596632	0	0	0	0	0	0.511589011556588	0.0613874509314739	0	0	0	0.0760377220768784	0.327058888014769	0	0.962513173761562	0	12.0036796822736	1.23785042492159	0.0636652192550884	0	0.241489445523316	0	0	0	0
149000	1278000	8020	0.0229729828283925	5.51180935879929e-05	0.294372562650057	0	0.341295980232786	0	0	0.559693016017911	0	0	0	0.341689411282074	0	0	0	0	0.394098918335191	0	0.837229953320693	0	7.49889439323802	1.31480972215128	0	0	2.39432107734463	0	0	0	0
157000	1278000	8021	0	1.70106469119321	1.68434905863351	0	0.825124787191715	0	0	1.27998287070312	0	0	0.765437972715371	0.547209092911553	0	0	0	0.0790701365093168	2.58936283460714	0	0.39648990786632	0	0.950592771725671	1.41982332212099	0.20150574487682	0	0.527144137796978	0	0	0	0
165000	1278000	8022	0	0.0437682058452921	0.00115100012081907	0	1.18528421645548	0	0	3.62700093323349	0	0	0.0376247885288307	0.00530920445338456	0	0	0	0.015458278338631	0.01660927845945	0	0.0437682058452921	0	2.93177645367839	1.96385326936811	0.0116856664160539	0	2.21641850611139	0	0	0	0.00127819785763082
173000	1278000	8023	0	0	0.036867951238722	0	0.345201887774729	0	0	2.21890055386072	0	0	0.0509261814630614	5.05402189814642	0	0	0	0	0.00167938998701516	0	0	0	1.42135657007691	1.84395508464694	0.503107354085557	0	2.90844245150188	0	0	0	0
181000	1278000	8024	0	0.0227219499306418	0	0	1.09018154087478	0	0	2.37810481356338	0	0	0	0	0	0	0	0	1.33128657226047	0	0.283396473654772	0	3.95769455681076	1.35774203446688	0	0	2.47078006854676	0	0	0	0
189000	1278000	8025	0	0.488741593447937	0	0	0.0208523364832221	0	0	0.429489822023781	0	0	0.00535171621185233	0.000762483580777139	0	0	0	0	0	0	0.00111351909809062	0	6.75336829766391	1.50299472831201	0.0554562870068668	0	0.450439473920293	0	0	0	0
197000	1278000	8026	0	0	0.899360639341393	0	3.8864787488072	0	0	1.26169530326704	0	0	1.27383450205454	3.15681948465665	0	0	0	0.371346144050911	0.428575357454514	0	0.00332314490606056	0	8.59020838245394	10.7675178463595	4.17091213542268	0	3.82392394118914	0	0	0	0
205000	1278000	8027	0	0	0.366779025148217	0	3.5012669572319	0	0	2.79797610725003	0	0	0	2.35908477476996	0	0	0	0.233528689935225	1.96606969025954	0	0.0200545005700567	0	5.51720489868547	7.23637151685195	2.95919773179605	0	2.91655315177692	0	0	0	0
213000	1278000	8028	0	0.986068223162409	0	0	2.29007021895913	0	0	4.09438032423807	0	0	0	2.38160569706496	0	0	0	0	0.18599584691881	0	0	0	3.02835829914195	2.37078014535586	3.33078099555613	0	4.42591541718984	0	0	0	0
221000	1278000	8029	0	0.68131847470497	0	0	2.8159158276165	0	0	7.36172169970047	0	0	0.548392899706371	0.613162799428519	0	0	0	0.0905346734689831	0.00931231025644604	0	0	0	3.40458120272629	2.16947331032047	1.91665165072944	0	0.457436683722022	0	0	0	0
229000	1278000	8030	0	0	0	0	10.896949405129	0	0	2.29114207915511	0	0	0	0.774310393329653	0	0	0	0	1.60715784145938	0	0.00558304146467608	0	8.88124305855738	1.9325263490827	2.0366195667705	0	1.96196073375563	0	0	0	0
237000	1278000	8031	0	0	0	0	3.1223959779671	0	0	0.97434677117243	0	0	0	1.43293695466454	0	0	0	0	0.101204922697014	0	0	0	10.9120767149338	0.149478838587258	0.201747493674378	0	3.90258347731057	0	0	0	0
245000	1278000	8032	0	0	0	0	1.15148226628359	0	0	0.531009780352339	0	0	0	1.05406425522368	0	0	0	0	0.00729631732610145	0	0	0	5.79930178556859	5.34678444944228	3.63761791550702	0	2.72991961939779	0	0	0	0
253000	1278000	8033	0	0.0536590891510253	0	0	2.51656172058889	0	0	3.25627390831935	0	0	0.30053109481509	2.68547348073192	0	0	0	0	0	0	0	0	0.96239505473601	1.46897963175172	5.07956532107101	0	2.81639774521775	0	0	0	0
261000	1278000	8034	0	0.0716715814416714	0	0	4.14886489804708	0	0	2.16654036908654	0	0	0	0.841386391568215	0	0	0	0	0.655297637482638	0	0	0	5.07906810784804	1.31805105195147	3.37935511966805	0	6.91684234290117	0	0	0	0
269000	1278000	8035	0	0	0	0	1.26053898191333	0	0	0.516567042714471	0	0	0	1.07725590629383	0	0	0	0	0	0	0	0	7.5447297082479	1.32161093245859	1.74888267160101	0	1.71321892957509	0	0	0	0
277000	1278000	8036	0	0	0	0	3.4825809009126	0	0	1.22973797602458	0	0	0	1.20960217507767	0	0	0	0	0	0	0	0	13.263797278687	6.31730784490611	5.63464373189061	0	2.34323615229541	0	0	0	0
285000	1278000	8037	0	0.031044626778203	0	0	1.09914294158799	0	0	0.329359499305438	0	0	0	0.563298152632359	0	0	0	0	0.142392158564224	0	0	0	13.4078426566588	1.46688752844758	0.903012152077012	0	1.83473095742894	0	0	0	0
293000	1278000	8038	0	0	0	0	3.3816453048878	0	0	2.3298038906975	0	0	0	0.603796561866829	0	0	0	0	0.453213557835437	0	0	0	6.11412099473254	2.32141240845994	1.05357751973175	0	2.6402023565644	0	0	0	0
301000	1278000	8039	0	0	0	0	1.50621205784181	0	0	0.858120524017709	0	0	0	2.81937781175447	0	0	0	0	0.341930952906817	0	0	0	6.56088012031375	0.583102995857061	1.7786382345635	0	0.956038250097948	0	0	0	0
309000	1278000	8040	0	1.06728279915393	0	0	1.26539682007445	0	0	0.248353977340724	0	0	0.192441623683933	0.99666793932274	0	0	0	0	0.0580464454563467	0	0	0	1.70354326511673	0.344318925942592	2.65792182359634	0	1.17138291521287	0	0	0	0
317000	1278000	8041	0	0.0576401961229322	0	0	2.79537498321103	0	0	0.890824611751588	0	0	0	0.692722267460331	0	0	0	0	0	0	0	0	0.875994530988758	2.49871052298455	1.41423921470849	0	2.20814612660792	0	0	0	0
325000	1278000	8042	0	0	0	0	3.10853852276731	0	0	0.374942130733708	0	0	0	0.575829604210866	0	0	0	0	0.0182680336576489	0	0	0	1.9901694522408	0.21076036345161	1.92150620740151	0	1.21262641054075	0	0	0	0
333000	1278000	8043	0	0	0	0	1.96111497284894	0	0	0.274208364831542	0	0	0	1.40080356369514	0	0	0	0	0	0	0	0	3.93341618641025	0.179444438575467	3.42257596154278	0	2.92397726443956	0	0	0	0
341000	1278000	8044	0	0	0	0	2.91740549110354	0	0	0.496681015818201	0	0	0	0.512958673238698	0	0	0	0	0.995175173082518	0	0	0	9.78895985362373	0.633662915218035	2.87073086725429	0	5.25999573395223	0	0	0	0
349000	1278000	8045	0	0.320998872161986	0	0	6.83846742661072	0	0	1.02199982371847	0	0	0	1.38733446884762	0	0	0	0	0	0	0	0	8.20112164582945	1.51688960553086	5.26002631517628	0	1.00396588117375	0	0	0	0
357000	1278000	8046	0	0	0	0	3.57274947547203	0	0	0.0990282295641316	0	0	0	10.5995403637113	0	0	0	0	0	0	0	0	3.71703702429396	0.173625208476869	3.90486816877197	0	10.6727176472254	0	0	0	0
365000	1278000	8047	0	0	0	0	1.42619725234791	0	0	0.102245759624149	0	0	0	0.665779425760076	0	0	0	0	0	0	0	0	6.86962076825644	0.605498339723452	2.28867183873641	0	0.497661443189228	0	0	0	0
373000	1278000	8048	0	0.158931314507911	0	0	1.15015846027842	0	0	0.0913146214768866	0	0	0	0.419226299620557	0	0	0	0	0	0	0	0	5.62832237003067	0.513172100973071	2.70880968275946	0	1.03031345276625	0	0	0	0
381000	1278000	8049	0	0	0	0	0.245454309169076	0	0	0	0	0	0	0.194508371018586	0	0	0	0	0	0	0	0	4.97638795991802	1.0734853975274	1.34225201785523	0	0.964474317316787	0	0	0	0
389000	1278000	8050	0	0	0	0	1.22530223820768	0	0	0.182158162698471	0	0	0	0.567021787375824	0	0	0	0	0	0	0	0	4.5649085589189	2.33544025959703	5.63513991210156	0	2.82198760658037	0	0	0	0
397000	1278000	8051	0	0	0	0	0.826034369698217	0	0	0	0	0	0	0.244639101141054	0	0	0	0	0	0	0	0	5.55634840470844	1.42076150699316	7.05081046507984	0	1.11399466923382	0	0	0	0
405000	1278000	8052	0	0	0	0	0.994669612326703	0	0	0	0	0	0	1.19277556497245	0	0	0	0	0	0	0	0	2.45619850185624	2.42753664456708	5.54607150928724	0	1.19694112727006	0	0	0	0
413000	1278000	8053	0	0	0	0	1.37642943701871	0	0	0.0965610335793615	0	0	0	0.918941933692389	0	0	0	0	0	0	0	0	2.56935309722584	3.62813839619562	2.71848711938829	0	1.75111529358034	0	0	0	0
421000	1278000	8054	0	0	0	0	2.16118263939422	0	0	0	0	0	0	3.37888772488114	0	0	0	0	0	0	0	0	1.45812886290262	1.05337262934488	0.500795069241459	0	0.463075118639979	0	0	0	0
429000	1278000	8055	0	0	0	0	1.19324154674518	0	0	0.276575578877298	0	0	0	1.39521071164921	0	0	0	0	0.00161666348631169	0	0	0	2.2084063909887	0.0393640427397452	11.2002971585996	0	0.771235105274662	0	0	0	0
437000	1278000	8056	0	0	0	0	1.54678960000395	0	0	0.477576806478441	0	0	0	0.431652901830454	0	0	0	0	0	0	0	0	16.3116938877441	7.00330809203656	1.39425361472624	0	0.169038733682354	0	0	0	0
445000	1278000	8057	0	0	0	0	4.44305134664197	0	0	0.260947001228756	0	0	0	1.12243446039425	0	0	0	0	0	0	0	0	2.58381546425135	0.658280209639026	2.66869235621372	0	0.677177158235241	0	0	0	0
453000	1278000	8058	0	0	0	0	2.43303912047233	0	0	1.04348825876307	0	0	0	3.23635149433072	0	0	0	0	0	0	0	0	1.31357828317945	0	4.23940150566768	0	0.134346137386331	0	0	0	0
461000	1278000	8059	0	0	0	0	5.86758949388317	0	0	3.12807875898687	0	0	0	2.03746640869894	0	0	0	0	0	0	0	0	1.40234328270137	2.24650800425527	7.55360228633879	0	0.091044919748361	0	0	0	0
469000	1278000	8060	0	0.0415129385973043	0	0	5.01593308504016	0	0	1.91054284664657	0	0	0	0.69220411000116	0	0	0	0	0	0	0	0	2.17712873815667	0.720113757279145	4.40396549618672	0	1.73450331269434	0	0	0	0
477000	1278000	8061	0	0.00381596173165799	0	0	2.88143528478551	0	0	2.52878793451743	0	0	0	6.44875825094079	0	0	0	0	2.07800213578972	0	0	0	4.31425654835361	1.53877674735816	5.54365291425637	0	1.14113883966655	0	0	0	0
485000	1278000	8062	0	0.048596822400252	0	0	4.03978389956118	0	0	3.33698659843187	0	0	0	6.67643693592966	0	0	0	0	1.41010914417651	0	0	0	0.344075399594757	0.478201500845467	3.35688453270291	0	1.07758528727416	0	0	0	0
493000	1278000	8063	0	0.105856337883417	0	0	5.48579316401351	0	0	0.243468228973187	0	0	0	5.18985314826512	0	0	0	0	0	0	0	0	0.298224514360199	5.38482322928533	7.25032478341578	0	0.161230510028895	0	0	0	0
501000	1278000	8064	0	2.315171907698	2.41478826494257	0	11.9170515789669	0	0	11.2803693725151	0	0	0	6.3831653952751	0	0	0	0	0.186619097176969	0	0	0	4.37649601659563	1.27557506823469	2.82744300670269	0	1.44799886890025	0	0	0	0
509000	1278000	8065	0	0.467804505361884	0	0	0.895223392501369	0	0	6.90561962688768	0	0	0	0.741032771876987	0	0	0	0	0	0	0	0	0.750079970286802	2.06150096359218	9.12885582904463	0	0	0	0	0	0
-19000	1270000	8295	0	0.362483431175539	0.112879218259818	0	0	0	0	0	0	0	0.647341501261885	0	0.00529715466767335	0	0	0	0	0	0.132084119289238	0	0	0.112838790244495	0	0	0	0	0	0	0
-11000	1270000	8296	0	0.830955039077332	0	0	0	0	0	0	0	0	1.44566368871766	0	0	0	0	0	0	0	0.390223347648317	0	0	0.209377628988881	0	0	0	0	0	0	0
-3000	1270000	8297	0	0.0240287673870524	0	0	0	0	0	0	0	0	0	0	0	0	0	0	0	0	0.0646520217843474	0	0	0	0	0	0	0	0	0	0
5000	1270000	8298	0	0.123908760574409	0	0	0	0	0	0	0	0	0.994711977948606	0	0	0	0	0	0	0	0.153776461532357	0	0	0.0450545192188258	0	0	0	0	0	0	0
13000	1270000	8299	0	0.543392404048761	0	0	0	0	0	0	0	0	0.533031106209767	0	0	0	0	0	0	0	0	0	0	0.129585027607586	0	0	0	0	0	0	0
21000	1270000	8300	0	0.0528171092351139	0	0	0.260008989580362	0	0	0	0	0	0.291274767517741	0	0	0	0	0.260008989580362	0	0	0.559181017397194	0	0	6.83157908858587	0	0	0	0	0	0	0
29000	1270000	8301	0	0.0469739691540312	0.0339645433320523	0	0.101315398452868	0	0	0	0	0	0.702555731627935	0	0	0	0	0	0	0	0.0733330661819494	0	0	3.52046301918308	0	0	0	0	0	0	0
37000	1270000	8302	0	1.13130658897044	0.552391686814971	0	0	0	0	0	0	0	0.905286986104824	0	0	0	0	0.12758849395042	0	0	0.253422244002087	0	0	5.49405631675505	0	0	0	0	0	0	0
45000	1270000	8303	0	0.294227617613069	0	0	0	0	0	0	0	0	0.294227617613069	0	0	0	0	0	0	0	8.56278678549939	0	0	0.0642208383956619	0	0	0	0	0	0	0
53000	1270000	8304	0	0.0170788125202575	0	0	0	0	0	0	0	0	0	0	0	0	0	0	0	0	0.0352798397669059	0	0	0.756113056964045	0	0	0	0	0	0	0.0170788125202575
61000	1270000	8305	0	0	0.578973465926245	0	0.000192970484230013	0	0	0	0	0	0.453335923381696	0	0	0	0	0.135865001748764	0	0	0.879307861046473	0	0	0.488910701164448	0.000854739831498094	0	0.663146293697422	0	0	0	0
69000	1270000	8306	0	0.229908335716956	0.558425508515719	0	7.28881889812754e-05	0	0	0	0	0	0.984365068518108	0.0623300544436071	0	0	0	0.0364690962517691	0.23202349898125	0	0.946076022501464	0	0.0254362073213261	0.464830442713841	0.0102791326049525	0	0.225337293506053	0	0	0	0
77000	1270000	8307	0	0	0	0	0	0	0	0	0	0	0.0113699177799661	0.0287282079188531	0	0	0	0.591902465283995	0	0	0.120855952454882	0	0.379424788422704	0.0405375586653103	0.0344479931252693	0	0.925820686602533	0	0	0	0.0283398891300667
85000	1270000	8308	0	0.0717882668582814	0.0772171281585593	0	0.00439424239682241	0	0	0	0	0	0.225005708211101	0	0	0	0	0	0.00865836687144796	0	0.115802216006801	0	4.93337733694965	1.88899175824076	0.0970617269924762	0	2.38506574581183	0	0	0	0
93000	1270000	8309	0	0.0183136819852231	0	0	0.936779578932609	0	0	0	0	0	0.319385092947751	0.542063863870287	0	0	0	0	0.02051289114833	0	0.720164790381729	0	2.06033118841033	1.60298069873134	0.752972904780097	0	2.80368372038567	0	0	0	0
101000	1270000	8310	0	0	0.449739413902504	0	0.201624183973854	0	0	0	0	0	0.462844173144576	1.16867967789922	0	0	0	0	0.410705967467341	0	0.284189486967114	0	6.36137521167337	2.48223503498827	0.829989021333726	0	2.22545804000553	0	0	0	0.00702705566942451
109000	1270000	8311	0	0.0766602989616536	0	0	0	0	0	0	0	0	0.0160286027890081	0.307547966254668	0	0	0	0	0.126892375407136	0	0.0707822612604064	0	5.23650592345283	0.446218395498796	1.13051339888598	0	2.89897564860908	0	0	0	0
117000	1270000	8312	0	0.108517919328598	0	0	0.0348162516775539	0	0	0	0	0	0.0159635096197943	0	0	0	0	0.0235102743951015	0	0	7.36149465882986	0	4.44456647739536	1.25932170975909	0.252751772891056	0	2.26783395522541	0	0	0	0
125000	1270000	8313	0	0.101036881476205	0.0475975988321726	0	0.253396656138549	0	0	0	0	0	2.10370077998888	0	0	0	0	0	1.94522212370392	0	2.30731344899287	0	13.1575841208785	12.2773921470202	0.0274465557493114	0	0.21585179150182	0	0	0	0
133000	1270000	8314	0	0	0.262926309785873	0	0.254849345937877	0	0	0	0	0	0.159365143846984	0	0	0	0	0	4.41127651267299	0	1.75461687222732	0	13.1828594803037	7.34011242256853	1.53538113262832	0	0.0602171740793715	0	0	0	0
141000	1270000	8315	0	0.0187774029956526	0	0	0.408951015725065	0	0	0.0840132616431421	0	0	0.0096825458624949	0	0	0	0	0	0	0	0.872590224257951	0	7.68465645266688	2.09142742027188	0.184452551732521	0	0.102598123802936	0	0	0	0
149000	1270000	8316	0	0	0.0099944698014881	0	0.437847204427175	0	0	0.1217421888399	0	0	0.266854668111164	0	0	0	0	0	0.549013299627908	0	2.85915348515377	0	4.76924244017222	0.224644970367836	0	0	0.0807298623148562	0	0	0	0
157000	1270000	8317	0	0.0488290522987529	0.383820812570502	0	0.233693486942663	0	0	2.35681794514949	0	0	0.216062519390121	0.0545622906819166	0	0	0	0	0.00593082806375218	0	0.170593747028885	0	4.3333403486799	1.68790816222433	0	0	0.506746759765594	0	0	0	0
165000	1270000	8318	0	0	1.90607599981532	0	2.35070731400709	0	0	3.36799118194796	0	0	0.842422130550181	0.232040383510559	0	0	0	0	2.31204609693503	0	1.76017555273844	0	5.50240331654443	3.23798543841386	1.62921369280944	0	2.26267536787592	0	0	0	0
173000	1270000	8319	0	0	0	0	0.879615379020758	0	0	3.74181869331194	0	0	0.872111924121696	3.2402810139568	0	0	0	0.144497587420119	0.310771863655691	0	0.419072123319077	0	0.5020885365981	0.178111139910566	0.0531750129065565	0	3.97119652873686	0	0	0	0
181000	1270000	8320	0	0.00597180592919701	0	0	0	0	0	0.118597266251423	0	0	0.00984425849532314	0	0	0	0	0	0	0	0.207584659286399	0	0.0804209610179099	2.36176883826273	0	0	1.01677530172305	0	0	0	0
189000	1270000	8321	0	0.0565575603861652	0.115009758539394	0	0.743811203600851	0	0	3.24759596925525	0	0	0.671415009077642	0.300588153932997	0	0	0	0	0.141587195785737	0	1.13883289525613	0	9.38947075007425	0.775827956928256	0.049928060854846	0	2.64590108162929	0	0	0	0
197000	1270000	8322	0	0	0.00902357360924609	0	0.199044816822465	0	0	1.21045266974065	0	0	0.0135149821750599	0.914052045868849	0	0	0	0	0	0	5.06213779719696e-05	0	4.376097566661	1.01159636941446	3.33047078381646	0	1.4977340631884	0	0	0	0
205000	1270000	8323	0	0	0	0	0.727095155366453	0	0	4.44863030434204	0	0	0	0.496068766072661	0	0	0	0	1.73492619451357e-05	0	0	0	0.760985048397293	0.683220372631111	1.08068917229732	0	5.71818379761342	0	0	0	0
213000	1270000	8324	0	0.166590137333094	0.0163752004313127	0	0.145915306519465	0	0	4.03838778486269	0	0	0.110579456994376	0.176712651515327	0	0	0	0	0.0603091070597371	0	0.0340045557746607	0	1.34173290938392	0.224785517397293	1.18749132181121	0	1.19524762977906	0	0	0	0
221000	1270000	8325	0	1.17629134036818	0.0928377301426719	0	7.87979937472524	0	0	1.64673845614546	0	0	0	1.22634730046463	0	0	0	0.0300208900018988	3.23143933766357	0	0.673048734577573	0	12.640256323125	1.4162005684574	0.68421723646047	0	0.481856659177924	0	0	0	0
229000	1270000	8326	0	0.48682794371063	0	0	6.08238610129236	0	0	0.699736908710217	0	0	0	1.10123175387482	0	0	0	0	0.268631760819138	0	0	0	7.41454585396574	4.64088711824103	1.06447402614813	0	0.797987513425729	0	0	0	0
237000	1270000	8327	0	0	0	0	5.4115004490607	0	0	1.2288544871207	0	0	0	1.96161234815726	0	0	0	0	1.93877332469893	0	0.033275049717455	0	11.0673814746336	1.7467876389686	4.27947556057093	0	5.16496746576119	0	0	0	0
245000	1270000	8328	0	0	0	0	5.09904787851521	0	0	0.196001783805999	0	0	0	0.730648080830284	0	0	0	0	0.507239053008269	0	0	0	13.3173725005911	0.454711370868216	2.55575691345433	0	1.8865044920609	0	0	0	0
253000	1270000	8329	0.000177061530521477	0	0	0	2.26663589934576	0	0	0.485478080552302	0	0	0	0.452965476337775	0	0	0	0	0.203383986119832	0	0	0	5.73780661763221	0.601504516755416	5.87542048719059	0	2.30979033141138	0	0	0	0
261000	1270000	8330	0	0.194304395020962	0.0517811860921831	0	1.51123282412165	0	0	0.624169525134025	0	0	0	0.364156095744556	0	0	0	0	0.960453155060362	0	0	0	1.99637990314359	4.5576250801198	10.4832566654047	0	6.02352707921668	0	0	0	0
269000	1270000	8331	0	0	0	0	2.61486256634151	0	0	0.321050387128113	0	0	0	1.60205662386702	0	0	0	0	0.271645026317447	0	0	0	5.44243345699957	2.04279610980388	6.45618736660974	0	2.3474247931837	0	0	0	0
277000	1270000	8332	0	0.0931699218214206	0	0	4.35040291919861	0	0	1.03197091810106	0	0	0	3.41253814774789	0	0	0	0	1.42294407274138	0	0	0	12.6194837950858	0.886872839598693	12.8753522188611	0	0.634163353527195	0	0	0	0
285000	1270000	8333	0	0.0703644140298853	0	0	6.94250322990513	0	0	0.513558929902282	0	0	0	2.63339106615753	0	0	0	0	0.606115549228977	0	0	0	8.54751278913538	1.52912392623663	2.75883366702667	0	6.42079959716497	0	0	0	0
293000	1270000	8334	0	0.189511728930886	0	0	2.52245831548553	0	0	1.84930359021607	0	0	0	0.579686251161241	0	0	0	0	0	0	0	0	15.2558410718406	1.08095478290709	1.04937163603825	0	3.53843074555331	0	0	0	0
301000	1270000	8335	0	0.243932322755425	0	0	1.50627560612954	0	0	4.6106678218469	0	0	0	0.609965595579794	0	0	0	0	0	0	0	0	18.9571180872823	0.200636596136218	3.73285789321669	0	1.58988438687668	0	0	0	0
309000	1270000	8336	0	0.0157968454765974	0	0	0.298857768961651	0	0	0.623118359691816	0	0	0	0.536986805887776	0	0	0	0	0	0	0	0	2.17984606502327	1.41795296769326	0.929365670505868	0	1.02399581141039	0	0	0	0
317000	1270000	8337	0	0.0473160473988199	0	0	2.95107675218228	0	0	0.639937212664343	0	0	0	1.02855148413498	0	0	0	0	0.0321720267623732	0	0	0	3.38478991374555	5.68320940440161	0.417616617894839	0	0.592068249920127	0	0	0	0
325000	1270000	8338	0	0.0358744728969635	0	0	0.194027230106691	0	0	0.531887308025606	0	0	0	0.125040672295749	0	0	0	0	0	0	0	0	10.8672001276235	1.13111725773995	2.10031186191079	0	1.03937688109072	0	0	0	0
333000	1270000	8339	0	3.92805557763991	0	0	3.34744411164598	0	0	4.0298315991938	0	0	0	0.198508807575018	0	0	0	0	0	0	0	0	4.40796563043364	0.313653747216063	4.0547152919302	0	1.45607557641855	0	0	0.0075340740300991	0
341000	1270000	8340	0	0	0	0	1.70036151894141	0	0	1.11402656455651	0	0	0	0.286241146156273	0	0	0	0	0.0709372845407141	0	0	0	3.82672496341654	1.18589135829172	2.39190194629114	0	3.19208031181413	0	0	0	0
349000	1270000	8341	0	0.121519592889798	0	0	7.2144906759513	0	0	0.9372684371065	0	0	0	0.463790583287399	0	0	0	0	0.353377869805215	0	0	0	3.69346744261724	1.04545274906665	2.32252336700809	0	1.53996466331418	0	0	0	0
357000	1270000	8342	0	0.377242915759797	0	0	5.9275857416218	0	0	2.28740754532809	0	0	0	0.152159152689062	0	0	0	0	0.131688430484771	0	0	0	8.21556600733138	0.0700947323467441	6.42778531319359	0	1.17891205486151	0	0	0	0
365000	1270000	8343	0	0	0	0	0.618208583807523	0	0	0.580196011833632	0	0	0	0.558045041932419	0	0	0	0	0	0	0	0	6.66481219491204	0.235627804215325	2.6096188204767	0	2.97000086110357	0	0	0	0
373000	1270000	8344	0	0.295305078096655	0	0	0.685431353665236	0	0	0.100530339595717	0	0	0	0.578637920597011	0	0	0	0	0	0	0	0	7.56766552642209	1.20502364303583	1.35125621551285	0	0.424401452244298	0	0	0	0
381000	1270000	8345	0	0	0	0	0.744889446790053	0	0	0.0782085744836475	0	0	0	1.39384467411248	0	0	0	0	0	0	0	0	7.7110536927969	1.22716233153018	1.25573287681822	0	0.108545724784482	0	0	0	0
389000	1270000	8346	0	0	0	0	0.405057205553808	0	0	0.0761035736472081	0	0	0	0.108979061647319	0	0	0	0	0	0	0	0	4.98136312364801	1.42368984060118	2.99065754327726	0	0.832993064046531	0	0	0	0
397000	1270000	8347	0	0	0	0	0.460426111713411	0	0	0.627606382360139	0	0	0	0.189907355255028	0	0	0	0	0	0	0	0	6.74521159351464	0.831849261507895	2.63362013224345	0	1.52662867591571	0	0	0	0
405000	1270000	8348	0	0	0	0	0.144549107503295	0	0	0	0	0	0	0	0	0	0	0	0	0	0	0	6.07730698057128	2.14305439057427	5.95424957100388	0	2.16312210663889	0	0	0	0
413000	1270000	8349	0	0	0	0	4.47509550944903	0	0	0	0	0	0	7.78544886303661	0	0	0	0	0	0	0	0	0.920177839650284	1.19332392444087	3.74652763384508	0	1.16262829601959	0	0	0	0
421000	1270000	8350	0	0.426540907363866	0	0	4.83548596966531	0	0	0	0	0	0	4.92726257949916	0	0	0	0	0.0698342419540164	0	0	0	1.10757219868459	0.066053030508483	5.39384704416166	0	0.127243250652959	0	0	0	0
429000	1270000	8351	0	0	0	0	1.99933340804073	0	0	0.0381437133498406	0	0	0	1.56832540653472	0	0	0	0	0.0564054803561626	0	0	0	0.660177626678612	0.172046693433404	6.21235196361628	0	0.0739352923044884	0	0	0	0
437000	1270000	8352	0	0	0	0	1.55739570019545	0	0	0.097241341110849	0.0365371212447888	0	0	2.47008036559796	0	0	0	0	0	0	0	0	1.32783628512249	0.494190906223843	2.15571097228282	0	0.395226510560131	0	0	0	0
445000	1270000	8353	0	0.0836593899203683	0	0	1.55804069628304	0	0	0.559736769913141	0	0	0	3.62530992412795	0	0	0	0	0	0	0	0	1.37294096118311	0.336744139141392	2.98599204467797	0	0.202304942447907	0	0	0	0
453000	1270000	8354	0	0	0	0	2.24768433323691	0	0	0.431761228897143	0	0	0	9.24130381008474	0	0	0	0	0.349024412628818	0	0	0	0	0.581510427522411	4.63998567217298	0	0.746680901867188	0	0	0	0
461000	1270000	8355	0	0.114673831148589	0	0	5.66623057902422	0	0	1.72411837960023	0	0	0	8.84372179761875	0	0	0	0	0	0	0	0	0.213301784734453	5.023008531483	9.13235650063536	0	0.530009878945821	0	0	0	0
469000	1270000	8356	0	0	0	0	6.62798142691754	0	0	6.91232510352227	0	0	0	6.409741793647	0	0	0	0	0	0	0	0	2.70727442333595	0.650341844955748	8.55389654251723	0	0.102282968730655	0	0	0	0
477000	1270000	8357	0	0	0	0	12.6638574250729	0	0	14.0378550605331	0	0	0	9.28128985420808	0	0	0	0	0.186854292015249	0	0	0	0.225729268355828	0.257393475483546	4.67910892519152	0	0	0	0	0	0
485000	1270000	8358	0	0.499042205579964	0	0	1.30683431522597	0	0	1.38577573792495	0	0	0	11.8432317588114	0	0	0	0	0	0	0	0	0.181807944055734	1.16672890635591	4.13399576016752	0	0	0	0	0	0
493000	1270000	8359	0	0.0239390629621682	0	0	1.63150165579056	0	0	0	0	0	0	2.83505348437346	0	0	0	0	0	0	0	0	0	3.62342620356384	4.84938528706997	0	0.258643167083773	0	0	0	0
501000	1270000	8360	0	0	0	0	19.2645098948335	0	0	0	0	0	0	0	0	0	0	0	0	0	0	0	0	0	0	0	0	0	0	0	0
-27000	1262000	8590	0	0	0	0	0	0	0	0	0	0	12.8385042860826	0	0	0	0	0	0	0	3.73287945384865	0	0	0	0	0	0	0	0	0	0
-19000	1262000	8591	0	0	0	0	0	0	0	0	0	0	0	0	0	0	0	0	0	0	0	0	0	0	0	0	0	0	0	0	0
-11000	1262000	8592	0	0	0	0	0	0	0	0	0	0	0	0	0	0	0	0	0	0	0.0209803793631264	0	0	0	0	0	0	0	0	0	0
-3000	1262000	8593	0	0	0	0	0	0	0	0	0	0	0	0	0	0	0	0	0	0	0	0	0	0	0	0	0	0	0	0	0
5000	1262000	8594	0	0	0	0	0	0	0	0	0	0	0	0	0	0	0	0	0	0	0	0	0	0	0	0	0	0	0	0	0
13000	1262000	8595	0	0	0	0	0	0	0	0	0	0	0	0	0	0	0	0	0	0	0	0	0	0	0	0	0	0	0	0	0
21000	1262000	8596	0	0	0	0	0	0	0	0	0	0	0	0	0	0	0	0	0	0	0	0	0	0	0	0	0	0	0	0	0
29000	1262000	8597	0	0.0034028933678112	0	0	0	0	0	0	0	0	0	0	0	0	0	0	0	0	0.0388893602842407	0	0	0.196410965972429	0	0	0	0	0	0	0
37000	1262000	8598	0	0	0	0	0	0	0	0	0	0	0	0	0	0	0	0	0	0	0.000537340730174353	0	0	0.154899606247577	0	0	0	0	0	0	0
45000	1262000	8599	0	0	0	0	0	0	0	0	0	0	0	0	0	0	0	0	0	0	0	0	0	0	0	0	0	0	0	0	0
53000	1262000	8600	0	0	0.657546242963785	0	0.00193180480827968	0	0	0	0	0	0	0	0	0	0	0.657546242963785	0	0	5.18272451212391	0	0	1.45455037139099	0	0	0	0	0	0	0
61000	1262000	8601	0	0.248027504634546	0.563135502902378	0	2.09772145762313e-05	0	0	0	0	0	2.32161553900763	0.0752057748442668	0	0	0	0.00157375955292486	1.45302676127656	0	3.38249581146651	0	0.426575035170331	2.07174892174272	0.00034029578806699	0	0.161016166531956	0	0	0	0.019715635924721
69000	1262000	8602	0	0.0385972705169091	0.127225451377151	0	0.167133604353884	0	0	0	0	0	1.02185563437507	0	0	0	0	0.0551795716035063	0.6405939152905	0	0.475651481038476	0	0.189568123086392	1.58964203740872	0.109681639624031	0	0.255646109385733	0	0	0	0
77000	1262000	8603	0.0158988854996382	1.76252226302658	2.60381802808246	0	0.309246776326041	0	0	0	0	0	0.130088538852951	0.457544823186733	0	0	0	2.59541638003553	1.46712747013645	0	2.06198627136618	0	1.71111592521659	2.70269122137122	0.230927827184442	0	0.366786962224336	0	0	0	0
85000	1262000	8604	0	0	0.0476372916656583	0	0.0327909686846676	0	0	0	0	0	0.217713442556199	0.098787339837393	0	0	0	0	0.469477024240878	0	0.176248533192641	0	2.83710663243575	0.891736066873587	0.295601400676832	0	1.02940792651361	0	0	0	0
93000	1262000	8605	0	0	0.0778683036314697	0	1.0789738782355	0	0	0	0	0	0.209849366346885	0.812712850623015	0	0	0	0.123152553557989	0.691031522880692	0	0.173079489371955	0	13.3656639670102	3.70683762748586	1.05456777990209	0	0.228293283084056	0	0	0	0
101000	1262000	8606	0	1.12763177525106	0.00818371915879398	0	0.321726932863563	0	0	0	0	0	0.248274362676835	0.777692035713604	0	0	0	0	0.776453068612609	0	0.792964493964822	0	9.5289245530164	6.66324555974275	1.68726993014901	0	2.12635241914016	0	0	0	0
109000	1262000	8607	0	0.0832914432160712	0	0	0.0256409502167744	0	0	0	0	0	0.175050091220224	0	0	0	0	0.257345421626654	0	0	0.948479326357754	0	4.78080127073502	3.52439518416928	0.494120331300076	0	0.614942650338124	0	0	0	0
117000	1262000	8608	0	0	0.00571713643792237	0	0.359379207386554	0	0	0	0	0	0.0801558761224936	0.492839080161462	0	0	0	0	0	0	0.0772126109880852	0	9.11050651445482	3.41522246322866	0.331472893322392	0	0.955412460149832	0	0	0	0.00641844490557548
125000	1262000	8609	0	0.190154935896312	0.342860944196894	0	0.481462058341554	0	0	0	0	0	0.953600608744007	0.142334757524478	0	0	0	0.142334757524478	2.50801168822978	0	2.10833918159844	0	6.43137218019564	1.72275507460124	0.378544653757704	0	2.16114617055883	0	0	0	0
133000	1262000	8610	0	0.0700819302391087	0.0261301726031296	0	0.0832808795607712	0	0	0.446292282417037	0	0	0.0357457935375717	0.130704592317536	0	0	0	0	0.935742963097551	0	0.172460460494846	0	4.47245878599819	2.19112785248277	0.383382765360967	0	0.730514713470885	0	0	0	0
141000	1262000	8611	0	0.0653595216437204	0	0	0.0961628766699152	0	0	0	0	0	0.0867633724892819	0	0	0	0	0.204188552647158	0.443071179972442	0	0.729763280131307	0	16.7414868687654	0.15551194269303	0	0	0.442138674339748	0	0	0	0
149000	1262000	8612	0	0	0	0	0.0234210850831216	0	0	0	0	0	0	0	0	0	0	0	0	0	3.03043807123645	0	10.9468544427726	1.12318768149973	0	0	0.423005596619874	0	0	0	0
157000	1262000	8613	0	0	0	0	0.692166469637277	0	0	0	0	0	0.0542222351530706	0.00333335312700411	0	0	0	0.0501373162442843	0.0482926872391599	0	0.241411805870917	0	10.9171342205677	0.783678243510165	0.227054089289599	0	0.707084123111409	0	0	0	0
165000	1262000	8614	0	0	0	0	0.54071770043428	0	0	4.53237182035374	0	0	0	0	0	0	0	0	0	0	9.08912271515275e-05	0	13.3856935000206	0.177498871845459	0	0	1.74276373933096	0	0	0	0
173000	1262000	8615	0	0	0	0	0	0	0	58.9250100800833	0	0	0	0	0	0	0	0	0	0	0.00374601183838023	0	0.0184228967200906	0	0	0	12.3901519869266	0	0	0	0
181000	1262000	8616	0	0	0	0	0.343832862284829	0	0	0.441545417674356	0	0	0.11562126685304	0	0	0	0	0	0	0	0.129805146617388	0	5.76992298718888	0.11562126685304	0	0	0.91979023623845	0	0	0	0
189000	1262000	8617	0	0	0.00336357242528997	0	0.184665052429715	0	0	0.291619508695833	0	0	0.184884809487384	0.0452278441140386	0	0	0	0	0	0	1.43919330328083	0	5.23926233998279	0.84468195741359	0.37454291904206	0	0.178802769343078	0	0	0	0.000219757057669081
197000	1262000	8618	0	0	0	0	3.26944226278895	0	0	1.25252689491191	0	0	0	2.40314267447883	0	0	0	0	0	0	0	0	0.521431117755543	0.311702466979854	1.23150317386567	0	7.25560924117761	0	0	0	0.0287075511198289
205000	1262000	8619	0	0.67056992068661	4.77367027891777	0	1.05376336481122	0	0	6.00618855799694	0	0	0.0368433441005174	2.88620113040875	0	0	0	0	0.931959096631025	0	0.00289384324016009	0	2.20470223958875	0.611530603403787	1.49031433002823	0	2.11029934583396	0	0	0	0
213000	1262000	8620	0	1.36166674284103	0.126030549215869	0	3.94547573316312	0	0	3.80970566055421	0	0	0.587988462864019	1.05215878139377	0	0	0	0	0.850406216377403	0	0.237441024125108	0	4.21442138847165	1.47302004256994	1.39689169506889	0	2.27681955554283	0	0	0	0
221000	1262000	8621	0	0	1.96678270170472	0	10.3578527018468	0	0	0.214607184580172	0	0	0	1.96773013995703	0	0	0	0	8.64946345093596	0	0.728422219654048	0	14.958708936332	4.490937234436	2.38960513172061	0	0.780478115224643	0	0	0	0
229000	1262000	8622	0	0.25048833563014	0	0	17.393800840089	0	0	1.6489390921136	0	0	0	0.843411066280777	0	0	0	0.0231673908311404	0.990951250951801	0	2.39709848409817	0	7.58581120262818	4.37865028515132	1.9732779900584	0	2.84308964042389	0	0	0	0
237000	1262000	8623	0	0.0941676419214648	0	0	12.9521323496446	0	0	0	0	0	0	0.984134676126409	0	0	0	0	0.890569064827519	0	0	0	22.8666751380026	8.78108641008636	7.71944206960111	0	3.78855369565896	0	0	0	0
245000	1262000	8624	0	1.07197260222729	0	0	9.18429675438387	0	0	0.639457657098713	0	0	1.74815487585717	4.1430539835299	0	0	0	0	1.32317866851205	0	0.0307839554021181	0	11.1839463919417	3.61905946428055	5.44622982919747	0	3.66892320805633	0	0	0	0
253000	1262000	8625	0	0.0992935513668191	0	0	1.32832493369732	0	0	1.30410141169453	0	0	0.761354303844262	2.27997730151125	0	0	0	0	0.6163887200915	0	0	0	3.96623466641545	3.42495435442051	8.58768912503772	0	6.08620833842756	0	0	0	0
261000	1262000	8626	0	0	0	0	5.85756469624646	0	0	0.442345598448167	0	0	0	4.71094219590166	0	0	0	0	0.270596458466716	0	0	0	12.2662052848886	2.27793928829941	6.69664726154968	0	6.01169719752189	0	0	0	0
269000	1262000	8627	0	0	0	0	7.93211901747255	0	0	2.18072367004469	0	0	0	0.569469981933866	0	0	0	0	0.126301082892603	0	0	0	18.9171883024594	1.9507846022388	8.49388199308552	0	4.55435728616656	0	0	0	0
277000	1262000	8628	0	0.133742934994806	0	0	4.48583677679013	0	0	6.48159161661825	0	0	0.0711310428432986	0.619945511768793	0	0	0	0	0.186606705407193	0	0	0	9.77961062928608	0.181814408933231	7.50292853829132	0	1.66938997346994	0	0	0	0
285000	1262000	8629	0	0.108582983019074	0.210408130206507	0	7.39135249525754	0	0	0.908372008968893	0	0	0	3.69621007750235	0	0	0	0	1.60749959757721	0	0	0	14.1529122577758	0.152332955794944	4.452645495371	0	1.17731038487662	0	0	0	0
293000	1262000	8630	0	0.717788707876378	0.144889675341529	0	10.5457101112521	0	0	6.46574275904817	0	0	1.58862875869646	8.34744514985823	0	0	0	0	1.4347084985393	0	0	0	14.4279777094021	0.191165431890122	0.704384923434681	0	1.36111147761499	0	0	0	0
301000	1262000	8631	0	0.751011495041968	0	0	7.89837306146241	0	0	11.5150487321993	0	0	0	8.23080808872881	0	0	0	0	0.572745997495253	0	0	0	27.997728141664	0.110352697000909	0.737153112293353	0	0.481394808477898	0	0	0	0.0344277852406377
309000	1262000	8632	0.060179428739111	0.785991148319813	0.149248964304887	0	9.94527478744578	0	0	1.90763613889123	0	0	0	2.11441916038998	0	0	0	0	0.964250357737593	0	0	0	19.4548404598878	2.05325613428401	2.67517228589614	0	1.09242936930051	0	0	0	0
317000	1262000	8633	0.253427974823344	0.237567427197609	0.0579177635921836	0	5.68137283436217	0	0	1.98599242236107	0	0	0	3.02158613568261	0	0	0	0	0.634918684950393	0	0	0	5.48915250153347	1.44093334286788	3.25484405021475	0	2.68303473206367	0	0	0	0
325000	1262000	8634	0	0	0	0	5.07667345939907	0	0	2.87252459396544	0	0	0	0.259972594170887	0	0	0	0	0.327037979632424	0	0	0	8.16159711215553	4.67343838270076	2.39517444557406	0	1.57245599545599	0	0	0	0
333000	1262000	8635	0	0	0.442990567222096	0	5.0334622747098	0	0	1.51963555413619	0	0	0	0.045957636033058	0	0	0	0	0.276524694761097	0	0	0	6.63328574787144	0.160015689456826	1.71790084560191	0	0.761846475002982	0	0	0	0
341000	1262000	8636	0	0	0	0	4.3037710453374	0	0	1.40660793441677	0	0	0	0.0324657106342838	0	0	0	0	0	0	0	0	3.16658750872638	0.415579004840137	2.99779329324147	0	2.58422939409566	0	0	0	0
349000	1262000	8637	0	0	0	0	1.63444564302973	0	0	0.060691815604292	0	0	0	0.286650647968555	0	0	0	0	0	0	0	0	1.78468377566734	0.311126872352684	5.45055384653852	0	1.64937532467774	0	0	0	0
357000	1262000	8638	0	0	0	0	0.698514289263428	0	0	0.442848623327758	0	0	0	0	0	0	0	0	0	0	0	0	3.12659232372096	0.159812240927526	3.28888769703447	0	1.35312725226394	0	0	0	0
365000	1262000	8639	0	0	0	0	3.1703892155238	0	0	0	0	0	0	1.3909866129446	0	0	0	0	0	0	0	0	7.4770487774523	0	3.45887048823804	0	2.79748899092202	0	0	0	0
373000	1262000	8640	0	0.00978718265073327	0	0	1.17218381236287	0	0	0.363870172251833	0	0	0	2.57605132866844	0	0	0	0	0	0	0	0	8.67472449121155	0.108881858167872	4.861122991933	0	2.15870521520372	0	0	0	0
381000	1262000	8641	0	0.265731755668	0	0	1.04332418096702	0	0	0.338842238437615	0	0	0	0.933526900176817	0	0	0	0	0	0	0	0	5.30397469535042	1.83180066885366	5.3702630736097	0	3.30539151759378	0	0	0	0
389000	1262000	8642	0	0	0	0	0.926019027918559	0	0	0.627402047547409	0	0	0	0.531991635760248	0	0	0	0	0	0	0	0	8.65402941630387	0.531720785119575	0.783303737529772	0	0.0134400401810046	0	0	0	0
397000	1262000	8643	0	0.0950441484419587	0	0	1.05724771850599	0	0	0.192631146815351	0	0	0	0.251678586549766	0	0	0	0	0	0	0	0	14.6701678095437	0.31921714372554	0.562405466336376	0	0.257954069474447	0	0	0	0
405000	1262000	8644	0	0	0	0	1.00627479883779	0	0	0.1092545827446	0	0	0	0.33612889677233	0	0	0	0	0.161639497487763	0	0	0	7.10656353388774	0.477019712143821	2.22730955178845	0	0.6404224327576	0	0	0	0
413000	1262000	8645	0	0	0	0	3.36128597335777	0	0	1.14055679797556	0	0	0	0.201474630386529	0	0	0	0	0.0348569667722506	0	0	0	7.02534221575931	0.532544718852272	3.30704488653865	0	0.174979137920768	0	0	0	0
421000	1262000	8646	0	0	0	0	7.8499987558482	0	0	5.05317803247692	0	0	0	17.0426623903539	0	0	0	0	2.39909676782221	0	0	0	0.0134603522649086	0.0134603522649086	10.933885441015	0	1.30029485180266	0	0	0	0
429000	1262000	8647	0	3.72333954271303	0	0	2.86172790960931	0	0	3.32353351634154	0	0	0	15.1415890712575	0	0	0	0	0	0	0	0	0	0.927941188433561	2.17086094788039	0	0	0	0	0	0
437000	1262000	8648	0	0	0	0	4.68012057379761	0	0	2.73818124885178	0	0	0	5.49001887225855	0	0	0	0	1.25413482572773	0	0	0	3.35842634912715	2.04427066262364	3.13306911591284	0	0	0	0	0	0
445000	1262000	8649	0	0	0	0	7.19534347089823	0	0	1.48958323861625	0.0507489375754142	0	0	5.4658078878707	0	0	0	0	0.637943516694968	0	0	0	0.380250518290929	0.654033618985092	7.14263436686424	0	0	0	0	0	0
453000	1262000	8650	0	0.169143251006207	0	0	6.27267347788763	0	0	1.33107307602445	0	0	0	4.14627271428225	0	0	0	0	0	0	0	0	0	0.52837542779297	3.52997105488313	0	0	0	0	0	0
461000	1262000	8651	0	0	0	0	3.9344778141798	0	0	2.42253324174567	0	0	0	2.17298709449852	0	0	0	0	0	0	0	0	1.32130547619568	0	3.45553545671548	0	0	0	0	0	0
469000	1262000	8652	0	0	0	0	2.77386105184751	0	0	0	0	0	0	0	0	0	0	0	0	0	0	0	0	13.0387784594109	2.24231901216982	0	0	0	0	0	0
-27000	1254000	8886	0	3.1983151764342	0	0	0	0	0	0	0	0	0.279326411340978	0	0	0	0	0	0	0	3.1983151764342	0	0	0	0	0	0	0	0	0	0
-19000	1254000	8887	0	0.0557812499997478	0.0997201369536231	0	0	0	0	0	0	0	0.0557812499997478	0	0	0	0	0	0	0	0.103632612249449	0	0	0	0	0	0	0	0	0	0
-11000	1254000	8888	0	0	0	0	0	0	0	0	0	0	0	0	0	0	0	0	0	0	0	0	0	0	0	0	0	0	0	0	0
-3000	1254000	8889	0	0	0	0	0	0	0	0	0	0	0	0	0	0	0	0	0	0	0	0	0	0	0	0	0	0	0	0	0
5000	1254000	8890	0	0	0	0	0	0	0	0	0	0	0	0	0	0	0	0	0	0	0	0	0	0	0	0	0	0	0	0	0
13000	1254000	8891	0	0	3.5494478111204	0	0	0	0	0	0	0	0	0	0	0	0	0	0	0	0.0171538742626275	0	0	0.0539336912415049	0	0	0	0	0	0	0
21000	1254000	8892	0	0	0	0	0	0	0	0	0	0	0	0	0	0	0	0	0	0	0	0	0	0	0	0	0	0	0	0	0
29000	1254000	8893	0	0	0	0	0	0	0	0	0	0	0	0	0	0	0	0	0	0	0	0	0	0.197356293158824	0	0	0	0	0	0	0
37000	1254000	8894	0	0	0	0	0	0	0	0	0	0	0	0	0	0	0	0	0	0	0	0	0	0	0	0	0	0	0	0	0
45000	1254000	8895	0	0	0	0	0	0	0	0	0	0	0	0	0	0	0	0	0	0	0.0225194067276005	0	0	0	0	0	0	0	0	0	0
53000	1254000	8896	0	0.00305340365861945	0.173710958022207	0	0.0988921781657634	0	0	0	0	0	4.84091178354721	0.00466622324622103	0	0	0	0	0.0945922607346576	0	12.0574074500367	0	0	1.14589874908855	0	0	0.0338096821555236	0	0	0	0.000488559143476773
61000	1254000	8897	0	0.0129103268523081	0.477111310254894	0	0.218015303829945	0	0	0	0	0	2.47177588560973	1.71665371339542	0	0	0	0.348510902282442	0	0	2.20107221953866	0	0.24342964190531	6.45834026893726	1.53237390319075	0	4.24108879770121	0	0	0	0
69000	1254000	8898	0	0.412292913776455	0.0700778868125502	0	0.0775263218150594	0	0	0	0	0	0.179810469531343	0.191784402704871	0	0	0	0	1.18250173702582	0	4.67630878666813	0	2.84591511440313	5.82769946174062	1.4069977038975	0	0.212522277980323	0	0	0	0
77000	1254000	8899	0	0	0.20483266029554	0	0.260122926450047	0	0	0	0	0	0.049921355853076	0.0127741842254807	0	0	0	0.275438677942979	0.315309938411443	0	0.451931704549195	0	4.72250207016846	2.27428534422708	0.420667895381154	0	0.00947943840490525	0	0	0	0
85000	1254000	8900	0	0	1.36658315112432	0	0.340866284467345	0	0	0	0.0672357034220436	0	0.261524178253014	0.125829047335799	0	0	0	0	0.653046539786328	0	0.480920226566125	0	11.5910855942349	1.65198964941656	0.107530015692059	0	0.842906233127825	0	0	0	0
93000	1254000	8901	0	0.00477621332716429	0	0	1.68397042758344	0	0	0	0	0	1.0474096729081	0	0	0	0	0.394164307944684	0.416156224093937	0	0.210153896517994	0	15.5840898791876	3.78412256548075	0.0729040229799929	0	0.0540750787155154	0	0	0	0
101000	1254000	8902	0	0.0409873021778202	0	0	0.710603936335092	0	0	0.0766988257621562	0	0	0.0263160461191647	0.131502596013618	0	0	0	0	0.356375438867714	0	0.403180934760048	0	15.9959793541253	0.546655180338361	1.00566700977509	0	1.56275114548204	0	0	0	0
109000	1254000	8903	0	0.000204592150115606	0	0	1.40765621313119	0	0	0	0.00957328243481967	0	0.0659540973971487	0	0	0	0	0	0.0465971812517025	0	0.354366725519955	0	9.43127016577376	2.85544631571417	2.1716113756029	0	0.974995070297804	0	0	0	0.0323158363652005
117000	1254000	8904	0	0	0	0	0.17776620059244	0	0	0	0	0	0	0.0841474784387747	0	0	0	0	0	0	0.10711921629479	0	6.55916663897036	0.589041683539426	0.704262978704028	0	2.83650461734746	0	0	0	0
125000	1254000	8905	0	0.135075839022289	0.0137090268873555	0	1.74641309910209	0	0	0	0	0	0.0685980572085042	0.402354643925303	0	0	0	0	0.541495315857601	0	2.10698721055796	0	8.52435376848181	3.59539256556622	0.232168918494365	0	2.81516390914872	0	0	0	0
133000	1254000	8906	0	0.00166434512141273	0.207053712735956	0	0.0874089760063596	0	0	0.06067889136776	0	0	0.00828553114206435	1.69716340153404	0	0	0	0	4.50354561260243	0	1.13357569263452	0	10.0582156829429	3.21237581348929	0.281804204639728	0	0.883597967964657	0	0	0	0.010031442028669
141000	1254000	8907	0	0.00499854708067101	0	0	0.20196511946332	0	0	2.48810137790446	0	0	0.021150852159066	0.517535866530251	0	0	0	0	6.04304017360068	0	3.67966220544211	0	7.57434652847886	5.69565358167144	0.0612955646312299	0	0.535210010241664	0	0	0	0
149000	1254000	8908	0	0.91542154602466	0	0	0.129685269255275	0	0	0	0	0	0.0804727893282964	0	0	0	0	0.0744681674379648	0.6616221688848	0	0.317826142693726	0	11.3448982244496	0.989503802836117	0	0	0.141300795824516	0	0	0	0.566024152994152
157000	1254000	8909	0	1.4337040453571	1.08204523120994	0	2.70839729273564	0	0	2.7672318067407	0	0	0.302731339805259	1.48277338731773	0	0	0	0.320144499275652	1.71141877740759	0	0.195429924950804	0	11.9231045018886	1.52834484230227	0.695002704256937	0	0.276723511396503	0	0	0	0
165000	1254000	8910	0	0.006007093489397	0.149178249460933	0	0.15272842679157	0	0	1.60310466536772	0	0	0.0693519214966357	0.0437326638752519	0	0	0	0.0255042103868901	2.20329323594892	0	1.23642320084058	0	10.9311827736144	0.925884538326186	0.67315970940992	0	1.62488123270399	0	0	0	0
173000	1254000	8911	0	0.359148741992969	0	0	0.07614708518515	0	0	1.56273811836242	0	0	0	0.0875824836759161	0	0	0	0	0	0	0	0	6.89527646116465	0.181708441774663	0.0141635581811914	0	2.16329062570605	0	0	0	0
181000	1254000	8912	0	0	0	0	0.443923404143263	0	0	2.60067830160577	0	0	0.0399418314327155	0	0	0	0	0	0	0	0	0	6.88943172070937	0.460646274669504	0.104889365802023	0	2.71387888007873	0	0	0	0
189000	1254000	8913	0	0	0	0	0.204069905557039	0	0	1.78604939664852	0	0	0	0.19393563000095	0	0	0	0	0	0	0	0	12.084657636688	0.662289968341709	0.126290057842284	0	2.66231982214193	0	0	0	0
197000	1254000	8914	0	0.0393528763316959	0.0221567813718302	0	0.0743422449792061	0	0	1.73039021813693	0	0	1.68078628750744	1.99465436201237	0	0	0	0	0	0	0.00297084737891156	0	5.71337520789375	0.233275023757719	0.632603056148026	0	2.651967638852	0	0	0	0
205000	1254000	8915	0	0.213880155818486	0	0	3.32393997957523	0	0	8.51151476649678	0	0	0.840611493093787	3.58966809275106	0	0	0	0	0.184042396149949	0	0	0	1.04402025981402	6.54658013478857	1.32452760372225	0	5.12590657177009	0	0	0	0
213000	1254000	8916	0	0.116491601309883	0.836799978784619	0	0.761379490956336	0	0	0.774430424839055	0	0	0.111248605015811	1.94343791504458	0	0	0	0	0.836799978784619	0	0.80823053611565	0	3.21770903098464	3.56401671707164	2.87001974695728	0	2.12312342097872	0	0	0	0
221000	1254000	8917	0	0.471293678132229	0.401670160012872	0	9.923585279549	0	0	1.34406033907227	0	0	0	3.60499143847052	0	0	0	0	5.57598106157722	0	0.723563752201947	0	4.86201063242125	3.93972761421562	0.525478601682833	0	3.32253089769203	0	0	0	0
229000	1254000	8918	0	0.24880466154249	0	0	12.2011909656899	0	0	2.27042164064623	0	0	0.396518225871528	2.0854408802439	0	0	0	0	5.1927653382216	0	0.108556297101261	0	13.9372733856388	0.0519639953103339	3.60571361349893	0	1.43090141849246	0	0	0	0
237000	1254000	8919	0	0.0373546885256099	0	0	5.19136586872127	0	0	2.83656894372816	0	0	0.359943147050441	2.03168071672203	0	0	0	0	0.0891315818511931	0	0	0	3.72019240737388	2.40258138084338	3.44863504356858	0	4.14024296890059	0	0	0	0
245000	1254000	8920	0	0.430038467816277	1.23241739976206	0	7.6199971574601	0	0	0.268564670043163	0	0	0.276075577495143	1.43401335525114	0	0	0	0	4.93682534232546	0	0	0	20.800489309637	6.80713583539492	2.40520124232614	0	5.16640509229395	0	0	0	0
253000	1254000	8921	0	1.61101764012239	1.1668742883664	0	10.3235332238535	0	0	2.35521284647464	0	0	0.0156698827854618	1.48127964523335	0	0	0	0	1.84469330452495	0	0	0	7.47300664239132	1.46874421545012	1.68498592945994	0	3.9178637870487	0	0	0	0
261000	1254000	8922	0	1.04484745031054	0.400919888268935	0	10.3126757042788	0	0	3.01553929978937	0	0	0	1.57745527471402	0	0	0	0	2.11673271031574	0	0	0	17.8086068156178	2.32390698549202	3.88263756506193	0	2.00694799313146	0	0	0	0
269000	1254000	8923	0	0.329912144105107	0.0896359206080898	0	18.2998043693979	0	0	1.67496510314661	0	0	0	4.49663958749664	0	0	0	0	6.20213842052971	0	0	0	16.6790980255672	0.876974315667094	0.787287917110025	0	2.96301653136234	0	0	0	0
277000	1254000	8924	0	0.506241514837774	0.153002415667182	0	5.06751325147678	0	0	1.51418188798219	0	0	0	2.98184143654325	0	0	0	0	0.853993831301659	0	0	0	5.91974824455635	0.0456567998614694	5.86471825719503	0	4.44133850390176	0	0	0	0
285000	1254000	8925	0	0.271880193025132	0	0	5.83662734462914	0	0	1.24425011997651	0	0	0.0212088585107991	2.81015713940136	0	0	0	0	0.0797774929664774	0	0	0	4.50130369282487	0.169595128409495	5.69256116088559	0	6.16582921319168	0	0	0	0
293000	1254000	8926	0	0.0921411941030737	0	0	3.79547846990883	0	0	0	0	0	0	6.96607361008118	0	0	0	0	0.891156119363249	0	0	0	5.52321996813409	2.12193537144276	1.85572801004596	0	7.21372178957563	0	0	0	0
301000	1254000	8927	0.180232837739052	0.303375702723437	0.0849829259988644	0	5.92345160079948	0	0	1.9895666160204	0	0	0	3.51811188466529	0	0	0	0	0.442257459394359	0	0	0	3.12706473059723	2.72870067120748	1.23612340064502	0	0.812000200660413	0	0	0	0.0538790148767531
309000	1254000	8928	0.634814869576118	0.429800088433353	0	0	10.7416519665972	0	0	14.9789300325172	0	0	0	1.38956009067792	0	0	0	0	0.238022589215253	0	0	0	3.1380336231618	1.4810121489779	2.88097190599088	0	1.25152680335275	0	0	0	0
317000	1254000	8929	0	0	0	0	2.03854560974907	0	0	0.545864019715349	0	0	0	2.32473571246932	0	0	0	0	0.0360504941745367	0	0.0224017432533072	0	4.88740571654041	2.5145507658102	2.53155395606612	0	2.30726312899798	0	0	0	0
325000	1254000	8930	0.145732967616852	0.0498419177520314	0	0	1.96226214271513	0	0	0.462625247803084	0.0670004442058036	0	0	0.0627612110216531	0	0	0	0	0	0	0	0	3.73549766426672	2.75079355008894	0.417432142994949	0	1.98539586156407	0	0	0	0
333000	1254000	8931	0.114537785539697	0	0	0	3.67321341729581	0	0	0.607983431793417	0	0	0	1.64166210692079	0	0	0	0	0	0	0	0	3.91574279237064	1.55335478435586	1.98116530688002	0	2.8282666242423	0	0	0	0
341000	1254000	8932	0	0.0198413705487766	0	0	2.17502173564784	0	0	0.240328794551669	0	0	0	0.953824805873246	0	0	0	0	0	0	0	0	5.86145373865336	0.639744874966933	7.69202161567228	0	4.22617492491016	0	0	0	0
349000	1254000	8933	0	0	0	0	6.68489806203426	0	0	0.551865097730838	0	0	0	0.72338078697437	0	0	0	0	0.0838456275806336	0	0	0	7.63354231846857	0.314329267911223	11.5207595481803	0	2.74311218110094	0	0	0	0
357000	1254000	8934	0	0.0496694994075407	0	0	2.62740395196537	0	0	1.17912604331878	0	0	0	0.996914574821346	0	0	0	0	0	0	0	0	1.74175087429411	0.451987973414186	7.309328942317	0	3.04539413910979	0	0	0	0
365000	1254000	8935	0	0	0	0	0.633542636213111	0	0	0.578648126039827	0	0	0	0.581020121624025	0	0	0	0	0	0	0	0	0	0	5.75399334892894	0	5.54189814203183	0	0	0	0
373000	1254000	8936	0.00754333627021673	0.0122929375146876	0	0	4.32034426363859	0	0	4.09532467509757	0	0	0	1.35717745155884	0	0	0	0	0	0	0	0	1.16124023837944	0	14.3223874231325	0	4.08656954024398	0	0	0	0
381000	1254000	8937	0	0	0	0	1.69141829035656	0	0	0.936868480230992	0	0	0	1.34980600303389	0	0	0	0	0	0	0	0	0	0.196884777657365	10.1493057322469	0	1.59661972020411	0	0	0	0
389000	1254000	8938	0	0	0	0	3.68351822770373	0	0	0.4541536720442	0	0	0	1.03482599945341	0	0	0	0	0	0	0	0	0	0	7.41735495778715	0	0.624881228029429	0	0	0	0
397000	1254000	8939	0	0	0	0	5.55191101480125	0	0	2.54401504030935	0	0	0	3.58624094125417	0	0	0	0	0	0	0	0	0.759703550608825	0.943147031282501	9.8311403240397	0	3.40373322011399	0	0	0	0
405000	1254000	8940	0	0	0	0	9.50361451306603	0	0	4.66608379499395	0	0	0	2.03345148095228	0	0	0	0	0	0	0	0	5.0857157748178	4.30995169837801	10.6654104647919	0	1.96304475399276	0	0	0	0
413000	1254000	8941	0	0	0	0	10.4866249132313	0	0	4.50643210014798	0	0	0	4.1220075471961	0	0	0	0	0.3859177127402	0	0	0	1.32248134554321	0.0971927043275787	6.16551184915518	0	0.327769875219049	0	0	0	0
421000	1254000	8942	0	0.0834644866208668	0	0	10.6304333632633	0	0	9.48760033424336	0	0	0	6.70806239619521	0	0	0	0	1.78617186063753	0	0	0	0	0.554444752680645	7.39786009593331	0	0.327903149690211	0	0	0	0
429000	1254000	8943	0	0	0	0	5.52658148330865	0	0	1.44507842359903	0	0	0	7.80523585816602	0	0	0	0	2.16615995781201	0	0	0	0	0.248031408427248	6.17866839762905	0	0.148539781577068	0	0	0	0
437000	1254000	8944	0	0	0	0	5.81959268214965	0	0	10.9221374607677	0	0	0	5.92247679376205	0	0	0	0	0	0	0	0	0.301609354833452	4.68740654826234	5.42747928606482	0	0	0	0	0	0
445000	1254000	8945	0	0	0	0	1.14490349511527	0	0	0	0	0	0	8.47793133916749	0	0	0	0	0	0	0	0	0	0	9.10572862866808	0	0	0	0	0	0
-27000	1246000	9182	0	2.26355645797396	0	0	0	0	0	0	0	0	0	0	0	0	0	0	0	0	1.12320812575128	0	0	0.162710735299421	0	0	0	0	0	0	0
-19000	1246000	9183	0	0	0.0054996832398804	0	0	0	0	0	0	0	0	0	0	0	0	0	0	0	0.0946748817560157	0	0	0	0	0	0	0	0	0	0
-11000	1246000	9184	0	0	0	0	0	0	0	0	0	0	0	0	0	0	0	0	0	0	0	0	0	0	0	0	0	0	0	0	0
-3000	1246000	9185	0	0	0	0	0	0	0	0	0	0	0	0	0	0	0	0	0	0	0	0	0	0	0	0	0	0	0	0	0
5000	1246000	9186	0	0	0	0	0	0	0	0	0	0	0	0	0	0	0	0	0	0	0	0	0	0	0	0	0	0	0	0	0
13000	1246000	9187	0	0	0	0	0	0	0	0	0	0	0	0	0	0	0	0	0	0	0	0	0	0	0	0	0	0	0	0	0
21000	1246000	9188	0	0	0	0	0	0	0	0	0	0	0	0	0	0	0	0	0	0	0.251761870255244	0	0	0.0993193802262847	0	0	0	0	0	0	0
29000	1246000	9189	0	0	0	0	0	0	0	0	0	0	0	0	0	0	0	0	0	0	0	0	0	0	0	0	0	0	0	0	0
37000	1246000	9190	0	0	0	0	0	0	0	0	0	0	0	0	0	0	0	0	0	0	0	0	0	0	0	0	0	0	0	0	0
45000	1246000	9191	0	0	0	0	0	0	0	0	0	0	0	0	0	0	0	0	0	0	0.585243799882857	0	0	0.0154489403302534	0	0	0	0	0	0	0
53000	1246000	9192	0	0.297182722443336	0.542600222481232	0	2.45102179739837	0	0	0	0	0	0.588178861117148	0	0	0	0	0.0948818471207757	0.21327933092849	0	4.45400428354584	0	0	2.8312056990081	0	0	0	0	0	0	0
61000	1246000	9193	0	0.0970600708419756	1.15502234091776	0	0.29402654526698	0	0	0	0	0	6.49722729792521	0.537404466675645	0	0	0	0	0.363418245645177	0	1.57931755980717	0	4.1927237408801	1.33049193144922	0.0129546223742186	0	0.1611591836213	0	0	0	0
69000	1246000	9194	0	0.00268041509603568	0.255826396051904	0	0.165206905659877	0	0	0	0	0	1.0734224616769	0.14843420598802	0	0	0	0	1.3842607820888	0	0.567203530778897	0	3.76096938220125	1.85152643994625	0.275752538364354	0	1.70637982395946	0	0	0	0
77000	1246000	9195	0	0.074703024447654	0.381606273078395	0	1.13026340184215	0	0	0	0	0	0.481139768012226	0.316285670199631	0	0	0	0	0.00363782844921696	0	0.0481135198007245	0	5.67965900925295	1.50543486445058	0.592918973658619	0	0.706401610778339	0	0	0	0
85000	1246000	9196	0	0.0618033468820343	0	0	0.000765771458305363	0	0	0	0	0	0.0618033468820343	0	0	0	0	0	0	0	0	0	8.78789057442844	0.730250304417189	0.171689289099274	0	0.0349187179714003	0	0	0	0
93000	1246000	9197	0	0	0	0	2.47509727845318	0	0	0	0	0	0.162663398955688	0	0	0	0	0	0	0	0.068423806524551	0	12.3187190937508	2.23638816614413	0.163096897914171	0	0.557130992349175	0	0	0	0
101000	1246000	9198	0	0	0.452939497529498	0	4.26437932886376	0	0	0	0	0	0.102480862965262	0.584623966199613	0	0	0	0	0.0949357427754066	0	1.74938199851168	0	7.01330227095446	6.76151786515091	0.142877004815198	0	3.87675712782966	0	0	0	0
109000	1246000	9199	0	0	0	0	0.727700375813161	0	0	0	0	0	0	0.32773935963094	0	0	0	0	0.345534310130697	0	1.32605843277341	0	14.7793292610308	4.41663843074379	0.706932096409103	0	1.99465686563294	0	0	0	0
117000	1246000	9200	0	0.548165437535899	0	0	1.16923928930486	0	0	0	0	0	0	0	0	0	0	0	0	0	0.612420425558741	0	8.57484694710453	7.87748936196252	1.61295978619361	0	0.733579559964609	0	0	0	0
125000	1246000	9201	0	0.0863135576058333	0.217261691097033	0	0.950516710966628	0	0	0	0	0	0.0971963331877571	0	0	0	0	0	0.174919812084053	0	0.30750339983537	0	12.3776219147088	2.23162862604577	2.29722364651498	0	2.41170203813203	0	0	0	0.00344744548406587
133000	1246000	9202	0	0.047862113825331	0.0800759545201518	0	0.337106853722293	0	0	0	0	0	0.602882484781404	1.41780809067474	0	0	0	0	0.218761589714687	0	0.405419692465835	0	8.27447324984243	1.54035058835235	3.42639176530674	0	0.288891135960201	0	0	0	0
141000	1246000	9203	0	0.0213273986500563	0.0348467996834084	0	0.070301241255219	0	0	5.02238907383506	0	0	1.00716184206807	0	0	0	0	0	0	0	2.229825419713	0	5.80671964884448	0.916371576392369	0.947263796244995	0	5.34744953651682	0	0	0	0
149000	1246000	9204	0	0.196066978719964	0.271986947016856	0	0.0868648055454534	0	0	3.56960210374454	0	0	0.440898253600371	0.223166257829926	0	0	0	0	0.453430495201111	0	0.274467336003923	0	1.69512456221289	1.27203476306467	0.433073261260386	0	3.48268396203213	0	0	0	0
157000	1246000	9205	0	0.247580205206414	0.80489939476639	0	2.48578607443837	0	0	5.33076435893875	0	0	0	11.7879159637851	0	0	0	0.393192152648998	7.45863924247766	0	0.685687131587689	0	0.425722821398786	0.00445438185945846	4.28743512383558	0	1.80754942295721	0	0	0	0
165000	1246000	9206	0	0.32443106841546	0.0528742698622357	0	2.25745405808099	0	0	0.618047693759459	0	0	0.176120154721773	0.681705372613403	0	0	0	0.175054783423381	1.75946592674552	0	0.161942277795893	0	5.39827942625397	3.6733059108083	0.0245163988380084	0	1.33141416300447	0	0	0	0
173000	1246000	9207	0	0	0.28003149330187	0	0	0	0	1.77330186579384	0	0	0.0730115076766675	0.0284366191653577	0	0	0	0	0.0284366191653577	0	0.0409348780807479	0	0.00278829543431007	1.03050649761105	0.432891272061213	0	9.13794546409132	0	0	0	0
181000	1246000	9208	0	0	0	0	0.497728194294022	0	0	2.10599526351331	0	0	0.0136050097228959	0	0	0	0	0	0	0	0	0	1.15446243032665	5.14523929278557	0.56199678477383	0	3.71935443752086	0	0	0	0
189000	1246000	9209	0	0.0152479388517233	0	0	4.41592133167276	0	0	0.878928669140799	0	0	0	0	0	0	0	0	0	0	0	0	1.30748575459772	1.96432510305874	1.38533825282759	0	2.86977935964039	0	0	0	0
197000	1246000	9210	0	1.10997109647931	0.0758885189500997	0	4.55946725076092	0	0	10.8895072559768	0	0	0.0588490900307199	1.10236688885376	0	0	0	0	0.716063188124082	0	0.00977716267175768	0	9.0840125170922	1.19738425005093	0.529107257156298	0	1.31360517657247	0	0	0	0
205000	1246000	9211	0	2.66029078546496	0.21170697499942	0	0.450954181105706	0	0	3.55474773285294	0	0	0.10919452768342	0.6195362257068	0	0	0	0	0	0	0	0	2.09010434443642	2.15620199069022	1.73889772322316	0	9.55187225962361	0	0	0	0
213000	1246000	9212	0	1.27856883867286	0	0	1.64909631426612	0	0	7.39097305646007	0	0	0	0.708372704138308	0	0	0	0	0.324172223155876	0	0.073751590747155	0	1.21770398762378	5.78287896661013	2.995618376915	0	2.31501992272396	0	0	0	0
221000	1246000	9213	0	0.946745940244777	0	0	1.77279222350339	0	0	4.38388885566551	0	0	0	0.533791684975875	0	0	0	0	0.226846709098462	0	0.107316959228261	0	8.975391762761	4.04936738956457	0.517718180883156	0	4.9266717253881	0	0	0	0
229000	1246000	9214	0	0.968465479286832	0.606418949213481	0	5.28216478041429	0	0	1.48428809689978	0	0	0	2.65839095277593	0	0	0	0	0.944755831121828	0	0.376007299333576	0	8.10772339651235	1.61263718492266	2.27923929223451	0	3.56761260099641	0	0	0	0
237000	1246000	9215	0	0.186235301665879	0.189811060563542	0	10.4566341707171	0	0	3.15277353035881	0	0	0.152889303610482	2.12444917960381	0	0	0	0.0904624625944419	1.98438777022417	0	0.276354801509814	0	2.68031243319221	1.34377861532898	1.13803388581052	0	5.82378615376955	0	0	0	0
245000	1246000	9216	0	0.208465614833873	0.341133624686175	0	10.6118659967209	0	0	0.210349401591029	0	0	0.131511874029484	11.3794255310063	0	0	0	0.0626061698853486	1.99015157171584	0	0	0	17.5188388217776	3.35585833299887	3.12869845250817	0	2.29867352744186	0	0	0	0
253000	1246000	9217	0	1.43078822817288	0.651147675820947	0	15.687228579487	0	0	5.10780182457638	0	0	0	3.33023440487718	0	0	0	0	3.6592802331124	0	0	0	11.1078207879308	2.0307470463306	1.55549673676166	0	0.0511798704874808	0	0	0	0
261000	1246000	9218	0.103540716854305	0.167541408665572	0	0	6.67148423910834	0	0	2.42133760049136	0	0	0	1.30590735560967	0	0	0	0	0.466074626597437	0	0	0	14.1675088519722	0.542968859373576	6.43258495457824	0	2.81742189201276	0	0	0	0
269000	1246000	9219	0	0.0628539509033335	0	0	7.41278451422226	0	0	6.1174637059656	0	0	0.493341440531609	1.00023447735611	0	0	0	0.133881909190405	2.05075704653624	0	0	0	19.2958782518613	0	5.2887563009512	0	2.70978929777225	0	0	0	0.56200358234879
277000	1246000	9220	0.10204918564498	0	0	0	3.4729101213536	0	0	0.405665553214023	0	0	0	2.16466970401429	0	0	0	0	0	0	0	0	3.2224128307572	0.453608878637504	7.22500814114002	0	4.71914084671469	0	0	0	0
285000	1246000	9221	0	0	0	0	3.26846235631968	0	0	0.859683201151893	0	0	0	1.86225516713267	0	0	0	0	0.341956153908989	0	0	0	0	0.616989359719344	6.05090936268431	0	5.12665815838899	0	0	0	0
293000	1246000	9222	0	0	0	0	1.39121621182984	0	0	3.48253341600231	0	0	0	0.663764311280244	0	0	0	0	0	0	0	0	0.285351070735035	0.846622996969831	5.10628736507607	0	7.01298628199748	0	0	0	0
301000	1246000	9223	0.0327787262261536	0	0	0	1.8774201413204	0	0	2.4726812857873	0	0	0	0.314397288615507	0	0	0	0	0.574048456355498	0	0	0	0.312775002304104	0.958337812512886	1.23486394334566	0	2.47235600563374	0	0	0.137101233650965	0
309000	1246000	9224	0.00471857305391676	0.0081747510587806	0	0	1.54591925160264	0	0	1.94777863157379	0	0	0	0.304146867409612	0	0	0	0	0	0	0	0	1.08703897482226	2.10049134107718	3.18898043090189	0	3.68464956737484	0	0	0	0
317000	1246000	9225	0	0.094096443489805	0	0	0.589704374478993	0	0	0	0	0	0	1.47094453528494	0	0	0	0	0	0	0	0	14.3572522553479	7.54795289075401	4.58499362056337	0	1.24809765595753	0	0	0	0
325000	1246000	9226	0.194440322915638	0	0	0	6.55410538284781	0	0	2.48538865563631	0	0	0	0.874538913405096	0	0	0	0	0	0	0	0	8.29856069786591	3.27576197579474	5.77099212831921	0	5.66022338417934	0	0	0	0.111863167777663
333000	1246000	9227	0	0	0	0	6.11683730813574	0	0	3.3370245832742	0	0	0	2.42475601263472	0	0	0	0	0.0399879716257334	0	0	0	1.36668318027151	1.02796370987564	4.91568266115726	0	6.78552221425248	0	0	0	0
341000	1246000	9228	0	0.652533240584557	0	0	3.58491175013618	0	0	1.568994969022	0	0	0	1.8456756298141	0	0	0	0	0.346960019462509	0	0	0	8.29810171962838	0.340074934573289	7.68210820972048	0	4.2095419160524	0	0	0	0
349000	1246000	9229	0	0.214741742410307	0	0	3.44517172637702	0	0	0.22570921942479	0	0	0	0.871141418528921	0	0	0	0	0.0990386484023201	0	0	0	8.14023738803376	0.782147798865536	11.0052328732533	0	2.41483254326643	0	0	0	0
357000	1246000	9230	0	0	0	0	3.3448068082411	0	0	1.67317325239682	0	0	0	0.587311565458799	0	0	0	0	0	0	0	0	3.60705614681322	2.59928825049734	9.85336247347245	0	0.678789310751675	0	0	0	0
365000	1246000	9231	0	0	0	0	2.30777171647371	0	0	0.539249754554305	0	0	0	3.11118934568822	0	0	0	0	0	0	0	0	1.28277127753948	0	8.51119560659904	0	3.67246412494872	0	0	0	0
373000	1246000	9232	0	0.189073402527639	0	0	2.53610741988071	0	0	1.35354389933988	0	0	0	3.24553024119924	0	0	0	0	0	0	0	0	0.550432670565735	0	8.6119737408911	0	2.75402044803898	0	0	0	0
381000	1246000	9233	0	0	0	0	5.34505517473274	0	0	2.43021284646128	0	0	0	6.61336416306647	0	0	0	0	0	0	0	0	0.141853017319694	0	17.5960585351791	0	5.86141928382844	0	0	0	0
389000	1246000	9234	0	0	0	0	4.3854281298411	0	0	1.03377628558813	0	0	0	5.9140944659342	0	0	0	0	0	0	0	0	1.04259472065919	0	10.5232088578367	0	9.726318920818	0	0	0	0
397000	1246000	9235	0	0	0	0	2.72418122238346	0	0	3.08606674930752	0	0	0	5.8637229711415	0	0	0	0	0	0	0	0	0	0	8.95139539769093	0	4.36255025323066	0	0	0	0
405000	1246000	9236	0	0	0	0	4.85164345674134	0	0	3.06465701099363	0	0	0	5.4240670084904	0	0	0	0	0.542789775260405	0	0	0	3.16676168654945	0.756176301924093	4.10113711573541	0	0.157104389361185	0	0	0	0
413000	1246000	9237	0	0.0328375182430618	0	0	11.8956006228927	0	0	5.36459802580433	0	0	0	7.07988947202782	0	0	0	0	1.95547863428556	0	0	0	1.16199841132432	0.619759998765534	5.63281560682987	0	1.02972315321062	0	0	0	0
421000	1246000	9238	0	0.900011912885422	0	0	7.44167077148183	0	0	10.6796013604884	0	0	0	3.64769071951541	0	0	0	0	1.43250768756608	0	0	0	0	0	4.70237632766738	0	0.510393763088078	0	0	0	0
429000	1246000	9239	0	3.69218520209917	0	0	2.59228388946371	0	0	9.33478271760252	0	0	0	3.82532977854725	0	0	0	0	0	0	0	0	0	0	4.3961608620596	0	0	0	0	0	0
-27000	1238000	9478	0	0.208723582373266	0.294327149787873	0	0	0	0	0	0	0	0	0	0	0	0	1.78848650904718	0	0	19.6889713671136	0	0	0.734570855741017	0	0	0	0	0	0	0
-19000	1238000	9479	0	0	0.0310305274940921	0	0	0	0	0	0	0	0.0770017111003487	0	0	0	0	0.0310305274940921	0	0	0	0	0	0	0	0	0	0	0	0	0
-11000	1238000	9480	0	0.260334757911795	0	0	0	0	0	0	0	0	0.270552717058761	0	0	0	0	0	0	0	0.00529739590566046	0	0	0	0	0	0	0	0	0	0
-3000	1238000	9481	0	0	0	0	0	0	0	0	0	0	0	0	0	0	0	0	0	0	0	0	0	0	0	0	0	0	0	0	0
5000	1238000	9482	0	0	0	0	0	0	0	0	0	0	0	0	0	0	0	0	0	0	0	0	0	0	0	0	0	0	0	0	0
13000	1238000	9483	0	0.0223331402479773	0.0223331402479773	0	0	0	0	0	0	0	0	0	0	0	0	0	0	0	0.244380701193591	0	0	0	0	0	0	0	0	0	0
21000	1238000	9484	0	0	0	0	0	0	0	0	0	0	0	0	0	0	0	0	0	0	0.00128236345768038	0	0	0	0	0	0	0	0	0	0
29000	1238000	9485	0	0	0	0	0	0	0	0	0	0	0	0	0	0	0	0	0	0	0	0	0	0	0	0	0	0	0	0	0
37000	1238000	9486	0	0	0	0	0	0	0	0	0	0	0	0	0	0	0	0	0	0	0	0	0	0	0	0	0	0	0	0	0
45000	1238000	9487	0	0.0142593302952595	0.0375769307349634	0	0	0	0	0	0	0	0.107525410134132	0	0	0	0	0	0	0	1.11492782693468	0	0	0.210013967289899	0	0	0	0	0	0	0
53000	1238000	9488	0	0.0633496302629432	1.27899276753365	0	4.96096225178043	0	0	0	0	0	0.685844305143864	0	0	0	0	0.0228422059334435	0.965662829874446	0	2.99852822205347	0	0.0170198027044773	3.53005184952476	0.949248712495334	0	0.00579639379509268	0	0	0	0
61000	1238000	9489	0	2.94781431722009	0.763889894227932	0	0.416629024971272	0	0	0	0	0	1.73346497534863	0.0720678058697618	0	0	0	0.0221184234274062	0.374913682963402	0	3.14518349883452	0	2.23868522785326	3.18494924939165	0.0951866741231998	0	0.0102840805821923	0	0	0	0
69000	1238000	9490	0	0.0814686819751123	0.00949803778450032	0	0.173104156846532	0	0	0	0	0	0.00755172673328573	0.0766788307674894	0	0	0	0.00755172673328573	0.688936299280018	0	1.07759286317243	0	1.25955558553108	0.911735740623766	4.6245351559209	0	0.0700326602343136	0	0	0	0
77000	1238000	9491	0	0	0.0245738364888797	0	0.415845327990268	0	0	0	0	0	0.0928734816304864	0	0	0	0	0	0.172931070607596	0	0.245539023087262	0	1.42329361047995	1.0335889301475	0.133910855962262	0	0.653728857630146	0	0	0	0
85000	1238000	9492	0	0.0167388256013479	0.176957868389324	0	0.184900232938342	0	0	0	0	0	0.0160860242585131	0	0	0	0	0	0.0769134575016884	0	0.0802555233433529	0	1.87696896745228	1.05709600233852	0.0164766435553831	0	0.244553997671182	0	0	0	0
93000	1238000	9493	0	0.010839927547076	0.23228930288827	0	0.571546767454606	0	0	0	0	0	0	0.0120645048500012	0	0	0	0	0	0	0.23228930288827	0	2.10436263013078	1.72264164298592	0.655964879879006	0	2.71280772923102	0	0	0	0
101000	1238000	9494	0	0	0.150447517784386	0	4.41868866651198	0	0	0	0	0	0	0.335447958268774	0	0	0	0	0.128502273854534	0	0.159128795891646	0	12.0585133351588	13.56123432838	4.98926155462299	0	2.33038199245513	0	0	0	0
109000	1238000	9495	0	1.39182349323238	0.0159794471516422	0	0.587321589724825	0	0	0	0	0	0	0.195518582571681	0	0	0	0	0.0238006415309193	0	0.39356061088281	0	15.1872391873992	10.4928235985957	0.618142761718161	0	0.547276222174706	0	0	0	0
117000	1238000	9496	0	0.016599037956269	0	0	1.3273153813198	0	0	0	0	0	0.0070833999024166	0	0	0	0	0	0.0070833999024166	0	0.40616991406433	0	9.55244666384862	3.27836619273343	0	0	0	0	0	0	0
125000	1238000	9497	0	0.00901217174405651	0.215699226640807	0	0.535710643711669	0	0	0.825519116128029	0	0	0	0.277277468656311	0	0	0	0	0.308816266741512	0	2.54239647928806	0	15.3962634035297	4.02252443101269	0.352445460780545	0	0.961805804581993	0	0	0	0
133000	1238000	9498	0.00090317621228532	0.359466772555996	0	0	0.982811985855571	0	0	0.897471530685277	0	0	0.00366028598620671	0	0	0	0	0.586080711370162	0.0734263533154968	0	0.603385537192135	0	7.01355533107353	2.45118336799094	0	0	0.318948324409158	0	0	0	0
141000	1238000	9499	0	0	3.37841013466164	0	0.599061945138075	0	0	0	0	0	0.0306249409002713	1.43753971256274	0	0	0	1.31162696342108	0	0	1.94566745387645	0	9.83194343462078	4.65010943053793	0.0118153361568903	0	0.734359888501492	0	0	0	0.000236200362024234
149000	1238000	9500	0	0	0.0337899285928046	0	0	0	0	0	0	0	0	0	0	0	0	0	0	0	0.666292014737981	0	9.49073983182308	0.0577783928817061	0	0	2.551172362207	0	0	0	0
157000	1238000	9501	0	0	0	0	0	0	0	0	0	0	5.00709456799034	0	0	0	0	0	5.45663825732109	0	0	0	0	0	0	0	0.0251631028682288	0	0	0	0
165000	1238000	9502	0	0.593260926398583	1.29700222660967	0	0.415757940005238	0	0	0	0	0	0.973643863074224	0	0	0	0	0.622374852997681	8.98796978486903	0	1.29700222660967	0	0	0.415757940005238	0	0	3.44273517191776	0	0	0	0.377603261447082
173000	1238000	9503	0	0.388330941639315	0	0	2.15642620761364	0	0	0.853544996634461	0	0	0.209922860291059	0.995232420552654	0	0	0	0	1.75085900029452	0	0.0515147792520676	0	0	3.60205332758785	2.06157050595219	0	7.86850175999888	0	0	0	0
181000	1238000	9504	0	0.458437391936467	0	0	3.54601578351965	0	0	2.67649196700146	0	0	0.649542352310088	2.7284986662936	0	0	0	0	0.526402708872823	0	0	0	3.54219468616538	8.825676117819	3.48463879402806	0	3.92243010904405	0	0	0	0
189000	1238000	9505	0	0	0.805456843897544	0	1.81307779524451	0	0	7.57228252260667	0	0	0	1.92347458345992	0	0	0	0	1.31554108564926	0	0.116357103255769	0	2.56105256924685	0.312179491068107	10.9089522991466	0	3.48521815503966	0	0	0	0
197000	1238000	9506	0	0.320719871415363	0.0144998724204094	0	2.75134795250463	0	0	2.41112408591985	0	0	0.091597230328408	0.846402741298368	0	0	0	0	1.81252086535433	0	0	0	7.14967346585483	0.552820909421214	6.27906870767749	0	3.17694680496816	0	0	0	0.266015864358161
205000	1238000	9507	0	0.818543301899541	0.918709201331785	0	3.48537731254324	0	0	0.477197053384761	0	0	0.073062349193108	0.384574089073505	0	0	0	0.0136093028338477	0.370439755450164	0	0.0753811421802448	0	2.8284067338677	3.21732433781804	2.705169337931	0	3.08579852849583	0	0	0	0.00107311246248523
213000	1238000	9508	0	0.197326848827145	0.547539613297125	0	2.51321519436441	0	0	1.44398285075447	0	0	0.500199253524359	0.039419162773779	0	0	0	0	0.893971244250701	0	0.017697135412695	0	3.20976103805751	0.56877750095818	0.693770937110925	0	5.10067939266662	0	0	0	0
221000	1238000	9509	0	0	0.260461915554271	0	0.882795883630404	0	0	4.27383240594001	0	0	0.0105696193059167	0.017559448101525	0	0	0	0.277993027996988	0.305603494872137	0	0.330790745251269	0	16.8949514828794	8.64016467497454	0.323915476379123	0	0.56806337057805	0	0	0	0
229000	1238000	9510	0	0	0.563214076904428	0	4.7688185688456	0	0	0.209732277988303	0	0	0.396631351818421	5.78140383191934	0	0	0	0.190564325344661	3.09024418732062	0	2.27535218969802	0	6.26773743364537	4.95955359471864	0.853740856498159	0	0.993780661771403	0	0	0	0
237000	1238000	9511	0	0.805343713649448	0.887058472862332	0	6.06645036245001	0	0	0.642882591150355	0	0	1.86139744071065	8.12488701197765	0	0	0	0.0679912179271853	0.678590132084052	0	0.0588162006557624	0	1.81944493654405	1.92917855028009	2.95592877735698	0	3.70407610724434	0	0	0	0
245000	1238000	9512	0	0.39403315037738	0	0	8.51315632608506	0	0	2.60537065765393	0	0	0.0167198784496955	3.22517915130853	0	0	0	0	3.00553602806794	0	0	0	13.2896627624786	0.743656258364778	1.97460053384908	0	2.02634794480074	0	0	0	0
253000	1238000	9513	0	0.125514236545236	2.62207560705	0	7.59767665624137	0	0	1.70396397886766	0	0	0.428710884015433	2.2089662134032	0	0	0	1.73091907020259	3.27868031046421	0	0	0	19.0112978953852	2.25007039585648	2.35306874715198	0	1.24448007750922	0	0	0	0
261000	1238000	9514	0	0.580928094676915	0.720762914331273	0	6.63841720851147	0	0	0.882382456749963	0	0	0.720762914331273	2.55950515558105	0	0	0	0	2.04804846648769	0	0	0	13.8756888584084	2.73332133688208	2.92997140472651	0	2.9116950669351	0	0	0	0
269000	1238000	9515	0	1.99056870488509	0	0	8.17201229994863	0	0	17.5295516802902	0	0	0	0.0767627666375878	0	0	0	0	0.196284969433321	0	0	0	3.22665186190884	0.315405214369914	2.53548468611092	0	11.5059270338303	0	0	0	0
277000	1238000	9516	0	0.0146091335062033	0	0	1.619624962095	0	0	0	0	0	0	0.37079560613481	0	0	0	0	0	0	0	0	3.09591928525581	0.397671821011473	3.77242927296516	0	4.01542016053232	0	0	0	0
285000	1238000	9517	0	0	0	0	0.0574880006527125	0	0	0	0	0	0	0.189589395628338	0	0	0	0	0	0	0	0	2.0627523494868	0.300441655394188	2.56603534604233	0	8.17378282991597	0	0	0	0
293000	1238000	9518	0	0	0	0	3.69371783514141	0	0	0.24661869131495	0	0	0	0.506324086753304	0	0	0	0	0.28143650674898	0	0	0	8.6065822098793	2.77685573094775	1.71332818499713	0	3.03801033428669	0	0	0	0
301000	1238000	9519	0	0.333770918551436	0	0	0.755895722211159	0	0	0.0310303619942468	0	0	0	0.463533736028272	0	0	0	0	0	0	0	0	5.43397541596673	0.906242427674392	0.514881874856588	0	1.04063732956516	0	0	0	0
309000	1238000	9520	0	0.00599359193572681	0	0	1.1325580937763	0	0	0	0	0	0.157129275322508	0.221670663569157	0	0	0	0	0	0	0	0	2.85311281841139	1.45000528599677	3.11771736719439	0	2.04196717769089	0	0	0	0
317000	1238000	9521	0	0.00645443489599806	0	0	2.88125788745149	0	0	0	0	0	0	0.384766458144134	0	0	0	0	0	0	0	0	3.86164258135679	2.95819883971643	1.75973290965852	0	2.00412799286011	0	0	0	0
325000	1238000	9522	0	0	0	0	4.27775432476449	0	0	1.57539919983049	0	0	0	0.650521480057811	0	0	0	0	0	0	0	0	4.21595709443796	1.68074715004934	4.43801141805762	0	5.84215859834458	0	0	0	0
333000	1238000	9523	0	0	0	0	6.69046454540476	0	0	2.61362474928844	0	0	0	3.7049850995019	0	0	0	0	0	0	0	0	1.8580501121552	2.33433619056022	6.82161884138897	0	2.8626046522769	0	0	0	0
341000	1238000	9524	0	0	0	0	2.39060967942936	0	0	0	0.0176541699093681	0	0	0.959362131078076	0	0	0	0	0	0	0	0	3.76604107903215	2.51153110916777	5.93975598944928	0	3.32726379836799	0	0	0	0.490732506202803
349000	1238000	9525	0	0.129481250761255	0	0	3.2872611807861	0	0	3.07579914424139	0	0	0	0.746078591386297	0	0	0	0	0	0	0	0	0.511747400559446	0.321168665526865	3.17763308013761	0	8.87301066327519	0	0	0	0
357000	1238000	9526	0	0	0	0	1.311977211844	0	0	0.858587951427222	0	0	0	2.44741762568863	0	0	0	0	0	0	0	0	0.0637065957001706	0.0360614544972371	4.93299531596747	0	3.70290567949738	0	0	0	0
365000	1238000	9527	0	0	0	0	4.14512498294791	0	0	1.21288669713019	0	0	0	2.29234611635617	0	0	0	0	0	0	0	0	0.421315116414258	1.55928556889109	4.25011130856936	0	2.58490340873192	0	0	0	0
373000	1238000	9528	0	0.263469197137287	0	0	4.43774241291949	0	0	1.19594615485849	0	0	0	6.17230826817809	0	0	0	0	0	0	0	0	2.9310180314389	0.0512658852487764	7.1045101086547	0	2.29685878598062	0	0	0	0
381000	1238000	9529	0	0	0	0	5.25306356903552	0	0	2.59226724605858	0	0	0	0.751767581299404	0	0	0	0	0	0	0	0.190144791778516	0.602096170246555	0.133379180672577	2.62841165089316	0	2.37108333214141	0	0	0	0
389000	1238000	9530	0	0.0206388559709326	0	0	1.6853798099355	0	0	0.210707810622453	0	0	0	4.291645537173	0	0	0	0	0.413469999200075	0	0	0	2.28166638977783	1.27919350304571	3.99579777823203	0	1.25924538841588	0	0	0	0
397000	1238000	9531	0	0.0660533362097857	0	0	4.86936341169571	0	0	0.36819744216255	0	0	0.0146391520857072	3.16982349749487	0	0	0	0	0.118389993731415	0	0.0263768726531707	0	0.737522980041364	3.99929867040428	5.47150097478069	0	0.359672679081357	0	0	0	0
405000	1238000	9532	0	0.208264486357293	0	0	6.43487410710722	0	0	7.97196631063069	0	0	0	3.63003515398407	0	0	0	0	3.17965528028115	0	0	0	0.477119580815943	0.327002009838346	9.22246078011443	0	0.359160092920299	0	0	0	0
413000	1238000	9533	0	0.887071753643215	0	0	9.7814751880435	0	0	4.94778117718711	0	0	0	6.33546461332931	0	0	0	0	0.531913545486969	0	0	0	0.0313770459844301	0.153925473316387	4.40546743649808	0	0	0	0	0	0
421000	1238000	9534	0	0	0	0	3.15228654476833	0	0	6.32398996571046	0	0	0	3.40158888156962	0	0	0	0	0	0	0	0	0	0	0	0	0	0	0	0	0
-27000	1230000	9774	0	0	0.592944311854463	0	0	0	0	0	0	0	0.592944311854463	0	0	0	0	0	0	0	0.15682836868594	0	0	0	0	0	0	0	0	0	0
-19000	1230000	9775	0	0	0	0	0	0	0	0	0	0	0	0	0	0	0	0	0	0	0	0	0	0	0	0	0	0	0	0	0
-11000	1230000	9776	0	0	0.555232251736229	0	0	0	0	0	0	0	0.555232251736229	0	0	0	0	0	0	0	0	0	0	0	0	0	0	0	0	0	0
-3000	1230000	9777	0	0	0	0	0	0	0	0	0	0	0.637985231389432	0	0	0	0	0	0	0	0	0	0	0	0	0	0	0	0	0	0
5000	1230000	9778	0	0	0	0	0	0	0	0	0	0	0	0	0	0	0	0	0	0	0	0	0	0	0	0	0	0	0	0	0
13000	1230000	9779	0	0	0	0	0	0	0	0	0	0	0	0	0	0	0	0	0	0	0	0	0	0	0	0	0	0	0	0	0
21000	1230000	9780	0	0	0	0	0	0	0	0	0	0	0	0	0	0	0	0	0	0	0.0907889092519803	0	0	0	0	0	0	0	0	0	0
29000	1230000	9781	0	0	0	0	0	0	0	0	0	0	0	0	0	0	0	0	0	0	0	0	0	0	0	0	0	0	0	0	0
37000	1230000	9782	0	0	0	0	0	0	0	0	0	0	0	0	0	0	0	0	0	0	0	0	0	0	0	0	0	0	0	0	0
45000	1230000	9783	0	0.0829014129568692	0	0	0.278592514037557	0	0	0	0	0	0.247048181841615	0	0	0	0	0.0161980832741414	0	0	0.518376710486066	0	0	1.12855215290825	0	0	0.0911238671063796	0	0	0	0
53000	1230000	9784	0	0.345863772694659	3.52747692803578	0	2.34542812019789	0	0	0	0	0	1.26612725318445	0	0	0	0	0.273326745926348	0.164316216814011	0	5.99776921966868	0	0	1.08206963476565	0.200108440944377	0	0.101296573767106	0	0	0	0
61000	1230000	9785	0	0.0125174068283557	0.087925823721029	0	1.46786875381637	0	0	0	0	0	0.774048620384516	0.473679448876699	0	0	0	0.252344799744212	0.611120439871994	0	1.50516753559747	0	1.38169147776521	2.61336602675282	0.122694258817571	0	0.725608275026454	0	0	0	0
69000	1230000	9786	0	0	0	0	0.0256808277288271	0	0	0	0	0	0	0.100259211176863	0	0	0	0	0.245890007317621	0	0.439168908807171	0	0.9260220330666	1.29527624944682	0.00174231503172561	0	0.386656596927617	0	0	0	0
77000	1230000	9787	0	0.163408388380178	0	0	0.376176123145896	0	0	0	0	0	0	0.0597185454663686	0	0	0	0.354702575891798	0	0	1.14372261360126	0	1.53850690855643	1.06893218754507	0.007603083936895	0	1.16726421486898	0	0	0	0
85000	1230000	9788	0	0	0	0	0.0849299987854704	0	0	0	0	0	0	0	0	0	0	0	0	0	0.00546172271404878	0	1.3154613659512	0	0.170287762965762	0	0.951814227568876	0	0	0	0
93000	1230000	9789	0	0	0	0	1.71749051886078	0	0	0	0	0	0	0	0	0	0	0	0	0	0.0244142684560849	0	6.85831750237827	1.68097346588255	0.0465486650801125	0	0.966220892592036	0	0	0	0.000441370292943148
101000	1230000	9790	0	0	0	0	0.142377356726795	0	0	0	0	0	0.0174693302308877	0.11888766188712	0	0	0	0	0	0	0	0	7.55691694819448	1.5451334268588	0	0	1.59764882989635	0	0	0	0
109000	1230000	9791	0	0	0	0	0	0	0	0	0	0	0	0	0	0	0	0	0.886926843998833	0	0.232503434091034	0	9.31707896470374	1.33999502894707	0.154094580667879	0	4.49744635940199	0	0	0	0
117000	1230000	9792	0	0	0	0	1.14845769049879	0	0	0	0	0	0	0	0	0	0	0	0	0	0	0	18.4780098769192	0.762511282433096	0	0	0.270057920412092	0	0	0	0
125000	1230000	9793	0	0	0	0	0.592408180466722	0	0	0	0	0	0.000898431376630066	0	0	0	0	0	0	0	0.501797777136477	0	17.0801006024384	3.68516870393454	0	0	0	0	0	0	0
133000	1230000	9794	0	0	0	0	0.33356392682856	0	0	0	0	0	0	0	0	0	0	0	0	0	0.801319044415667	0	13.0618954364941	8.04301363306765	0.0675265843480754	0	0.37280683516546	0	0	0	0
141000	1230000	9795	0	0	0	0	1.29922911169115	0	0	0	0	0	0	0	0	0	0	0.044747869450851	0	0	0.929862170787983	0	13.4854201436206	10.1526686395612	0	0	0.435500654155509	0	0	0	0
149000	1230000	9796	0	0.087348219470989	0	0	0.204242242471406	0	0	0.0851309033721793	0	0	0.15842954114392	0	0	0	0	0	0.88453175916891	0	1.25855123110473	0	6.31242574093519	1.35608513243531	0.0184062401439642	0	2.74808355459399	0	0	0	0
157000	1230000	9797	0	0	0	0	0.98562382908542	0	0	0	0	0	0.73945182736973	0	0	0	0	0	0	0	0	0	0	0	0	0	0	0	0	0	0.73945182736973
165000	1230000	9798	0	0	0	0	0	0	0	0.275451842388196	0	0	2.98951877285018	0	0	0	0	0	2.98951877285018	0	3.23120225267026	0	0.0665839623759173	1.31999809908647	0	0	0.275451842388196	0	0	0	0
173000	1230000	9799	0	1.28096243533023	0.386508347321828	0	2.36570578861953	0	0	6.57548183600739	0	0	0.289011288940872	1.06667906399757	0	0	0	0.45338876927185	4.35704513842911	0	5.10432213042333	0	4.47451194985432	5.2680361017522	2.49275352239306	0	5.08480500996982	0	0	0	0
181000	1230000	9800	0	0.0687852160504773	0	0	6.77372473924832	0	0	4.85115211248852	0	0	0	4.26614797188299	0	0	0	1.39004906298287	0.449498659130661	0	0.0927802321903429	0	1.3786044773643	3.20558906481518	4.16028433661087	0	14.9311648704772	0	0	0	0.313416925207446
189000	1230000	9801	0	0.377810938394833	0	0	13.6345389390037	0	0	5.71011844696848	0	0	0.134625563055358	4.47451792493648	0	0	0	0.372980019750677	4.1180195865846	0	0.90885869766374	0	9.33747932170764	0.805685166043938	6.48730844642677	0	1.02392001705949	0	0	0	0
197000	1230000	9802	0	0.123397464034006	0.242447288774005	0	5.25841118876824	0	0	8.97804808161142	0	0	1.34344216756495	2.48227673032557	0	0	0	1.09583673943587	1.7072038553048	0	0	0	2.94680562599314	1.71252765565166	5.08431247696169	0	8.74696347935089	0	0	0	0
205000	1230000	9803	0	0	1.94563952592524	0	9.64363763128576	0	0	1.89068621684109	0	0	0.600701644813825	4.75333784357487	0	0	0	0.114677294913963	5.39865349503008	0	1.28821215359229	0	2.41800440657839	2.96487908276607	3.35269931003759	0	0.210889102934612	0	0	0	0
213000	1230000	9804	0	0.221328149017745	4.30597637679031	0	7.90666189853309	0	0	0.445440237759982	0	0	0.0523700166894038	0.688944766110702	0	0	0	0.505584375745348	11.1956268189279	0	0.0380077878389972	0	12.2950772969898	0.113871807408202	0.333001739425559	0	1.21724533399784	0	0	0	0
221000	1230000	9805	0	0.222783232275119	0.426108483801656	0	3.44399230063148	0	0	0	0	0	0.59118108531743	0.152106402853297	0	0	0	0.242513165137363	5.94729972561836	0	1.08894347217889	0	3.77253708574155	2.37599430594333	0	0	1.50905102132497	0	0	0	0
229000	1230000	9806	0	0	0	0	1.57232682963512	0	0	2.33573733744894	0	0	0.0141497594692683	0.349394911050071	0	0	0	0.0783802244421678	1.35444452062347	0	0.0835444371729372	0	5.41254311193153	1.47138103073302	0.958399952377522	0	0.0768942990944803	0	0	0	0
237000	1230000	9807	0	0.607539847224972	0	0	1.59296941602802	0	0	1.15399310875384	0	0	0.0155156081808661	1.0714366226603	0	0	0	0	1.26072676702542	0	0.00524594133662903	0	5.82427718592094	1.15750381362789	1.2945820729663	0	2.69689789149906	0	0	0	0
245000	1230000	9808	0	1.8695089163491	1.1198919906158	0	3.87489360949796	0	0	2.59682210191048	0	0	0.587208486706607	3.62310283076231	0	0	0	0.440590084638568	2.90564972683926	0	0	0	7.46176606543789	0.607496184223399	4.81823072872972	0	6.72463750607902	0	0	0	0
253000	1230000	9809	0	0.428658344889629	0.0569851916541883	0	13.9910025900744	0	0	2.16737046277581	0	0	0	0.998825775814075	0	0	0	0.41370615528538	8.7468954455198	0	0.451750789518689	0	15.681786051683	1.17477963532846	0.376835457035668	0	3.12806147437335	0	0	0	0
261000	1230000	9810	0	0.264703060344878	0.385981010323394	0	16.3778842996943	0	0	0.669723910844161	0	0	0	2.71580439960833	0	0	0	0	1.91916713639998	0	0	0	4.03986824581263	0.252573450194794	0.508503171861351	0	3.35846281603937	0	0	0	0
269000	1230000	9811	0	0	0	0	0.579782883552258	0	0	0.73981903942347	0	0	0	0.461945513333519	0	0	0	0	1.01037969693191	0	0	0	3.21203287195741	0	2.54783030052179	0	6.56979319594449	0	0	0	0
277000	1230000	9812	0	0.354140792907151	0.255931128279849	0	0.912803492060621	0	0	5.27260494721007	0	0	0.144978215878116	0.946018231586947	0	0	0	0	0.135982749449895	0	0	0	3.04489459744604	1.09225439727673	1.60419005134277	0	7.79211861137454	0	0	0	0.0143849487909148
285000	1230000	9813	0	0	0	0	4.45664232455769	0	0	5.12323391019826	0	0	0	1.3520796594507	0	0	0	0	0.141241804255023	0	0	0	1.08638630144293	0.856149538398422	6.10434088330212	0	8.02826560987931	0	0	0	0
293000	1230000	9814	0	0	0	0	0.595346239470071	0	0	0.670359425050253	0	0	0	0	0	0	0	0	0	0	0	0	0.150998836178467	0.0880079528007704	0.69062872020689	0	8.61440134829466	0	0	0	0
301000	1230000	9815	0	0.0157661792989771	0	0	7.6595918086596	0	0	0.581325522476882	0	0	0	1.85120080113239	0	0	0	0	0.566462810518179	0	0	0	3.67778931996331	0.412561655664885	3.43944939385717	0	9.80199392082902	0	0	0	0
309000	1230000	9816	0	0	0	0	5.03968443792548	0	0	0.484922750388993	0	0	0	0.128452518553143	0	0	0	0	0.261205184793316	0	0	0	0.800378872331377	3.20591148909942	3.64462475096957	0	1.1173285589729	0	0	0	0.0122316545951172
317000	1230000	9817	0	0	0.0593363323025803	0	3.42572170195207	0	0	0.0427873919200161	0	0	0	1.36030822576829	0	0	0	0	0.0402597528798921	0	0	0	2.84390103693865	1.12647713935659	8.34556719539503	0	5.47296498392176	0	0	0	0
325000	1230000	9818	0	0	0	0	4.86447190113979	0	0	1.1907820403707	0	0	0	1.78251154345774	0	0	0	0	0.826623083351089	0	0	0	9.38793487648245	1.54161504237484	8.67262797040928	0	5.73478402626558	0	0	0	0
333000	1230000	9819	0	0	0	0	3.75598966019522	0	0	0	0	0	0.148338590635461	0.6829611278109	0	0	0	0	0.218440803624184	0	0	0	15.077905006213	1.05251388775019	11.7141056622526	0	7.31261643593124	0	0	0	0
341000	1230000	9820	0	0	0	0	6.95478619675978	0	0	0.710022580419246	0	0	0	0.918860433288982	0	0	0	0	0.205116793406886	0	0	0	3.07856238734786	1.57288829675862	4.48505422352367	0	4.48849990463717	0	0	0	0
349000	1230000	9821	0	0	0	0	8.39294868680583	0	0	0.280510320334341	0	0	0	0.493612327046788	0	0	0	0	0	0	0	0	11.0096827092771	0.385578259251251	4.97898705315597	0	2.5847253722113	0	0	0	0
357000	1230000	9822	0	0	0	0	1.62819647620093	0	0	0.229707701729358	0	0	0	1.96445697732696	0	0	0	0	0.4968274727605	0	0	0	8.19017172869387	0.581181987432769	8.65014626821215	0	10.5230876159027	0	0	0	0
365000	1230000	9823	0	0	0	0	2.58430846932829	0	0	4.67591691396918	0	0	0	1.87732040313281	0	0	0	0	0.25224747344788	0	0	0	1.28313627373116	0.418821947643449	14.6139050160729	0	3.75727263071834	0	0	0	0
373000	1230000	9824	0	0.00750343828991025	0	0	8.78611180240324	0	0	1.05403413476126	0	0	0	3.09648343910363	0	0	0	0	0.307456128939242	0	0	0	3.21883359395298	1.83439282148787	3.57025863345314	0	3.01301669913754	0	0	0	0
381000	1230000	9825	0	0	0	0	3.45058846560194	0	0	2.38565981550424	0	0	0	2.11246987614264	0	0	0	0	0.132067153462728	0	0	0	4.06725063049752	0.271699218427655	2.68191068413913	0	0.518515126718793	0	0	0	0
389000	1230000	9826	0	0	0.100479038087597	0	5.72733090213942	0	0	0.231553164665057	0	0	0	1.09772193864446	0	0	0	0	2.56591559823779	0	0	0	5.5229199796795	1.0475565298526	6.70672439371769	0	1.30120100628597	0	0	0	0
397000	1230000	9827	0	0.270620641069436	0.0904916982835884	0	11.2204043112697	0	0	6.38800328509944	0	0	0	2.48828394322577	0	0	0	0	1.82262940385512	0	0.207957406868616	0	4.48217161506992	1.54866356865017	2.77455915121023	0	0.671796525634246	0	0	0	0
405000	1230000	9828	0	0.0184842809293009	0	0	7.18800090215299	0	0	11.351223681619	0.282975076399186	0	0	7.21681637697181	0	0	0	0	0.291717319972358	0	0	0	2.10227248405661	4.14668758121468	9.38405806744526	0	0	0	0	0	0
-27000	1222000	10070	0	0	0	0	0	0	0	0	0	0	0	0	0	0	0	0	0	0	0	0	0	0	0	0	0	0	0	0	0
-19000	1222000	10071	0	0	0	0	0	0	0	0	0	0	0	0	0	0	0	0	0	0	0	0	0	0	0	0	0	0	0	0	0
-11000	1222000	10072	0	0	0	0	0	0	0	0	0	0	0	0	0	0	0	0	0	0	0	0	0	0	0	0	0	0	0	0	0
-3000	1222000	10073	0	0	0	0	0	0	0	0	0	0	0	0	0	0	0	0	0	0	0	0	0	0	0	0	0	0	0	0	0
5000	1222000	10074	0	0	0	0	0	0	0	0	0	0	0	0	0	0	0	0	0	0	0.00110621807924911	0	0	0	0	0	0	0	0	0	0.000147732795795254
13000	1222000	10075	0	0	0	0	0	0	0	0	0	0	0	0	0	0	0	0	0	0	0.360286875238588	0	0	0	0	0	0	0	0	0	0
21000	1222000	10076	0	0.161261590844649	0	0	0	0	0	0	0	0	0.139234433962055	0	0	0	0	0	0	0	8.94440906800944	0	0	0	0	0	0	0	0	0	0
29000	1222000	10077	0	0	1.02093847352413	0	0	0	0	0	0	0	9.35103923872573e-05	0	0	0	0	1.02093847352413	0.0402487454452393	0	2.19716386941089	0	0	0	0	0	0	0	0	0	0
37000	1222000	10078	0	0.00805624419488656	0	0	0	0	0	0	0	0	0.069066616021506	0	0	0	0	0	0	0	1.13509107374301	0	0	0	0	0	0	0	0	0	0
45000	1222000	10079	0	1.81836203480161	1.31051552728843	0	1.07870058873107	0	0	0	0	0	1.68438893533482	0	0	0	0	0.389069651099365	0.898616583856348	0	8.53061232982994	0	0	1.77752394230225	0	0	0.686819395284844	0	0	0	0
53000	1222000	10080	0	0.110084132226483	3.79775013554835	0	2.32960934802376	0	0	0	0	0	1.25423638645597	0.0482453851050954	0	0	0	2.72781637336105	3.1103690419919	0	5.23902736390552	0	0	5.00234531912613	0.577075546665901	0	0.310721028431539	0	0	0	0
61000	1222000	10081	0	0.0733895769383656	0.731063300549712	0	0.00111362590906033	0	0	0	0	0	2.85475122331734	0.0166016992664853	0	0	0	0	1.0504178545766	0	8.09018713074054	0	1.13945592665919	0.762899440069689	0.0227003748985923	0	0.947428691969795	0	0	0	0
69000	1222000	10082	0	0.00447218335646433	0.32629547062236	0	0.0666507784282732	0	0	0	0	0	0.19913555954058	0.24026485499881	0	0	0	0	0.321623937017253	0	0.268056792817728	0	2.13106948688441	2.44000024554941	0.203711191136463	0	2.30210081802488	0	0	0	0
77000	1222000	10083	0	5.35643942405442	0.796093628820603	0	0.935439125747143	0	0	0	0	0	0.817849186305645	0.00889134826088489	0	0	0	0.0350127578626568	0.0350127578626568	0	0.911995953482192	0	3.18862906530429	4.62256776120518	0.743103327615764	0	4.90307609211355	0	0	0	0
85000	1222000	10084	0	0	0	0	0.0421352441886367	0	0	0	0	0	0.0398933988456885	0.830328417319709	0	0	0	0	0.0873371752636695	0	0.791052831706142	0	9.1901642628164	1.03051804633657	0.998883818446541	0	0.80947151424711	0	0	0	0
93000	1222000	10085	0	0	0	0	0	0	0	0	0	0	0	0.0560602099903112	0	0	0	0	0	0	0.00639756282116202	0	11.7634222899854	0.06603617218366	0	0	0.210745967159096	0	0	0	0
101000	1222000	10086	0	0	0	0	0	0	0	0	0	0	0	0.00642519152456924	0	0	0	0	0	0	0.105645994339361	0	18.9792073568703	0.582430926076544	0	0	0.927718948863843	0	0	0	0
109000	1222000	10087	0	0	0	0	0	0	0	0	0	0	0.156805762212912	0	0	0	0	0	0	0	0.0681136445581077	0	4.64385489096346	0.393358394998414	0	0	0.0075964660363636	0	0	0	0
117000	1222000	10088	0	0	0	0	0.374700422103425	0	0	0	0	0	0	0	0	0	0	0	0	0	0.0229874925419586	0	13.0665814524692	0.866533810680991	0	0	0.00397319160309345	0	0	0	0
125000	1222000	10089	0	0.0105377653388553	0	0	0.101970499908194	0	0	0	0	0	0	0	0	0	0	0	0	0	0.18196599146044	0	8.54246818526838	1.84111409350643	0.126724254316665	0	0	0	0	0	0
133000	1222000	10090	0	0.119111731030027	0	0	1.20584045134421	0	0	0	0	0	0.875076024710944	0.988824766844818	0	0	0	0	0	0	1.81120803949868	0	5.67375303489051	3.95526129820897	0.991133272020348	0	0.6604239870197	0	0	0	0
141000	1222000	10091	0	0	0.469903046230705	0	2.87761973455957	0	0	0	0	0	0	0	0	0	0	0.0273484841385827	0.497251530369288	0	1.20323966600985	0	10.6341734425186	5.03102496148763	1.42231058120872	0	0.0430650575484309	0	0	0	0
149000	1222000	10092	0	0	0	0	3.54837534243173	0	0	1.57292223691649	0	0	0.0152807085797285	0.0692169687601086	0	0	0	0	0.288567447977464	0	1.09602725593466	0	6.72001679688082	2.82418534549424	0.745028127366471	0	2.47084556438036	0	0	0	0
157000	1222000	10093	0	0	0.0854242143146659	0	2.1229854423844	0	0	1.15875589120511	0	0	0.127573921377551	0	0	0	0	0	4.36350495065014	0	4.1656893147834	0	6.5603823132935	1.87973707203378	0	0	0.982632732547683	0	0	0	0
165000	1222000	10094	0	0.0945134403167238	0.0130995193929033	0	0.928210096036581	0	0	2.43769123539798	0	0	1.50761064857005	0	0	0	0	0	1.40619496187327	0	0.965830432025387	0	12.477259152631	5.31209819747283	0.474302878169157	0	0.00623340572833191	0	0	0	0
173000	1222000	10095	0	0.213565083576593	0.364374774084058	0	2.33911664075433	0	0	0	0	0	0.194873781613785	0.105309668647871	0	0	0	1.07439103191876	0.93791533155083	0	1.34394548879422	0	9.92426349583045	4.2529586872912	0	0	4.38795321093963	0	0	0	0
181000	1222000	10096	0	0	0	0	6.7277432254184	0	0	2.16214434176362	0	0	0.465080843031629	2.04757564235852	0	0	0	0	1.01478665402142	0	0.691215017436916	0	3.97775284261545	8.4791040848663	0.191717189911065	0	3.42199135698119	0	0	0	0
189000	1222000	10097	0	0	0.202797322421246	0	4.70500625004312	0	0	0.278382529469219	0	0	0.109043542333063	2.54177828739577	0	0	0	0	4.91594540436765	0	0	0	7.43807993871748	2.74647404859389	11.2775377069615	0	1.08089237920496	0	0	0	0
197000	1222000	10098	0	0	0	0	4.27155768949188	0	0	2.99571074559453	0	0	0.111461407830304	2.39868100686819	0	0	0	0	2.36170662190347	0	0.0402254045289149	0	18.1953054557065	1.43108087386434	3.66971443106906	0	1.11453969887483	0	0	0	0
205000	1222000	10099	0	0.0302605237298569	0.427454367457154	0	2.85015751901833	0	0	7.54619813327519	0	0	0.0771771927409144	2.38743083912152	0	0	0	0.151354614497653	0.469232151569189	0	0	0	2.46692070675334	0.750475498531992	2.55398292456658	0	4.11910693036166	0	0	0	0.00458661566884253
213000	1222000	10100	0	0.313006457440015	0.777658205134485	0	6.42176095677888	0	0	1.39562929218876	0	0	0.027101445207882	1.84738567961841	0	0	0	1.59751135691922	6.31154858159483	0	0	0	3.78685994241931	0	0.139865143716433	0	1.80352258051816	0	0	0	0
221000	1222000	10101	0	0.616393563707795	0.144740825430502	0	11.3757438991307	0	0	2.57583071563729	0	0	0.451714562106226	1.52072500813348	0	0	0	0.0757764270241701	3.61576636941765	0	0	0	4.26264347015757	1.65447590016213	0.738940974556702	0	2.05776791463395	0	0	0	0
229000	1222000	10102	0	0.0596743987201459	0	0	3.59766438709109	0	0	1.15386215557628	0	0	0	0.341449202809896	0	0	0	0	0.479255902372453	0	0	0	1.01343604348173	0.495747957570358	0.727919389011111	0	4.00461700633542	0	0	0	0
237000	1222000	10103	0	0	0	0	1.43314855936258	0	0	1.41120006128413	0	0	0.0015796712939511	0.604707217238343	0	0	0	0	0.162521723106465	0	0.101268570643654	0	4.32514037477147	0.702074795285303	1.5308587455213	0	0.575052611182155	0	0	0	0
245000	1222000	10104	0	0.00574811612009242	0.826226114787759	0	8.88497549612399	0	0	6.04987222821888	0	0	0.565119250648766	2.53250053699539	0	0	0	0.162332468932609	3.39630258641374	0	0	0	3.41882794805042	2.77322946640453	3.82153790121238	0	3.94018964239509	0	0	0	0
253000	1222000	10105	0	0	0.937792898055744	0	11.6187926033573	0	0	4.03976364048287	0	0	1.37558169973739	10.6042045829433	0	0	0	0.431918637745462	4.10100559563996	0	0	0	8.50932720511214	0	1.95506573188511	0	1.71529772622253	0	0	0	0
261000	1222000	10106	0	0	0.0238834008732024	0	10.6170271855098	0	0	9.63142769339778	0	0	0	0.656327699738413	0	0	0	0	4.78767414840996	0	0	0	5.84678571658397	0	0.77947450025578	0	5.24745607135201	0	0	0	0
269000	1222000	10107	0	0.94945593750037	0	0	0.116043927681957	0	0	0.594866705384407	0	0	0	0.022941137682145	0	0	0	0	0	0	0	0	0.94945593750037	0	0.328325300337785	0	14.8816754169445	0	0	0	0
277000	1222000	10108	0	0.326289324040593	0	0	2.38988894430148	0	0	3.79832085031483	0	0	0	0.606697077187726	0	0	0	0	0.566015036920232	0	0	0	0.201839007271003	2.35053709232252	2.46887038083342	0	4.07282645954836	0	0	0	0.0497158868015408
285000	1222000	10109	0	0.0344948507237732	0	0	4.8540441076394	0	0	4.80988076451952	0	0	0.0704948436378029	0.184575956315682	0	0	0	0	0.154261105497573	0	0	0	0	0.248588883643115	3.79180020416787	0	3.83997316495675	0	0	0	0
293000	1222000	10110	0	0	0	0	0.789684100649747	0	0	2.64082068713968	0	0	0	0.797004292419323	0	0	0	0	0	0	0	0	4.43378313865998	3.7297232801318	3.89574311110336	0	8.40919514203197	0	0	0	0
301000	1222000	10111	0	0.166258145431118	0	0	0.937218386860148	0	0	0.0823319282793283	0	0	0.190071153209921	0.0482113909551065	0	0	0	0	0.802503139410126	0	0	0	0	8.72159147112642	7.19626445291363	0	9.18462232810885	0	0	0.117606003929488	0
309000	1222000	10112	0	0	0	0	1.50864120064477	0	0	1.55005265743753	0	0	0	0.731550598090218	0	0	0	0	0	0	0	0	3.97164793864592	1.73958638046521	9.30911595030097	0	4.54436805163324	0	0	0	0.165577759700964
317000	1222000	10113	0	0.0201672477174249	0	0	4.23116507689627	0	0	1.26926196826323	0	0	0.0201672477174249	0.162151671670923	0	0	0	0	0.327312790660814	0	0	0	5.2835250955269	1.17174723991739	4.48908471164321	0	4.43696007462908	0	0	0	0
325000	1222000	10114	0	0.781577733345374	0	0	11.9516591997408	0	0	1.68571100458299	0	0	0.0442198531638274	2.63884474566986	0	0	0	0	0.437969479659964	0	0	0	7.67027506824653	2.02131390439739	5.48227335897883	0	2.0487756451098	0	0	0	0
333000	1222000	10115	0	0.0298348321768318	0	0	6.10000948439254	0	0	2.17025335135185	0	0	0.147573970782651	0.237236043834822	0	0	0	0	0.327371982836719	0	0	0	13.4101761334515	0.272516288764221	3.18010526999776	0	4.26404145208783	0	0	0	0
341000	1222000	10116	0	0	0	0	1.04424526151509	0	0	1.1096256399185	0	0	0	0.278000721022578	0	0	0	0	0	0	0	0	5.22916455469443	0.0442198531638274	5.78033862673157	0	3.98480689341372	0	0	0	0
349000	1222000	10117	0	0.264754404956367	0	0	4.35986701278686	0	0	2.3368332091699	0	0	0.192954855548356	0.829806676442018	0	0	0	0	0	0	0	0	44.5534415552308	4.88433935569126	11.6083683734186	0	10.0091465022522	0	0	0	0
357000	1222000	10118	0	1.49109844317359	0	0	7.07194711235907	0	0	1.13746085019904	0	0	0	1.40465052636414	0	0	0	0	0	0	0	0	12.9125053446707	5.88817715877557	6.01935925147107	0	7.87141017783042	0	0	0	0
365000	1222000	10119	0	0.147331117810668	0	0	7.24141882370166	0	0	1.88359279989248	0	0	0.0250609170855678	1.05934552226253	0	0	0	0	0.904262358401723	0	0	0	4.28105354865656	0.628034285055809	9.87107913689441	0	8.57809673256627	0	0	0	0
373000	1222000	10120	0	0.0135077085564169	0.260158968295128	0	8.08614169363274	0	0	6.36076397254368	0	0	0	7.10251274453508	0	0	0	0	1.6362328839238	0	0	0	17.0777317177394	0.255459980561877	8.86076525735738	0	4.89969416363999	0	0	0	0
381000	1222000	10121	0	0.0246406846546746	0	0	8.93724555312233	0	0	5.14558526473311	0	0	0.0960396020747898	3.15267936583	0	0	0	0	0.534939124460227	0	0	0	11.9502112083147	3.87356632949636	6.0359010687301	0	0.157419705467945	0	0	0	0.0295800828997096
389000	1222000	10122	0.0146093266720679	0	0	0	7.42261762261698	0	0	3.16358316083371	0	0	0	2.49725663724033	0	0	0	0	0.0817880033607646	0	0.01701831846197	0	7.39074749392231	4.26766821585806	5.28662694686046	0	1.04891634862488	0	0	0	0.00842754875898858
397000	1222000	10123	0	0	0	0	4.66764833655765	0	0	5.64143769024295	0	0	0	4.21828622796941	0	0	0	0	0	0	0.423483956692522	0	6.31945566925709	0.859020802406413	4.78545594442884	0	0.420979167010176	0	0	0	0
621000	1222000	10151	0	0	0	0	1.68387123778737	0	0	10.8944215041027	0	0	0	10.8944215041027	0	0	0	0	0	0	0	0	5.18647105271416	6.75260285228492	0	0	0	0	0	0	0
629000	1222000	10152	0	0	0	0	5.28813191693578	0	0	16.1279719222747	0	0	0	1.78861974222979	0	0.593014210228024	0	0	2.71100399033767	0	0.464336132369024	0	2.06611831789308	8.0417969781648	1.078990456508	0	0.968682728842013	0	0	0	0
637000	1222000	10153	0	0	0	0	4.67046736253377	0	0	11.608335868613	0	0	0	4.56544309252911	0	0	0	0	6.6335699232073	0	1.27624729829933	0	7.95517627579067	1.26728879711972	6.03015399091397	0	0	0	0	0	0
645000	1222000	10154	0.0151658379497393	0	0	0	2.65140705336878	0	0	11.1551594649843	0	0	0	6.43975270278983	0	0	0	0	2.87719730538692	0	0.721071125662827	0	1.31104137732802	0.123718402501534	7.96788873022171	0	0	0	0	0	0
653000	1222000	10155	0	0	0	0	1.01655006994328	0	0	7.53240830222246	0	0	0	13.6779538984585	0	0	0	0	5.53381339493767	0	2.12613759029027	0	3.48313268492534	0.156004165921333	8.18335624061959	0	0.195621909670715	0	0	0	0
661000	1222000	10156	0	0	0	0	3.9142076647317	0	0	0	0	0	0	3.75320040021985	0	0	0	0.281382626667715	2.79931106479737	0	5.51772643737125	0	2.47254740233523	2.56137712155425	1.08184780842439	0	0.0807996398562356	0	0	0	0
-27000	1214000	10366	0	0	0	0	0	0	0	0	0	0	0.463841204470603	0	0	0	0	0	0	0	0	0	0	0	0	0	0	0	0	0	0
-19000	1214000	10367	0	0	0	0	0	0	0	0	0	0	0	0	0	0	0	0	0	0	0	0	0	0	0	0	0	0	0	0	0
-11000	1214000	10368	0	0	0	0	0	0	0	0	0	0	0	0	0	0	0	0	0	0	0	0	0	0	0	0	0	0	0	0	0
-3000	1214000	10369	0	0	0	0	0	0	0	0	0	0	0	0	0	0	0	0	0	0	0	0	0	0	0	0	0	0	0	0	0
5000	1214000	10370	0	0	0	0	0	0	0	0	0	0	0	0	0	0	0	0	0	0	0	0	0	0	0	0	0	0	0	0	0
13000	1214000	10371	0	0	0.119654616160712	0	0.0163129197830659	0	0	0	0	0	0.0204636644907744	0	0	0	0	0.119654616160712	0	0	3.53694690973495	0	0	0.106849971183074	0	0	0	0	0	0	0
21000	1214000	10372	0	0.0584463514978171	0.0860497677115822	0	0.093686407423474	0	0	0	0	0	0.19673020602627	0	0	0	0	2.12452891702887	2.53102432145169	0	2.58558706124464	0	0	0.050201574855658	0	0	0	0	0	0	0
29000	1214000	10373	0	0.0454236191404886	0.671647801610378	0	0.00168200562106952	0	0	0	0	0	0.604757734802564	0	0	0	0	0.598789277428712	3.03861697120099	0	4.97173872268318	0	0	0.331317177325404	0	0	0	0	0	0	0
37000	1214000	10374	0	0.399608887990659	0.586279249639786	0	0.0465861444650455	0	0	0	0	0	0.371553964963335	0	0	0	0	0.131926356594953	0.266124369084032	0	2.73693469874246	0	0	0.140934970034361	0	0	0	0	0	0	0
45000	1214000	10375	0	1.70070647152399	1.59313935358608	0	0.43011214265408	0	0	0	0	0	1.1991156730994	0	0	0	0	0.0505751717153683	2.66190654155296	0	2.74776629685295	0	0	0.340116131508856	0	0	1.14746649200088	0	0	0	0.000580137179388615
53000	1214000	10376	0	0.131053526497811	0.416870899957056	0	1.17936753315095	0	0	0	0	0	0.582247803978943	0	0	0	0	0	0.29043876902158	0	3.60032517077088	0	0.762338443550638	3.15705114874076	0.260993274869128	0	0.530910636189722	0	0	0	0
61000	1214000	10377	0	0.00986214016025375	0.87400220269033	0	4.97311543859946	0	0	0	0	0	1.01572790089579	0	0	0	0	0.291317062239938	0	0	1.75274001435686	0	0.605780977044081	2.06940348867017	0.485246646429017	0	1.14244163597549	0	0	0	0
69000	1214000	10378	0	0.188936712093446	0.105144417280758	0	0.26030352342309	0	0	0	0	0	0.0664014497143761	0.718435698635646	0	0	0	0	0.0664014497143761	0	0.441397043886041	0	5.97168193873944	3.27312220725864	1.02070129218955	0	0.448167214944826	0	0	0	0
77000	1214000	10379	0	0.1475264671753	0	0	0.807950267093197	0	0	0	0	0	0.1104675979194	0.0718153254451603	0	0	0	0	5.58714052559719	0	3.20018730869597	0	3.98324611693872	3.97923102889873	0.741104750110994	0	1.38999716891322	0	0	0	0
85000	1214000	10380	0	0.0219577218291594	0	0	0.326956545838491	0	0	0	0	0	0.0112257414719984	0.268481125984545	0	0	0	0.178512775592557	0.713896007238949	0	0.873333971736071	0	13.3670881129589	1.66402650783061	1.83218334948085	0	6.82686546641589	0	0	0	0
93000	1214000	10381	0	0	0	0	0	0	0	0	0	0	0	0	0	0	0	0	0	0	0.712904902411161	0	12.3874968338985	0.0159429210584887	0	0	0.21094730926515	0	0	0	0
101000	1214000	10382	0	0	0	0	0	0	0	0	0	0	0	0	0	0	0	0	0	0	0.0539453979806	0	2.48865781960166	0	0	0	0	0	0	0	0
109000	1214000	10383	0	0	0	0	0.0202493940647938	0	0	0	0	0	0.0202493940647938	0	0	0	0	0	0	0	0.0163138008155998	0	10.030083136419	0.304965488325544	0.0137173609976227	0	1.06055299205426	0	0	0	0
117000	1214000	10384	0	0.393505202942827	0	0	0.0673717317507939	0	0	0	0	0	0	0	0	0	0	0	0	0	0.101159134493142	0	9.53978715143576	0.381544471212222	0.0585563889085541	0	0.549404889020497	0	0	0	0
125000	1214000	10385	0	0	0	0	0.168998462496014	0	0	0	0	0	0	0	0	0	0	0	0	0	0.0420670661536194	0	11.6128940731789	0.337692974112794	0.0733655529114486	0	2.47727560700774	0	0	0	0
133000	1214000	10386	0	0.423249989909155	0	0	2.25638256036426	0	0	0	0	0	0	0	0	0	0	0	0	0	2.16314710423099	0	10.4450120922164	5.32252720327162	1.72015682551658	0	0.270353095760316	0	0	0	0
141000	1214000	10387	0	0	0.112646497638079	0	0.865076795498293	0	0	0	0	0	0	0	0	0	0	0	0.075306962394528	0	0.163180950472912	0	9.90841028021118	2.20916995495448	0.0418504601517607	0	0.298357847385506	0	0	0	0
149000	1214000	10388	0	0.143433552120228	0.100049182585818	0	0.540368280314293	0	0	0	0	0	0.185135433171793	0	0	0	0	0.100049182585818	0.0522388285163056	0	0.203958626389803	0	7.72114895382332	0.608631391780294	0.803699579493555	0	0.163263926051885	0	0	0	0
157000	1214000	10389	0	0.0197539288134647	0.0965175534735941	0	2.37841772149543	0	0	0	0	0	0.338658097879098	0.0547971762216867	0	0	0	0.147151688272034	1.38194024170406	0	2.21799284430638	0	6.33227043663509	3.06158755024216	0.189007090342468	0	1.04744048303599	0	0	0	0
165000	1214000	10390	0	0.117444897061354	0	0	1.02227901328397	0	0	0	0	0	0.0298620441221349	0.670017685658452	0	0	0	0.0942397899847732	0.441055112515221	0	0.215271824489251	0	12.5296396988325	0.381923042986387	0.263505356020493	0	0	0	0	0	0
173000	1214000	10391	0	0.091028042836276	0.454561034694211	0	0.697372823145918	0	0	8.63146744139245	0	0	0.0709984943729112	2.16414804620636	0	0	0	0.55317866568245	2.38578573438046	0	0.0281636409820201	0	3.02999329093785	2.67734997635561	1.94330385042491	0	0.38726111552941	0	0	0	0.0200295484633649
181000	1214000	10392	0	0	0.763666316611169	0	1.51082614325127	0	0	3.00164081364516	0	0	0.282727030881084	0.223754745106611	0	0	0	0.149667511019056	1.20067419942796	0	1.58454261277719	0	1.84051730075269	2.49679351139214	0.532947491179212	0	2.12359071867493	0	0	0	0
189000	1214000	10393	0	0.164335808595938	0.373377025284212	0	0.652590450540303	0	0	3.4725617921039	0	0	0.22402305522016	0.916181759846097	0	0	0	0	2.15241886786991	0	0.0828335961320023	0	4.68946642829518	4.38944706347635	2.35262354448775	0	2.71432956394639	0	0	0	0
197000	1214000	10394	0	0	0.182089399135891	0	4.86270713515383	0	0	3.91855751441099	0	0	0.0576374430825194	3.92488387099729	0	0	0	0	1.91314643113092	0	0	0	7.1907014340007	1.34500795011031	3.27585471450906	0	8.07668614783107	0	0	0	0.0602196285702142
205000	1214000	10395	0	0.517392004657724	0.210671161786084	0	5.70431551180138	0	0	4.89991996813787	0	0	0.0278299958065274	3.84602813517573	0	0	0	0	0.528680010769357	0	0.0294224802396561	0	3.57983229156795	1.21360983888133	1.16133052013888	0	3.1560044967521	0	0	0	0
213000	1214000	10396	0	1.17919111653779	2.39183530097295	0	4.50032079499185	0	0	6.29737767742207	0	0	1.38134905731957	7.46571933431104	0	0	0	0	1.55045626968291	0	0	0	22.0800585475378	0	0.103805352066065	0	5.38269860480569	0	0	0	0
221000	1214000	10397	0	0.212994716752011	0.382967382560729	0	11.8893558814789	0	0	5.60363736853014	0	0	0.545860686966731	2.96894547587795	0	0	0	0.0664053997482663	5.30398553849332	0	0.363825363825364	0	6.20460371682789	2.18536154769115	1.91023184444966	0	1.72900014654791	0	0	0	0
229000	1214000	10398	0	0.0847918439314597	0.0340007545540809	0	5.3212097459226	0	0	2.12682324207254	0	0	0	1.84451856613859	0	0	0	0	0.139873179325132	0	0.0260660649963517	0	6.26458453267337	7.41917782719134	0.341682962554932	0	3.13336098389511	0	0	0	0
237000	1214000	10399	0	0.505447628568458	3.80225204210664	0	0.107921436647327	0	0	0.797934249920444	0	0	0.0676656586583772	0.840417472423755	0	0	0	0	1.66631642020401	0	0.147087619366772	0	8.45986864243594	1.6277770077161	0.1962825951601	0	1.4380391172671	0	0	0	0
245000	1214000	10400	0	0.757693456058703	1.57411056178149	0	1.66499913937334	0	0	1.65326047949931	0	0	1.06710798539317	0.676128488323338	0	0	0	0	0.546580131809468	0	1.06710798539317	0	7.79793556140522	0.754216526148939	0.990971820224275	0	7.45100886259062	0	0	0	0
253000	1214000	10401	0	0.120003564187135	0	0	1.74090042133603	0	0	3.53163039646093	0	0	0	0.2930359088937	0	0	0	0	0.224801203639808	0	0	0	0.466586989757248	0.957439477292017	5.77733400998286	0	6.65944539354202	0	0	0	0
261000	1214000	10402	0	0.255348568832567	0	0	0.471901360988206	0	0	1.36250810607423	0	0	0.409622535770369	0.126546594126247	0	0	0	0	0.0568966687989648	0	0	0	0.416443671639004	1.66596796781978	2.58883215941481	0	7.59399332017343	0	0	0	0
269000	1214000	10403	0	0.0838003391583237	0	0	2.17612767182344	0	0	2.76734667097004	0	0	0.0200326869163238	0.313921173496201	0	0	0	0	0	0	0	0	0.234920899802615	0.107383359764611	0.429968012085432	0	8.41237371522155	0	0	0	0
277000	1214000	10404	0	0	0	0	0.925574308392185	0	0	2.12343598473658	0	0	0	0.0445798103591185	0	0	0	0	0.0617843049062229	0	0	0	0.113954043718104	0	2.63853604387588	0	5.53672194675059	0	0	0	0
285000	1214000	10405	0	0.0357593952557434	0.0354731239208805	0	0.806902286397743	0	0	3.37777094973809	0	0	0.172066898714282	0.0255904233081243	0	0	0	0	0.0642780804329123	0	0	0.0128731257612771	0.0261285941305811	0.159535568362023	2.34413892463983	0	1.87461818232503	0	0	0	0
293000	1214000	10406	0	0.0547319081500536	0	0	2.73461504279774	0	0	2.54711230602721	0	0	0.0304842304242735	0.0937170842991746	0	0	0	0	0.117321411446406	0	0	0	1.137997011495	0.345359869078082	2.18009607778678	0	5.23627560306612	0	0	0	0
301000	1214000	10407	0	0.311399572845812	0.00920916240012563	0	1.27002129978186	0	0	0.30135268821993	0	0	0.166541991892432	0.224701682070782	0	0	0	0	0.114557111748685	0	0	0	0.733760394317542	1.04429095072649	6.34540959343915	0	3.89859418600806	0	0	0	0.00869016522416655
309000	1214000	10408	0	0.476923691045986	0	0	3.31024126759236	0	0	0.994326559471046	0	0	0	0.451870276074298	0	0	0	0	0.167232056655035	0	0	0	6.62339915481543	0.555853232231862	5.76388681444145	0	3.23947191024374	0	0	0	0.262809558745864
317000	1214000	10409	0	0.343459324606457	0	0	1.9784039421988	0	0	4.81340768337699	0	0	0	0.255085638178395	0	0	0	0	0.100171996812694	0	0	0	12.0300987012071	0.92641288711919	11.4365308426054	0	9.59174157849899	0	0	0	0
325000	1214000	10410	0	0.574452403929939	0.0703855665913282	0	6.86915924994213	0	0	1.59079860159304	0	0	0.461491157885564	1.0104060087978	0	0	0	0	0.294640890138989	0	0	0	14.1798399308472	0.0248454326545475	5.10018719415096	0	6.01918533367999	0	0	0	0
333000	1214000	10411	0	0	0	0	10.7450545488848	0	0	0.279569302161208	0	0	0.184838882894384	0.328699941289869	0	0	0	0	0	0	0	0	6.10004077640142	0.131100787274783	4.64528407463074	0	3.68379630992951	0	0	0	0
341000	1214000	10412	0	0	0	0	8.04252934370434	0	0	6.28847582339798	0	0	0.0403791047047382	0.636807238870823	0	0	0	0	0	0	0	0	17.0514763414833	0.0726121289720534	2.75167328952818	0	4.20073075408037	0	0	0	0
349000	1214000	10413	0	0	0.225032002003446	0	11.2761629750389	0	0	2.7113121672932	0	0	0	7.11135405020061	0	0	0	0	0.394617884634497	0	0	0	27.6949387168363	9.68739959249103	5.67630872874284	0	16.4191123610594	0	0	0	0
357000	1214000	10414	0	0.163264789340735	0	0	3.60627465448215	0	0	2.06529913172629	0	0	0	6.4888473424644	0	0	0	0	0.579972644205704	0	0	0	21.3812160165232	3.71729408631641	5.14586093432182	0	6.10072663888627	0	0	0	0
365000	1214000	10415	0	0.656807022616189	0.455470113484293	0	5.11204451927895	0	0	4.37429824679757	0	0	0	9.02851217805261	0	0	0	0	0.629359459524739	0	0	0	8.96058632062327	1.63868818744375	3.68567463020814	0	1.57087345585718	0	0	0	0
373000	1214000	10416	0	1.00802343705916	0.0511485780821286	0	10.5633941163809	0	0	6.24883214189177	0	0	0	7.81685767514897	0	0	0	0	1.8222377408979	0	0	0	14.1799832599883	1.45465483384304	3.6707773506961	0	1.68185657852698	0	0	0	0.213971022426321
381000	1214000	10417	0	0.0793591733828027	0	0	9.57849383981492	0	0	4.11102010172111	0	0	0	7.91563290991826	0	0	0	0	0.0832636821680356	0	0	0	17.7973266289132	2.94166363819448	3.17681243283371	0	3.27712794863253	0	0	0	0
389000	1214000	10418	0	0.433062226843709	0	0	5.2601382943114	0	0	9.68477500049988	0	0	0	5.07792088510633	0	0	0	0	0	0	0	0	21.6814361086796	0	2.63169385726933	0	1.73279663311377	0	0	0	0
605000	1214000	10445	0	0	0	0	6.78133955844012	0	0	0	0	0	0	16.3994327790753	0	0	0	0	6.78133955844012	0	0	0	0	0	16.3994327790753	0	0	0	0	0	0
613000	1214000	10446	0	0	0.867148991881921	0	4.58381070130028	0	0	10.4031486365756	0	0	0	4.47975420554865	0	1.94770768439765	0	0	9.0007950882253	0	0	0	4.00641310790725	1.97893340760459	0.827727344888408	0	0.104132603920972	0	0	0	0
621000	1214000	10447	0	0.200988776076844	0.361654249110647	0	8.47753990838792	0	0	10.5573191196797	0	0	0	6.94911101845177	0	0.280173082239307	0	0.218021709023542	16.4969290784461	0	0.852521941398965	0	6.21536307840051	0	0.906755963768445	0	0.0922780901216063	0	0	0	0
629000	1214000	10448	0	1.00418392783164	0.364303936129458	0	6.09981265922608	0	0	4.86728310287205	0	0	0	2.93165009086623	0	0	0	0.170521668927298	12.5394648029453	0	0.459310789381324	0	1.85621608055719	0	1.93329312297305	0	0	0	0	0	0.00862121694191515
637000	1214000	10449	0	0.203492454374084	0.179379863816327	0	5.06768028857828	0	0	2.39658027445983	0	0	0	5.03703603461729	0	0.0763940815809064	0	1.43914239809842	12.321240668226	0	0.310409192004221	0	2.18753762278971	0	2.84254571458086	0	0.225082346216832	0	0	0	0
645000	1214000	10450	0	0	0	0	3.66806912813026	0	0	7.23792865729899	0	0	0	4.44601701659061	0	2.38157753854554	0	0.325507476685146	8.08374564941316	0	0	0	1.36643221827052	0	5.70344705484821	0	0.065840942843284	0	0	0	0
653000	1214000	10451	0	0	0	0	2.82757915897455	0	0	11.1091584230355	0	0	0	11.8161818386136	0	0	0	0.432554476923021	6.22410329362425	0	0.733598179267023	0	2.49360395370425	0.841609164471362	4.57803946494542	0	1.30496191026355	0	0	0	0
661000	1214000	10452	0	0	0	0	8.86369522848339	0	0	10.4566385183005	0	0	0	5.94515717895855	0	0	0	0	3.70803240446737	0	0	0	0.625289150224918	2.46319423625893	0.96797501131712	0	0.196922529106558	0	0	0	0
-27000	1206000	10662	0	0	0	0	0	0	0	0	0	0	0.0765455539356904	0	0	0	0	0	0	0	0.0765455539356904	0	0	0	0	0	0	0	0	0	0
-19000	1206000	10663	0	0	0	0	0	0	0	0	0	0	0	0	0	0	0	0	0	0	0	0	0	0	0	0	0	0	0	0	0
-11000	1206000	10664	0	0	0	0	0	0	0	0	0	0	0	0	0	0	0	0	0	0	0	0	0	0	0	0	0	0	0	0	0
-3000	1206000	10665	0	0	0	0	0	0	0	0	0	0	0	0	0	0	0	0	0	0	0	0	0	0	0	0	0	0	0	0	0
5000	1206000	10666	0	0	0	0	0	0	0	0	0	0	0	0	0	0	0	0	0	0	0	0	0	0	0	0	0	0	0	0	0
13000	1206000	10667	0	0	0	0	0	0	0	0	0	0	0	0	0	0	0	0	0	0	0.136892867593695	0	0	0	0	0	0	0	0	0	0
21000	1206000	10668	0	0	0	0	0	0	0	0	0	0	0	0	0	0	0	0	0	0	0.874384124500682	0	0	0	0	0	0	0	0	0	0
29000	1206000	10669	0	0	0.993755780158448	0	0.212585241389938	0	0	0	0	0	3.2092689004067	0	0	0	0	0.0481992814865612	0.212585241389938	0	13.1174375996061	0	0	0.0495413611944985	0	0	0	0	0	0	0
37000	1206000	10670	0	0.29708428143206	1.98815687164671	0	0.0651067849805361	0	0	0	0	0	0.456384862788887	0	0	0	0	0.239511061267403	1.21842028067773	0	2.32500329336018	0	0	0.0876071868645099	0	0	0.294091526515025	0	0	0	0
45000	1206000	10671	0	0.405458173615528	1.15632051934148	0	0	0	0	0	0	0	3.05385690443878	0	0	0	0	0.622158657784785	2.59393904282504	0	7.89598727602658	0	0	0.114446993158176	0.0299904469867887	0	0.679649988850775	0	0	0	0
53000	1206000	10672	0	0.166404391201006	0.302917704189968	0	0	0	0	0	0	0	0.318064158296864	0	0	0	0	0	0.437024567547785	0	2.36280589615613	0	0.352395904688416	0.222021391137044	0.235816148163096	0	0.5848693971401	0	0	0	0
61000	1206000	10673	0	0.00603998096705572	0	0	0.920461786441785	0	0	0	0	0	0.183356743287528	0.00191558898294107	0	0	0	0	0	0	1.07263020714132	0	1.12138622553204	1.42149709805598	1.376828299489	0	1.5906894068809	0	0	0	0
69000	1206000	10674	0	0	0.0212221456936141	0	0.336900072991252	0	0	0	0	0	0.069971966285527	0	0	0	0	0.00361697843045874	0	0	0.04887448484807	0	2.2829122238371	5.06774158315035	0.178110440666107	0	7.65582480810533	0	0	0	0.0153640568353618
77000	1206000	10675	0	0.714834860090834	0.352830073571758	0	0.120615173990842	0	0	0	0	0	1.30757478681185	0	0	0	0	0	1.87065659949689	0	0.558507724629565	0	2.97510458471453	3.0882945990528	3.57705475516829	0	1.5560088123981	0	0	0	0.0117952878392977
85000	1206000	10676	0	0	1.79436601612982	0	2.32775536293989	0	0	0	0	0	0.765736334886658	0.923248092589208	0	0	0	0.0271205109654043	0.0332750279101778	0	2.91597325753114	0	2.58885709567391	7.09965030966605	3.05776416134046	0	1.29186384188236	0	0	0	0
93000	1206000	10677	0	0	0	0	0.00351297419846514	0	0	0	0	0	0.678251120353812	1.43540607330851	0	0	0	0	0	0	0.11133819074391	0	4.44402648664109	0.809626830339331	2.59674437128123	0	0.857441383213246	0	0	0	0
101000	1206000	10678	0	0	0	0	0	0	0	0	0	0	0	0	0	0	0	0	0	0	0.0341814994753417	0	15.7111103544854	0	0	0	0.115434790382743	0	0	0	0
109000	1206000	10679	0	0.0449955405411896	0	0	0	0	0	0	0	0	0.0353051704251886	0	0	0	0	0	0	0	0.0712202587628706	0	4.82220727645442	0.169980643247787	0.013588147010426	0	0	0	0	0	0
117000	1206000	10680	0	0	0	0	0	0	0	0	0	0	1.24309702720275	0.0655390630299095	0	0	0	0	0	0	1.31068843728524	0	5.9953333407515	0	4.83370577658322e-05	0	0.693893807963822	0	0	0	0
125000	1206000	10681	0	0	0	0	0	0	0	0	0	0	0	0	0	0	0	0	0	0	0.00358070352928713	0	5.90955067045591	0	0.0124451120744276	0	1.32411263584033	0	0	0	0
133000	1206000	10682	0	0	0	0	0	0	0	0	0	0	0	0	0	0	0	0	0	0	0.247011882277632	0	6.07769758803198	0.0243347140604011	6.73404136227968	0	6.71121890773138	0	0	0	0
141000	1206000	10683	0	0.366939975291361	0	0	1.3948153879905	0	0	1.4546490166556	0	0	0	0	0	0	0	0	0	0	0.750970807430148	0	22.021085689903	1.49859550734649	0.323285080440081	0	3.96197237036511	0	0	0	0
149000	1206000	10684	0	0	0	0	0.682770540566547	0	0	0	0	0	0	0	0	0	0	0	0	0	0.0109545486845007	0	17.3726856139213	0.165707163271201	0	0	1.75691912636849	0	0	0	0
157000	1206000	10685	0	1.04176309333181	0.0920186401002729	0	0.351526861112262	0	0	0	0	0	0	0.142939711834751	0	0	0	0.298165921698566	0.168444775151951	0	0.229819580183388	0	4.50501343537828	0.836874918880617	0.125784739984965	0	0.693578405469604	0	0	0	0
165000	1206000	10686	0	0	0.0888554516325671	0	3.29157542474335	0	0	0	0	0	1.13618458030082	0	0	0	0	0	1.78312292162729	0	1.31876778476884	0	9.65191331326867	1.68168034172736	0.243118262962749	0	1.16465194283842	0	0	0	0
173000	1206000	10687	0	0.0423652102944166	0.26432780487639	0	2.82791037098978	0	0	6.71879820168287	0	0	0	0.610097276251373	0	0	0	0.26432780487639	2.61013571842858	0	0.494308059660164	0	8.82792044520101	1.52894454217121	3.01588736554234	0	6.7023176663722	0	0	0	0
181000	1206000	10688	0	0.314779524010623	0.123017989866923	0	1.35616170414814	0	0	5.0688939854295	0	0	0	0.2292918646879	0	0	0	0.0448007339014912	0.527785137946898	0	0.712996861588349	0	11.5866067062874	0.603425013359409	0.274430842733406	0	1.33294848415432	0	0	0	0
189000	1206000	10689	0	0.673834818749087	0.237357032257647	0	1.46560945534568	0	0	0	0	0	0.34183105885996	0.440844604383664	0	0	0	0.241490265487306	0.28745749847575	0	1.68205198696823	0	7.33593366743777	2.66032036378545	0.296176618397227	0	0.619144358895494	0	0	0	0.0466514500412303
197000	1206000	10690	0	0.0333396060712722	0	0	2.99911022171801	0	0	0.194244563443259	0	0	0.0462334759490708	2.12264862030118	0	0	0	0	1.27527811083495	0	0.183080896271438	0	4.53222955801104	4.44277945529275	3.10550776009191	0	2.22087438985567	0	0	0	0.0462334759490708
205000	1206000	10691	0	0.086186349951926	0.346512042875748	0	5.723724572048	0	0	0.977460284816713	0	0	0.332080641398514	2.37996663388623	0	0	0	0	1.23780037525663	0	0.154563250865166	0	8.58863286959362	6.17670917951314	4.78535043807829	0	0.589780416507089	0	0	0	0
213000	1206000	10692	0	0.75297892568208	0.0386740812878696	0	5.05095011840442	0	0	10.3196185039885	0	0	0.329827468672483	3.59223434730584	0	0	0	0	2.02003894132965	0	0.020059791505903	0	14.1746777290428	3.60180265061928	1.71337852213793	0	2.77487852605552	0	0	0	0
221000	1206000	10693	0	0	0.0624153577996327	0	5.23493909356121	0	0	4.70018305086804	0	0	0.0461052670935231	6.04500936822791	0	0	0	0	3.3049042674847	0	0.0181191340607315	0	3.90894146678089	0.329607104552924	1.48114168047482	0	3.01225845162989	0	0	0	0.0402702702580546
229000	1206000	10694	0	0	0.72579034814841	0	0.422062770951763	0	0	0.529086298384673	0	0	0	0.720005892571629	0	0	0	0	0.132974934752101	0	0.0913737139901328	0	0.00696520122459081	5.30727802682055	0.319416733226916	0	11.8678207064261	0	0	0	0
237000	1206000	10695	0	2.66883929086562	1.99111924110057	0	3.50964042790804	0	0	9.54926542511591	0	0	0.938634356953485	1.06000302533622	0	0	0	0	0.538114159604319	0	0.0713644602096115	0	2.87214911085585	0.363036364550625	1.56041033026085	0	10.4118600593173	0	0	0	0
245000	1206000	10696	0	0.242016884131009	1.85983584788713	0	0.838497391944205	0	0	2.78990432961079	0	0	0.271177652567919	0.188543906744056	0	0	0	0	0.893156910400999	0	1.94606090215272	0	1.96950013736589	2.11652660676962	0.246486319996401	0	1.21534708231456	0	0	0	0
253000	1206000	10697	0	0	0	0	0	0	0	0.119303717973503	0	0	0	0.0474990009394445	0	0	0	0	0	0	0	0	0.0235705846062958	1.52291241761355	0.793009726375394	0	3.51325958251521	0	0	0	0
261000	1206000	10698	0	0.194276426778587	0	0	0.294185595083705	0	0	0.17913845385527	0	0	0	0.418969161192986	0	0	0	0	0	0	0	0	0	0	0.39182202456276	0	8.1222164490175	0	0	0	0
269000	1206000	10699	0	0	0.0262734160505292	0	4.29348165322535	0	0	2.83825411707841	0	0	0.307991102774777	0.899878912277846	0	0	0	0	3.41685222724442	0	0	0	0	1.12048840454868	5.62226675839547	0	6.74913217872639	0	0	0	0.348648142659731
277000	1206000	10700	0	0	0	0	0.0824139809516609	0	0	2.27754754716756	0	0	0.963106983762316	0.0191164298307839	0	0	0	0	0	0	0	0	0.521433813171145	0	0.769687547020489	0	1.45151656912489	0	0	0	0
285000	1206000	10701	0	0	0	0	3.37512641348875	0	0	6.12013127149211	0	0	0.117427345416014	0.135392311339281	0	0	0	0	0	0	0	0	1.9206306031971	2.34576535512462	1.60932310660162	0	5.7009939315123	0	0	0	0
293000	1206000	10702	0	0.0941023332907764	0	0	1.3385841461455	0	0	1.00642028020575	0	0	0	0.1802990045714	0	0	0	0	0	0	0	0	0.0217083438282067	1.27316318453968	0.905518307908667	0	2.46313749885083	0	0	0	0
301000	1206000	10703	0	0	0.0382264476380887	0	1.18683951410905	0	0	0.031578500523698	0	0	0	0	0	0	0	0	0.0382264476380887	0	0	0	0.404830185371543	1.47842571945615	0.890368734060327	0	4.06015450588577	0	0	0	0
309000	1206000	10704	0	0.0161931524078873	0.0128063734398458	0	4.87369774749101	0	0	2.09326298505038	0	0	0.657539053297939	0.124296910211756	0	0	0	0	0.160760428081257	0	0.0186662773162852	0	2.50366782532272	1.36813014295783	0.677039633028114	0	3.35567202843103	0	0	0	0
317000	1206000	10705	0	0.0231174216981906	0.0705354129928678	0	6.36597670827882	0	0	0.164097025767219	0	0	0	3.93080092685594	0	0	0	0	0.944617388468677	0	0	0	1.90090783279422	1.34550221476948	5.48575651921781	0	4.03425912616292	0	0	0	0
325000	1206000	10706	0	0	0	0	5.85638503730463	0	0	2.83037561075812	0	0	0	3.31312810894034	0	0	0	0	0.211642318218441	0	0	0	7.27530598378222	0.0981892047596101	3.1070270935576	0	2.74255518175586	0	0	0	0
333000	1206000	10707	0	0.0954302667609803	0	0	6.67201749744274	0	0	0.871702849638032	0	0	0	1.76578094940096	0	0	0	0	0.724330841168169	0	0	0	12.7179086184839	0.951378860518401	0.780222124260332	0	0.52880435297829	0	0	0	0
341000	1206000	10708	0	0.854242531094176	0	0	2.90732645637117	0	0	1.20146786860951	0	0	0	0.554560294049587	0	0	0	0	1.03479614296898	0	0	0	6.59046864932644	4.15601975900925	4.6015743275675	0	3.98489944555489	0	0	0	0
349000	1206000	10709	0	0.0933111030615251	0	0	3.1536573101898	0	0	2.16718276163972	0	0	0	3.99803991462646	0	0	0	0	1.65159681137507	0	0	0	13.9763303235047	4.21936323116426	6.46846900779004	0	6.7822461991406	0	0	0	0
357000	1206000	10710	0	0.374134920588468	0.48652886081084	0	7.63918086806089	0	0	5.68998726851516	0	0	0	4.83475013988463	0	0	0	0	1.77059551085381	0	0	0	11.455975445397	2.46765596707084	4.35813041492297	0	0.399049423545845	0	0	0	0
365000	1206000	10711	0	0.28227798706383	0.117787645471364	0	7.7758080999106	0	0	6.47461942603502	0	0	0	3.72793466195522	0	0	0	0	2.52230529805169	0	0	0	4.88456430048938	0.00938778138566666	1.52263217070836	0	0.177026321836858	0	0	0	0
373000	1206000	10712	0	0.258519561622758	0	0	6.47179971472895	0	0	1.69949977175293	0	0	0	4.76749321589173	0	0	0	0	0.0502649360340548	0	0	0	9.54168119023142	2.40601095268424	5.73140556363005	0	0.0876094088432257	0	0	0	0
381000	1206000	10713	0	0	0	0	5.16691974276825	0	0	2.49575877946546	0	0	0	5.10192300879461	0	0	0	0	0	0	0	0	12.1203774821678	4.33410326936515	7.39160762444502	0	0.672274444422434	0	0	0	0
605000	1206000	10741	0	0	2.40588324165965	0	5.03520565202643	0	0	10.2221450599713	0	0	0	6.86642150969239	0	5.80327581573967	0	0	5.15978672481381	0	0	0	0	0	0.741996648544808	0	0	0	0.079619638874382	0	0
613000	1206000	10742	0.0809413413417926	0.539309892525861	0	0	8.28018926164949	0	0	12.1352384605958	0	0	0	5.47819242025237	0	6.29171592940886	0	0.0839251896198843	10.7988545176599	0	0.405082549060883	0	2.94462498237599	0	5.21406899219381	0	0.17561541461481	0	0	0	0
621000	1206000	10743	0	0	0	0	9.99656015245069	0	0	1.67267143419199	0	0	1.61064150904011	6.48632446537953	0	0.0350084980094972	0	0.615557753347353	12.6052421129348	0	2.01953342860394	0	4.56789880678059	0	2.35186213315826	0	0.0312139868488744	0	0	0	0
629000	1206000	10744	0	0.098378467808745	0.154206806151963	0	7.9823586167088	0	0	2.76835683341889	0	0	0.070816879759052	5.64680881447889	0	0.457872893603415	0	0.0430666965925677	14.4102121817741	0	0.265109938424498	0	7.71226797040012	0	1.84607073673552	0	0.607961447561765	0	0.280458245076475	0	0
637000	1206000	10745	0	0.382052212740895	0	0	16.3174598324527	0	0	7.07590328527597	0	0	0	5.47850465799407	0	0	0	0.0908306051867736	10.6425051384959	0	0	0	2.65544278616777	0	3.6718820160309	0	0.327620395967642	0	0	0	0
645000	1206000	10746	0.291170632281951	0.236768056850753	0	0	19.0443843138394	0	0	1.11848676111952	0	0	0	14.4949197271203	0	0	0	0	0.517456427206899	0	0	0	3.68428680560028	0	7.39423534642066	0	1.26556640332769	0	0	0	0
-27000	1198000	10958	0	0.936808679085577	0	0	0	0	0	0	0	0	0.936808679085577	0	0	0	0	0	0	0	0	0	0	0	0	0	0	0	0	0	0
-19000	1198000	10959	0	0	0	0	0	0	0	0	0	0	0	0	0	0	0	0	0	0	0	0	0	0	0	0	0	0	0	0	0
-11000	1198000	10960	0	0	0	0	0	0	0	0	0	0	0	0	0	0	0	0	0	0	0	0	0	0.000704366070569834	0	0	0	0	0	0	0
-3000	1198000	10961	0	0	0	0	0	0	0	0	0	0	0	0	0	0	0	0	0	0	0	0	0.0590142759171585	0.40660387481925	0	0	0	0	0	0	0
5000	1198000	10962	0	0	0	0	0	0	0	0	0	0	0	0	0	0	0	0	0	0	0	0	0	0	0	0	0	0	0	0	0
13000	1198000	10963	0	0	0	0	0.000648862575785322	0	0	0	0	0	0.336748723510929	0	0	0	0	0	0.336099860935144	0	3.27813329639853	0	0	2.78538050302578	0	0	0	0	0	0	0
21000	1198000	10964	0	0.0036962801760962	0	0	0	0	0	0	0	0	0.00775881176275393	0	0	0	0	0	0	0	1.15725303772073	0	0	0.0195563758126328	0	0	0	0	0	0	0
29000	1198000	10965	0	0.088407653475824	0.936492036572248	0	0.0719504354311743	0	0	0	0	0	0.760719728710713	0	0	0	0	0.0990710499155901	4.61426874378788	0	2.32277478369017	0	0	0.00152923961113692	0	0	0	0	0	0	0
37000	1198000	10966	0	0.220669302704704	1.01600857974496	0	0.416126422533572	0	0	0	0	0	4.56572599174634	0	0	0	0	0	3.4372749437211	0	3.35950839800897	0	0	0.157307950712517	0	0	0.219556651266923	0	0	0	0
45000	1198000	10967	0	0.919047440173549	2.35143928612995	0	0	0	0	0	0	0	3.35672268841188	0	0	0	0	0.805637998109527	6.11022175111661	0	3.11039275899281	0	0	0.646937331701081	0	0	0.0648086719849288	0	0	0	0
53000	1198000	10968	0	1.09986864794331	12.389410193619	0	0.783823840023267	0	0	0	0	0	1.45974957715946	0	0	0	0	0	7.4350864318766	0	0.923102487626414	0	0	0.00447680893089997	0.783823840023267	0	2.34277249270087	0	0	0	0
61000	1198000	10969	0	0.208403414829464	0.305785040416169	0	0.244575551342186	0	0	0	0	0	0.210934393006253	0.0292397128334893	0	0	0	0.10399100967856	0	0	0.147165863865378	0	0.402050034894813	0.306526998566926	0.114961330129414	0	1.40432057164317	0	0	0	0
69000	1198000	10970	0	0.160009872578339	1.49504333049605	0	0	0	0	0	0	0	3.11712671959234	0	0	0	0	0.954585353044885	1.02514188407546	0	4.10750242656507	0	0.927268324677034	4.1343694963509	0.205257053555724	0	4.65960914095424	0	0	0	0
77000	1198000	10971	0	0	0.424262809864412	0	0.390377748176908	0	0	0	0	0	3.21797499470561	0.230955809792447	0	0	0	0.676793236165539	0.403325721898905	0	3.50101447471803	0	2.40813925572993	4.60036649643827	0.727623038135292	0	1.62142594128697	0	0	0	0.0100594804460809
85000	1198000	10972	0	0	1.23676901185652	0	0.72581860061777	0	0	0	0	0	0.00266929765035041	0.262393396921789	0	0	0	0	0	0	3.99459974116489	0	0.335706197297791	4.91034885869275	4.16566599403253	0	1.43249268092055	0	0	0	0
93000	1198000	10973	0	0.33607664073271	0.0469165735025933	0	1.39038248927197	0	0	0	0	0	0.0511532050210076	1.5459959303743	0	0	0	0.00327305512685443	0.192915980459513	0	0.467781664208234	0	4.93650812488279	2.4896095717661	3.95865284716015	0	5.00200697949353	0	0	0	0.00118103456939624
101000	1198000	10974	0	0.250020222869808	0	0	0.96982800404005	0	0	0	0	0	0	0	0	0	0	0	0	0	0.079783925776175	0	8.25003907338022	0.14336595690473	0.296793635096906	0	2.48773946901913	0	0	0	0
109000	1198000	10975	0	0	0	0	0.0162205471205329	0	0	0	0	0	0	0	0	0	0	0	0	0	0.00695118306534281	0	10.2492610308524	0.00226008494498558	0	0	1.53894401736663	0	0	0	0
117000	1198000	10976	0	0	0	0	0.015578770470035	0	0	0	0	0	0.0258132300991745	0	0	0	0	0	0	0	0.0258132300991745	0	9.01480630948576	0.0257256751261971	1.00900178122836	0	0.0484518025670168	0	0	0	0
125000	1198000	10977	0	0.0671962484835579	0	0	0.264115118753199	0	0	0	0	0	0.00290517574132397	0.0416882305261788	0	0	0	0	0	0	0	0	7.81641665095251	0.0679841804080148	0.750609247508461	0	10.5288667222218	0	0	0	0
133000	1198000	10978	0	0	0	0	3.997576806912	0	0	0	0	0	0	0.472011444481682	0	0	0	0	0.187626560541812	0	1.36629763965336	0	12.9914784609985	5.59684008297858	5.80119798584714	0	3.17498312015148	0	0	0	0
141000	1198000	10979	0	0.799150021461707	0.107601403149265	0	1.02198570098464	0	0	0.00754398487185748	0	0	0.365441144239504	0.255726010054004	0	0	0	0.438246507498035	0.772503103003931	0	1.99508006734269	0	9.2522007212098	2.02064188122157	0.314132172446029	0	0.777359239532813	0	0	0	0
149000	1198000	10980	0	0	0.329785155508212	0	0.151516115422967	0	0	0	0	0	0.284094175913954	0	0	0	0	0	0	0	0.0130225823248421	0	10.6689794409309	0.0878183038204882	0	0	1.39853809959403	0	0	0	0
157000	1198000	10981	0	0	0	0	0.720939099272219	0	0	0	0	0	0	0.48119323775664	0	0	0	0	0	0	0.553682118227644	0	14.7979818412425	0.353025677661571	0.22112133863685	0	6.78374632067584	0	0	0	0
165000	1198000	10982	0	0.00745940194329383	0.00994612668767438	0	5.50836007856595	0	0	1.55402672103753	0	0	0	0	0	0	0	0	1.29784051798424	0	1.70860674741798	0	7.83698456725935	14.9689518796657	0.394676988372319	0	2.28206530303778	0	0	0	0
173000	1198000	10983	0	0.0875933609373554	0.20030547372103	0	5.41359462984959	0	0	0.873686375168151	0	0	0.128596152446401	0.715044889418116	0	0	0	0	4.97405569356184	0	1.68113955278698	0	9.09949763613218	4.49542175204187	0.399578423938902	0	0.434032879032402	0	0	0	0
181000	1198000	10984	0	0.362069771973593	0.211084826543913	0	1.89248889806521	0	0	0.794935601692686	0	0	3.53090581048716	0.346806385088451	0	0	0	2.26618591017687	1.26971120364688	0	2.34429144693586	0	13.9712298649611	1.74743246379489	2.86546467021202	0	3.33591928890067	0	0	0	0
189000	1198000	10985	0	0.526837701707638	0.0257365726758584	0	1.27004253480314	0	0	0	0	0	0.0658868585958037	0.12468980328013	0	0	0	0	1.71784016558703	0	1.53013542052899	0	12.5205906991705	0.844091889046049	0.0284981956180624	0	0.233597969977595	0	0	0	0
197000	1198000	10986	0	0	0.27964440874468	0	2.57896026276049	0	0	0.858427431650861	0	0	0	1.54131023392337	0	0	0	0	1.57199119762768	0	0.372814357263005	0	3.97619778022096	6.41796982799289	1.39744312595749	0	2.03551514194509	0	0	0	0.0178326490837045
205000	1198000	10987	0	0.390904559121427	0.609698773285322	0	2.96131998259264	0	0	0.186106830094494	0	0	0	1.84251479627344	0	0	0	0	6.28580799410115	0	0.711743282577781	0	13.9381477249208	2.20508304954591	0.426313172223397	0	1.80937833801425	0	0	0	0.0389032653738223
213000	1198000	10988	0	0.660614428511095	0	0	4.02294899636582	0	0	1.35042738404615	0	0	0.236778920987741	1.421122057854	0	0	0	0	0.174208604422829	0	0.768611702221784	0	14.7727800553826	6.61816349719256	3.192827673058	0	8.40462077642614	0	0	0	0
221000	1198000	10989	0	0	0.168108388728275	0	0.777155331219969	0	0	0.617823414172527	0	0	0.0238750066368053	0.80126863126075	0	0	0	0	0.15356636750817	0	0	0	0.000795406573267749	0.0884909918873907	0.386953007618806	0	8.4708930446066	0	0	0	0.000819502167398932
229000	1198000	10990	0.00135227783712374	0.650653699704362	0	0	0	0	0	4.66359438078842	0	0	1.25605611533724	0.772677112856715	0	0	0	0.0297783685178006	0.260853133910748	0	0.314481015349882	0	0.232588693819785	0.305595181596879	1.05355717456346	0	15.2203759328373	0	0	0	0
237000	1198000	10991	0	0.93304636214935	0.0222370064195063	0	0.608063281248174	0	0	1.46657572112362	0	0	0.0254552672845921	0.731756057362169	0	0	0	0.0251978246529882	0.119980746762799	0	0.0730019285043519	0	0.91911467689302	2.50725539602159	0.271708991782632	0	8.33594054748379	0	0	0	0
245000	1198000	10992	0	0.39398552811154	3.33497678720156	0	4.31043464189203	0	0	2.32181999483724	0	0	0	1.0994839418953	0	0	0	0	4.49061991297702	0	0.00843378743860109	0	2.90078488862374	0.118521759974288	0.215415637072572	0	2.56242822040324	0	0	0	0
253000	1198000	10993	0	0	0	0	0.00310782025778109	0	0	1.49950983918962	0	0	0	0.0587081705598849	0	0	0	0	0	0	0	0	0.117079165743489	0.126240873575848	0.0246861336145356	0	8.59246122167679	0	0	0	0
261000	1198000	10994	0	0.157302390274687	0	0	1.13781601092567	0	0	4.05775576777962	0	0	0.220927292005876	0.611433138011309	0	0	0	0	0	0	0	0	0	0.376827755837644	3.5414975064658	0	9.47468708438466	0	0	0	0.28411510093435
269000	1198000	10995	0	0.0612978125041575	0.0350371713057167	0	1.14197574633419	0	0	2.10845355532513	0	0	0	0.507387819794765	0	0	0	0	1.51042410114986	0	0	0	3.27297394854556	1.05131325059369	3.66737763571252	0	7.99655315831822	0	0	0	0
277000	1198000	10996	0	2.89380135039629	2.26618591017687	0	3.30997642277598	0	0	1.62512791313169	0	0	0	0.110716987291669	0	0	0	0	0.00553992862145493	0	0	0	1.20735991167085	0.297935366447219	1.34991598325403	0	1.89829982563521	0	0	0	0
285000	1198000	10997	0	0.0610434571642724	0	0	1.829057233819	0	0	6.00854736119921	0	0	0.0969359302010663	0.375766647559558	0	0	0	0	0.064713800253779	0	0	0	0.403292490975642	0.691513223020209	4.5855146639322	0	2.38220279515704	0	0	0	0.00300282910283934
293000	1198000	10998	0	1.0280261570231	0	0	1.00443825086903	0	0	0	0	0	0	0.00339074129881228	0	0	0	0	0	0	0	0	0.108360836887457	5.34742953516819	2.64925772835651	0	2.46331737997573	0	0	0	0
301000	1198000	10999	0	0.026712238134805	0	0	3.4088670797108	0	0	4.4508396934607	0	0	0	0.0220144970899737	0	0	0	0	0.31271426794976	0	0	0	9.09992966034249	0.908757900411573	1.02838073541047	0	1.42349008095378	0	0	0	0.0509570398068086
309000	1198000	11000	0	0.218270307570682	0.0650183347509165	0	3.83440258519163	0	0	0.183626235120557	0	0	0.0952163021193452	1.79594915448109	0	0	0	0	0.652945056426601	0	0	0	8.91224243684914	1.68009539841277	1.52064341279505	0	6.01501155709648	0	0	0	0
317000	1198000	11001	0	0	0	0	5.48828621044918	0	0	1.25398762549252	0	0	0.212400987486161	2.09003586616846	0	0	0	0	0.715635967126294	0	0	0	11.1195535556314	3.46522550555889	1.86999238501097	0	4.72480312040352	0	0	0	0
325000	1198000	11002	0	0.0682556031014376	0.0740523911307838	0	6.25871054038188	0	0	0.625697400262627	0	0	0	0.963837269398666	0	0	0	0	0.353981715641368	0	0	0	4.90107770955139	3.10386566960671	5.28560637508407	0	7.38181390584797	0	0	0	0
333000	1198000	11003	0	0.143533698636662	0	0	7.15288488726862	0	0	2.42393891062824	0	0	0.000922611348273846	2.33661121717199	0	0	0	0	0.534448703504709	0	0	0.0457458424662372	6.66272537161686	1.87920983673147	2.58702495855438	0	4.95788188129348	0	0	0	0
341000	1198000	11004	0	0.235277321050829	0	0	2.65884173489602	0	0	0.970190418809381	0	0	0	1.94575782583187	0	0	0	0	0.328531805474803	0	0	0	12.27467580596	0.744452138504844	2.33724784779712	0	5.64649704389975	0	0	0	0
349000	1198000	11005	0	1.18227570815835	0.0222328564876809	0	9.00847169405622	0	0	2.48724998583044	0	0	0	3.97081598089682	0	0	0	0	0.231349072293886	0	0	0	13.8742004949417	3.73532616205448	3.52005049065984	0	2.89169127582684	0	0	0	0
357000	1198000	11006	0	0.0815390861547756	1.20064348941096	0	3.18419881406814	0	0	7.89276126547142	0	0	0	2.19837420177186	0	0	0	0	1.30617906626388	0	0	0	13.6630201998964	1.2210342230866	3.03101634392115	0	2.67804879227699	0	0	0	0
365000	1198000	11007	0	0.408977554669655	0	0	3.38149377231838	0	0	1.34125218098132	0	0	0	0.605151447439755	0	0	0	0	0	0	0	0	11.584952877598	0.0769456027804984	1.53728446403667	0	0	0	0	0	0
373000	1198000	11008	0	0	0	0	0	0	0	0	0	0	0	0	0	0	0	0	0	0	0	0	2.97361455143206	0	2.97361455143206	0	0	0	0	0	0
589000	1198000	11035	0	0	0.32304250857631	0	19.1426271321071	0	0	1.41984974384185	0	0	0	5.13224013575179	0	8.32005387001506	0	0	12.0951476211913	0	0	0	0	0	0.240840692868969	0	0	0	0	0	0
597000	1198000	11036	0	1.22887586810952	0.482265309583548	0	6.83967678070784	0	0	5.10603096722688	0	0	0	1.41198236336497	0	7.75988659461858	0	0.133007190044829	23.3485061464784	0	0	0	0	0	0.138237417315619	0	0	0	0	0	0
605000	1198000	11037	0	0.939827601155586	0	0	6.366485857284	0	0	7.26793354746474	0	0	0	3.58224898577725	0	4.77752125451038	0	1.13636275570213	20.6644642245959	0	0	0	1.87003880981298	0	0.476006599874508	0	0.977031690707053	0	0	0	0
613000	1198000	11038	0	0.431928568985218	0	0	14.9211726305873	0	0	4.10141335969407	0	0	0.12211530157075	2.68821967018187	0	4.32328960023483	0	0	20.4908194188098	0	0.529372537613294	0	0.524071380185627	0	0.800026789598923	0	0.160386775397725	0	0	0	0
621000	1198000	11039	0.323963410119604	0	0	0	12.8982980335527	0	0	3.04820606491419	0	0	0	7.55191592978363	0	0.750402596060455	0	0	11.1023154834315	0	0	0	3.00929899807747	0	1.59239807955003	0	0.793545650128315	0	0	0	0
629000	1198000	11040	0	0	0	0	5.1182292535494	0	0	9.66441218644258	0	0	0	10.1233555153415	0	0	0	0	4.70358355381455	0	0	0	4.00054340042461	0	9.72712154241318	0	0.410090123160606	0	0	0	0
637000	1198000	11041	0	0	0	0	8.85445469155099	0	0	0	0	0	0	18.9408051912805	0	0	0	0	0	0	0	0	0	0	5.00885383278972	0	0.732862801660152	0	0	0	0
-19000	1190000	11255	0	0	0	0	0	0	0	0	0	0	0	0	0	0	0	0	0	0	0	0	0	0	0	0	0	0	0	0	0
-11000	1190000	11256	0	0	0	0	0	0	0	0	0	0	0	0	0	0	0	0	0	0	0	0	0	0	0	0	0	0	0	0	0
-3000	1190000	11257	0	0	0	0	0	0	0	0	0	0	0	0	0	0	0	0	0	0	0	0	0	0	0	0	0	0	0	0	0
5000	1190000	11258	0	0	0	0	0	0	0	0	0	0	0	0	0	0	0	0	0	0	0	0	0	0	0	0	0	0	0	0	0
13000	1190000	11259	0	0	0	0	0	0	0	0	0	0	0	0	0	0	0	0	1.09116999513513	0	4.75115805971033	0	0	0.694899571725414	0	0	0	0	0	0	0
21000	1190000	11260	0	0.259572332198655	0	0	0.0244571464727429	0	0	0	0	0	0.828346667350822	0	0	0	0	0	0.522045681616496	0	1.26201094314209	0	0	0.091267632986678	0	0	0	0	0	0	0
29000	1190000	11261	0	0.00239034638042562	6.67794853187883	0	0.11572428620978	0	0	0	0	0	3.09578985026213	0	0	0	0	0	12.1438000094997	0	2.40657782672981	0	0	4.20166747114082	0	0	0.322130431543644	0	0	0	0
37000	1190000	11262	0	2.75740865275291	2.08674655357997	0	0.271617215973177	0	0	0	0	0	7.18021893426433	0	0	0	0	1.88264525972192	3.26176567894086	0	3.81879915731132	0	0	1.7634858218063	0	0	0.288101172822804	0	0	0	0
45000	1190000	11263	0	0	2.45421713440414	0	0.827217736730588	0	0	0	0	0	4.39485706313021	0	0	0	0	0.870794905233844	5.19717083451755	0	5.35301806559121	0	0	0.258829845556264	0	0	0.147502855640845	0	0	0	0
53000	1190000	11264	0	0.350107663011729	0.00085703153206795	0	0	0	0	0	0	0	0.581840331525495	0	0	0	0	1.06004662755757	1.76115172417849	0	3.3909641269855	0	0	0.484999394756911	0	0	0	0	0	0	0
61000	1190000	11265	0	0.00118963844118577	0.150288752512343	0	0	0	0	0	0	0	0.0100399134544621	0	0	0	0	0.221178677147504	0	0	0.457412963549171	0	0	0	0	0	0.0608146346197112	0	0	0	0
69000	1190000	11266	0	0.0142104148642002	0.498715595812217	0	1.23482736135587	0	0	0	0	0	0.102573909650895	0	0	0	0	0.496393905654257	0.0142104148642002	0	0.520841754265597	0	2.23660637416347	3.51982063921752	0	0	0.113733159291764	0	0	0	0
77000	1190000	11267	0	0.0893396853919246	0.801901921794093	0	0.521894415106972	0	0	0	0	0	0.487146193953155	0	0	0	0	0.0409507896121203	0.604566174689417	0	0.751169033488945	0	0.456212684247954	6.75560229372341	0	0	1.55355485490513	0	0	0	0
85000	1190000	11268	0	0	0.0510960607516512	0	0.0308097786206836	0	0	0	0	0	0.393573126078515	0	0	0	0	0	0.0376287449409838	0	1.03188151225473	0	1.07649472737724	2.82838473482199	0.0488221979874517	0	0.547119605878133	0	0	0	0.00045494933384685
93000	1190000	11269	0	0	0	0	0.0936436074994753	0	0	0	0	0	0.202021250479565	0	0	0	0	0	0.126024882872391	0	0.425879975560586	0	3.47067675740496	2.07699299032498	0.0368518281708299	0	3.47200865973633	0	0	0	0.0143203471226664
101000	1190000	11270	0	0.262298294083729	0	0	0.00898838070552167	0	0	0	0	0	0.37136677896628	0	0	0	0	0	0	0	0.592998015140744	0	7.03556663350555	0.257067179524454	0.263066086988823	0	3.77804348203211	0	0	0	0
109000	1190000	11271	0	0	0	0	0	0	0	0	0	0	0	0	0	0	0	0	0	0	0.00260298284837053	0	13.7164635448488	0	0	0	1.02942604828157	0	0	0	0
117000	1190000	11272	0	0	0	0	0.0400784798719812	0	0	0	0	0	0.00286702186067482	0	0	0	0	0	0	0	0	0	2.77456785051579	0.146320361393265	0.00577567763171354	0	0.909036147536428	0	0	0	0
125000	1190000	11273	0	0.565126199005445	0	0	1.96463751717088	0	0	0	0	0	0.0300206100447831	0.277456839596043	0	0	0	0	0	0	0.249763894113122	0	4.75977494556273	1.20235206864783	0.704629638110199	0	6.52465505049111	0	0	0	0
133000	1190000	11274	0	0	0	0	2.04902037332229	0	0	0.985571291617662	0	0	0.050746885797669	0.461362368625705	0	0	0	0	0.243356894888423	0	1.03540960809136	0	18.2004152433849	2.88971448990462	0.700336434295505	0	1.48687529059865	0	0	0	0
141000	1190000	11275	0	0.129403017368285	0	0	0.25587970258557	0	0	0	0	0	0.0266006392967443	0.874883235637946	0	0	0	0	0	0	0.717169513866107	0	10.6699632140544	0.235573111629236	2.29093224804962	0	8.27259046165559	0	0	0	0
149000	1190000	11276	0	0	0	0	0.0374156682674793	0	0	0	0	0	0	0	0	0	0	0	0	0	0	0	14.0568037577818	0.0001392372784475	0	0	3.3108753249496	0	0	0	0
157000	1190000	11277	0	0.267226441480543	0.181064259551691	0	1.10825257635153	0	0	0	0	0	0.00411073546094738	0.026771391824172	0	0	0	0.125346680442917	0.839198213264415	0	1.57312630654816	0	10.7958601626263	1.08797675057212	0.125346680442917	0	1.5341302423488	0	0	0	0
165000	1190000	11278	0.297551580112766	0.242381002727364	0.0765269530777967	0	4.85388946245758	0	0	0	0	0	0	1.02871958106479	0	0	0	0	0.572353768421847	0	0.176445052355527	0	4.13913457308345	5.90605896080347	1.81023662317188	0	2.18053221023847	0	0	0	0
173000	1190000	11279	0	0.0662544698546844	0.0701425190359645	0	4.49020424516055	0	0	0	0	0	0	0	0	0	0	0	0.104744089017665	0	0.863575726081707	0	11.7961756767349	10.1662120441433	0.262230211132719	0	0.0997597941554196	0	0	0.00481356578514753	0
181000	1190000	11280	0	0.171314123346451	0.125931985442658	0	0.900548795643727	0	0	0	0	0	0.0441510878104068	0	0	0	0	0	0	0	0.235741188018061	0	8.96467719066981	4.37068321009241	0.0717458534519793	0	0.465995536860964	0	0	0	0
189000	1190000	11281	0	0.0183518868961022	0.0842666918428313	0	7.29876699544886	0	0	0.270107305280615	0	0	0.169082355946739	0.493267892754605	0	0	0	0	0.550561201522801	0	0.183449071588155	0	3.86252330509249	2.42985199873174	0.147835011187352	0	1.2785412169422	0	0	0	0
197000	1190000	11282	0	0.129204275651188	0	0	1.58561166579454	0	0	0.136479596432387	0	0	0	0.885920640812144	0	0	0	0	0.0468634749165963	0	0	0	1.49819620117915	3.55407592084883	1.92679376684997	0	3.08929968628476	0	0	0	0
205000	1190000	11283	0	0	0.350506820223963	0	5.58517306140776	0	0	0.291956951346833	0	0	0	0.49405524367839	0	0	0	0.172957723463707	2.53964944915605	0	0.605136727825234	0	14.7515644486838	2.05683095498849	0.193653814281655	0	4.43664611886974	0	0	0	0
213000	1190000	11284	0	0	0.23516548239865	0	4.74808008456912	0	0	0	0	0	0	0.931546438760201	0	0	0	0	4.02493402442272	0	0.638661388454593	0	11.1753692477486	5.46811844386241	0.214477203931659	0	2.54096764532574	0	0	0	0
221000	1190000	11285	0	0	0	0	1.67678021468508	0	0	2.45250941884553	0	0	0.35236744556252	1.37986328009784	0	0	0	0	0.379693999869355	0	0	0	0	2.57903984246918	2.05096615960254	0	17.0071475212524	0	0	0	0
229000	1190000	11286	0	1.56957812746837	0	0	3.08650039485427	0	0	1.9898843252833	0	0	0.514673129397755	1.60506278907249	0	0	0	0	0.745319601015268	0	0.50900769938895	0	0.22499200442898	1.77023305835551	1.25498572098151	0	19.9454292370318	0	0	0	0.0359718338078936
237000	1190000	11287	0.0272203770192035	0	0.0760305515609566	0	1.07161148146316	0	0	2.95349478266242	0.126309570619155	0	0.0691795497555195	3.62405949913896	0	0	0	0.57203271610193	2.009665076521	0	0.226316766027194	0	1.70248215404107	5.72879797690945	1.59632992220519	0	5.09773502186864	0	0	0	0
245000	1190000	11288	0.0509659329188592	0.333235786051853	0.071388021716914	0	3.02189969652675	0	0	5.31322473973001	0	0	0	3.57377187374441	0	0	0	0	2.83741043739614	0	0.407730995523827	0	1.65701037552881	6.59827302915061	0.686726213885421	0	2.14313143163094	0	0	0	0.0141459733233611
253000	1190000	11289	0	0.130349500500792	0	0	0.816467885276989	0	0	0.405246144420193	0	0	0.0634311412871688	0.427998676126336	0	0	0	0	0	0	0	0	0	2.40200476198016	0.799277437809306	0	9.35467605454206	0	0	0	0.021524181942203
261000	1190000	11290	0	0.364072502858268	0	0	0.702361119270248	0	0	0.279840439032291	0	0	0.658820205050551	0.0377753023676183	0	0	0	0	0.877105939847088	0	0	0	0.0745975686732193	2.2341272370097	4.09142086061076	0	7.3743107516904	0	0	0	0
269000	1190000	11291	0	0.292397089766738	0	0	3.03435315410832	0	0	0.448694273429706	0	0	0.0172798157853814	0.183260647911402	0	0	0	0	0.198619670659617	0	0.154364975620011	0	2.47334104609239	2.58687199925684	3.45526780114828	0	7.26741688670475	0	0	0	0.0260344966947704
277000	1190000	11292	0	0.164526171745068	0.423006788429728	0	3.18423429082418	0	0	1.24649496079822	0	0	0.578529464294348	1.0892309136954	0	0	0	0.423006788429728	0.646125479930577	0	0.0246570336495171	0	3.65103529907102	0.588182208976298	0.328814709935453	0	1.26473717161881	0	0	0	0
285000	1190000	11293	0	0.109269892310583	0	0	2.05893585669835	0	0	0.578069638679422	0	0	0.0426453932193198	0.168207696365956	0	0	0	0	0.871505664005815	0	0	0	3.67946903967984	3.14532222800172	1.1830641175065	0	3.56579175092196	0	0	0	0
293000	1190000	11294	0	0	0.00849596100888612	0	0.699397373333	0	0	0	0	0	0.0134938314801344	0	0	0	0	0	0.0497770914894418	0	0	0	0.658244820844598	3.19068818440828	2.0677833749516	0	0.769135860859464	0	0	0	0
301000	1190000	11295	0	0.0202662827343215	0.258386504782102	0	2.92543166138628	0	0	0.187763025579391	0	0	0	1.09754979029418	0	0	0	0	0.322318587395028	0	0.00691590026633735	0	8.0255957371604	1.72680419080611	1.41003788323197	0	5.77890813561959	0	0	0	0
309000	1190000	11296	0	0.0122186966116247	0.286416520798258	0	4.70806385617054	0	0	1.34547638288406	0	0	0	2.21080869392853	0	0	0	0	0.737997951916784	0	0	0	5.64165454519623	5.09083060315862	0.586053581026104	0	4.7555305223812	0	0	0	0
317000	1190000	11297	0	0	0	0	4.32313372826125	0	0	0.793161856287476	0	0	0	1.4130058597142	0	0	0	0	0.686774043939732	0	0	0	7.40856815230778	2.31206400074182	6.48710715979864	0	6.40237091420567	0	0	0	0
325000	1190000	11298	0	0.0990978680491395	0	0	2.88411760073274	0	0	0.934269880004707	0	0	0	2.95373850336502	0	0	0	0	0.179711176136227	0	0	0	2.03230029748185	1.36346914450601	5.93232415544867	0	6.70852189011979	0	0	0	0.244393190108981
333000	1190000	11299	0	0.427300162147378	0.45497052141334	0	4.9422331873314	0	0	0.585764392618224	0	0	0.00637164804321526	2.65388359148919	0	0	0	0	0.18034302262338	0	0	0	4.8479099681997	0.599924560778456	4.09848362703436	0	5.72899533417514	0	0	0	0
341000	1190000	11300	0	0.379040300604147	0	0	4.71537396691968	0	0	4.24944179515623	0	0	0.132679292051552	4.90269234167433	0	0	0	0	0.652228094906681	0	0.0561888819255161	0	4.77425092562232	5.89998734827804	4.38988156767667	0	6.05284390034318	0	0	0	0
349000	1190000	11301	0	0	0	0	6.14300215507215	0	0	0.548490927726587	0	0	0.0669820883122272	6.50015208227249	0	0	0	0	0	0	0.0404145157551393	0	9.58479480112082	1.60427996330874	5.43351535436539	0	0.778814210204204	0	0	0	0.217533788142832
357000	1190000	11302	0	0.171402039520304	0	0	5.16980121186396	0	0	0.437874506410549	0	0	0	3.17141557353965	0	0	0	0	0	0	0	0	3.89898888016582	0	0.917585916241498	0	0	0	0	0	0
413000	1190000	11309	0	0	0	0	0	0	0	0	0	0	0	0	0	0	0	0	0	0	0	0	0	0	34.0933304922224	0	0	0	0	0	0
421000	1190000	11310	0	0	0	0	0	0	0	0	0	0	0	55.6667336438864	0	0	0	0	0	0	0	0	0	0	0	0	0	0	0	0	0
429000	1190000	11311	0	0	0	0	9.7339864298044	0	0	1.32226118888347	0	0	0	0	0	6.33469667163643	0	0	6.00585724993475	0	0	0	0	0	0	0	0	0	0	0	0
437000	1190000	11312	0	0	0	0	13.5314999774524	0	0	18.1212062249592	0	0	0	1.29730847737308	0	0	0	0	3.33445693293317	0	0	0	0	0	0	0	0	0	0	0	0
445000	1190000	11313	0	0	0	0	17.1146947178628	0	0	10.1200176799897	0	0	0	9.12012344802756	0	2.6971949768444	0	0	0	0	0	0	0	0	0	0	0	0	0	0	0
453000	1190000	11314	0	0	0.38380259584283	0	8.8992338153098	0	0	0.152405731173783	0	0	0	8.22267931499291	0	11.0751969633288	0	0.27263439374602	1.92202491283671	0	0	0	0	0	0	0	0	0	0	0	0
461000	1190000	11315	0	0	0	0	1.0560126349541	0	0	0	0	0	0	0	0	34.3456448716048	0	0	5.25042896025692	0	0	0	0	0	3.59118179560199	0	0	0	0	0	0
573000	1190000	11329	0	0	0	0	97.1332969267015	0	0	0	0	0	0	0	0	54.1994124401142	0	0	2.91698557550345	0	0	0	0	0	0	0	0	0	0	0	0
581000	1190000	11330	0	0	0.830236235894159	0	12.7844857901414	0	0	4.51004871827473	0	0	0	1.0454360728409	0	5.61910932410974	0	0.496755053952532	17.384887177674	0	0	0	0	0	0.63413901279715	0	0	0	0	0	0
589000	1190000	11331	0	0.734884316234383	0.506613866064741	0	10.688391760171	0	0	5.70741213892568	0	0	0	7.52494923775266	0	6.20327260068086	0	0.304579160566072	15.03958740577	0	0	0	0	0	2.21319728742095	0	0.395255925267865	0	0	0	0
597000	1190000	11332	0	1.06124352829751	0.359946845394971	0	3.70828144330942	0	0	3.09197084453965	0	0	0	1.27621205161303	0	6.21573145913655	0	0.861226376476763	19.164128198615	0	0	0	0	0	0.0016514326638164	0	0	0	0	0	0
605000	1190000	11333	0	0.489334620512136	0	0	9.03286158410904	0	0	1.34759754945257	0	0	0	3.74896210520945	0	5.26751874085729	0	0	17.9505822207808	0	0.434326888980927	0	1.00623993178248	0	1.98823140407315	0	0	0	0	0	0
613000	1190000	11334	0.0979973778809578	2.50466853927066	0	0	9.6389999547925	0	0	5.7203693010744	0	0	0.337311308367813	5.62483355326623	0	2.31946262532178	0	1.42860756757261	12.5571052078781	0	0	0	4.27679231360223	0	4.6196903505479	0	0	0	0	0	0
621000	1190000	11335	0	0.225341815501546	0	0	3.14521231897509	0	0	10.5245584020637	0	0	0	6.69019497421623	0	0	0	0	0.923553750609951	0	0	0	13.9545048985321	0	17.1468980115442	0	5.64270834860258	0	0	0	0
-27000	1182000	11550	0	0	0	0	0	0	0	0	0	0	0.58889081602932	0	0	0	0	0	0	0	1.12669983945589	0	0	0.791643669852496	0	0	0	0	0	0	0
-19000	1182000	11551	0	0	0	0	0	0	0	0	0	0	0	0	0	0	0	0	0	0	0	0	0	0	0	0	0	0	0	0	0
-11000	1182000	11552	0	0	0	0	0	0	0	0	0	0	0	0	0	0	0	0	0	0	0	0	0	0	0	0	0	0	0	0	0
-3000	1182000	11553	0	0	0	0	0	0	0	0	0	0	0	0	0	0	0	0	0	0	0	0	0	0	0	0	0	0	0	0	0
5000	1182000	11554	0	0	0	0	0	0	0	0	0	0	0	0	0	0	0	0	0	0	0	0	0	0	0	0	0	0	0	0	0
13000	1182000	11555	0	0	0	0	0	0	0	0	0	0	0	0	0	0	0	0	0	0	0.667403547761654	0	0	0	0	0	0	0	0	0	0
21000	1182000	11556	0	0.0222507264257708	0.442823051889085	0	0.0603559405664459	0	0	0	0	0	1.10561707698426	0	0	0	0	0.604436658909489	1.13684951006764	0	1.45153773427977	0	0	0.0666345801285305	0	0	0	0	0	0	0
29000	1182000	11557	0	0.0592725312690498	0.584117966908462	0	3.74883391988592	0	0	0	0	0	2.81987953003843	0	0	0	0	0.0994316240935388	2.86126955159597	0	5.73904120753264	0	0	5.18937984448272	0	0	0.0332917405919057	0	0	0	0
37000	1182000	11558	0	0.115372703785934	4.3647765129301	0	1.57239276938155	0	0	0	0	0	2.0080293572328	0	0	0	0	2.62788729933322	3.43951119785773	0	7.06301253946201	0	0	5.228614621643	0	0	0.0994066452665449	0	0	0	0
45000	1182000	11559	0	0.129566631483792	1.48249617180331	0	0.808232898677148	0	0	0	0.0586816116474138	0	3.05879910982925	0	0	0	0	2.93995650617139	5.03607461051257	0	3.82055141867849	0	0	0.334723126858018	0	0	3.57346998747334	0	0	0	0
53000	1182000	11560	0	0	1.33542607906509	0	0.0541250551948166	0	0	0	0	0	0.715376957188319	0	0	0	0	0	0.0582849979651733	0	3.82371486113723	0	0	1.68315347711115	0	0	0.707629070906414	0	0	0	0
61000	1182000	11561	0	0.296131634430287	0	0	0	0	0	0	0	0	0.436018653752875	0	0	0	0	0	0	0	0.307479372838065	0	0	0.0670805074170488	0	0	0	0	0	0	0
69000	1182000	11562	0	0.133322831226211	0.790923424713712	0	4.3286490239842	0	0	0	0	0	0.356249214432782	0	0	0	0	0.790923424713712	0	0	1.86885617275372	0	6.70072986982889	8.29336659147168	0	0	1.50948010753509	0	0	0	0
77000	1182000	11563	0	1.42761847374011	0.75976472303897	0	4.22274725708033	0	0	0	0	0	2.51077303407404	1.70818572641668	0	0	0	0	0.265121945989734	0	1.57276432269756	0	3.17308664822498	11.273348318941	1.7247586333648	0	5.30855236662746	0	0	0	0
85000	1182000	11564	0	0.418747125742062	1.03426952635576	0	0	0	0	0	0	0	0.301850835594404	0.225833817346874	0.0425109988021078	0	0	0.550785066557271	0	0	1.25802511505992	0	0.0799678810138886	8.77473665132865	1.04787077451031	0	3.81914192697583	0	0	0	0
93000	1182000	11565	0	0.752110068580424	1.5013771451767	0	0.0681825197510631	0	0	0	0	0	4.18045442364677	1.09863133987173	0	0	0	1.50814260102118	0.398701584739178	0	4.14188033870598	0	0.00773748702045495	5.53364199246636	1.79577809376156	0	3.41570320243319	0	0	0	0
101000	1182000	11566	0	1.52379683778044	0.489431293814127	0	2.42433363715284	0	0	0	0	0	0.450612369336569	0.025952332740657	0	0	0	0.396567758511863	0.155604872531391	0	5.73275542558177	0	1.37812024542388	4.07163805662519	0.552386372999104	0	2.39087896082223	0	0	0	0
109000	1182000	11567	0	0.444457402887157	0.170566977752759	0	0	0	0	0	0	0	0.12370008595518	0.443196524768687	0	0	0	0	0	0	0.208722030631282	0	7.09401898444468	0.19137178077098	0.580408540158259	0	1.65574181575298	0	0	0	0.0330619121858636
117000	1182000	11568	0	0.10869511762857	0	0	0.0358338087209367	0	0	0	0	0	0.0184700746596346	0.0851218018403879	0	0	0	0	0	0	0.119412464901047	0	7.21583663221875	0.700991470546184	0.20455361774101	0	7.93043019568569	0	0	0	0
125000	1182000	11569	0	1.07895834697722	1.17261295519308	0	0.263796239996735	0	0	0	0	0	0.104000733202155	0.433940441736109	0	0	0	0	0.0217496205302512	0	0.196245280671475	0	2.41119756616886	1.69522409775139	0.579667531567391	0	2.85114877762102	0	0	0	0
133000	1182000	11570	0	0	0	0	3.2020132947114	0	0	0	0	0	0	0.326584960421456	0	0	0	0	0.161663956246726	0	1.35491478880504	0	6.03586511891814	2.74390719489499	0.0295672797968749	0	2.79887179446717	0	0	0	0
141000	1182000	11571	0	0.091839378608045	0.0171479494798169	0	4.28061770275527	0	0	0	0	0	0.0704045830729814	0.273460612912845	0	0	0	0	0.0470396990802436	0	0.183058949449791	0	5.20823132943387	3.01418938211655	0.0718128040040214	0	0.574559496673346	0	0	0	0
149000	1182000	11572	0	0	0	0	0.142547740494883	0	0	0	0	0	0.0544762017038047	0.029937748592086	0	0	0	0	0	0	0.389822773042142	0	7.01153196607185	5.74580152115329	0.477288131797587	0	3.89606532078865	0	0	0	0
157000	1182000	11573	0	1.35821042036721	0.0114806734395811	0	0.312468161079381	0	0	0	0	0	0.00517298950443619	0	0	0	0	0.0114806734395811	0	0	1.09476721153028	0	7.72981191881768	1.66475559269255	0.223573090179572	0	0.0492470482290951	0	0	0	0
165000	1182000	11574	0	0	0	0	0.476723873679678	0	0	0	0	0	0	0	0	0	0	0	0	0	0.0525663075921557	0	8.01314381410984	0.469869019484745	1.55230962795865	0	1.27031155804367	0	0	0	0
173000	1182000	11575	0	0	0	0	0.182829221597754	0	0	0	0	0	0	0	0	0	0	0	0.0594312340199094	0	0.576867330430571	0	13.7846725630445	3.36279274527523	0.243099776575708	0	0.292515636502916	0	0	0	0.00491387779509017
181000	1182000	11576	0	0	0	0	1.4134715923981	0	0	0	0	0	0	0	0	0	0	0	0	0	0.03355859553054	0	10.9421657223338	1.57565463165232	0	0	0.35214985543546	0	0	0	0
189000	1182000	11577	0	0.206528824915877	0	0	0.918770343257725	0	0	0	0	0	0.0814708191848468	3.12382467149711	0	0	0	0.0613062824739661	0	0	0	0	11.3744555723844	1.77273330963591	0.429843589372671	0	2.16620028138099	0	0	0	0
197000	1182000	11578	0	0.0717738799279562	0.0362802441362102	0	1.90034371933429	0	0	0	0	0	0.0717738799279562	0.701717237150283	0	0	0	0.0120768624320437	1.42944087619242	0	0.47893733672106	0	1.33083868961015	2.32503330168607	0.846084017643753	0	4.10569547117035	0	0	0	0
205000	1182000	11579	0	0.42593562341225	0	0	2.5121067516815	0	0	0.252433112224478	0	0	0	1.7894013837216	0	0	0	0	4.25054888062011	0	0.0409779348154845	0	14.9390900106962	1.16114829724199	2.54034950456099	0	0.705332289922934	0	0	0	0
213000	1182000	11580	0	1.70265932184707	1.78544377976585	0	2.02651067154467	0	0	1.42079183540533	0	0	0.0536044824749104	4.01109589789032	0	0	0	0	0.706988492641602	0	0	0	0.0344928973962253	5.14472893900234	3.49989268566248	0	11.1134435920451	0	0	0	0
221000	1182000	11581	0	0.708745184841087	0.22360112164214	0	0.998582425361615	0	0	7.55163707582225	0	0	0.375206481888517	0.422733999497375	0	0	0	0.0146296020156761	0.389126225921705	0	1.72110444572233	0	0.831340935199237	2.59554801439799	0.609395365765722	0	20.9302879410364	0	0	0	0
229000	1182000	11582	0	0.437100665764599	1.22248958321748	0	2.33921419964955	0	0	0.624257630165993	0	0	0.847378550802492	0.124111082679544	0	0	0	0	0.496001216199506	0	0.867847131910079	0	1.98055507182816	2.37140965105792	0.816076198636211	0	15.4178460191877	0	0	0	0.0682161306030524
237000	1182000	11583	0	0.0973812734924226	2.13873397647999	0	0.370263333068331	0	0	0	0	0	0.243120902539756	0	0	0	0	0	0.212337480078677	0	2.51157963124315	0	6.89632527275875	8.38204616244532	0.588972602102633	0	3.4992975857267	0	0	0	0
245000	1182000	11584	0	0.056662408640329	0.126986558583845	0	2.17706353144381	0	0	0.0438293545978185	0	0	0.126986558583845	3.34664485253735	0	0	0	0	0.158077523629126	0	0.087778799417535	0	3.35094759587282	13.0252679728084	1.42012255552509	0	9.48824462641875	0	0	0	0
253000	1182000	11585	0	0.0858811583913797	0	0	5.10272478704103	0	0	1.66827304932698	0	0	0	1.54896335929661	0	0	0	0.0473885283815765	2.64132381385868	0	0	0	4.35477880816727	9.02920897265949	1.51768337076841	0	4.19277351592891	0	0	0	0
261000	1182000	11586	0	0.147857147210955	0	0	6.14700791310172	0	0	0.327108796569341	0	0	0.0878229849123214	5.95457826073437	0	0	0	0	0.36830065615929	0	0	0	4.35408501494372	6.53614373500762	3.24294856769407	0	8.42787366791433	0	0	0	0.0867002024350493
269000	1182000	11587	0	0.0270081721226254	0.178799910953718	0	5.3262075629299	0	0	0.185511979796451	0	0	0.0443747550765426	3.26919745135974	0	0	0	0	0.992994382549064	0	0	0	3.04353577199348	3.67433203422458	2.69939923333586	0	8.0533090753069	0	0	0	0
277000	1182000	11588	0	2.06606761251255	0	0	11.2029921174611	0	0	4.95091399512532	0	0	0.122413697984077	3.7055667201512	0	0	0	0.28033045747996	3.91236764300611	0	0.0989202308274598	0	8.19493393477627	0.720813101698625	2.31791543894576	0	6.49368877506219	0	0	0	0
285000	1182000	11589	0	0.314877721551259	0.0894833704489986	0	5.69100592566097	0	0	8.22445803070785	0	0	0.165828471751582	0.0345189530988868	0	0	0	0.0241510411878633	0.475478706112238	0	0	0	4.4061506479845	2.69186846248523	4.4008633812468	0	1.99905391200703	0	0	0	0
293000	1182000	11590	0	0	0.228955564211053	0	5.75011406108719	0	0	1.45441295928872	0.00489005658527649	0	0	0	0	0	0	0	0	0	0.00489005658527649	0	2.57349339876403	6.2634173133684	5.96352919292872	0	1.80679313138195	0	0	0	0
301000	1182000	11591	0	0	0	0	11.2039484614695	0	0	3.36514242452666	0	0	0.132505366710051	3.04811494153422	0	0	0	0	3.82761903747297	0	0	0	6.27674038456368	0.514214269909141	0.651781737898342	0	12.659478059514	0	0	0	0
309000	1182000	11592	0	0.0438747978937548	0.230553905122484	0	9.62599096091101	0	0	4.25894495913163	0	0	0	0.118219508484901	0	0	0	0.231455736943906	2.41789949366114	0	0	0	5.9831935634936	0.254534313197037	1.49113400400722	0	3.22070834499747	0	0	0	0
317000	1182000	11593	0	0.666148073234085	0	0	2.02180232278243	0	0	3.11570173139683	0	0	0	6.46267102874434	0	0	0	0	0.0424810508495601	0	0	0	1.09175738066494	1.1654239568453	5.0102654119577	0	6.31027802132399	0	0	0	0
325000	1182000	11594	0	4.56284815936004	0.344301223671487	0	5.21862023588502	0	0	0.685113143247572	0	0	0.0827764515000758	2.99255946148174	0	0	0	0	0.245491870285529	0	0	0	0.746143423169018	1.25744956168712	4.98483153274772	0	2.5700163434763	0	0	0	0
333000	1182000	11595	0	0.255380476823905	0.108095613900571	0	5.17156806147571	0	0	3.6401768123034	0	0	0.0551689612624829	3.46664218189756	0	0	0	0	0.715421196037068	0	0	0	2.6238660037188	3.55237576635807	2.51105153750582	0	0.570576780669316	0	0	0	0
341000	1182000	11596	0	0.0507393378095405	0.281422628091764	0	8.55194116689742	0	0	0	0	0	0	5.12996582988375	0	0	0	0	0	0	0	0	0.638027478906539	6.81432319155518	7.83533840966697	0	1.51223030843499	0	0	0	0
349000	1182000	11597	0	0	0	0	3.76124601640829	0	0	0.435371765090541	0	0	0	0	0	0	0	0	0	0	0	0	0.459108615562134	0	2.21271472126607	0	0.459108615562134	0	0	0	0
405000	1182000	11604	0	0	0	0	49.5981299855961	0	0	49.5981299855961	0	0	0	0	0	0	0	0	0	0	0	0	0	0	0	0	0	0	0	0	0
413000	1182000	11605	0	0	0	0	22.4049930754121	0	0	16.4584825740641	0	0	0	0.803643656481959	0	5.24423389969327	0	0	1.13681961596885	0	0	0	4.26131676597443	3.76686200885476	6.4044384418042	0	0	0	0	0	0
421000	1182000	11606	0	0	0	0	9.25370281277923	0	0	0.286864169792744	0	0	0	0.0323470784092463	0	3.22923946001751	0	0	4.60775587228122	0	0	0	19.8658569036757	8.05090237171373	11.8487076296962	0	0	0	0	0	0
429000	1182000	11607	0	0	0	0	7.64298603622877	0	0	3.54272357039972	0	0	0	0.743503334726	0	9.89498345370631	0	0	2.95396074032602	0	3.485648061115	0	5.25190273645789	0.390851341967515	0	0	0	0	0	0	0
437000	1182000	11608	0	0	0.552931096379192	0	2.96432329491163	0	0	3.5453649140116	0	0	0	2.18093943850277	0	13.5541318965546	0	0	6.59723202097459	0	0	0	0	0	0	0	0	0	0	0	0
445000	1182000	11609	0	0	0	0	11.3132629406418	0	0	6.00960517033373	0	0	0	0	0	11.4201875930752	0	0	7.00845797200467	0	0.959900799060245	0	2.68412250379811	0	0	0	0	0	0	0	0
453000	1182000	11610	0	0	0	0	9.3807395303098	0	0	4.30767664736983	0	0	0	0	0	14.7161342513332	0	0	0	0	4.30767664736983	0	4.3721204881382	0	0	0	0	0	0	0	0
573000	1182000	11625	0.107637260615342	1.77760435443488	2.75099246986582	0	23.6709523799538	0	0	9.03604559370178	0	0	0.464137574173889	5.66199548915016	0	25.7501170239794	0	2.38063692718797	24.141923533746	0	0	0	0	0	1.02202040735954	0	0	0	0	0	0
581000	1182000	11626	0	0.200828929257915	0.684646969607057	0	5.97090622683348	0	0	5.88829478754187	0	0	0	3.31848194975843	0	13.9247854941083	0	0.256330025796165	18.2230000903677	0	0	0	0	0	2.26491746639979	0	0	0	0	0	0
589000	1182000	11627	0	0.118342630083284	0.498937623314985	0	4.42385871538533	0	0	2.49360200432847	0	0	0	3.59860125188688	0	3.84252922353218	0	0.421361907220302	23.2300219235763	0	0	0	0	0	0	0	0	0	0	0	0
597000	1182000	11628	0	0	0.313703382968194	0	6.14947940522557	0	0	0.723958414245278	0	0	0.619334473582378	2.97646334629571	0	7.8381602814434	0	0.0979672392733104	15.7191861159169	0	0.174423118513782	0	0.112527693957753	0	0.976260668185412	0	0.175424109642559	0	0	0	0
605000	1182000	11629	0	0	0.431739540507642	0	6.0048420476905	0	0	1.71128547917227	0	0	0	4.4233512784422	0	15.7460403921812	0	0.176667415287338	7.38612634759179	0	0.169878649520143	0	3.39193552583535	0	0.399806749107413	0	0	0	0	0	0
613000	1182000	11630	0	0	0	0	14.2011258265554	0	0	10.6517878579519	0	0	0	9.12437571356943	0	5.76155793730071	0	0	6.95766452521423	0	0	0	3.33021168912893	0	1.98182749358242	0	0.225147002820798	0	0	0	0
621000	1182000	11631	0	0	0	0	20.9547399894471	0	0	0	0	0	0	0	0	14.7153538144692	0	0	0	0	0	0	9.60710429546569	0	5.1082495190035	0	0	0	0	0	0
-27000	1174000	11846	0	0	0	0	0	0	0	0	0	0	0	0	0	0	0	0	0	0	0	0	0	0	0	0	0	0	0	0	0
-19000	1174000	11847	0	0	0	0	0	0	0	0	0	0	0	0	0	0	0	0	0	0	0	0	0	0	0	0	0	0	0	0	0
-11000	1174000	11848	0	0	0	0	0	0	0	0	0	0	0	0	0	0	0	0	0	0	0	0	0	0	0	0	0	0	0	0	0
-3000	1174000	11849	0	0	0	0	0	0	0	0	0	0	0	0	0	0	0	0	0	0	0	0	0	0	0	0	0	0	0	0	0
5000	1174000	11850	0	0	0	0	0	0	0	0	0	0	0	0	0	0	0	0	0	0	0	0	0	0	0	0	0	0	0	0	0
13000	1174000	11851	0	0.00254268151318435	0	0	0	0	0	0	0	0	0.00309459871309811	0	0	0	0	0.624734399858015	0	0	5.18250333690471	0	0	0.0255717019850904	0	0	0	0	0	0	0
21000	1174000	11852	0	0.2236606167118	0.0876286993415761	0	0.557056152442471	0	0	0	0	0	1.15440860359328	0	0	0	0	1.43065713443726	0.963492624716915	0	3.55163380216354	0	0	0.304505619482445	0	0	0.0810497740183778	0	0	0	0
29000	1174000	11853	0	0.254987155242042	2.90696897457142	0	3.63522911269827	0	0	0	0	0	2.48390463307651	0	0	0	0	2.51626326416751	5.76799435443863	0	3.2625069675426	0	0	0.354384636090419	0	0	0	0	0	0	0
37000	1174000	11854	0	1.55012450262357	0.908304680896807	0	0.22723751038285	0	0	0	0	0	1.55188667833364	0	0	0	0	1.88566673824984	0.302827731179808	0	2.958956764673	0	0	1.28253399103944	0	0	0.368589414139675	0	0	0	0
45000	1174000	11855	0	0.437545917270002	3.04310926693125	0	0.682637007240506	0	0	0	0	0	0.831987243246389	0	0	0	0	0.24181490645218	3.52699389066225	0	3.91104653231759	0	0	1.32893492438312	0	0	0.640183712289639	0	0	0	0
53000	1174000	11856	0	0.0847856213828283	12.1016211620258	0	0.550053367630784	0	0	0	0	0	3.27776347803003	0	0	0	0	1.05008667410865	5.33470886188402	0	2.59628986853975	0	0	2.94080969128999	0	0	1.02426686816163	0	0	0	0
61000	1174000	11857	0	0.446412648815355	0.527402407386406	0	0.00449967978628561	0	0	0	0	0	1.927058812151	0	0	0	0	0.545063920314213	0.0672986881606398	0	4.34167170044394	0	0	1.06813979093569	0	0	0	0	0	0	0
69000	1174000	11858	0	0.0895831201727498	1.02515451652259	0	0.466069230826852	0	0	0	0.0016322378748842	0	0.0805534550948127	0	0	0	0	0.724828077234756	0.851987601132442	0	2.72558427093877	0	0	0.895406976775272	0.219998455085447	0	1.26399659716459	0	0	0	0.0121330467521692
77000	1174000	11859	0	1.08691659788357	5.17942737786938	0	1.44578836677119	0	0	0	0	0	3.80771284977894	0.134567159450151	0	0	0	0.0734455540249953	0.270640015734056	0	5.90739154679648	0	2.68106992038069	14.344024285923	0.214515890617171	0	4.68214617335714	0	0	0	0
85000	1174000	11860	0	1.89543064753414	0.576654095108767	0	0	0	0	0	0	0	0.477938887715967	0.137960810244673	0	0	0	0	0.300441675112296	0	2.08245374652191	0	0.369724418793401	1.45489560156863	0.175668680726247	0	4.97774997515563	0	0	0	0
93000	1174000	11861	0	1.87638525054023	0.982174075921371	0	0.251575108774211	0	0	0	0	0	0.828853011012525	0.0577507137938861	0	0	0	0.470422432837397	0.202015124490113	0	5.66202937660497	0	0	4.12648099507161	0.000546614022254518	0	15.0444668040489	0	0	0	0
101000	1174000	11862	0.001999120966388	0.422788060582284	1.9632272112296	0	0.435792433265343	0	0	0	0	0	0.796670180937012	0.0595572214735745	0	0	0	0	0.100327749514631	0	3.06110791671425	0	0.607796915146859	10.4215617864751	0.799141118813977	0	8.78060706090541	0	0	0	0
109000	1174000	11863	0	0.0956655248124036	0	0	0.8702121764874	0	0	0	0	0	0.00148334094041096	0.8702121764874	0	0	0	0	0	0	0.0883487027229213	0	5.11350601739124	1.84511122642766	0.091709387618185	0	3.37524792386282	0	0	0	0.00809073941160662
117000	1174000	11864	0	0.0730979783687221	0	0	0	0	0	0	0	0	0.0730979783687221	0	0	0	0	0	0	0	0.165279862106839	0	14.8549743973715	0.0199890830112525	0.196632308481642	0	4.48718887990411	0	0	0	0
125000	1174000	11865	0	0	0.052272057047625	0	0.0636360582405271	0	0	0	0	0	0	0.574808732250033	0	0	0	0	0	0	0.782091808709217	0	4.4191951466218	0.305432298215447	2.10645452492922	0	2.85000870229773	0	0	0	0
133000	1174000	11866	0	0	0	0	2.70750068787299	0	0	0	0	0	0	3.50059061125845	0	0	0	0.407491357666552	2.65483498520806	0	3.16774055079566	0	1.71535967552451	7.77396456968724	1.1997023501248	0	5.48631023657257	0	0	0	0
141000	1174000	11867	0	0.0447779760736803	0	0	4.74174218641129	0	0	0	0	0	0.0525738711808845	2.06710563814048	0	0	0	0	0.0458226211200969	0	0.421212661575479	0	3.732769972376	6.83138882120121	0.767666987505541	0	15.2358883203641	0	0	0	0
149000	1174000	11868	0	0.0126229842497594	0	0	1.19091717643753	0	0	0	0	0	0.0734324386278414	0	0	0	0	0	0.0441718816825289	0	0.533661306916711	0	5.29788366792783	2.75636671042384	0.489832311435967	0	1.57667067754166	0	0	0	0
157000	1174000	11869	0	0	0	0	0.0981327757645169	0	0	0	0	0	0	0	0	0	0	0	0	0	0.00383199802541569	0	5.66585330921532	0	0	0	0.744546600792571	0	0	0	0
165000	1174000	11870	0	0.0580520997047753	0.00944764031198142	0	0	0	0	0	0	0	0.142310896958805	0	0	0	0	0	0	0	0.0259842704164292	0	3.99634487795894	0.164107841929421	0	0	0.000111839652857298	0	0	0	0
173000	1174000	11871	0	0.0664944968356035	0	0	0	0	0	0	0	0	0	0	0	0	0	0	0	0	0	0	18.5580937786804	0.399597276153697	0	0	0	0	0	0	0
181000	1174000	11872	0	0.22193393856168	0.0526621103538202	0	0.129810147702745	0	0	0	0	0	0.0739521523396216	0.028420147313011	0	0	0	0.0414589121488692	0.0610823061196416	0	0.243441770271099	0	5.1890541265094	1.03902433689609	1.3549760033959	0	3.23707437388104	0	0	0	0
189000	1174000	11873	0	1.02162888654954	0.700144231618338	0	2.25835381874728	0	0	0	0	0	0.011400912236418	0.307555563654874	0	0	0	0.0681147166617079	1.18116738667249	0	1.57626038917045	0	2.72977942294198	1.91081414457987	0.490461227905368	0	0.339020966822741	0	0	0	0.030387689013335
197000	1174000	11874	0	0.176691278355917	0.993654093499344	0	1.79594076618144	0	0	0.673945047233262	0	0	0.0584839076230798	1.81822365231983	0	0	0	0	4.43005794521686	0	0.030080757713905	0	2.98244881075193	4.00098562793816	2.35245726150424	0	6.1250068477694	0	0	0	0
205000	1174000	11875	0	0.22140298864083	0	0	0.860974034628238	0	0	0.38561781405722	0	0	0	0.213868061701356	0	0	0	0	0.773418149461716	0	0.721330503141295	0	8.79808520358966	13.1835853362627	0.00159982600840342	0	2.23912023762147	0	0	0	0
213000	1174000	11876	0	0.562967625475731	1.7967439239754	0	2.08281131082115	0	0	3.21138100396022	0	0	2.87190799937173	0.950092323124167	0	0	0	0	0	0	3.10379202255519	0	3.38400839514492	2.35329909475051	7.46634281247805	0	5.94323585416357	0	0	0	0
221000	1174000	11877	0	0	0	0	4.05105029741789	0	0	0	0	0	0	0.14246195335541	0	0	0	0	0.819773216447628	0	0.698460544647061	0	0.596343850212481	0.492867071458738	0.514207951955653	0	2.39153924130252	0	0	0	0
229000	1174000	11878	0	0.891688103963086	0	0	4.02338721106848	0	0	0	0	0	0	2.50113394063351	0	0	0	0	0.0579219110350264	0	0.204234146894703	0	0.780696811989049	0.802651716711097	0.0167302658788209	0	10.5912489915008	0	0	0	0
237000	1174000	11879	0.151271493783709	0.499696991010827	0.0455252256019429	0	3.96813297223316	0	0	0	0	0	0.0455252256019429	1.94739629834523	0	0	0	0	0	0	0.0558466303041567	0	10.2591255934462	5.16802595193036	0	0	7.8006974144975	0	0	0	0.164207943516009
245000	1174000	11880	0	0.35356330580373	0.535332763514238	0	7.7250642581983	0	0	0.792460038188085	0	0	0	0.411131766773673	0	0	0	0.0484179109417613	2.06012678497553	0	0	0	4.46189249929231	6.02146106075764	3.46453832635684	0	8.27772789003555	0	0	0	0.191832362322253
253000	1174000	11881	0	0.0996546850996555	0	0	6.86573671916813	0	0	8.77113220863863	0	0	0.111407358392701	0.370583080555972	0	0	0	0	4.02197817232439	0	0	0	1.32031025040377	5.17026238377355	3.22771003446342	0	3.93703370164857	0	0	0	0
261000	1174000	11882	0	1.53961126628469	0	0	4.74774577771603	0	0	0.389663427143776	0	0	0.0205485990392589	0.1174971002516	0	0	0	0	2.16121314481442	0	0.171291206677963	0	1.91187178507816	5.55744498588443	3.52760544935416	0	7.80999827635114	0	0	0	0
269000	1174000	11883	0	0.128535012070645	0.115603041500739	0	4.05100566790057	0	0	1.68094956573435	0	0	0.13156011331166	0.409192910657721	0	0	0	0	0.410825020408583	0	0	0	2.73594147135239	4.97456083472947	5.54443451300611	0	4.38669600843367	0	0	0	0
277000	1174000	11884	0	1.30077234511489	0	0	3.55819742948613	0	0	7.13916242253157	0	0	0	1.68616520932734	0	0	0	0	0.426040814223611	0	0	0	0.412448317713311	0.907736236803627	1.32530337480246	0	2.39289215205481	0	0	0	0
285000	1174000	11885	0	0	0.931604695888504	0	9.97736602589295	0	0	5.113198483157	0.0687992615099972	0	0	0.0300751473927675	0	0	0	0.00436962328046067	1.12650621593601	0	0.0156311681064581	0	2.27145789602466	2.74890944889205	0.359667586772819	0	5.59836980482162	0	0	0	0
293000	1174000	11886	0	1.11578889418524	0.47991897074409	0	4.61148577676377	0	0	0.0490730623730297	0	0	0.134795092717353	0.6165331783832	0	0	0	0	0.336975254926018	0	0	0	1.79186375504761	3.91754070674712	3.54846339905329	0	2.67327588922329	0	0	0	0
301000	1174000	11887	0	0.00982004927966247	0.11950809470069	0	13.8877548758522	0	0	18.4192077244493	0	0	0	6.33509407022987	0	0	0	0	1.01827547168253	0	0	0	6.58216883581367	2.14633894593528	0	0	3.13544818659118	0	0	0	0
309000	1174000	11888	0	0.240465256183293	0	0	14.1087639719769	0	0	3.12782817498779	0	0	0	6.45095800540758	0	0	0	0	4.96749069904018	0	0	0	7.57449293336474	4.87695099971984	1.29012996694607	0	2.67720304122339	0	0	0	0
317000	1174000	11889	0	0.405904626985314	0.521361166699995	0	4.23504841183749	0	0	3.43657854746406	0	0	0	2.07011244373015	0	0	0	0	1.0242712400837	0	0	0	1.603421282929	2.33700593952525	1.82279386316116	0	2.22989289172562	0	0	0	0
325000	1174000	11890	0	0.0268279734086236	0.585885889722721	0	6.77206388445332	0	0	1.30443783752218	0	0	0	1.03283607006146	0	0	0	0	4.8950548395195	0	0.0387001190946758	0	3.10736079117405	1.35374410803321	4.38269591522024	0	0.294029393897493	0	0	0	0
333000	1174000	11891	0	0	0.262024771394659	0	6.56329218519772	0	0	0	0	0	0	2.57662966790269	0	0	0	0.262024771394659	0.098863155148968	0	0	0	5.03374958399322	3.10004978210624	0.559683537437413	0	0	0	0	0	0
381000	1174000	11897	0	0	0	0	0	0	0	0	0	0	0	0	0	0	0	0	8.41091389175264	0	8.41091389175264	0	0	0	0	0	0	0	0	0	0
389000	1174000	11898	0	0	0	0	13.6997233403268	0	0	12.3191267840727	0	0	0	15.7649757654799	0	0.721468627387656	0	0	0	0	0	0	0	4.74973830958476	7.09162849489582	0	0	0	0	0	0
397000	1174000	11899	0	2.04123503762023	0	0	12.2857680204212	0	0	0.17983362363089	0	0	0	11.7521112345523	0	0	0	0	1.8581737188179	0	1.2488939888205	0	17.5077626296711	1.71394641979404	6.22529570199225	0	0.571772039703083	0	0	0	0
405000	1174000	11900	0	0.23636666104629	0	0	4.62201923860236	0	0	4.31076616381712	0	0	0	12.741355456531	0	26.8431540937384	0	0	9.74790851012361	0	0	0	3.35289416629121	2.00732534937206	3.33315796460823	0	0.678817303941766	0	0	0	0
413000	1174000	11901	0	0	0.367687484788965	0	6.31595334757212	0	0	3.86265131496669	0	0	0	2.89411604453337	0	18.4832560558985	0	0.421233328538469	7.47360877905258	0	0.209602111453807	0	10.4966015307941	4.93498207901323	2.55471280520034	0	0.167694065065313	0	0	0	0
421000	1174000	11902	0	0.64988665755336	1.05834888772799	0	3.93119704818463	0	0	4.8737646179991	0	0	0.0866975285265017	1.88241599294103	0	14.0106333338202	0	0	5.82711258838579	0	0.3003015514577	0	2.72232454682018	1.42178661895829	0.404442270735314	0	0	0	0	0	0
429000	1174000	11903	0	1.16800625216494	0	0	3.82705893119613	0	0	4.96361165323677	0	0	0	3.3682481721917	0	5.29250891210115	0	0	14.4983431605399	0	1.87590771206075	0	7.51756781050832	3.93576850365449	0.576670437081355	0	0	0	0	0	0
437000	1174000	11904	0	0	0	0	20.6994118776638	0	0	11.7881634512102	0	0	0	2.5431345155029	0	10.3117094270999	0	0	6.5356833817467	0	0	0	2.38058423180448	2.88325863621362	0	0	0	0	0	0	0
445000	1174000	11905	0	0	0	0	11.1549691633153	0	0	8.02474632161887	0	0	0	3.8431016550306	0	11.3909585136887	0	0	1.69568718998584	0	0	0	0	4.44828829590038	1.43083028480586	0	0	0	0	0	0
453000	1174000	11906	0	0	0	0	1.44573707928463	0	0	0	0	0	0	0	0	17.9983034896072	0	0	3.40236696138329	0	0	0	0	20.8718567552524	0	0	0	0	0	0	0
549000	1174000	11918	0	0	0	0	21.4750198839868	0	0	0	0	0	0	2.11900322491677	0	23.8003260397603	0	0	8.31252414098939	0	0	0	0	0	0	0	0	0	0	0	0
557000	1174000	11919	0	0	0.585426968776777	0	4.74826920655315	0	0	7.08414423792515	0	0	0.298310431473954	2.98471120063431	0	47.9655776394804	0	0	8.85729406747345	0	0	0	0	0	2.3950272545667	0	0	0	0	0	0
565000	1174000	11920	0	0	1.73394996775682	0	8.78090857755484	0	0	7.45696491488219	0	0	0	1.80997552153588	0	28.014655492419	0	1.30803730190748	12.0582387611326	0	0	0	0	0	0.655215622079196	0	0	0	0	0	0
573000	1174000	11921	0	0.37660829352329	0.73921229783002	0	3.65941852328122	0	0	0.290835390053097	0	0	0.299975384128544	1.75232979685896	0	14.3883013813682	0	0	21.4333391743057	0	0	0	0	0	1.61129722546142	0	0	0	0	0	0
581000	1174000	11922	0	0.515311148586046	1.06804409660484	0	4.60327942643417	0	0	0.190200249065479	0	0	0	3.13514353633173	0	3.45283950685734	0	1.59555514336265	29.2778957538591	0	0.145686999482926	0	0.0387377448416358	0	0	0	0.0598687647873283	0	0	0	0
589000	1174000	11923	0	0.19269462138886	0.281818080416275	0	7.94466922119155	0	0	3.64494199358917	0	0	0	2.63111216847364	0	6.70531757959246	0	0.232759610384174	22.0891226706506	0	0	0	2.75525486847671	0	4.0292471757574	0	0	0	0	0	0
597000	1174000	11924	0	0	0	0	9.99549468460991	0	0	4.04470053227149	0	0	0.153432575493936	1.0952094365268	0	9.30859822113532	0	0	12.0004989297494	0	0	0	0	0.897570092001838	0.392296800449775	0	0.551588448609869	0	0	0	0
605000	1174000	11925	0	0.515465196308188	0	0	13.1241116555776	0	0	5.6037220985434	0	0	0	1.62483260374735	0	9.18193330256674	0	0	13.4674821492454	0	0	0	0.500733252177952	0.847030213465967	2.19614407514437	0	1.73940212616998	0	0	0	0
613000	1174000	11926	0	0	0	0	14.1215198418439	0	0	11.3696190284593	0	0	0	19.9231674746064	0	1.38522120908329	0	0	3.16627712199365	0	0	0	0	0	1.57560706294412	0	1.03490600058239	0	0	0	0
-19000	1166000	12143	0	0.015171827115152	0	0	0	0	0	0	0	0	0.015171827115152	0	0	0	0	0	0	0	0	0	0	0	0	0	0	0	0	0	0
-11000	1166000	12144	0	0	0	0	0	0	0	0	0	0	0	0	0	0	0	0	0	0	0	0	0	0	0	0	0	0	0	0	0
-3000	1166000	12145	0	0	0	0	0	0	0	0	0	0	0	0	0	0	0	0	0	0	0	0	0	0	0	0	0	0	0	0	0
5000	1166000	12146	0	0	0	0	0	0	0	0	0	0	0	0	0	0	0	0	0	0	0.000705334346560644	0	0	0	0	0	0	0	0	0	0
13000	1166000	12147	0	0	0	0	0	0	0	0	0	0	0.261502459786232	0	0	0	0	0.236568215964924	0	0	0.899502092430472	0	0	1.22385053710696	0	0	0	0	0	0	0
21000	1166000	12148	0	0.002031586861902	0.200497547986854	0	0	0	0	0	0	0	0.652099278193753	0	0	0	0	0	0	0	1.35666452709125	0	0	3.71464995030032	0	0	0	0	0	0	0.00107712396130815
29000	1166000	12149	0	0.42036804086109	0.184731858059827	0	0.653634631527184	0	0	0	0	0	2.49039124981918	0	0	0	0	0.121708793693978	0.60589846936087	0	3.80184996239592	0	0	2.98284487481932	0	0	0	0	0	0	0
37000	1166000	12150	0	0.944790684632555	0.606508885505986	0	0.303068700409669	0	0	0	0	0	1.24170125930982	0	0	0	0	0.603318283059323	2.56766738384259	0	4.17265195484542	0	1.48360668851513	1.6847729039528	0	0	0	0	0	0	0
45000	1166000	12151	0	0	0.220587428299817	0	0	0	0	0	0	0	0.322501763195699	0	0	0	0	0.235471324873799	0.321155814679407	0	1.87090789508887	0	0	0.091571540477388	0	0	5.30088496984554	0	0	0	0
53000	1166000	12152	0	0	1.11706449479487	0	0	0	0	0	0	0	0.534865379620789	0	0	0	0	0.384748768424178	0.384748768424178	0	3.5915300218165	0	0	0.221741277503284	0	0	0	0	0	0	0
61000	1166000	12153	0	0	0	0	0	0	0	0	0	0	0	0	0	0	0	0	0	0	0.508213334690166	0	0	0.0740932818785558	0	0	0.000712377775373093	0	0	0	0
69000	1166000	12154	0	0.684357388652677	0.9370951044821	0	0	0	0	0	0	0	0.958672415353096	0	0	0	0	0	0.133479185926055	0	1.17050324697941	0	0	2.19417413830595	0.0210142559948991	0	1.40905492752875	0	0	0	0
77000	1166000	12155	0	0.685295933025171	0.237033570486739	0	0.0825004649184479	0	0	0	0	0	1.49362824100378	0	0	0	0	0	0.857534891158267	0	1.76937119634019	0	0.571256466547263	2.40522997145953	0.192918221329354	0	2.06832019142904	0	0	0	0
85000	1166000	12156	0	0	0.082477060341263	0	0	0	0	0	0	0	0.584506285121969	0	0	0	0	0	0	0	0.971332793342423	0	0.000914209285578469	0.766683898943993	0	0	1.57561480867847	0	0	0	0
93000	1166000	12157	0	2.27754775790859	0.60324629124464	0	0	0	0	0	0	0	2.29569332795881	0	0	0	0	0	0	0	0.358855201112335	0	0.241072953612485	2.17026961352552	0.609005569850384	0	4.22392330610751	0	0	0	0
101000	1166000	12158	0	0	0	0	0	0	0	0	0	0	0.00140464703824882	0	0	0	0	0	0	0	0.27118743897219	0	1.67131071145932	0.120805518209971	0	0	1.06965459226059	0	0	0	0.000990009143587593
109000	1166000	12159	0	0	0	0	0.177881609502814	0	0	0	0	0	0.474752403964021	0	0	0	0	0	0	0	0.730303889586772	0	5.31268094521803	0.558429696522168	0.802119955519704	0	4.49694828949721	0	0	0	0
117000	1166000	12160	0	0.333317544593666	0	0	0	0	0	0	0	0	0.34131270996667	0	0	0	0	0	0	0	0.0786746857517211	0	10.2216652458051	0.946519193451074	0.0258132300991745	0	2.37657695399258	0	0	0	0
125000	1166000	12161	0	0.196378983839602	0	0	0.320015141036887	0	0	0	0	0	0	2.29921115827671	0	0	0	0	0	0	0.526076887094874	0	6.95583684753092	2.04325133437297	0.0129286836497027	0	1.40008545986831	0	0	0	0
133000	1166000	12162	0.00202521664897402	3.27520234157005	0.878505117466413	0	1.84401089345175	0	0	0	0	0	0.762842163818503	0.101780225519568	0	0	0	0	0.342119050398375	0	2.6856292297138	0	5.96683101401308	5.50937228101169	1.17871739905131	0	1.84536488272746	0	0	0	0
141000	1166000	12163	0	0.140656489180448	0.721416052774757	0	2.61223135260493	0	0	0	0	0	2.12793582527791	2.61426758749413	0	0	0	0.00954604615188084	3.03322836710372	0	4.60376744699138	0	7.81534314293723	3.62929960772523	0.989675272464494	0	3.17279981996169	0	0	0	0
149000	1166000	12164	0.00109045316641917	0.00129997539792163	0.0761825220404068	0	5.36183976987843	0	0	0	0	0	0.127000094999417	0	0	0	0	0	2.24462822848652	0	2.34269891266204	0	7.89396397574954	7.09695179218343	0.169084430163617	0	0.777457660570084	0	0	0	0
157000	1166000	12165	0	0	0	0	0.269395128575453	0	0	0	0	0	0.0148137002193064	0	0	0	0	0	0	0	0.010339793446679	0	8.17687749107534	0.349999797037317	0	0	0.542026549451439	0	0	0	0
165000	1166000	12166	0	0.0164626058616077	0	0	0	0	0	0	0	0	0	0	0	0	0	0	0	0	0.0342718241869055	0	8.87058863735602	0	0	0	0.159972892124953	0	0	0	0
173000	1166000	12167	0	0.0115798362132567	0	0	0.0466720755679727	0	0	0	0	0	0.120190085891285	0	0	0	0	0	0	0	0.0274826380904814	0	11.5208646149709	0.384440419365273	0.0139406435607352	0	0.106410246676302	0	0	0	0
181000	1166000	12168	0	0.0514291213024637	0.16197190545988	0	0.821609226412938	0	0	0	0	0	0.223189788329094	0.246250509909546	0	0	0	0	1.03126831360023	0	0.410500391760081	0	6.22540913546477	0.910389902701291	0.0214172396542502	0	0.546119340978632	0	0	0	0.00942112381495404
189000	1166000	12169	0	0.249565009588577	0.323159357658057	0	0.241476323386899	0	0	0	0	0	0.0620327294402789	0.986123352082119	0	0	0	0	1.79922974256332	0	1.26580045132683	0	3.30860346265639	4.77886637315819	0.0972340026531434	0	3.82146237543039	0	0	0	0
197000	1166000	12170	0	5.14851333019911	0.229107886921977	0	0.0973134098262269	0	0	0	0	0	3.63732546647742	0.404376782330395	0	0	0	0	0.934660820831036	0	3.05940340521488	0	0.233682656420689	1.15572619044629	0	0	2.96112775595624	0	0	0	0
205000	1166000	12171	0.0238322258826492	3.15502299345132	0.497178043398992	0	0.0725358960134989	0	0	0	0	0	1.54676471188341	0	0	0	0	0	0.833855172856056	0	0.198533629866611	0	0.970149255699099	0	0	0	2.13170350579995	0	0	0	0.10306454476408
213000	1166000	12172	0	0.0807460756097818	0.0627776423815061	0	0.154222123899557	0	0	0.0807460756097818	0	0	0.935644639829542	0.0345032382915801	0	0	0	0	0	0	0	0	0.27835568992279	1.13156420544432	1.65891220618132	0	8.05273721654152	0	0	0	0
221000	1166000	12173	0	0.153398944284675	0	0	3.80939920377777	0	0	3.16520136301797	0	0	0.436631415486249	0	0	0	0	0	3.34490838196272	0	2.68944024848298	0	2.82711330477157	4.37711909789453	2.70231048832707	0	5.40169043445432	0	0	0	0
229000	1166000	12174	0	0	0	0	1.80250182436852	0	0	0	0	0	0	0.119392612748305	0	0	0	0	0	0	0.00867974876324439	0	6.26227719074939	2.99770506869899	0.31567114482872	0	2.82751172784934	0	0	0.0269791421647798	0
237000	1166000	12175	0	0.0382558919449654	0	0	0.866789455190646	0	0	0	0	0	0	0	0	0	0	0	0	0	0	0	0.103748084080289	0.136324021558471	4.87479262042994	0	4.09185656895868	0	0	0	0
245000	1166000	12176	0	2.83262887296101	0	0	3.88008096041313	0	0	0.334855989499023	0	0	0.138073546171721	5.35962389288543	0	0	0	0	1.47810520147101	0	0	0	0.245675117080936	0.861156329715898	0.223383512399838	0	9.99454889859021	0	0	0	0
253000	1166000	12177	0	2.26826249950756	0.325644198794597	0	8.33722916861533	0	0	0	0	0	1.19049205056032	1.47996194475067	0	0	0	0	1.42972713383737	0	0	0	1.15440281376321	2.887016300092	4.68709763428865	0	8.21551469810242	0	0	0	0
261000	1166000	12178	0	0.493253417704232	6.19497463531253	0	6.43515130944855	0	0	0.267846351426953	0	0	0	0.931167884903266	0	0	0	0	1.2619059385735	0	0	0	4.26958623481754	4.42687011577377	2.09565740652763	0	4.06865835862042	0	0	0	0
269000	1166000	12179	0	0.508811788077979	0.125231489388857	0	5.06838636209798	0	0	0.922423480666291	0	0	0	0.625424213390786	0	0	0	0	1.51699310509596	0	0.095867999708072	0	1.99881788199405	0.679467080074102	0.663937569482468	0	1.66327729102211	0	0	0	0
277000	1166000	12180	0	0.142925129981	0	0	1.41637587624563	0	0	2.32419983574512	0	0	0	2.78790840618956	0	0	0	0	0.601129493664182	0	0	0	6.82217279180754	1.61743885227166	3.79065979544012	0	5.43560923319555	0	0	0	0
285000	1166000	12181	0	0	0.128616832412997	0	5.94947084335711	0	0	1.31409505318002	0	0	0	0.633641842947694	0	0	0	0.00622078547851133	0.941561083140958	0	0	0	1.47888344293485	1.31552719937521	1.14045307787785	0	3.44853835432112	0	0	0	0
293000	1166000	12182	0	0	0	0	2.99350018306889	0	0	0.0645123969805083	0	0	0	4.14036839543244	0	0	0	0	0.565097915983333	0	0	0	4.47452553749476	2.33121238913121	0.65295258764356	0	3.70656690452441	0	0	0	0
301000	1166000	12183	0.0316507113452578	0	0.151495585966978	0	13.6912710759361	0	0	2.46752399611018	0	0	0	6.52963943030179	0	0	0	0	2.67931058878203	0	0	0	8.40406800761182	1.17118820949532	0.943428696286611	0	5.92221266553251	0	0	0	0
309000	1166000	12184	0	0.257520564360799	0.621010830471795	0	8.67163686719324	0	0	1.05803101903604	0	0	0	2.13586788171623	0	0.0905266285714287	0	0	1.7024936512134	0	0.0368022515872813	0	5.46988455571192	0.382126619150781	2.339754145014	0	3.63387632155015	0	0	0	0
317000	1166000	12185	0	0.347789533400492	0.0508859491216981	0	6.39981988084073	0	0	2.52985996476133	0	0	0	1.00692679199563	0	0	0	0	3.55727543468633	0	0.195955260934889	0	5.60687623380538	1.20576232767893	0.430244171807609	0	0.64407377058317	0	0	0	0.0235900588616129
325000	1166000	12186	0	0.222663335483889	0	0	4.6727695422452	0	0	0.483236600337706	0	0	0	0.221689374789573	0	0	0	0	0.655836666442729	0	0	0	7.00156871104142	0	2.80217203381092	0	3.00627912191169	0	0	0	0
333000	1166000	12187	0	0.937274406186789	0	0	11.7214790128244	0	0	0	0	0	4.4785902433897	4.4785902433897	0	0	0	0	0	0	0	0	9.448599088566	4.39365599317546	0.937274406186789	0	7.32782301964894	0	0	0	0
349000	1166000	12189	0	0	0	0	0	0	0	0	0	0	0	0	0	0	0	0	0	0	0	0	0.286273243636967	0	0	0	0	0	0	0	0
357000	1166000	12190	0	0	0	0	15.6153224121234	0	0	2.1728301215445	0	0	0	0	0	0	0	0	0	0	0	0	16.6135532753923	5.9358427581327	0	0	0	0	0	0	0
365000	1166000	12191	0	1.24012254139287	0	0	2.47419880794413	0	0	5.70476319776625	0	0	0	1.30096279962623	0	0	0	0	0	0	0	0	16.0165765174867	0	4.71001326161094	0	0	0	0	0	0
373000	1166000	12192	0	0.347737823518149	0	0	9.59075978818992	0	0	4.90299216476961	0	0	0	0	0	0.11649225416284	0	0.11649225416284	0.621762278227851	0	0	0	5.48538748771911	1.73661850249096	0.735843841586399	0	0.567108123371439	0	0	0	0
381000	1166000	12193	0	0.413733067386356	0.0558359466817317	0	12.6365342825077	0	0	6.49685772726245	0	0	0.631894334263504	5.19072014547718	0	0	0	0	1.83275443640301	0	1.84159147784069	0	10.0713304253158	2.38863714667754	7.91334238518756	0	0.345299350320297	0	0	0	0
389000	1166000	12194	0	0	0.255638154947563	0	9.32320299168583	0	0	4.16603091347215	0	0	0	6.67313308206605	0	0	0	0	3.68625559584287	0	3.0470777907984	0	22.4781176378213	10.2244437463786	1.9631358354694	0	0	0	0	0	0
397000	1166000	12195	0	0	0.346508093072017	0	7.65740362805499	0	0	0.371948848917161	0	0	0	1.58860630638356	0	0.665681159760888	0	0.0423053140970052	5.55845845104087	0	3.73096744962204	0	22.9153473325686	8.00141015902724	3.50150508558773	0	0	0	0	0	0
405000	1166000	12196	0	0	0.14978070299523	0	2.96220034360159	0	0	3.19110120424258	0	0	0	0.904278924098882	0	17.408768758226	0	0	4.76042645182434	0	5.89581108089018	0	11.6746689102138	3.85275106141611	2.40936284627812	0	0.262153384718335	0	0	0	0
413000	1166000	12197	0	0.0360522320578181	0.335812119082606	1.25974900309496	8.89944426680809	0	0	8.28090857999876	0	0	0	1.03579786089811	0	10.5530554393995	0	0.0536477486276236	8.65764380912881	0	0	0	4.46648695252081	1.90134457719158	1.22450565507073	0	0.151298695630668	0	0	0	0
421000	1166000	12198	0	0.437440289555347	0.600580675014148	0	5.86303968217103	0	0	7.62879290465498	0	0	0	2.33423572726063	0	7.60312344294887	0	0	7.70967657716324	0	2.38029419593305	0	5.36892791863018	0.383460750090702	0	0	3.63361872107208	0	0	0	0
429000	1166000	12199	0	0.086808878808272	0.515419390310649	0	6.14056600227699	0	0	1.63109253472456	0	0	0	1.99739659224348	0	5.50252504673973	0	0	12.7808507924539	0	1.4606321393597	0	0.074795792348014	0.401989203193578	1.4823807560774	0	1.04507567842599	0	0	0	0
437000	1166000	12200	0	0.0208830161738767	0	0	13.5816105572181	0	0	31.4436047344224	0	0	0	0.206386786233967	0	16.9420016004971	0	0	9.08505306935692	0	0	0	0.297602405997886	0.327269225791095	0.70589810115729	0	0.561183729496855	0	0	0	0
445000	1166000	12201	0	0	0	0	29.4961526966525	0	0	0.670230072257204	0	0	0	0	0	0.670230072257204	0	0	12.2024291870047	0	0	0	0	17.2937235096478	0	0	0.396459744925481	0	0	0	0
453000	1166000	12202	0	0	0	0	2.8528173566873	0	0	0	0	0	0	0	0	0	0	0	2.8528173566873	0	0	0	0	0	0	0	0	0	0	0	0
533000	1166000	12212	0	0	0	0	0	0	0	0	0	0	0	0	0	1.90086595515733	0	0	0	0	0	0	1.90086595515733	0	0	0	0	0	0	0	0
541000	1166000	12213	0	1.22980264663805	0	0	5.58517342783213	0	0	2.17579483737612	0	0	0	1.89815425196295	0	20.3280295988137	0	0	9.86627953343747	0	0	0	2.57077674632608	0	0.0100301833571133	0	0.0100301833571133	0	0	0	0
549000	1166000	12214	0	3.32278005604291	0	0	13.0800006635096	0	0	6.15770429502821	0	0	0.512910307894907	3.98360565131198	0	25.9164847113878	0	0.902570784733969	14.5458671432371	0	0.239673053980634	0	0.241390998302533	0	0.59189346827286	0	0.0017179443218992	0	0	0	0
557000	1166000	12215	0	2.94351890545998	4.32129184296394	0	10.684943406501	0	0	4.79967826455224	0	0	0.834609676186523	3.71787137326777	0	14.1099324863064	0	0.116777820594625	13.9686859954283	0	0	0	0	0	0.921396296679056	0	0	0	0	0	0
565000	1166000	12216	0	0	0.709306989281952	0	6.67489746473687	0	0	3.5494478111204	0	0	0.69198586396514	1.36790565273027	0	13.6239509299664	0	0.078490486913172	17.4575909275642	0	0	0	0	0	0	0	0	0	0	0	0
573000	1166000	12217	0	4.24011698577797	0.0725880427918426	0	3.74587652683334	0	0	0.534325659716962	0	0	0.0327594315706259	0.188084540000234	0	13.0675176153913	0	2.89975549975982	21.3043595769462	0	0	0	0.295166260372934	0	0	0	0.00117048218861737	0	0	0	0
581000	1166000	12218	0	0.186753374760776	0.159507050831244	0	7.28177245080732	0	0	5.55794886673441	0	0	0	1.20976503897635	0	5.09211326752161	0	2.42641144357446	27.2031603539693	0	0	0	3.28670657828394	0	0.945012710612098	0	0.396903857144728	0	0	0	0
589000	1166000	12219	0	1.42922530452826	0	0	5.92969507259199	0	0	11.5450340360843	0	0	0	4.76409714532321	0	3.19089844243359	0	0	10.7544401428942	0	0	0	6.4475388364939	0	4.03949318502429	0	0.213935032154422	0	0	0	0
597000	1166000	12220	0	0.457354350174061	0.381908384965154	0	7.49730291209648	0	0	0.897626750373546	0	0	0.079784084455113	1.54389340196144	0	8.74442870974128	0	0	13.9407142687414	0	0	0	0.0176845532584074	0	0.86446740408029	0	5.00674964909815	0	0	0	0
605000	1166000	12221	0	1.63987064356527	0	0	15.6468130973813	0	0	0.757171625558775	0	0	0	3.31419673723378	0	3.35953374481387	0	0	5.90192015145265	0	0	0	0	0	3.02130476486382	0	2.17872183149113	0	0	0	0
621000	1166000	12223	0	0	0	0	11.9243599069249	0	0	4.69605296749481	0	0	0	3.06298040088172	0	4.77202687738121	0	0	8.57310182126216	0	0	0	1.07632615065057	0	0	0	0	0	0	0	0
629000	1166000	12224	0	0	0	0	7.12682774992375	0	0	17.5632280371019	0	0	0	1.75068723160665	0	38.3806900052933	0	0	5.90878626975094	0	0	0	0	0	0	0	0	0	0	0	0
-27000	1158000	12438	0	0	0	0	0	0	0	0	0	0	0	0	0	0	0	0	0	0	0	0	0	0	0	0	0	0	0	0	0
-19000	1158000	12439	0	0	0	0	0	0	0	0	0	0	0	0	0	0	0	0	0	0	0	0	0	0	0	0	0	0	0	0	0
-11000	1158000	12440	0	0	0	0	0	0	0	0	0	0	0	0	0	0	0	0	0	0	0	0	0	0	0	0	0	0	0	0	0
-3000	1158000	12441	0	0	0	0	0	0	0	0	0	0	0	0	0	0	0	0	0	0	0	0	0	0	0	0	0	0	0	0	0
5000	1158000	12442	0	0	0	0	0	0	0	0	0	0	0	0	0	0	0	0	0	0	0	0	0	0	0	0	0	0	0	0	0
13000	1158000	12443	0	0	0	0	0	0	0	0	0	0	0	0	0	0	0	0	0	0	0.994049150546541	0	0	0.00978172885620904	0	0	0	0	0	0	0
21000	1158000	12444	0	0	0	0	0	0	0	0	0	0	0	0	0	0	0	0.176987438258199	0	0	4.74259140398686	0	0	3.15031235458578	0	0	0	0	0	0	0.00149725612844568
29000	1158000	12445	0	0	0	0	0.0465045519601245	0	0	0	0	0	0.533666751659552	0	0	0	0	0.0901678973163505	0.0465045519601245	0	5.80110138365692	0	0	0.855883973810839	0	0	0	0	0	0	0
37000	1158000	12446	0	0	0.791924769203897	0	0.0683147561644637	0	0	0	0	0	1.47914076235909	0	0	0	0	0.60654092367102	1.36178334825794	0	7.7866365635665	0	0	1.97936974297708	0	0	0	0	0	0	0
45000	1158000	12447	0	0	0	0	0	0	0	0	0	0	0.0127207386309424	0	0	0	0	0	0.21306757767684	0	0.613261635335545	0	0	0.211925200789047	0	0	0	0	0	0	0
53000	1158000	12448	0	0	0.140492922278561	0	0	0	0	0	0	0	0.140492922278561	0	0	0	0	0.0771794769538355	0	0	3.48902609252297	0	0	0.00624781981931333	0	0	4.51148283776235	0	0	0	0
61000	1158000	12449	0	0	0	0	0	0	0	0	0	0	0	0	0	0	0	0	0	0	4.01330975315492	0	0	5.63423967169133	0	0	2.34678046795307	0	0	0	0
69000	1158000	12450	0	0	0.796615869421177	0	0.11760052045888	0	0	0	0	0	0.579609024449698	0	0	0	0	0.928885897602084	4.56137499243498	0	3.35412029466668	0	0	1.18556364243317	0	0	4.50792171487695	0	0	0	0
77000	1158000	12451	0	1.78169422158721	0.369958103691252	0	0	0	0	0	0	0	0.906848102090314	0	0	0	0	0	0.901299745128591	0	1.41820766185915	0	0	2.89955274919171	0	0	2.00246611340837	0	0	0	0
85000	1158000	12452	0	0	0.204919765760196	0	0.000506606620207901	0	0	0	0	0	0.464487305871858	0	0	0	0	0.294217821799829	0.312228226572052	0	3.44651394972523	0	0	1.32637891674103	0	0	1.09133501043876	0	0	0	0
93000	1158000	12453	0	0.170853620907929	0.352164928351494	0	0.182698342372592	0	0	0	0	0	0.262363154979699	0	0	0	0	0.717278993481303	1.35241953704619	0	0.862093019169076	0	0.313836176538559	1.43292048118221	0.134283871218477	0	0.0159021283482534	0	0	0	0
101000	1158000	12454	0	0.361916276074417	0.0341227781594456	0	0.118976898799481	0	0	0	0	0	1.07219620907598	0	0	0	0	0	0.199499181535435	0	2.66147103161948	0	0.325606868207549	0.781214536871511	0.34386523866533	0	0.715591073097678	0	0	0	0
109000	1158000	12455	0	0.339048592896227	0.337448534380528	0	1.33482086584194	0	0	0	0	0	0.162402848716572	0	0	0	0	0	0.147497508940462	0	4.04673996015516	0	1.51216826227062	1.61433842373137	0.58800521539212	0	2.55116921917765	0	0	0	0
117000	1158000	12456	0	5.86137211228066	0	0	0	0	0	0	0	0	6.17981492733918	0	0	0	0	0	0.31844281505852	0	0.556348533863534	0	3.14865975442374	0.454868355524662	0.00154480657984405	0	0.26062249752708	0	0	0	0
125000	1158000	12457	0	0	0	0	0.283801905401185	0	0	0	0	0	0	0	0	0	0	0	0.0476992546089702	0	0.587006570537936	0	5.76846203510039	3.51584629473813	1.2138931411034	0	4.6671100465672	0	0	0	0.00308741235743283
133000	1158000	12458	0	0	0	0	1.23457979346437	0	0	0	0	0	0.329876507080565	1.51723651876833	0	0	0	0	1.56500883042027	0	0.441735554453563	0	4.56759960902906	7.08281840806146	5.11778093795935	0	0.638234381388529	0	0	0	0
141000	1158000	12459	0	0.213316087366396	4.17608681275033	0	3.01195593015221	0	0	0	0	0	0.00308041036403166	0.0155732681264668	0	0	0	0.0549824331640262	0.250544681777871	0	1.95479565281326	0	8.26127570792071	5.29975986797456	1.1656768019925	0	8.60821251774474	0	0	0	0
149000	1158000	12460	0	0.0793835526711857	0.379191594211125	0	0.203169443766917	0	0	0	0	0	1.24073946371075	0.0793835526711857	0	0	0	0.239531754982149	0	0	0.300975255537605	0	10.1848886117631	0.565193990224693	0.690928015020102	0	2.15334104382953	0	0	0	0
157000	1158000	12461	0	0	0.0355457211914738	0	0.0900739075278996	0	0	0	0	0	0.0220176881124701	0	0	0	0	0.0355457211914738	2.18797395380095	0	0.0425570201795423	0	6.46855770065934	0.0220176881124701	0	0	0.0180267273952729	0	0	0	0
165000	1158000	12462	0	0	0	0	0	0	0	0	0	0	0	0	0	0	0	0	0	0	0.156984482733499	0	7.26860859683166	0	3.28685527919553	0	0.0605780004332042	0	0	0	0
173000	1158000	12463	0	2.78447535400391	0.292998061237718	0	0.0332702672632614	0	0	0	0	0	2.73430740601192	0	0	0	0	0	0.0217512380323437	0	0.137484081541142	0	12.3884100831899	0.0744174054358943	2.6108961335548	0	5.44012957626271	0	0	0	0
181000	1158000	12464	0	0.0146056142428432	0.516592665731216	0	4.10075215696252	0	0	0	0	0	0.192682399961988	0	0	0	0	0	0.0850331983022964	0	0.860561523913113	0	5.99864774800478	1.50432207279056	0.231707431605984	0	5.67987979996754	0	0	0.168174503731888	0.014819475533762
189000	1158000	12465	0.0455093879158078	0.0607235352955816	3.09604249556089	0	2.67826309845558	0	0	0	0	0	0.250469735108751	2.44267056306033	0	0	0	0.14525880561804	3.16955428531418	0	5.29546944579151	0	6.15278612576964	2.45184744630842	0.0223037069040202	0	1.03913914190604	0	0	0	0
197000	1158000	12466	0	1.80109718418398	1.31054758055608	0	0.200795509781889	0	0	0	0	0	0.124739620855856	0.342293416271007	0.704191016428573	0	0.0921476858706291	0.0419819723690949	0.0466774116013257	0	2.97566520483126	0	0.119679463808245	2.15907677188899	0.112414036838169	0	2.44978178918364	0	0	1.03732959970968	0.591240148797167
205000	1158000	12467	0.00124114016216893	0.621962006213015	0.6249278548969	0	1.88305078418398	0	0	1.17179824325956	0	0	0.289489139094319	1.18775991547736	0	0	0	0	1.14295185268281	0	0.781887568298181	0	1.933045484571	8.48325938404664	0.805370548539441	0	3.86219242588396	0	0	0	0.00124114016216893
213000	1158000	12468	0	3.76483153136711	0.668972563299726	0	1.17645817727061	0	0	1.00168955744932	0	0	0.997537428902117	3.62521893069564	0	0	0	0	1.38573904698705	0	1.5380313225216	0	5.86035719068698	0.198484697782621	0.267018884620535	0	2.56271570326301	0	0	0	0.199414830055746
221000	1158000	12469	0	0.424776737338275	0.137522695485421	0	2.90208128722686	0	0	1.38819810349369	0	0	0.0574769550874756	0.363919214753992	0	0	0	0	3.40874926586239	0	0.27278013022872	0	2.059769817091	7.33174234674033	0.987213729544053	0	2.2684486593778	0	0	0	0
229000	1158000	12470	0	0.979154369000532	0.114542251533627	0	2.04555007580639	0	0	0.272547277328112	0	0	0	0.445072451795205	0	0	0	0	0.286263063013274	0	0.0800794463487099	0	0.798106324134143	2.39058147068971	0.0949588030197974	0	1.67760124496884	0	0	0	0
237000	1158000	12471	0	0.169373319096341	1.19603013126424	0	8.57883966060832	0	0	0.404159326881018	0	0	0.152677601567013	6.53813118671329	0	0	0	0	1.96471300561714	0	0.0929627054981378	0	9.27322745229096	5.73998997825435	8.73801449524037	0	1.62925278564952	0	0	0	0
245000	1158000	12472	0.0277148266172613	0.48876512862256	0.633031233437433	0	5.69373778223234	0	0	0.574477171023271	0	0	1.4992534087622	3.18788384679544	0	0	0	0.120775659854604	4.54204950302039	0	0.102259682480711	0	3.99180586079266	2.24831806748853	4.45611656137709	0	12.0290846292767	0	0	0	0
253000	1158000	12473	0	1.01068697701329	0.688820614847205	0	3.43252553506262	0	0	0.0204038079644796	0	0	0.0846312753518022	5.51440106959587	0	0	0	0	1.04959014149823	0	0.877949711682676	0	2.01580069597365	1.56481195049961	5.55284275180567	0	3.28458790648935	0	0	0	0
261000	1158000	12474	0	1.41942908372403	0	0	2.29892889541668	0	0	0.0573497462364026	0	0	0.335757080056754	0.4138661946423	0	0	0	0	0.816901180020448	0	0.0388216218159415	0	2.10379503566075	3.30936366280273	1.24875289522635	0	4.61347473967523	0	0	0	0
269000	1158000	12475	0	0.0946178075248239	0	0	3.642804439447	0	0	0.471042174718504	0	0	0.0652665045642139	0.98623425577062	0	0	0	0	0.721771940735124	0	0	0	4.23078498465643	2.00447386533236	2.00372018514963	0	4.22579531599451	0	0	0	0
277000	1158000	12476	0	0.319942119112259	0	0	7.69432118493747	0	0	4.45087026906562	0	0	0.170486543991698	1.07552500481027	0	0	0	0	0.711791636646418	0	0	0	7.99415008892162	0.00325396443194025	1.39019481760658	0	3.67212901601248	0	0	0	0
285000	1158000	12477	0	0	0.290231008933271	0	4.79928553931448	0	0	0.825681179518003	0	0	0.0948691295553857	0.793216285096209	0	0	0	0	2.43732022274623	0	0.157377516968765	0	4.32420947729778	3.28023021528154	0.714091821156295	0	2.21143583181186	0	0	0	0.163829219789669
293000	1158000	12478	0	0	0.0754917576094779	0	3.88231289093645	0	0	0.655063755185479	0	0	0	0.656015358891634	0	0	0	0.332710713797777	1.38547645146331	0	0.0235488212163315	0	10.3196158203925	1.15119309536743	2.56521092850916	0	3.92575910236057	0	0	0	0
301000	1158000	12479	0	0.238244869036392	0.900119111818517	0	11.9156751530577	0	0	2.26685911882977	0	0	0	3.76035537986562	0	0	0	0.137267424765494	3.67883741378155	0	0.0599961810726513	0	29.5036218326903	4.6127590203927	0.688823408997426	0	0.816176389733289	0	0	0	0
309000	1158000	12480	0	0	1.44616875733442	0	9.93195376454639	0	0	4.94174932901207	0	0	0.014937548966827	0.536736919549424	0	0	0	0.329856555510136	1.63997437100457	0	0	0	14.5225390533538	1.51355891816529	2.96593968958287	0	0.913416330225	0	0	0	0
317000	1158000	12481	0	0.325461020241808	0	0	7.77546052063637	0	0	8.04043018257726	0	0	0	2.23433246557285	0	0	0	0	0.456364854688305	0	0	0	4.92495175715487	7.75879598698207	10.8789885285017	0	3.58415458242176	0	0	0	0
325000	1158000	12482	0	0.15021974880245	0	0	2.5754093928127	0	0	2.28520507422252	0	0	0.0731729234656012	0	0	0	0	0	0	0	0	0	3.03576190159998	3.99973743000365	7.15209873346945	0	9.02744839648588	0	0	0	0
333000	1158000	12483	0	0	0	0	3.14258300077468	0	0	8.20771286617459e-05	0	0	0	0.331381715671699	0	0	0	0	0	0	0	0	3.60482225203617	1.44280462908208	10.2071667497855	0	5.40388930626319	0	0	0	0
341000	1158000	12484	0	0	0	0	8.75527975447087	0	0	1.24950096677942	0	0	0	0.146575166455033	0	0	0	0	0	0	0	0	2.17260678807656	1.47740787547402	3.62142944003678	0	6.03264617534786	0	0	0	0
349000	1158000	12485	0	0	0	0	8.35340745114161	0	0	0	0	0	0.34495674388066	1.74944800569311	0	0	0	0	0.890172358487625	0	0	0	10.2452290280553	3.54731450155734	2.45988133668871	0	2.56697188452508	0	0	0	0
357000	1158000	12486	0	1.41760493779335	0.106171895556552	0	5.69998614803426	0	0	0.288953303106354	0	0	0.40452873768763	2.57023844941054	0	0	0	0	2.38722521135493	0	0	0	20.6650263515148	0.226623441581596	5.55245393169301	0	2.74520175876834	0	0	0	0
365000	1158000	12487	0	4.36996717703214	0	0	3.10079405108594	0	0	2.66938692389957	0	0	0.0505103048816695	2.88594366156332	0	0	0	0	0.623813926225263	0	1.04917441709324	0	23.2784799031618	0.702882629344661	2.73741097732746	0	2.01800542170548	0	0	0	0
373000	1158000	12488	0	0.572566888710328	0.0105683009675392	0	4.34617066211683	0	0	1.05500620755221	0	0	0.0406658550542992	6.94519761928398	0	0	0	0	1.21038660975099	0	0.118284137875332	0	24.2073707247373	1.88469716074891	4.022678611468	0	1.81482940307935	0	0	0	0
381000	1158000	12489	0	0	0	0	7.64122753383775	0	0	0.346425057478956	0	0	0.329575194035962	3.67433319348429	0	0	0	0	2.16275896350959	0	1.44468481548183	0	23.3949992525343	4.71279736395207	3.85368455803202	0	0	0	0	0	0
389000	1158000	12490	0	0	0.112437152262751	0	6.45716152103313	0	0	0.749400025786798	0	0	0	1.01050259605095	0	0	0	0	3.78488091910229	0	1.47904374262603	0	26.6986932686902	10.1360226861009	1.86344514938009	0	0.169614702533616	0	0	0	0
397000	1158000	12491	0	0	0	0	0.923270660946536	0	0	0	0	0	0	0	0	0	0	0	0.147240092162102	0	2.33715776121094	0	38.2607388153136	2.77207308808583	0	0	0	0	0	0	0
405000	1158000	12492	0	0	0	0	0.596092927139143	0	0	0.0126962421147154	0	0	0	0.0478484798741484	0	0.112810106373627	0	0	1.57689810128087	0	0.823199113800387	0	20.6114184465374	1.25756571830093	0.0213948627642985	0	0	0	0	0	0
413000	1158000	12493	0	0.0100040826479378	0.322191403017847	0	1.88151198717967	0	0	2.1911923887025	0	0	0	1.96633577024546	0	8.25539021069601	0	0.278277682888151	1.51143756773023	0	0.38773090642432	0	17.6146897552505	2.00193977629993	5.34846156889077	0	0	0	0	0	0
421000	1158000	12494	0	0.133369820252616	0	0	2.26998380621486	0	0	0.0853179710553206	0	0	0	1.7428551902738	0	8.91808188808212	0	0	4.59927867633075	0	0	0	26.4516513888602	0	0.525853230103091	0	0.0252449646616611	0	0	0	0
429000	1158000	12495	0	0.51426963878158	0	0	3.15043730003715	0	0	0.51426963878158	0	0	0	0.495203989189615	0	0	0	0	6.86799444760339	0	0	0	0.449397796105036	4.15800563036384	0.245069908353709	0	0.267514317225764	0	0	0	0
437000	1158000	12496	0	0	0	0	22.9672141005164	0	0	0	0	0	0	0	0	0	0	0	4.75102294144932	0	0	16.6609899782224	0	0	0	0	0	0	0	0	0
493000	1158000	12503	0	0	0	0	3.28989762366631	0	0	0	0	0	0	0	0	34.9415703714832	0	0	13.6646782294834	0	0	0	0	0	0	0	0	0	0	0	0
501000	1158000	12504	0	3.61579117446381	5.13876196405644	0	4.81581936351788	0	0	3.91311625107187	0	0	0.136017883987197	5.43160853165799	0	9.56633292629107	0	0	7.94177049659825	0	0.42903012922062	0	0	1.93415567713986	0.523328720208193	0	0	0	0	0	0
509000	1158000	12505	0	0.08019911899187	4.20323572751632	0	7.33752160120949	0	0	3.17851099782949	0	0	0.17131499184675	2.60419398130489	0	13.6524379349031	0	0.395810067360755	23.5704640937789	0	0.311890255152187	0	0	3.49276725997504	0	0	0.220278799374987	0	0	0	0
517000	1158000	12506	0	0	11.4284099771934	0	8.9124791341204	0	0	2.9584511308091	0	0	0	2.9584511308091	0	18.5370227067379	0	0	25.7704334077013	0	3.58971055813045	0	0	0	0	0	0	0	0	0	0
525000	1158000	12507	0	0	1.42539751674547	0	4.77755045619898	0	0	5.55377764763344	0	0	0	0	0	45.1313932161499	0	0	5.2955737339632	0	0	0	0	0	0	0	0	0	0	0	0
533000	1158000	12508	0	1.43125851658775	3.14112791186842	0	5.01276466772759	0	0	3.89827634820969	0	0	0.0913017704994159	1.2285555612356	0	28.7396772415315	0	0	4.5850282572579	0	0.401041931270486	0	0.520496980585892	0	0.103294041659435	0	0	0	0	0	0
541000	1158000	12509	0	0.093102616536467	1.30083374201793	0	2.6686837121203	0	0	0.140281241366844	0	0	0	0.140281241366844	0	15.9706921320518	0	0	5.56563990042116	0	0	0	0	0	0	0	0.132313623009298	0	0	0	0
549000	1158000	12510	0	5.27319638237945	10.9046935383832	0	4.91911046883456	0	0	0	0	0	0.287846229315328	15.1816002128248	0	21.8089143552112	0	4.13598280953786	29.6872431209032	0	0	0	0	0	0	0	0	0	0	0	0
557000	1158000	12511	0	0	2.5796728099787	0	19.4602876386706	0	0	0	0	0	10.2020443293873	5.2776527479519	0	40.6456487274944	0	0.237909895242723	15.1690519528908	0	0	0	7.36510420807483	0	0.0538980804191648	0	0	0	0	0	0
565000	1158000	12512	0	0	2.2989416000623	0	0.0984995629618626	0	0	0	0	0	0.805542221569858	3.77039474731499	0	6.00995905197034	0	2.39988538917385	14.7212539446877	0	0	0	1.14498556209715	0	2.37469346245776	0	0.181442441307998	0	0	0	0
573000	1158000	12513	0	0.534755558182607	2.65694389436031	0	7.08126469785921	0	0	0.15817675695792	0	0	1.05202163107654	4.82694597751405	0	8.16612382426715	0	0.25519009840574	29.2796977943567	0	0	0	4.38567793235404	0	1.01668523181201	0	0.2702635632894	0	0	0	0
581000	1158000	12514	0	0	0.116714128996766	0	5.02489463791554	0	0	6.09258222574593	0	0	0.792617957874351	7.29808381109261	0	12.5714856421291	0	0.228309159498464	19.0900315716869	0	0	0	0.371587816913782	0	2.31753697759522	0	0	0	0	0	0
589000	1158000	12515	0	0	0	0	17.1042385679024	0	0	10.0727446254439	0	0	1.61370651117631	9.42888229714302	0	11.4451711385424	0	0.0963235589183233	11.577795175103	0	0	0	0.226479450633187	0	1.39471123395434	0	0	0	0	0	0
597000	1158000	12516	0	1.20533572906261	0	0	6.0983706711476	0	0	4.11693175567172	0	0	0.715379659670583	2.42117337293135	0	15.9638697949471	0	0	9.91323826870105	0	0.051317206831416	0	1.224007626239	0	0.927794950519726	0	3.1869858831373	0	0	0	0
605000	1158000	12517	0	0.18676819489638	0	0	16.6332758905857	0	0	2.72144167320014	0	0	0	3.05746594607971	0	2.52144865439523	0	0	7.31693220613174	0	0	0	0	0	0	0	0	0	0	0	0
613000	1158000	12518	0	0.224962638508386	4.75168013424182	0	6.71238066813851	0	0	7.7224409303222	0	0	0	1.89122094485782	0	34.3494534684812	0	0	3.83790824970403	0	0	0	0	2.78845551667059	3.33068661105529	0	0.000692039887008881	0	0	0	0
621000	1158000	12519	0	0	0.0750244251496252	0	2.87628794932968	0	0	5.33036793227744	0	0	0.1601155349714	0.865256639446105	0	20.2711492274253	0	0.089850962248389	5.78412824543789	0	0	0	0.51211057770695	0	0.694649876540863	0	0	0	0	0	0
629000	1158000	12520	0.083818223534297	0.721450115333112	0.341321856234412	0	17.4816702484127	0	0	13.0158274866086	0	0	0.083818223534297	7.76791382105019	0	17.9899686772519	0	0.177572046949004	10.1684867261345	0	0	0	2.60115835603002	0	5.51926000506266	0	0	0	0	0	0
637000	1158000	12521	0	0.46374787780867	0.440226204134848	0	3.81540384458618	0	0	6.76755873587325	0	0.135335842038361	0	4.62119503451382	0	17.8427929534131	0	0.887831558945564	13.2718809748293	0	0	0	0.744236289510779	0	4.35550649064954	0	0.109667050704317	0	0	0	0
645000	1158000	12522	0	0	0	0	2.30669963140314	0	0	0.901762340445826	0	0	0	2.02288689585353	0	10.5929188769969	0	0.242585195525829	4.10812298163882	0	1.89775975764927	0	2.71583712868072	0.120533958584102	0	0	0	0	0	0	0
653000	1158000	12523	0	0	0	0	2.74032135764287	0	0	1.76910320862685	0	0.637816494749326	0	8.3864681756018	0	5.59504267925394	0	0	9.57255507434495	0	0	0	1.84560396528932	0.874084920961708	0.581005989325272	0	3.92501088574627	0	3.49325658637209	0	0
-27000	1150000	12734	0	0	0	0	0	0	0	0	0	0	0	0	0	0	0	0	0	0	0	0	0	0	0	0	0	0	0	0	0
-19000	1150000	12735	0	0	0	0	0	0	0	0	0	0	0	0	0	0	0	0	0	0	0	0	0	0	0	0	0	0	0	0	0
-11000	1150000	12736	0	0	0	0	0	0	0	0	0	0	0	0	0	0	0	0	0	0	0	0	0	0	0	0	0	0	0	0	0
-3000	1150000	12737	0	0	0	0	0	0	0	0	0	0	0	0	0	0	0	0	0	0	0	0	0	0	0	0	0	0	0	0	0
5000	1150000	12738	0	0	0	0	0	0	0	0	0	0	0	0	0	0	0	0	0	0	0	0	0	0	0	0	0	0	0	0	0
13000	1150000	12739	0	0	0	0	0	0	0	0	0	0	0	0	0	0	0	0	0	0	0.519968321160446	0	0	0	0	0	0	0	0	0	0
21000	1150000	12740	0	0.0396839765202309	0	0	0	0	0	0	0	0	0	0	0	0	0	0.0388299958122219	0	0	1.38044903917179	0	0	0	0	0	0	0	0	0	0
29000	1150000	12741	0	0	0.574411717846776	0	0	0	0	0	0	0	0.242331648666396	0	0	0	0	0	0	0	5.67145910892294	0	0	0.886278040836263	0	0	0	0	0	0	0
37000	1150000	12742	0	0.0351928410334429	1.17225200007171	0	0	0	0	0	0	0	0.113573957895533	0	0	0	0	0.288836367511129	0.565562813092268	0	1.60404117489741	0	0	0.00647851530465654	0	0	0.07905876156684	0	0	0	0
45000	1150000	12743	0	0	0.200921546310099	0	0.000307109087821187	0	0	0	0	0	0	0	0	0	0	0	0.0416804487361087	0	0.798616512553682	0	0	0.000232868511255934	0	0	0	0	0	0	0
53000	1150000	12744	0	0.0313751581004133	0.0196505830374817	0	0	0	0	0	0	0	0	0	0	0	0	0	0	0	0.955812449246086	0	0	1.272763470266e-05	0.00293887378967631	0	0	0	0	0	0
61000	1150000	12745	0	0	0	0	0	0	0	0	0	0	0	0	0	0	0	0	0	0	1.61397604859885	0	0	0.884242848735724	0	0	1.30209714274838	0	0	0	0
69000	1150000	12746	0	0.0286077757316838	0	0	0	0	0	0	0	0	0.0251816390819468	0	0	0	0	0	0	0	0.635490432863682	0	0	1.54345425570135	0	0	0.251756614575995	0	0	0	0
77000	1150000	12747	0	0.827808528964018	0	0	0.138606822307274	0	0	0	0	0	0.0157676538821244	0	0	0	0	0	0.365395353649947	0	2.13843453235607	0	0	1.56128639589178	0.823146054111478	0	2.38375223165894	0	0	0	0
85000	1150000	12748	0	4.99092705262208	0.0400029023150321	0	0.0102926984376942	0	0	0	0	0	0.210338339019536	0	0	0	0	0.0179877616697811	0.817515243595098	0	1.55572844651422	0	0	1.7888574510344	5.06452732414725	0	1.39946101378945	0	0	0	0
93000	1150000	12749	0	0.922365581651473	0.14041706514891	0	0.648123829354805	0	0	0	0	0	1.60333182774611	0	0	0	0	0.690453508422465	3.35745946327395	0	2.45953357716373	0	0	2.17863832866732	1.55872505711213	0	0.352967981947872	0	0	0	0
101000	1150000	12750	0	0.680415487803853	0.327769189098045	0	2.19671788268406	0	0	0	0	0	1.27794174568563	0	0	0	0	0.191503006116639	5.30993072170348	0	2.63920963721366	0	0.0813038683087153	0.976514960505666	0.387183430598878	0	1.13678947461292	0	0	0	0
109000	1150000	12751	0	2.43378121533135	0.302487676224049	0	0.0879552711518333	0	0	0	0	0	0.191607329235131	0	0	0	0	0.75509015041457	4.36779322900541	0	2.03404872339417	0	5.82497377349479	3.05397378823235	2.17186233437163	0	6.80462416542588	0	0	0	0
117000	1150000	12752	0	0.216365200400911	0.140374253489838	0	0.00258516645120048	0	0	0	0	0	0.538626129490091	0	0	0	0	0.0248896121629694	1.39570786026109	0	1.62669320709339	0	11.5669850382152	2.78389541952272	3.24265670074364	0	16.7664681974734	0	0	0	0
125000	1150000	12753	0	1.20013595234834	0.219671013392008	0	0.000947204932698841	0	0	0	0	0	1.15413201666699	0	0	0	0	0	0	0	1.9709056785598	0	4.65978810007641	3.2451200723416	0.00177650377295213	0	1.23215130671047	0	0	0	0
133000	1150000	12754	0	0.163890661579097	0	0	0.418002919893145	0	0	0	0	0	0	0.833615977099448	0	0	0	0	0.154531264246891	0	3.4720780701812	0	3.86832512489601	6.89482043428696	3.39376408932329	0	7.0826859601484	0	0	0	0
141000	1150000	12755	0	0	0	0	0.31184551641386	0	0	0	0	0	0	4.5847193461691	0	0	0	0	0	0	1.7797433954151	0	17.7861840896643	0.366113169640907	0	0	1.08953233438139	0	0	0	0
149000	1150000	12756	0	0.00475794106713416	0.00523997317241818	0	0.682985277659546	0	0	0	0	0	0	0	0	0	0	0	0	0	0.60222539639753	0	9.05649025760535	0.292392803523205	0	0	0.000868199981615265	0	0	0	0
157000	1150000	12757	0	0.0107803291103216	0	0	0	0	0	0	0	0	0	0	0	0	0	0	0	0	0.0208407684595486	0	5.90015154423832	0.00230872904423408	4.31386796353559	0	0.138293050337269	0	0	0	0
165000	1150000	12758	0	0.409946037798836	0	0	0.0996741627618914	0	0	0	0	0	0	0	0	0	0	0	0	0	0.0792366005376364	0	6.21354477425267	0.415786963358078	0.380894137391962	0	1.80198849272609	0	0	0	0
173000	1150000	12759	0	0.0431424386246557	0	0	0.110364411753175	0	0	0	0	0	0.341184984063172	0	0	0	0	0	0	0	0.468418369195726	0	7.65325257020442	0.0987006857066643	0.110634167756356	0	0.454430270491431	0	0	0	0
181000	1150000	12760	0	0	0.0119997667383012	0	1.84833188728436	0	0	0	0	0	0.67794190448346	0	0	0	0	0	0.0149028060920046	0	0.859765793029861	0	8.52660693130138	4.24962429360887	0	0	2.24624364251838	0	0	0	0
189000	1150000	12761	0	0	1.07338310968741	0	0.706454138926171	0	0	0	0	0	0.0922658559315347	0	0	0	0	0.790897575523578	0.961264662816733	0	3.93290404168066	0	1.01327561053226	5.00214922107419	0	0	0.0673070619017201	0	0	0	0.0835446629326736
197000	1150000	12762	0	0.262512329070016	1.42674932267587	0	1.23434931581918	0	0	0	0	0	0.300911497576058	0.388161368151967	0	0	0	0.168613009610343	1.95066190346127	0	0.51058393675038	0	2.0859503132316	4.91710253896701	0	0	0.880323914427155	0	0	0	0.0154074562068648
205000	1150000	12763	0	2.19830307209481	0.00684432858656986	0	1.75552029656863	0	0	0.0838367721419434	0	0	0.0926061961755471	0.110146886870973	0	0	0	0	0.523525270912148	0	2.12805967378477	0	2.05382199184021	4.2895620478595	1.10150159419297	0	7.48115037872707	0	0	0	0
213000	1150000	12764	0	1.97914267826289	0	0	0.851516257483956	0	0	0.0356220518762161	0	0	0	1.54091020919502	0	0	0	0	0	0	0.566981580579603	0	0.430683088296118	3.36170119484602	0.568230570052038	0	6.1239200694303	0	0	0	0.0103243715283063
221000	1150000	12765	0	3.37886541550048	2.48847033069449	0	7.09528218379804	0	0	2.64632878401467	0	0	0.513601322735348	0.746723475674663	0	0	0	0	1.22559817189629	0	0.974142161764982	0	3.50782314262363	2.56852040960785	0.571724713807723	0	4.5154013866266	0	0	0	0
229000	1150000	12766	0	3.63099806776162	0.734433587823523	0	4.3911288557858	0	0	0.487795813715946	0	0	0.0201552441945194	2.3440226565175	0	0	0	0	1.52245678557816	0	0.106073815458356	0	2.35031086643682	3.55098006072796	0.937576478174727	0	2.68086960428308	0	0	0	0
237000	1150000	12767	0	0.815268869871852	0.438129591145833	0	2.25266961856853	0	0	0	0	0	0.448559517196044	3.09661091160309	0	0	0	0	2.10794957105756	0	0.569454087016588	0	0.918768441537172	9.111153043669	4.89026762353752	0	13.9854867722299	0	0	0	0.0367911311160947
245000	1150000	12768	0	0.765418096458843	0.479815204389812	0	5.58997039106292	0	0	0.534034546569717	0	0	0	1.30477777120543	0	0	0	0	0.768642727534792	0	0.00965884352530467	0	1.85548267531354	4.02375156479054	3.32326814118105	0	7.42595585151903	0	0	0	0
253000	1150000	12769	0	0.57801471631615	0.850511964356468	0	2.6121818495537	0	0	0	0	0	0.385116426063915	1.61828155866476	0	0	0	0	4.9234256854999	0	3.24471303060252	0	2.84940635338064	6.80347716845815	2.01977040623757	0	7.45364948630387	0	0	0	0
261000	1150000	12770	0	0.36718801990584	0.0421474501936613	0	3.80886803752419	0	0	0	0	0	0.521008644098601	1.23109170529964	0	0	0	0	0.172257277775198	0	0.248017631163438	0	0.270256968177373	6.84055869554294	3.19018304327803	0	1.67132937472583	0	0	0	0
269000	1150000	12771	0	2.39703456575601	0	0	5.51031487929806	0	0	0.41089376688233	0	0	0.074862866482818	0.262988677238031	0	0	0	0	0.623490303036386	0	0.130415803046438	0	6.27470095711107	2.409306421573	4.31452123968679	0	3.20660916436981	0	0	0	0
277000	1150000	12772	0	0.260254533549345	0.742044595853258	0	5.98138062125289	0	0	2.12231460289339	0	0	0	0.20787798648459	0	0	0	0	1.34124266258402	0	0.0370975147259947	0	13.3244660849866	2.61474519450162	3.40858857805797	0	4.5730545726429	0	0	0	0
285000	1150000	12773	0	1.02395640291578	0.264566890324041	0	5.27138046576899	0	0	0.325125808764851	0	0	0.0604442489730817	0.841088503691222	0	0	0	0	0.0747917127992949	0	0.668514072077188	0	3.24471655068286	3.39509012821876	1.13116613333883	0	2.21906918470901	0	0	0	0
293000	1150000	12774	0	0	0.0551511274605081	0	5.91421582602302	0	0	0.700521078383573	0	0	0.420021781348715	1.39129065557749	0	0	0	0	0.836638418041692	0	0.380495852850321	0	15.3171091359393	1.29278414652071	0.60023857016533	0	0.57166257309701	0	0	0	0
301000	1150000	12775	0	0.0222710253663066	0.41108008161514	0	6.37182874237971	0	0	0	0	0	0	4.23638066837353	0	0	0	0	2.35272619188845	0	0	0	13.331351749464	0.52099427161671	4.62346168486559	0	0.201774325188351	0	0	0	0
309000	1150000	12776	0	0.369110521695641	0.225626375918827	0	2.07499104092479	0	0	0.112710798407275	0	0	0	5.97484515182137	0	0	0	0.1604347969209	2.76551131084843	0	0	0	30.2478586359202	0.374846157356664	3.85545229756799	0	0.507639438203899	0	0	0	0
317000	1150000	12777	0	1.01765117235861	0.136896043652769	0	9.11331923284035	0	0	1.76962628732551	0	0	0.660332258609112	1.8770744176833	0	0	0	0	0.0974841908673393	0	0	0	12.1512064963044	1.71165642672289	5.2773318906211	0	13.2179127307812	0	0	0	0
325000	1150000	12778	0	0.296986419813202	0.945806381246175	0	6.36473621678532	0	0	0.13314830266547	0	0	0	1.29377831914663	0	0	0	0	1.74131190097787	0	0.241001734919328	0	6.1312655266498	1.11255277617605	10.8250438057622	0	1.52657095450842	0	0	0	0
333000	1150000	12779	0	0	0.0382669712971976	0	4.11431392302267	0	0	0.349854653588612	0	0	0	0.698339722059842	0	0	0	0	1.71439272288875	0	0	0	7.64019714615202	5.47901405419205	14.5745690764412	0	2.28840215908086	0	0	0	0
341000	1150000	12780	0	0.645577777868961	1.99071384246644	0	2.39390464045159	0	0	0.0503491590354438	0	0	0	0	0	0	0	0	0.458609016998682	0	0	0	2.7223356606099	7.93615646316882	4.25872544308105	0	1.79360310757023	0	0	0	0
349000	1150000	12781	0	1.21332268029854	0	0	7.9399491495972	0	0	0.961186568538775	0	0	0.568531878015797	3.45273183709729	0	0	0	0	0.837066388570681	0	0.148694069425028	0	6.47986436365045	4.97263093309279	1.44675363542045	0	1.91447592641999	0	0	0	0
357000	1150000	12782	0	5.2953355202475	1.01948500527959	0	5.44512404060608	0	0	7.25693135954171	0	0	0.0716911821509874	1.27882478206395	0	0	0	0	4.25134957842335	0	0.47457162196972	0	6.68944852523713	0.483797656112837	2.63891311750081	0	3.68583986820037	0	0	0	0
365000	1150000	12783	0	0	0.289818895740217	0	4.08752776712647	0	0	0.906513907249347	0	0	0	0.187151569484089	0	0	0	0	2.74926770292043	0	0.693065241356754	0	6.93081112746197	9.28718720486854	3.79435858398265	0	2.04431192604459	0	0	0	0
373000	1150000	12784	0	0.0126753490793467	0.082779296543156	0	1.6088220775665	0	0	0.0418770456931707	0	0	0.696255910856167	1.38598302048899	0	0	0	0	0.594787115057302	0	0.474194905179152	0	9.16481614380129	0.716300079200284	8.98832936511903	0	1.0686456040692	0	0	0	0
381000	1150000	12785	0	0.0250523260865111	0	0	0.350814813310662	0	0	0.00407672489731956	0	0	0.0492581229349077	0.155522816680207	0	0	0	0	0.0856074172196927	0	0.0051123399302451	0	10.7351385946553	0.247461721960637	0.947338305588497	0	0.00694562954641013	0	0	0	0
389000	1150000	12786	0	0	0	0	7.65425075199273	0	0	0	0	0	0	0	0	0	0	0	0.0238955675642784	0	0	0	26.7338015039909	1.63385204231683	0	0	0	0	0	0	0
397000	1150000	12787	0	0	0	0	2.03699214783267	0	0	0	0	0	0	0	0	0	0	0	0.877386950886222	0	0.354456799209679	0	46.0373612196511	1.56197833042797	0.0144995957714857	0	0	0	0	0	0
405000	1150000	12788	0	0.0352373257310289	0.0497082193930997	0	1.76874880840968	0	0	0.493398107978636	0	0	0	1.2221464730279	0	2.32904962892198	0	0	2.16620278352231	0	3.30219518876073	0	26.9806854579377	3.28738459716269	5.57912284292476	0	0	0	0	0	0
413000	1150000	12789	0	0	0.0836712891477359	0	8.49018731812069	0	0	4.18363044837265	0	0	0.247255753174076	4.08980785550769	0	4.57031919895357	0	0	5.27960383839358	0	0.780206715192051	0	25.8686744412027	0.0485201776729944	0.165468424673726	0	0	0	0	0	0
421000	1150000	12790	0	0	0	0	1.33269798996922	0	0	1.24103779544019	0	0	0	0	0	21.4217849307802	0	0	1.2128749947234	0	0	0	25.2062678875174	0	0	0	0	0	0	0	0
429000	1150000	12791	0	0	0	0	0.239679284157871	0	0	0	0	0	0	0.107078070442639	0	0	0	0	0	0	0	0	3.79890868234265	0.239167584753933	0	0	0.451643744798441	0	0	0	0.107078070442639
437000	1150000	12792	0	0	0	0	33.6310480786941	0	0	0	0	0	0	0	0	0	0	0	0	0	0	0	0	0	0	0	4.23736313547083	0	0	0	0
485000	1150000	12798	0	0.320893904521494	1.65101570916151	0	1.06795121724541	0	0	1.40281546958564	0	0	0	0	0	12.2574864071755	0	0	3.42651582907323	0	0	0	0	0	0	0	0	0	0	0	0
493000	1150000	12799	0	0	2.24958110848901	0	6.07483570934215	0	0	0	0	0	0.786840308080797	2.37363819209167	0	13.1151139487141	0	0.254284027614311	14.4800112478078	0	0	0	0	0	0	0	0	0	0	0	0
501000	1150000	12800	0	0.560188809670313	1.8450030567555	0	9.89323297197062	0	0	0.31887437736722	0	0	2.48636312593796	0.531235752039829	0	4.42252115029523	0	0.926674165832198	22.4512248971907	0	0.653816316719209	0	0	0	0.230419488147021	0	0.00743285460951659	0	0	0	0
509000	1150000	12801	0	1.71208583279803	0.895143005362746	0	2.6482655206745	0	0	4.19431292272852	0	0	0.43564900218761	3.06959563607788	0	5.1656879134986	0	0.0357445076978017	9.51836883611468	0	0.393288982143333	0	0.689412255117441	0.0838156887881611	1.58630793135177	0	0.0621411973483428	0	0	0	0
517000	1150000	12802	0	0.715696329323203	3.12885032128916	0	4.56900726693227	0	0	1.92702709966234	0	0	0.673716587202494	1.8026647318156	0	14.3197395658208	0	0.0474246292786633	8.43817289064143	0	0	0	1.05267543050469	0	0.133600987513761	0	0.172475899589624	0	0	0	0
525000	1150000	12803	0	3.34674115728534	2.40923636398567	0	7.11066343418207	0	0	0.456867213661768	0	0	0.749029471532806	5.23682342093953	0	21.2300814373008	0	0.329263683178771	8.73743481400788	0	0	0	0	0	0.328583575799576	0	0	0	0	0	0
533000	1150000	12804	0	2.6061208504671	3.78256456105228	0	3.72988820231433	0	0	0.998281860590498	0	0	0.47268898003734	0.480565839153097	0	24.0456622322824	0	0.364429515879706	12.6991418201737	0	0	0	0	0	0.188070704626928	0	0	0	0	0	0
541000	1150000	12805	0.0807579305569602	0	1.03706360630084	0	6.90597125235876	0	0	0	0	0	0.714492349079144	0.30985857504297	0	19.7283625407173	0	0.313268651882608	9.52756214631234	0	0	0	0	0.398697616407145	0	0	0	0	0	0	0
549000	1150000	12806	0	0	3.68815264417941	0	3.6442400535004	0	0	0	0	0	0.153825824898458	1.45312341697713	0	16.1772348247194	0	0.137244466402778	16.2081302832862	0	0	0	0	0	0	0	0	0	0	0	0
557000	1150000	12807	0	0	1.65538019170162	0.327323334744702	7.02818325325485	0	0	1.09901821670505	0	0	0.994673858510048	6.85709781270953	0	8.75454586187719	0	0.425107600894077	10.6760387725822	0	0	0	1.17887021316967	0	1.33921531071178	0	0	0	0	0	0
565000	1150000	12808	0	0	0	0	11.5369229704649	0	0	0.649942117549551	0	0	0	4.87870993392746	0	16.798560757843	0	0.143997491049603	15.3305990648417	0	0	0	0.0733539531314105	0.806129001737179	0.0698577358068273	0	0.13187122807778	0	0	0	0
573000	1150000	12809	0.0689610669322768	0.0930805038784506	3.22894991901723	0	7.80321769931705	0	0	3.67618113342483	0.529611880614565	0	1.57628276121418	7.60214551114604	0	5.46187561631243	0	0.41714557081977	20.2903231179249	0	0	0	0.507145018695835	0	0.594284845394262	0	0.615665322425533	0	0	0	0
581000	1150000	12810	0.0392776571601844	0.848845057245602	0.848845057245602	0	12.7827602623292	0	0	9.14204072674787	0	0	0	5.91898925565244	0	16.3106318278117	0	0.043661016853234	14.3506167902693	0	0	0	0	0	0.179444109275243	0	0.0573403620810877	0	0	0	0
589000	1150000	12811	0.143007045103938	0.365867628835056	0.18839418858155	0	8.89874516512857	0	0	15.3455201695839	0	0	2.36134424974978	4.64729553912032	0	18.3244953464504	0	0	4.64859160680488	0	0	0	3.11338295682876	0.114810313723637	2.50615054221714	0	0.492551806380464	0	0	0	0
597000	1150000	12812	0	0	0.977220791155753	0	4.32086714711285	0	0	8.7506008146323	0	0	0	3.04381867284578	0	25.2663412554427	0	0	8.39216854994082	0	0	0	0	0	1.2162711772224	0	0	0	0	0	0
[truncated: 5,375 more rows]
