# Supplementary material for: Novel and Lost Forests in the Upper Midwestern United States, from New Estimates of Settlement-Era Composition, Stem Density, and Biomass
Source: PLoS One. 2016 Dec 9;11(12):e0151935. doi: 10.1371/journal.pone.0151935 (PMC5147790; doi:10.1371/journal.pone.0151935)
Supplement: S3 File — (ZIP) [file pone.0151935.s003.zip › wiki_outputs/plss_basal_pft_alb_v0.9-10.csv]

x	y	cell	Grass	TBDT	TNDT	TNET
141000	1486000	323	0	0.422159107020114	0.861491380946035	1.04714761685679
149000	1486000	324	0	2.90705954191755	0.627357685803782	9.36415803853197
157000	1486000	325	0	0.188260058526159	0	0.188260058526159
133000	1478000	618	0	0	0.198711219010879	0.198711219010879
141000	1478000	619	0	1.47095374770374	4.63259782397227	2.68842934356813
149000	1478000	620	0	4.67556279683031	6.1342753852499	9.02402984220337
157000	1478000	621	0	2.53775367888807	0.0511059156251201	0.63107237966277
-19000	1470000	895	0	0.207402488155523	0	0
-11000	1470000	896	0	0	0	0
-3000	1470000	897	0	0	0	0
5000	1470000	898	0	0	0	0
133000	1470000	914	0	1.59013249924066	5.74456214422968	2.0552699338303
141000	1470000	915	0	0.519732500709445	3.35708406707257	2.94242288185351
149000	1470000	916	0	1.17454566170934	4.62385589194562	2.21587339181869
157000	1470000	917	0	1.00091035533254	0	0
-19000	1462000	1191	0	0.25829676189386	0	0
-11000	1462000	1192	0	0	0	0
-3000	1462000	1193	0	0	0	0
5000	1462000	1194	0	0.178048653058357	0	0
13000	1462000	1195	0	0.712080077610649	0	0
21000	1462000	1196	0	0.868829703897197	0	0
29000	1462000	1197	0	2.207247642198	1.81512382316787	0
37000	1462000	1198	0	0.0647752767875118	0	0.0568702214232081
45000	1462000	1199	0	0.497774526779971	0.02697581290316	0.0171198108577475
53000	1462000	1200	0	0.402431111701196	0.13040718585418	0
133000	1462000	1210	0	0.316058647296606	0	0
141000	1462000	1211	0	3.14314779767133	10.9683145622446	0.82004045891678
149000	1462000	1212	0	2.59045627415744	1.65414280841798	2.74416678034026
157000	1462000	1213	0	9.52835261346937	0	0
-19000	1454000	1487	0	0.331744608745945	0	0
-11000	1454000	1488	0	0	0	0
-3000	1454000	1489	0	0.186919017388322	0	0
5000	1454000	1490	0	0.000886012551961811	0	0
13000	1454000	1491	0	2.09273026663912	0	0
21000	1454000	1492	0	4.64360359208192	0	0
29000	1454000	1493	0	0.129299835019679	0	0
37000	1454000	1494	0	0	0	0
45000	1454000	1495	0	0.489646909325477	3.54942166706316	0
53000	1454000	1496	0	0	0.30168219034579	0
61000	1454000	1497	0	0	1.46889794014464	0.136572274689772
69000	1454000	1498	0	4.01035840305035	2.81192932059432	3.92307916120924
77000	1454000	1499	0	0.668397497822559	2.64192919967052	0.508879075989852
85000	1454000	1500	0	0.00871749004474366	4.16648110900327	0.288454362168009
93000	1454000	1501	0	0.128983282240926	4.89339305403678	0.325852884766267
101000	1454000	1502	0	4.1334041660597	2.8026536732208	0.365304523779731
-19000	1446000	1783	0	0.412934587484186	0	0
-11000	1446000	1784	0	0.0914589493509659	0	0
-3000	1446000	1785	0	0.156745752983437	0	0
5000	1446000	1786	0	0.29359376067987	0	0
13000	1446000	1787	0	0.502797656014798	0	0
21000	1446000	1788	0	0.154336080276572	0	0
29000	1446000	1789	0	2.5777417263523	0	0
37000	1446000	1790	0	3.75809646375481	0	0
45000	1446000	1791	0	5.09770249055815	0	0
53000	1446000	1792	0	2.55724087923221	0	0
61000	1446000	1793	0	1.32438870506872	0.00499195190967937	0
69000	1446000	1794	0	0.283315158047285	0	0
77000	1446000	1795	0	0.106776725877695	0.231718127667363	0
85000	1446000	1796	0	0.00134419904009587	2.52445042036737	0
93000	1446000	1797	0	0.177430244841385	5.20922180888801	1.62250151851402
101000	1446000	1798	0	2.90754243449211	2.96566547445723	5.91561941115717
109000	1446000	1799	0	0.830060501215372	3.19819758137857	1.11333304702213
117000	1446000	1800	0	14.9552260438504	3.40697556163549	7.55232317167747
-19000	1438000	2079	0	0	0	0
-11000	1438000	2080	0	0.00167435351073827	0	0
-3000	1438000	2081	0	0.0424783296270219	0	0
5000	1438000	2082	0	3.53789422233549	0	0
13000	1438000	2083	0	0.209630670324725	0	0
21000	1438000	2084	0	0.331898269790919	0	0
29000	1438000	2085	0	0.982090009662386	0	0
37000	1438000	2086	0	1.30027157648585	0	0
45000	1438000	2087	0	1.15186859517217	0	0
53000	1438000	2088	0	1.26535118040856	0	0
61000	1438000	2089	0	0.200664385165588	0	0
69000	1438000	2090	0	0.227967515095208	0	0
77000	1438000	2091	0	0.440130970574688	0.0943859526673303	0
85000	1438000	2092	0	0.89910899695844	0	0
93000	1438000	2093	0	0.150532195855495	0.227720666994028	0
101000	1438000	2094	0	2.45628707410609	3.69638165830365	1.91798923133542
109000	1438000	2095	0	1.49442279410349	3.38483484724553	2.47308455832798
117000	1438000	2096	0	10.5883972205145	3.76155572487619	1.9571260266624
125000	1438000	2097	0	5.22187210236391	0	0
133000	1438000	2098	0	10.5983789638334	0.0947620263643529	4.06963394683123
141000	1438000	2099	0	12.9984441965285	1.96858827117738	5.87379633605331
149000	1438000	2100	0	20.6361520541857	0.485498595905084	4.76576167107488
-19000	1430000	2375	0	26.7821971202721	0	0
-11000	1430000	2376	0	0.00405621442796231	0	0
-3000	1430000	2377	0	0	0	0
5000	1430000	2378	0	0	0	0
13000	1430000	2379	0	0.0963742909073566	0	0
21000	1430000	2380	0	1.48734909317037	0	0
29000	1430000	2381	0	1.06183714319378	0	0
37000	1430000	2382	0	0.241494715785322	0	0
45000	1430000	2383	0	0.109596089469508	0	0
53000	1430000	2384	0	0.165954695481046	0	0
61000	1430000	2385	0	0.077352347782467	0.00233400858649436	0
69000	1430000	2386	0	0.1567847365942	0	0
77000	1430000	2387	0	0.134891353416294	0.0372023300217128	0.00202550975550203
85000	1430000	2388	0	2.00025797309659	4.57785886452145	0.0468317404989034
93000	1430000	2389	0	1.91917847317042	1.27356966484656	1.57114620931943
101000	1430000	2390	0	7.40317520481664	5.96632774005103	8.16368216725773
109000	1430000	2391	0	11.9286297252049	8.34097060263731	1.5611863687416
117000	1430000	2392	0	1.62086126045675	1.79486941177156	0.716975227722628
125000	1430000	2393	0	7.46501068046467	6.99426170965014	6.52171839215677
133000	1430000	2394	0	18.1018018242232	2.89068930789402	11.8219278682579
141000	1430000	2395	0	2.20649243749599	17.5626827097988	12.8147959112347
149000	1430000	2396	0	0.993621927687888	6.8946453431344	9.17432434520118
157000	1430000	2397	0	35.8299463015437	1.18035593551376	0
-19000	1422000	2671	0	1.86955815418426	0	0
-11000	1422000	2672	0	0	0	0
-3000	1422000	2673	0	0	0	0
5000	1422000	2674	0	0	0	0
13000	1422000	2675	0	0.0978633520246767	0	0
21000	1422000	2676	0	0.757592775484774	0	0
29000	1422000	2677	0	0.495833783031935	0	0
37000	1422000	2678	0	1.31241971168188	0	0
45000	1422000	2679	0	0.919468506664577	0	0
53000	1422000	2680	0	0.344462747282301	0	0
61000	1422000	2681	0	0.647665000280055	0.00107667828398305	0
69000	1422000	2682	0	0.218833851856982	0	0
77000	1422000	2683	0	1.42277180289581	0.0507469597912079	0
85000	1422000	2684	0	1.94842196912955	0.274944172329778	0.240718153569334
93000	1422000	2685	0	1.63134993901211	2.14789578244264	1.149748935462
101000	1422000	2686	0	0.756354436127296	3.19536944435285	1.34813338933822
109000	1422000	2687	0	0.150319926285003	4.67773620911584	1.86137684224957
117000	1422000	2688	0	0.433299220878556	1.42516786667402	0.544566818278621
125000	1422000	2689	0	1.8930646693292	2.82182138547578	6.46937817636191
133000	1422000	2690	0	14.2741127437226	2.04231807680549	4.35106189298187
141000	1422000	2691	0	1.7558091769049	8.8978295740029	7.08409468507151
149000	1422000	2692	0	1.35977755812009	11.298097602941	5.24544770089833
157000	1422000	2693	0	2.15609134696405	6.13902459657761	6.72740233293354
165000	1422000	2694	0	0.688616130336283	0.966272440606264	0.591822625010271
-19000	1414000	2967	0	0.689913496958697	0	0
-11000	1414000	2968	0	0	0	0
-3000	1414000	2969	0	0	0	0
5000	1414000	2970	0	0	0	0
13000	1414000	2971	0	0.00877061515785299	0	0
21000	1414000	2972	0	0	0	0
29000	1414000	2973	0	0.423207187333855	0	0
37000	1414000	2974	0	0.0119048393469985	0	0
45000	1414000	2975	0	0.717625731601363	0	0
53000	1414000	2976	0	0.176911190447493	0.00324655779435554	0
61000	1414000	2977	0	2.70632457289408	1.02757827169037	1.19782708245249
69000	1414000	2978	0	4.7328757024618	6.17097745701027	2.43718981096019
77000	1414000	2979	0	1.98485669657236	1.49649769154146	0.241824911032385
85000	1414000	2980	0	0.933005227829221	3.1375521775793	0
93000	1414000	2981	0	4.8085143251066	4.1960194843748	9.35916664625539
101000	1414000	2982	0	0.0566069640324338	2.01115465411825	2.25567415567574
109000	1414000	2983	0	0.197534596982022	1.85974270225126	3.73576943665143
117000	1414000	2984	0	0.000824001751419502	2.52035083438456	1.50772477511969
125000	1414000	2985	0	0.0501552168391623	3.15569311410702	3.26622267190857
133000	1414000	2986	0	0.220397724963428	1.28990477998002	5.47937562419304
141000	1414000	2987	0	0.412484749030801	1.11797348897638	8.50236459244919
149000	1414000	2988	0	1.26631867762153	3.96788192353288	7.71287699030376
157000	1414000	2989	0	4.16692899574822	6.55174053695283	9.21934136755797
165000	1414000	2990	0	9.18214421981711	2.1933722980991	12.7479227578622
-27000	1406000	3262	0	17.32635481249	0	0
-19000	1406000	3263	0	3.99571296910589	0	0
-11000	1406000	3264	0	0	0	0
-3000	1406000	3265	0	0.599429287806881	0	0
5000	1406000	3266	0	0	0	0
13000	1406000	3267	0	0	0	0
21000	1406000	3268	0	3.95585860404574	0.1002945271747	0
29000	1406000	3269	0	0.46635167100214	3.90589234583056e-05	0
37000	1406000	3270	0	0.554891135439179	5.67539387211046e-05	0
45000	1406000	3271	0	0.841495703163617	0.901183074866158	0.0256533272558071
53000	1406000	3272	0	1.07847188566304	1.79161860273983	0.0640892721497793
61000	1406000	3273	0	5.94983806506619	2.13054634763758	0.406543595540868
69000	1406000	3274	0	5.12065019093798	3.889778093684	0.0381532910664045
77000	1406000	3275	0	3.23971790819134	6.79251847827811	0.0198283734909811
85000	1406000	3276	0	7.85333003889328	8.28750157745409	0.729662156809427
93000	1406000	3277	0	3.15583037707281	9.38510769307419	2.30080393016047
101000	1406000	3278	0	1.56718356265419	2.32605151890581	3.77409591416131
109000	1406000	3279	0	8.30383504428831	0.869408213365845	1.80631880215213
117000	1406000	3280	0	0.288281522559937	2.24960115940679	5.06203964005832
125000	1406000	3281	0	4.68166588117741	16.0684223975928	5.85049133186381
133000	1406000	3282	0	0.127763519391581	18.6404496176273	9.10348948515721
141000	1406000	3283	0	0.870735484296515	7.6830622267407	6.12731150501376
149000	1406000	3284	0	0.96548476827324	7.31454459039025	5.37886773822594
157000	1406000	3285	0	1.69093858283566	7.37740883368256	11.1332573854761
165000	1406000	3286	0	9.42090947670476	10.961596454488	19.0274104789112
173000	1406000	3287	0	1.33612068501623	6.57141911586707	12.8078607983137
181000	1406000	3288	0	11.6229212819093	1.99519142525208	9.99708562648513
189000	1406000	3289	0	2.46823645300451	1.71030946973809	6.85164026490757
-27000	1398000	3558	0	20.8098710945387	0	0
-19000	1398000	3559	0	2.33162148980581	0	0
-11000	1398000	3560	0	0.120542598372552	0	0
-3000	1398000	3561	0	0.0815805332493484	0	0
5000	1398000	3562	0	0.663537313696687	0	0
13000	1398000	3563	0	0.0466288969384376	0	0
21000	1398000	3564	0	2.70780459215394	1.02676368353292	0
29000	1398000	3565	0	0.81901442808057	1.6877440286459e-05	0
37000	1398000	3566	0	3.29175692798596	1.28586685761143	7.77910759676778e-05
45000	1398000	3567	0	1.95322487300639	1.88447024410408	1.27275715166253
53000	1398000	3568	0	0.785060707979815	1.593857927764	0.152080043951241
61000	1398000	3569	0	0.507957270011706	1.43109028674171	0.858665486013562
69000	1398000	3570	0	0.349465931652781	0.731619611530229	0
77000	1398000	3571	0	3.73997092523354	11.1837031415496	0.299589292490383
85000	1398000	3572	0	2.37218402095036	7.73968138153326	1.24338711357731
93000	1398000	3573	0	2.25987222817526	3.4480720324436	2.87260078257381
101000	1398000	3574	0	1.88834789149907	5.50877501973183	2.99041309611043
109000	1398000	3575	0	0.713109939297508	3.3934876361746	1.87113039926877
117000	1398000	3576	0	1.01007974499332	8.58275132947046	4.08599434102556
125000	1398000	3577	0	0.29719565111625	11.5427951139689	7.51023983544557
133000	1398000	3578	0	2.93473358008255	6.4322846996735	7.56876536836674
141000	1398000	3579	0	0.713335278494967	6.47031619910557	10.3836709001933
149000	1398000	3580	0	0.235960487599832	10.4424794751885	5.55061677514363
157000	1398000	3581	0	0.660996304492078	8.33148983077411	8.09414227617656
165000	1398000	3582	0	4.90370084850776	10.1171394962912	4.62511602304763
173000	1398000	3583	0	1.12117126473387	8.03522870422968	8.041418118321
181000	1398000	3584	0	0.903156515787	2.14142100227738	4.2521579197028
189000	1398000	3585	0	0.620642891180518	6.68409261496555	6.19542228503303
197000	1398000	3586	0	6.54565563831015	3.16382998797913	17.7734174127671
205000	1398000	3587	0	6.07555633206274	3.29839732579559	17.8436253203998
213000	1398000	3588	0	22.5250288074469	0	23.7999011385272
-27000	1390000	3854	0	11.7173070279846	0	0
-19000	1390000	3855	0	5.89010016462477	0	0
-11000	1390000	3856	0	0	0	0
-3000	1390000	3857	0	0.328650958043561	0	0
5000	1390000	3858	0	0.598666343498236	0	0
13000	1390000	3859	0	0	0	0
21000	1390000	3860	0	0.0934798197578605	0	0
29000	1390000	3861	0	0.859789908309475	0	0
37000	1390000	3862	0	1.99198431830639	0.520757180827739	0.00465285884149107
45000	1390000	3863	0	4.09419289657283	0	0
53000	1390000	3864	0	0.87696264150042	0.0234368508017789	0
61000	1390000	3865	0	0.636572532174118	1.7991735531666	1.30062884445181
69000	1390000	3866	0	0.0280238113759596	0.490300087132337	0.279068479020384
77000	1390000	3867	0	1.23380257021987	1.31369003795391	0.0156336113146406
85000	1390000	3868	0	2.27185640491912	5.5320040070723	0.225655276184462
93000	1390000	3869	0	0.715598209508405	3.56154909319973	1.08028204042057
101000	1390000	3870	0	0.513490303222549	5.45326221827424	1.23153827631061
109000	1390000	3871	0	1.28905170594019	9.71048254615369	1.82651629889759
117000	1390000	3872	0	2.32823144158903	2.81730030139204	1.0067791473693
125000	1390000	3873	0	0.302866765097095	5.33852179631422	2.0711103380811
133000	1390000	3874	0	0.895786474356216	6.36973106322607	5.08061225859162
141000	1390000	3875	0	2.13753812096577	3.36833797692484	6.36236953192351
149000	1390000	3876	0	0.46030684719196	5.82172262978786	3.85334939901185
157000	1390000	3877	0	0.880416797839072	8.31482946987644	2.9434248944229
165000	1390000	3878	0	2.16836831516672	10.1128352638056	5.47771183596229
173000	1390000	3879	0	4.11600874631424	4.529386828739	11.0025320829137
181000	1390000	3880	0	2.56997932369554	3.64172378380573	5.48156551454662
189000	1390000	3881	0	0.485858885956091	4.69259529159795	3.43635447197677
197000	1390000	3882	0	5.04713845582993	3.76384183859502	9.77786625174051
205000	1390000	3883	0	2.29355525612735	11.1943409413037	16.487449299645
213000	1390000	3884	0	1.25122154847365	2.98999675462446	24.1250637784187
221000	1390000	3885	0	4.59560737208387	3.13175112986254	11.8753237565402
-27000	1382000	4150	0	3.254451684463	0	0
-19000	1382000	4151	0	1.40390475251489	0	0
-11000	1382000	4152	0	0	0	0
-3000	1382000	4153	0	0	0	0
5000	1382000	4154	0	0	0	0
13000	1382000	4155	0	0	0	0
21000	1382000	4156	0	0.251699585153465	0	0
29000	1382000	4157	0	0.189756518613174	0	0
37000	1382000	4158	0	0.190177365857431	0	0
45000	1382000	4159	0	0.91717457766959	0	0
53000	1382000	4160	0	0.30276821102389	0	0
61000	1382000	4161	0	0.250590365671471	5.52325222182577	0.404731841583472
69000	1382000	4162	0	0.0115117435283519	2.21813050462871	0
77000	1382000	4163	0	1.37056900343552	0.428649197197697	0
85000	1382000	4164	0	0.0991612306629297	0.332282226237689	0.00323809241081826
93000	1382000	4165	0	0.94140197128702	0.867924325324954	0.761299914633882
101000	1382000	4166	0	0.101810996961175	1.90511945964557	1.11315491647689
109000	1382000	4167	0	0.415537412692238	4.08056331121522	1.31714409191463
117000	1382000	4168	0	0.794347102556861	5.96682812921247	0.69634842039787
125000	1382000	4169	0	0.0982216038630975	3.73347366087993	1.77035270692084
133000	1382000	4170	0	0.10249670856537	4.35433560887981	4.44181698984489
141000	1382000	4171	0	0.958355345421682	2.47945314892605	2.90595240066994
149000	1382000	4172	0	0.440800983401857	2.83093173602078	1.52027622482501
157000	1382000	4173	0	4.05161287516828	4.38765639204781	8.78604840545116
165000	1382000	4174	0	2.60448995304227	11.7846055331701	3.51193441645595
173000	1382000	4175	0	1.91547445664953	19.9356775203089	8.69225592593155
181000	1382000	4176	0	6.27923070792618	8.32434665153176	11.1221618813895
189000	1382000	4177	0	1.0909311981208	4.56754830182727	5.14716991465725
197000	1382000	4178	0	1.25455348883316	5.50955273934481	10.7929619303267
205000	1382000	4179	0	0.166468277859118	9.82408595322239	4.70152450548923
213000	1382000	4180	0	1.67187507450342	5.23258045480309	12.3733891121135
221000	1382000	4181	0	6.11561471303256	0.715195102680212	13.9233157793449
229000	1382000	4182	0	14.9601559002819	0	1.83132004213977
237000	1382000	4183	0	23.6080491059177	0	0
245000	1382000	4184	0	38.253955009145	0	38.9871981365754
253000	1382000	4185	0	22.4162992897363	1.01640664388178	20.9772635125078
261000	1382000	4186	0	3.05620456248505	2.92990622065251	9.82756242928022
269000	1382000	4187	0	23.5857618832029	0.22658737007688	18.9550133799292
277000	1382000	4188	0	5.15398345446349	0.529663537949748	13.8837909173653
285000	1382000	4189	0	5.52389146500649	0	1.24021461580216
-27000	1374000	4446	0	1.11525123965077	0	0
-19000	1374000	4447	0	0.0883388860196174	0	0
-11000	1374000	4448	0	0	0	0
-3000	1374000	4449	0	0.00244839563879487	0	0
5000	1374000	4450	0	0.168317315078473	0	0
13000	1374000	4451	0	0	0	0
21000	1374000	4452	0	0	0	0
29000	1374000	4453	0	0.243784081699371	0	0
37000	1374000	4454	0	1.73609374089537	0	0
45000	1374000	4455	0	2.44614107236401	0	0
53000	1374000	4456	0	2.75471836668923	0	0
61000	1374000	4457	0	0	0	0
69000	1374000	4458	0	1.04568448921332	0	0
77000	1374000	4459	0	0.624383038083371	0	0
85000	1374000	4460	0	3.22173489688843	0.0268194239793698	0
93000	1374000	4461	0	0.0478076380426202	0	0
101000	1374000	4462	0	0.638507880337072	0.397723464472848	0.424697048430035
109000	1374000	4463	0	0.265985692098186	0.839152083462667	0.0600112962714691
117000	1374000	4464	0	3.44395544932012	5.53222175741837	1.95619396824532
125000	1374000	4465	0	0.662975732580515	4.76843473453491	1.94663391753191
133000	1374000	4466	0	0.0452418181066294	5.60315833582718	1.65322378672075
141000	1374000	4467	0	0.114223276614215	2.58408599987591	1.72167030725385
149000	1374000	4468	0	1.16018473789639	2.7506861326426	1.73023932438782
157000	1374000	4469	0	2.75859113219288	1.44334446150271	3.30801488327148
165000	1374000	4470	0	0.212072084441216	4.1535331034201	0.870058392500457
173000	1374000	4471	0	0.326450266822674	7.58176524185934	3.49318867564328
181000	1374000	4472	0	1.71118353541967	18.5755208967004	4.30747779595603
189000	1374000	4473	0	0.596341426259642	7.36553923932329	2.42670604418842
197000	1374000	4474	0	11.1510924289074	11.5159878703991	5.77853142148319
205000	1374000	4475	0	9.02013482127263	12.6607356919725	28.9315312981327
213000	1374000	4476	0	5.78973677502006	2.69263507933594	17.8553655551396
221000	1374000	4477	0	9.27733835284659	9.7864354341309	9.21791918805387
229000	1374000	4478	0	3.98431288955705	3.20723924029435	10.0128303931138
237000	1374000	4479	0	8.74970255089007	10.2637329158015	12.409645295217
245000	1374000	4480	0	10.6546021167198	3.41705981782031	11.4512936877879
253000	1374000	4481	0	5.20522770958499	2.91321167714099	20.4760184191064
261000	1374000	4482	0	3.1674771631953	3.68530527976606	12.6521003250743
269000	1374000	4483	0	9.35336556451191	4.56712327732371	16.2259944110499
277000	1374000	4484	0	8.72096083973516	2.7115249097662	6.76511232812569
285000	1374000	4485	0	7.88133256070671	0.579878764586621	19.7903657491578
293000	1374000	4486	0	10.7056012032463	1.39642629868292	16.1724259793787
301000	1374000	4487	0	4.49394703640354	1.48258413792516	13.6929002443801
309000	1374000	4488	0	0	0	14.8394841199782
-19000	1366000	4743	0	0	0	0
-11000	1366000	4744	0	0	0	0
-3000	1366000	4745	0	0	0	0
5000	1366000	4746	0	0	0	0
13000	1366000	4747	0	0.00491381331633377	0	0
21000	1366000	4748	0	0	0	0
29000	1366000	4749	0	0.0659689475994149	0	0
37000	1366000	4750	0	4.25817599408296	0	0
45000	1366000	4751	0	0.0468021492123996	0	0
53000	1366000	4752	0	0.0151642202579949	0	0
61000	1366000	4753	0	0	0	0
69000	1366000	4754	0	0.0142777661660994	0	0
77000	1366000	4755	0	1.7518170701729	0	0
85000	1366000	4756	0	0.763219270595236	0	0
93000	1366000	4757	0	0.169474468153856	0.598293181042473	0
101000	1366000	4758	0	1.77572525311335	0	1.27282106799384
109000	1366000	4759	0	1.93263985310695	2.76595806366068	1.12556631705463
117000	1366000	4760	0	0.902196627861001	17.7920975236444	4.16823845150477
125000	1366000	4761	0	0	8.34393281524723	0.921702592090728
133000	1366000	4762	0	0	3.09285059375269	0.0335252648122287
141000	1366000	4763	0	0	0.96877071936562	0.2130456468759
149000	1366000	4764	0	0	0.824303433265111	0.335033508365142
157000	1366000	4765	0	0	0.472086160018459	0.654683769151413
165000	1366000	4766	0	0	1.34356467455517	0.266408222599338
173000	1366000	4767	0	0	1.14542444998841	0.999821965176902
181000	1366000	4768	0	0	3.24023694745364	0.794234527935335
189000	1366000	4769	0	0	10.0385565584186	0.758788339506481
197000	1366000	4770	0	0.25503810573618	13.3398883821041	8.07393983121577
205000	1366000	4771	0	0.188710537696043	12.6837859552766	15.9136688243843
213000	1366000	4772	0	12.0782871480875	8.38893939274027	13.972949816695
221000	1366000	4773	0	5.33045411962619	3.78823549797764	9.57812700442691
229000	1366000	4774	0	3.5522696380091	1.47866456910059	10.2097506004305
237000	1366000	4775	0	9.41706451191967	2.36976060660161	15.913604005915
245000	1366000	4776	0	3.08478491853032	2.47840034406049	19.7356094254299
253000	1366000	4777	0	6.92370980269402	2.93671384036422	11.5934234411149
261000	1366000	4778	0	6.29018673854538	1.40919319602492	20.474082521925
269000	1366000	4779	0	3.71360605433127	1.0297722682443	11.6293752461915
277000	1366000	4780	0	8.25345668771087	8.8075180766679	26.2266858342695
285000	1366000	4781	0	8.00930615180538	4.92389387484219	18.3636798038711
293000	1366000	4782	0	8.82978940311716	0.839035484703255	13.237083599766
301000	1366000	4783	0	7.12791819775766	1.68994560745441	18.8835744859814
309000	1366000	4784	0	0.951825342754709	0	1.91082229322362
-27000	1358000	5038	0	0.710061682823616	0	0
-19000	1358000	5039	0	0	0	0
-11000	1358000	5040	0	0	0	0
-3000	1358000	5041	0	0	0	0
5000	1358000	5042	0	0	0	0
13000	1358000	5043	0	0	0	0
21000	1358000	5044	0	0	0	0
29000	1358000	5045	0	0.764332591992855	0	0
37000	1358000	5046	0	1.34346324534337	0	0
45000	1358000	5047	0	6.20229358592632	0	0
53000	1358000	5048	0	0.425568086741444	0	0
61000	1358000	5049	0	0.00165326223753191	0	0
69000	1358000	5050	0	0.048669857083151	0	0
77000	1358000	5051	0	1.47338174568572	0	0
85000	1358000	5052	0	0.540712388606857	0	0
93000	1358000	5053	0	5.38666753322959	0	0
101000	1358000	5054	0	4.46775932127298	1.34718998854835	1.62074598220055
109000	1358000	5055	0	1.40496628128335	8.05000413601244	2.61745855977554
117000	1358000	5056	0	0.736296025583952	13.9891336954341	4.79425883619211
125000	1358000	5057	0	0	14.2668619763053	5.26736902974645
133000	1358000	5058	0	0.53968686843613	11.9154924476285	6.60530368116115
141000	1358000	5059	0	0	2.32281511576597	0.0467817107155208
149000	1358000	5060	0	0.41052261562801	1.98751875915842	1.45889433869865
157000	1358000	5061	0	0.00451303600011802	2.30822121479874	2.35132848543426
165000	1358000	5062	0	0.0449196944531468	1.61123426878688	2.37953901620969
173000	1358000	5063	0	0	5.10152038297393	7.70109546079048
181000	1358000	5064	0	2.47866667385774	18.9906935519461	5.09230286046842
189000	1358000	5065	0	1.55900792370253	7.8170834369705	9.48739179676655
197000	1358000	5066	0	1.66543013313959	10.2003121894962	13.9602575587276
205000	1358000	5067	0	6.64312492871286	13.9920365514175	11.2773455900554
213000	1358000	5068	0	1.84960314851158	13.9584007571228	10.1004286439952
221000	1358000	5069	0	6.47286691683068	6.4975446415264	6.98147516537688
229000	1358000	5070	0	4.73677227296895	2.02586400053968	12.1346112624216
237000	1358000	5071	0	7.24592645781186	1.80001821858953	17.7679975426153
245000	1358000	5072	0	9.44052112249613	4.02490191705438	18.603762919125
253000	1358000	5073	0	5.57291231826056	8.56008883194016	14.8024405443166
261000	1358000	5074	0	5.13458984022419	0.862504273840864	11.9322823958837
269000	1358000	5075	0	2.41399557795188	3.28925516558635	10.8618821518135
277000	1358000	5076	0	2.90061662111029	0.856813326403565	8.45893353849799
285000	1358000	5077	0	3.78862955377672	0.804602340875549	14.8467427844176
293000	1358000	5078	0	5.75012225077959	1.76284178036187	16.3483587768991
301000	1358000	5079	0	2.13169209948022	0.48572975657203	16.8588013177023
309000	1358000	5080	0	10.6213746084474	1.99903819997151	23.3726475926571
317000	1358000	5081	0	9.34136333550592	0	14.3948298229688
-27000	1350000	5334	0	4.61526473238913	0	0
-19000	1350000	5335	0	7.26281217500646	0	0
-11000	1350000	5336	0	0	0	0
-3000	1350000	5337	0	0	0	0
5000	1350000	5338	0	0	0	0
13000	1350000	5339	0	0	0	0
21000	1350000	5340	0	0.0119890092170416	0	0
29000	1350000	5341	0	0.319671753708002	0	0
37000	1350000	5342	0	1.30485634731425	0	0
45000	1350000	5343	0	0.353990988492553	0	0
53000	1350000	5344	0	1.70376840875262	0	0
61000	1350000	5345	0	0.375289116100927	0	0
69000	1350000	5346	0	0.355478828464544	0	0
77000	1350000	5347	0	0.779266363731926	0	0
85000	1350000	5348	0	0.26328469870578	0.00487388649314355	0
93000	1350000	5349	0	0.666353739471967	0.00114832219793761	0
101000	1350000	5350	0	1.5928317597802	1.63438859281851	1.46193316851235
109000	1350000	5351	0	1.40493778282109	2.77044167057425	0.783754446183056
117000	1350000	5352	0	3.18481426703525	6.23081413764839	0.961253780928592
125000	1350000	5353	0	1.66208586624897	6.46030322073814	1.19731663417334
133000	1350000	5354	0	0.0777402506301491	17.0016752470177	3.46913048342421
141000	1350000	5355	0	0.125768120027274	2.37586827942579	0
157000	1350000	5357	0	0.847858403718085	16.4941364473116	0
165000	1350000	5358	0	0.478118094184306	5.11596653069004	0.372588235384061
173000	1350000	5359	0	0.447473398914975	14.4018331766291	1.62052806379311
181000	1350000	5360	0	0	6.07255552031297	2.84289711831599
189000	1350000	5361	0	1.46081735321944	13.1450403746421	7.48622884502201
197000	1350000	5362	0	0.847051805440574	7.81658468808443	12.5909034066023
205000	1350000	5363	0	3.13083258624466	25.507003087685	5.4997020501391
213000	1350000	5364	0	12.8346888325065	15.2600605086083	15.012636387458
221000	1350000	5365	0	1.8312089718542	11.4447835766764	8.12884870693669
229000	1350000	5366	0	2.04070333069049	7.47998136010152	5.18486176003635
237000	1350000	5367	0	3.8155576608819	5.83815707945324	14.7922974410217
245000	1350000	5368	0	7.16778890924224	2.62441643094431	18.3430399760481
253000	1350000	5369	0	7.00539511014675	3.93434882562076	12.7665033380898
261000	1350000	5370	0	4.94637215347756	1.44775663438274	10.4385781190855
269000	1350000	5371	0	2.50163926321842	2.16484706967653	11.8103517861321
277000	1350000	5372	0	5.74703466973061	3.42194424393582	12.4889309184885
285000	1350000	5373	0	6.25176423646468	3.74889117837763	23.7916733895936
293000	1350000	5374	0	7.95315579792273	2.92840454081537	18.9628978481787
301000	1350000	5375	0	3.97928075152879	3.09874142248616	12.4631804592186
309000	1350000	5376	0	3.18197816296322	0.731433043382612	12.9568641413237
317000	1350000	5377	0	15.4159594599038	1.76257735800333	15.5566838868173
333000	1350000	5379	0	0	0	66.4538186599048
341000	1350000	5380	0	61.2966194030832	0	5.29077783914088
-27000	1342000	5630	0	38.0886833829708	0	0
-19000	1342000	5631	0	18.78604861254	0	0
-11000	1342000	5632	0	1.20136931142461	0	0
-3000	1342000	5633	0	0	0	0
5000	1342000	5634	0	0	0	0
13000	1342000	5635	0	0	0	0
21000	1342000	5636	0	0.154937910423554	0	0
29000	1342000	5637	0	0.197829754414836	0	0
37000	1342000	5638	0	2.69877095513925	0	0
45000	1342000	5639	0	0.673897698694858	0	0
53000	1342000	5640	0	1.64264164492789	0	0
61000	1342000	5641	0	0.0233050253128226	0	0
69000	1342000	5642	0	0.544674987508359	0	0
77000	1342000	5643	0	0.652148946282962	0	0
85000	1342000	5644	0	1.86406600648505	0.0005945765827667	0
93000	1342000	5645	0	1.2494354504285	0.293968376277492	0.0559032353141509
101000	1342000	5646	0	1.55317541024473	2.22381397137314	1.11696538014909
109000	1342000	5647	0	3.74217369038503	5.1592369110374	0.317129874711089
117000	1342000	5648	0	1.22664706556552	1.4830802499206	0.629321441995092
125000	1342000	5649	0	1.84752357154048	14.15695733014	12.0573211272734
133000	1342000	5650	0	8.05462889673478	0	16.2171265881044
141000	1342000	5651	0	3.84178569663525	0	11.4427514476746
149000	1342000	5652	0	1.42530490766854	36.6883059751033	37.4172261891249
157000	1342000	5653	0	4.74875233846672	8.65336043255378	5.39912914761003
165000	1342000	5654	0	1.09342274854791	10.195508180657	9.63577204082691
173000	1342000	5655	0	1.90808978327834	24.643652674952	7.68544447095623
181000	1342000	5656	0	1.75733155665302	9.65581626209982	5.60830510182094
189000	1342000	5657	0	0.135822170415215	11.8325918430444	5.15903191514607
197000	1342000	5658	0	0.602757592786342	5.50241658099054	9.95514294933389
205000	1342000	5659	0	0.138012631350962	17.192958389593	10.6836578078106
213000	1342000	5660	0	6.01684437200016	22.080313620788	10.737947769383
221000	1342000	5661	0	10.8277543014522	7.93828913511773	6.39130375027488
229000	1342000	5662	0	2.15764514916149	6.00125677141952	3.938529865141
237000	1342000	5663	0	1.46665594179051	2.64900164767446	9.30697433291344
245000	1342000	5664	0	4.42884558993545	4.75213446029627	14.0877531100858
253000	1342000	5665	0	7.09475174246493	3.89514835487042	31.1842694709177
261000	1342000	5666	0	4.05017262740439	5.9716828362537	16.3022891724551
269000	1342000	5667	0	4.48135492201435	1.47962382453334	9.75959274592311
277000	1342000	5668	0	2.87976599867389	2.16867860673046	20.0558056734199
285000	1342000	5669	0	4.07097708164951	0.959915287905837	21.3121490506625
293000	1342000	5670	0	5.66937897134799	0.349079301492767	26.7637082327924
301000	1342000	5671	0	4.00709122949003	0.104516020119497	16.6647823800836
309000	1342000	5672	0	7.81474253798316	0.248520919846045	6.93146992580061
317000	1342000	5673	0	4.85055006948851	0.291384122324784	16.8179986887144
325000	1342000	5674	0	0	8.52260123137427	23.358244882508
333000	1342000	5675	0	3.50170207163311	0.406410309304319	6.70945420578999
341000	1342000	5676	0	6.49314932231949	1.34189313476653	10.7014923150064
349000	1342000	5677	0	3.26348137061349	0.738772683344814	3.78252877094728
-19000	1334000	5927	0	7.18301505760809	0	0
-11000	1334000	5928	0	7.85751613110503	0	0
-3000	1334000	5929	0	1.85782252017449	0	0
5000	1334000	5930	0	0	0	0
13000	1334000	5931	0	2.21641577093134	0	0
21000	1334000	5932	0	2.78652156863946	0	0
29000	1334000	5933	0	3.54543060807755	0	0
37000	1334000	5934	0	12.9009082079765	0	0
45000	1334000	5935	0	2.64415004323336	0	0
53000	1334000	5936	0	0.14898031662854	0	0
61000	1334000	5937	0	0.0142584646512245	0	0
69000	1334000	5938	0	0.107987574115358	0	0
77000	1334000	5939	0	0.0693777816935008	0	0
85000	1334000	5940	0	3.2352707637521	0.500676352945786	0
93000	1334000	5941	0	0.524641598523171	0.0861863239889499	0.472524784202881
101000	1334000	5942	0	3.55527979169415	0.827343958336437	0
109000	1334000	5943	0	2.00785075171335	0	0
133000	1334000	5946	0	17.2295606711556	0	5.93656954536255
141000	1334000	5947	0	10.7195574656728	0.047582911463502	10.8929352162341
149000	1334000	5948	0	7.35650535231053	0.92525733793039	5.20933626297722
157000	1334000	5949	0	9.42987775960697	1.62194806714094	12.2849625430265
165000	1334000	5950	0	0.844134909880905	11.3949066137845	7.35793609937091
173000	1334000	5951	0	1.85522198299819	15.9839930564422	5.54595200349053
181000	1334000	5952	0	0.116301057936472	8.03918445812944	3.04131390495331
189000	1334000	5953	0	0	6.51762922339597	2.31038215596061
197000	1334000	5954	0	0.966559352648945	20.1439302864085	5.8609532141361
205000	1334000	5955	0	3.75577983391704	7.23613820577066	15.2169853661988
213000	1334000	5956	0	7.78014124248495	5.53096735481538	6.74223710991118
221000	1334000	5957	0	3.3985687597914	4.07965497110743	4.98742389421146
229000	1334000	5958	0	5.84407299292933	9.42549819049588	20.3032769632483
237000	1334000	5959	0	4.918598294957	12.7331534135776	12.0497913889089
245000	1334000	5960	0	2.664669295892	1.76602886022945	17.3873528064172
253000	1334000	5961	0	6.80427208354366	1.58871803785491	24.2401237632217
261000	1334000	5962	0	5.87552345600375	1.00262448280054	9.24175848831774
269000	1334000	5963	0	5.76177553925676	2.8687689170597	9.22281894616818
277000	1334000	5964	0	3.82873672676707	1.85231419716993	7.79383317217029
285000	1334000	5965	0	7.1303307924989	0.653628486168509	8.98483591892139
293000	1334000	5966	0	3.87024506245498	0.335555060828079	18.2358855104229
301000	1334000	5967	0	4.34636257318448	0.360906728875412	9.89829745326732
309000	1334000	5968	0	3.46103018051987	0.616799559972488	9.12711055339318
317000	1334000	5969	0	5.39637664971551	0.172108010311813	13.6569471140385
325000	1334000	5970	0	5.76003361247009	4.58558419721378	9.05281616030222
333000	1334000	5971	0	3.04798709189937	1.49863242038962	8.51040442674596
341000	1334000	5972	0	1.86081237513868	0.716710388685228	11.1279151121703
349000	1334000	5973	0	7.68239094697406	0.970979205990433	15.1239694826825
357000	1334000	5974	0	4.5914283788824	0.0230484374308445	2.60974501346908
-19000	1326000	6223	0	1.96421629721318	0	0
-11000	1326000	6224	0	0.454503290827292	0	0
-3000	1326000	6225	0	0.89688200649756	0	0
5000	1326000	6226	0	1.68149610928324	0	0
13000	1326000	6227	0	0.549042780706106	0	0
21000	1326000	6228	0	0	0	0
29000	1326000	6229	0	0	0	0
37000	1326000	6230	0	0.910118955007173	0	0
45000	1326000	6231	0	2.07133685424029	0	0
53000	1326000	6232	0	4.64479455417437	0	0
61000	1326000	6233	0	2.32562082002815	0	0
69000	1326000	6234	0	0.33122576103814	0	0
77000	1326000	6235	0	0.178315850321692	0.00180595911394749	0.00395427031089136
85000	1326000	6236	0	1.07985755760758	0.923564583192234	0
93000	1326000	6237	0	1.14137002710835	0.787944187549577	0.330654011823172
101000	1326000	6238	0	1.23973865658102	0.800587563608275	0.985605567113993
109000	1326000	6239	0	1.38543806652325	2.29640238907017	4.85388330563373
141000	1326000	6243	0	0	0	9.77907037005218
149000	1326000	6244	0	6.97589884553076	4.14620895128079	3.95189044450921
157000	1326000	6245	0	8.74032637248128	4.3371827673038	16.3373179410166
165000	1326000	6246	0	6.8396879292034	1.72194080869838	14.6540244999435
173000	1326000	6247	0	3.95811373719376	4.17471384158845	14.9484458356373
181000	1326000	6248	0	6.44355907336538	3.9808925721109	17.0414412935919
189000	1326000	6249	0	6.87029486391411	9.64078730193369	11.8333151925008
197000	1326000	6250	0	0.647138250175958	9.55207717817712	27.0763179597041
205000	1326000	6251	0	0.537346678684167	10.3255064686036	1.13218203914402
213000	1326000	6252	0	1.24294294359018	2.12197643349593	3.48816276117123
221000	1326000	6253	0	4.88522956685374	5.84285931233601	10.9159986226298
229000	1326000	6254	0	2.96414943073793	8.13860475191874	13.0545673416251
237000	1326000	6255	0	0.18073391028416	5.14802770147499	2.51263210727801
245000	1326000	6256	0	1.4984851764622	1.46721328062378	12.5216377033397
253000	1326000	6257	0	2.90619155490801	2.96285770841569	20.2094972296126
261000	1326000	6258	0	2.40853453893175	2.06889100685742	3.27743414795936
269000	1326000	6259	0	3.97047458991358	1.32822738724754	8.19036565901803
277000	1326000	6260	0	5.75942292866167	0.777987481592113	8.30712566040638
285000	1326000	6261	0	7.7201916010316	3.80439997778964	14.9556823301429
293000	1326000	6262	0	4.41358438081935	1.0667414541293	9.9589489415072
301000	1326000	6263	0	4.33301012096633	0.73539998344502	12.1424154811558
309000	1326000	6264	0	4.28281230270827	0.30982778609937	8.83275590102236
317000	1326000	6265	0	7.34784996234907	2.75877054559382	11.342240601799
325000	1326000	6266	0	5.98987700587761	4.18491244567929	9.20665481442504
333000	1326000	6267	0	3.13756782637442	1.51629480323898	10.03295351732
341000	1326000	6268	0	1.92868663482243	0.926815683404551	11.8420223140219
349000	1326000	6269	0	1.9578794503819	3.63745911766327	13.4754855765397
357000	1326000	6270	0	1.75670997016144	0.118562099755435	6.39558836661979
365000	1326000	6271	0	2.34444847892315	2.29264429041144	17.6789112867688
373000	1326000	6272	0	0.437246236362063	0	14.9964803410307
429000	1326000	6279	0	0	0	3.85007471121258
437000	1326000	6280	0	2.47150493694736	5.14133271086761	17.1382769964069
-19000	1318000	6519	0	5.39086137747247	0	0
-11000	1318000	6520	0	0	0	0
-3000	1318000	6521	0	0	0	0
5000	1318000	6522	0	0	0	0
13000	1318000	6523	0	0	0	0
21000	1318000	6524	0	0	0	0
29000	1318000	6525	0	0.00675216667023512	0	0
37000	1318000	6526	0	2.20250034245989	0	0
45000	1318000	6527	0	0.272142177931247	0	0
53000	1318000	6528	0	1.07978049692599	0	0
61000	1318000	6529	0	1.40471822679731	0	0
69000	1318000	6530	0	1.66234143446582	0.125643347879519	0
77000	1318000	6531	0	1.93244861715191	3.37824264697772	0.544802196974716
85000	1318000	6532	0	10.2468744741266	0.49506804610119	0.0678779288290139
93000	1318000	6533	0	6.82025035348944	2.02186625443935	1.02846759440158
101000	1318000	6534	0	3.11402510344639	3.89705588603301	3.32009551868258
109000	1318000	6535	0	2.14014516409014	1.25159506331506	5.5408764266411
117000	1318000	6536	0	6.87043619618373	1.5703444928848	4.51833907230539
125000	1318000	6537	0	0.716075335756592	0.195158032272248	6.07912297317344
133000	1318000	6538	0	10.1470309715028	1.6923767986365	8.32671328421806
141000	1318000	6539	0	2.35575317151073	4.59386703029341	25.9297466027039
149000	1318000	6540	0	8.94609520830828	9.90902368026715	11.3044161910709
157000	1318000	6541	0	10.2243227823083	3.18704955928606	18.9091635404833
165000	1318000	6542	0	8.26489449914928	3.91640363834208	21.8830947225306
173000	1318000	6543	0	6.36600110733522	4.5673104355266	18.1282657904035
181000	1318000	6544	0	4.55449195143003	4.42878801337454	12.2963122969059
189000	1318000	6545	0	8.84705708169012	4.5770739870847	18.9688522956775
197000	1318000	6546	0	2.80053264955983	9.63960183565564	18.3673410905853
205000	1318000	6547	0	4.7616264202409	11.7079814096577	19.2401372375227
213000	1318000	6548	0	7.2000449932725	6.58869889470554	7.34421704919176
221000	1318000	6549	0	3.55481452252324	5.29618172155078	6.45794448988879
229000	1318000	6550	0	3.16687937962593	8.85417507628937	7.77140811834843
237000	1318000	6551	0	4.19150400754487	5.60643739770872	24.0007850111547
245000	1318000	6552	0	0.773617261801081	6.26904334725393	6.61286826211651
253000	1318000	6553	0	4.18212177422379	1.81329268413935	10.6814956224579
261000	1318000	6554	0	9.00378147555587	0.908263141759227	1.82916285423647
269000	1318000	6555	0	7.39296162521296	1.9505918506824	2.75656573190517
277000	1318000	6556	0	2.93466643060318	0.388301165703691	3.23525720925809
285000	1318000	6557	0	3.00188817440023	0.472620899395949	6.81128979612909
293000	1318000	6558	0	7.66165912697014	0.113382207632559	4.82077822256753
301000	1318000	6559	0	5.12854545448239	1.79081188530122	6.51700192597706
309000	1318000	6560	0	2.9215347626289	0.41544763318601	6.72228694199857
317000	1318000	6561	0	1.88071623224322	2.88564780853319	7.60214697736766
325000	1318000	6562	0	2.77720387972381	0.312979151181149	8.09527029776904
333000	1318000	6563	0	3.55250412444659	1.34977121419361	13.9977492782169
341000	1318000	6564	0	1.31695336299452	3.49758630685967	17.7691434350183
349000	1318000	6565	0	0.247809277211272	0.425663414964782	5.72429403194327
357000	1318000	6566	0	2.19435437077104	1.75717482197214	6.71647857198622
365000	1318000	6567	0	1.26097933133196	1.60587667023109	21.996016545942
373000	1318000	6568	0	2.67519165073836	1.46696219838862	25.776243142414
413000	1318000	6573	0	1.03118908240585	0	8.08193931160333
421000	1318000	6574	0	4.40847953862361	0.756135605738027	5.92574346666716
429000	1318000	6575	0	9.10574598723253	0.623676900317887	19.8861162032685
437000	1318000	6576	0	2.19886371138248	5.40074975450705	27.3934240466273
-19000	1310000	6815	0	1.58487220460269	0	0
-11000	1310000	6816	0	0.0659791836216096	0	0
-3000	1310000	6817	0	0	0	0
5000	1310000	6818	0	0	0	0
13000	1310000	6819	0	0	0	0
21000	1310000	6820	0	0	0	0
29000	1310000	6821	0	1.31201288857033	0	0
37000	1310000	6822	0	13.4022842446392	0	0
45000	1310000	6823	0	6.73024419307631	0.522454556828786	0
53000	1310000	6824	0	2.50550507562749	0.17906160328152	0
61000	1310000	6825	0	4.41816002718546	0.00515085907032479	0
69000	1310000	6826	0	5.59629661372631	0.000848623377885659	0
77000	1310000	6827	0	6.30591711613555	0.248950115553362	0.000133167764994345
85000	1310000	6828	0	5.20033601096282	1.03065646396649	0.475733703992495
93000	1310000	6829	0	6.56230169802994	0.739753455973321	2.0745997304252
101000	1310000	6830	0	9.91459431666887	2.6266957420651	3.62627418382039
109000	1310000	6831	0	2.95949786934287	0.64481156947665	3.52116439407275
117000	1310000	6832	0	5.58196712822263	2.22288903998574	4.52791217329545
125000	1310000	6833	0	12.9188089187585	5.15409780603573	8.0881001955962
133000	1310000	6834	0	29.6337044592231	5.55543761188211	18.8398193890936
141000	1310000	6835	0	11.3447366755374	8.07106911632507	17.6396363907173
149000	1310000	6836	0	6.02638386768167	4.8965449120377	25.7560313192927
157000	1310000	6837	0	7.30426116588157	4.39373117952608	21.476658976746
165000	1310000	6838	0	9.72411520095807	5.96334553846622	18.7751042310959
173000	1310000	6839	0	5.11998848907124	4.86813578942765	8.78666119965358
181000	1310000	6840	0	11.2328716602585	1.81675287115427	8.90036427689572
189000	1310000	6841	0	13.6895422299644	6.49615743099418	14.594398719617
197000	1310000	6842	0	9.64876795672957	2.6484705783172	18.7988159209879
205000	1310000	6843	0	7.36327549660882	5.76920871925566	8.09154326596853
213000	1310000	6844	0	2.08771360197483	3.47821419146403	20.3139056167197
221000	1310000	6845	0	2.79549688210474	3.82468540141645	13.044551107575
229000	1310000	6846	0	9.22221264249368	1.79450233593697	19.1938583535684
237000	1310000	6847	0	3.35489602237393	1.21597875799116	16.6345725789739
245000	1310000	6848	0	2.83238513875341	8.56282593642716	19.0124549253338
253000	1310000	6849	0	2.55552928254271	2.81774980115842	16.2351147612528
261000	1310000	6850	0	7.36091592669406	0.755116118147081	5.9556931715019
269000	1310000	6851	0	10.2513996346798	0.09137939516861	1.24126006834959
277000	1310000	6852	0	4.57311660462952	0.901075181034883	8.5586029779981
285000	1310000	6853	0	5.91425218864691	0.520740236987726	5.16161206966419
293000	1310000	6854	0	4.84625088419526	2.11595138035122	4.41448754545752
301000	1310000	6855	0	3.49208473901916	1.38699806138482	6.61162615387775
309000	1310000	6856	0	6.86911366346713	0.604842072244887	18.4940805505408
317000	1310000	6857	0	3.11244908489074	0.608418650709324	9.42358923278156
325000	1310000	6858	0	2.49485244194782	2.12240834282393	12.0884619533658
333000	1310000	6859	0	1.53594602996341	3.1011423280739	12.6121312544703
341000	1310000	6860	0	1.45804202095749	0.745161449537254	13.8335991294232
349000	1310000	6861	0	1.95067757308432	0.749896079849103	2.82887877547978
357000	1310000	6862	0	1.46023364662182	1.47507231946369	12.7072066227425
365000	1310000	6863	0	7.1439260967313	0.40957225182915	30.3756039151271
373000	1310000	6864	0	6.56414115943534	0.540888209455266	45.0480550789897
381000	1310000	6865	0	1.3904639452082	3.20710041554298	10.379269196128
389000	1310000	6866	0	4.76150527594776	0.997934311809111	11.4956403307996
397000	1310000	6867	0	5.71878243187417	0	21.1881303962768
405000	1310000	6868	0	3.03190535857941	0.34571402812077	25.7581438921468
413000	1310000	6869	0	3.31181587893694	0	16.8671300206875
421000	1310000	6870	0	4.18284704718241	1.0702562421012	10.4394759244797
429000	1310000	6871	0	3.35052285426522	1.49133963883742	11.5928948329651
437000	1310000	6872	0	4.45376929104686	2.07180073750221	32.000324132994
445000	1310000	6873	0	23.8919581504512	3.13547392212161	0
453000	1310000	6874	0	4.17730037836634	0	23.2079963781042
-19000	1302000	7111	0	1.35118050066035	0	0
-11000	1302000	7112	0	0	0	0
-3000	1302000	7113	0	0	0	0
5000	1302000	7114	0	0	0	0
13000	1302000	7115	0	0.398552102463951	0	0
21000	1302000	7116	0	0.518810619649699	0	0
29000	1302000	7117	0	6.81358708057573	0	0
37000	1302000	7118	0	14.4191208949237	0	0
45000	1302000	7119	0	11.656216531151	0	0
53000	1302000	7120	0	5.54541226026256	0	0
61000	1302000	7121	0	5.23226413554001	0	0
69000	1302000	7122	0	5.65506549947463	0.0407857258692769	0
77000	1302000	7123	0	13.9693509094628	0.260230551199051	2.82571373639724
85000	1302000	7124	0	2.05461996907255	1.43104769342272	0.953713698728933
93000	1302000	7125	0	2.5638364862453	0.545552915680606	5.97165060865368
101000	1302000	7126	0	0.494052302245374	0.551818370536705	2.66075946814479
109000	1302000	7127	0	1.25308560710682	1.43566914270115	3.09751259564671
117000	1302000	7128	0	5.5186326417497	3.22081537928436	9.53406264002876
125000	1302000	7129	0	14.8522948996249	13.5624296377887	10.6133647790588
133000	1302000	7130	0	6.7758732155567	3.79210377975314	12.8914445461646
141000	1302000	7131	0	11.7127839268653	7.70743194553038	14.1645517307516
149000	1302000	7132	0	15.9306636290991	3.73993109475018	18.4074852694188
157000	1302000	7133	0	12.8516648277609	5.7275025596895	25.687663107687
165000	1302000	7134	0	5.10932835673369	6.56353446084987	23.6502225818385
173000	1302000	7135	0	13.3737672139605	3.29472923097761	10.8626191667896
181000	1302000	7136	0	16.4636415775197	3.96884715303697	14.7708829008958
189000	1302000	7137	0	8.44628864923724	6.12672798586275	15.1623424074657
197000	1302000	7138	0	5.04493886088447	3.93297887873821	12.6572141340657
205000	1302000	7139	0	11.0230531772858	3.11288605282649	24.7987304258995
213000	1302000	7140	0	2.55497843791844	3.94610561765803	12.2927955223202
221000	1302000	7141	0	7.98357875427779	4.99140673817449	11.4836952401517
229000	1302000	7142	0	9.10463495410652	2.5549493834231	13.7149759754692
237000	1302000	7143	0	6.46560024736143	5.82423135450538	19.4192365922872
245000	1302000	7144	0	11.1304714131332	3.68633437032742	15.6326538843794
253000	1302000	7145	0	6.7193082416682	4.64651618431864	20.6460407646095
261000	1302000	7146	0	1.31932585931315	1.94898194848506	6.44745398953735
269000	1302000	7147	0	5.03859989889713	0.184707231015664	3.38012513585669
277000	1302000	7148	0	7.48140621370746	0.252104550042187	1.1727331991232
285000	1302000	7149	0	5.03355791053118	0.722626021755001	2.33657118646717
293000	1302000	7150	0	6.22069708713768	0.514482906301527	7.16374868805614
301000	1302000	7151	0	3.16893113290995	0.301734338539117	8.07796932762162
309000	1302000	7152	0	10.6453993802804	1.16629854227313	17.6682377467142
317000	1302000	7153	0	8.52171986141114	1.40550122290156	11.3434917478693
325000	1302000	7154	0	8.21831059946703	2.88327014580283	10.5800941019098
333000	1302000	7155	0	3.03287621367232	1.70679389499665	17.0882142631767
341000	1302000	7156	0	4.93131726266931	1.78857559652806	26.5780646981943
349000	1302000	7157	0	2.54615893342416	0.592908982352451	21.6463593967297
357000	1302000	7158	0	9.95412754999293	0.451627566442942	17.3227085946819
365000	1302000	7159	0	7.65335988156249	4.15323542087011	41.8779322355879
373000	1302000	7160	0	14.4925356586614	3.26100981163945	22.9585395200298
381000	1302000	7161	0	11.4248977489906	5.99166099968869	20.3251532215279
389000	1302000	7162	0	4.77759757915006	1.02450041313823	24.5798946715715
397000	1302000	7163	0	6.70741651723657	0.606260761068716	27.6898243584838
405000	1302000	7164	0	10.3282302635629	1.19890447318709	27.6209236356064
413000	1302000	7165	0	3.88404987622113	0.328023268496009	9.14185300010059
421000	1302000	7166	0	3.90545550810179	0.0397662434434889	2.87058586841771
429000	1302000	7167	0	1.76845104074417	0.143848166289578	5.78564055384813
437000	1302000	7168	0	4.90270880712937	1.12212597470587	6.6756455206881
445000	1302000	7169	0	1.78377536617313	0	7.50524682154655
453000	1302000	7170	0	5.16525874529393	0.0436232041073066	4.2900501956304
461000	1302000	7171	0	7.54706713112713	0	8.71175071256504
469000	1302000	7172	0	14.4135166173973	1.07257167080162	20.8047081770949
477000	1302000	7173	0	4.63471549470158	0	14.4633942181541
485000	1302000	7174	0	3.18084596443087	0.0928553684126791	6.28516126984957
493000	1302000	7175	0	1.38341364461046	5.89185028946157	14.0399730719188
-19000	1294000	7407	0	4.73265338829353	0	0
-11000	1294000	7408	0	0	0	0
-3000	1294000	7409	0	0	0	0
5000	1294000	7410	0	0	0	0
13000	1294000	7411	0	0.00262106373653994	0	0
21000	1294000	7412	0	0.890936546304492	0	0
29000	1294000	7413	0	19.0214300516372	0	0
37000	1294000	7414	0	2.20124511688587	0	0
45000	1294000	7415	0	0.0640852488603423	0	0
53000	1294000	7416	0	1.00217219459351	0	0
61000	1294000	7417	0	0.300512004654197	0	0
69000	1294000	7418	0	11.7226789749699	0.0757034831809228	0
77000	1294000	7419	0	12.3936023369848	1.35975074553528	0.969804705483148
85000	1294000	7420	0	6.99492592488823	0.49537601497156	0.764791349413457
93000	1294000	7421	0	1.71943988057304	2.64736195140277	6.39437382275026
101000	1294000	7422	0	0.853812339598707	2.98701588738178	4.97854805040278
109000	1294000	7423	0	1.71654995937824	0.0512373328084909	6.53344828877911
117000	1294000	7424	0	2.53462535880936	0.0254976154312203	8.69787260460776
125000	1294000	7425	0	8.34302098488277	2.56863252527052	5.96151453741116
133000	1294000	7426	0	23.0138590541589	5.13531558834965	4.72802731779951
141000	1294000	7427	0	21.6836255317952	5.29766829404215	7.46095837950384
149000	1294000	7428	0	14.7230045873296	2.46098854069187	24.5526897777485
157000	1294000	7429	0	7.89284314133671	4.77286913132945	8.16248789665767
165000	1294000	7430	0	4.8927891324977	8.13651594691535	15.3762704393847
173000	1294000	7431	0	18.0097852101376	6.98461433828137	12.9363454570804
181000	1294000	7432	0	6.64811437863472	8.30890425373601	8.30860213316049
189000	1294000	7433	0	6.54592136982154	9.70827111555694	10.6684527423592
197000	1294000	7434	0	5.1923208780093	6.37510579547253	11.2904472696676
205000	1294000	7435	0	8.01237848590271	3.88573165725284	12.1623630026971
213000	1294000	7436	0	10.0081879143943	4.24308770687248	8.1067965867656
221000	1294000	7437	0	5.14884089706388	2.53297341247708	15.0122267749649
229000	1294000	7438	0	3.54706200562721	5.54139249674757	16.2892568611496
237000	1294000	7439	0	5.4660499039479	1.91746108751119	3.61619435111163
245000	1294000	7440	0	6.09320707624805	6.41899752274355	11.6433866429588
253000	1294000	7441	0	1.89868145755473	0.418808933134103	14.4057893797372
261000	1294000	7442	0	1.83120003650258	0.619367498612421	11.9078382170147
269000	1294000	7443	0	2.36617580373421	0.154221857099917	3.05776542623862
277000	1294000	7444	0	4.66280893875912	0.245307165030553	1.24652445457283
285000	1294000	7445	0	3.36104343649795	1.34807436892434	5.9873606179565
293000	1294000	7446	0	5.01924926891068	0.944923213040384	4.77770293599532
301000	1294000	7447	0	1.86279242892566	0.597073677962273	2.28904573840145
309000	1294000	7448	0	3.27725523104523	1.68327228941471	7.7225503931893
317000	1294000	7449	0	6.45933228676716	1.22779367432735	13.0139101187118
325000	1294000	7450	0	1.11487680765743	4.95567509121864	6.76793680573298
333000	1294000	7451	0	3.91664665632254	0.745000968063019	12.720859439016
341000	1294000	7452	0	3.50135436885872	0.413183327669224	9.21129098994366
349000	1294000	7453	0	15.8105643616289	0.927685684124517	23.5128008323919
357000	1294000	7454	0	6.14600332912772	1.63924282654494	10.0895362566935
365000	1294000	7455	0	9.69313633165409	0.670304605793876	9.13886515352385
373000	1294000	7456	0	2.69248680158157	0.280967765697858	9.28249000260135
381000	1294000	7457	0	1.46191458033921	1.29577762646257	7.95701637367265
389000	1294000	7458	0	1.57103961154276	5.45896245938061	10.0830067338604
397000	1294000	7459	0	2.76537125033271	1.09002516080372	5.50557923824949
405000	1294000	7460	0	2.00513105621469	0.444531295267304	3.75146842110067
413000	1294000	7461	0	1.37467516820138	0.177544281695425	3.25800571570681
421000	1294000	7462	0	0.811512403701734	0.685239855835414	0.916758592490719
429000	1294000	7463	0	1.33761558684995	0.026520463490477	0.31370411642669
437000	1294000	7464	0	3.40826887991015	0.00380735722708259	9.10194937979439
445000	1294000	7465	0	3.39199961396916	0.711599339927592	9.28766806859946
453000	1294000	7466	0	11.5400455002925	0.983396244428416	15.1102901382786
461000	1294000	7467	0	17.036330060926	0.25168352863245	14.1163194056801
469000	1294000	7468	0	3.35387969772098	1.46304091678628	14.3200101721442
477000	1294000	7469	0	7.09395218632855	1.55457543967925	13.6929566026842
485000	1294000	7470	0	11.1111539633841	1.19451290413875	17.5259309798367
493000	1294000	7471	0	11.5629557702045	2.91921625885539	15.5496371596777
501000	1294000	7472	0	1.73885391763677	2.15049364915968	8.48041605400812
509000	1294000	7473	0	1.34521430295294	0	13.5429785853419
517000	1294000	7474	0	2.12209166955043	0.843565607663862	21.1936634903082
525000	1294000	7475	0	3.04035259735966	0	35.012510523995
-19000	1286000	7703	0	0.896243160014978	0	0
-11000	1286000	7704	0	0.0149653170242899	0	0
-3000	1286000	7705	0	0	0	0
5000	1286000	7706	0	0	0	0
13000	1286000	7707	0	0	0	0
21000	1286000	7708	0	0	0	0
29000	1286000	7709	0	0.506091126376805	0	0
37000	1286000	7710	0	3.87378409939393	0	0
45000	1286000	7711	0	0.389020634940722	0	0
53000	1286000	7712	0	0.0309997539028356	0	0
61000	1286000	7713	0	5.30458254014642	0.0410533693414072	0
69000	1286000	7714	0	18.7798517738027	0.671129329879023	0.505236384085289
77000	1286000	7715	0	1.33154595728963	1.28340738998172	1.46220653301582
85000	1286000	7716	0	3.19285421765991	1.38384014268294	5.3895493279777
93000	1286000	7717	0	3.61296970627453	2.72034284117013	2.91479925128962
101000	1286000	7718	0	2.22852085455907	3.75935070675312	6.87593870073671
109000	1286000	7719	0	3.21618287043685	1.28708686533471	5.02481809446985
117000	1286000	7720	0	0.223762897275772	1.3256296090757	7.16860304666527
125000	1286000	7721	0	1.38700306216458	3.17861611663223	7.10290527176752
133000	1286000	7722	0	7.90756696879605	0.160852363729325	17.7703542476378
141000	1286000	7723	0	2.17653482947128	0.832148949508897	8.4864852262599
149000	1286000	7724	0	8.25475769458287	9.69879417713995	11.0405699005307
157000	1286000	7725	0	6.8732839238843	1.56215007010653	14.7689631790649
165000	1286000	7726	0	7.09555767169757	4.84100329248573	6.2491783862022
173000	1286000	7727	0	3.15441021246047	6.28229170475389	17.7564629101023
181000	1286000	7728	0	7.02813436512355	2.72653920260737	13.4136079980873
189000	1286000	7729	0	13.7315706354984	0.990607958701408	3.1735552320224
197000	1286000	7730	0	5.24619895658954	2.777251177016	5.84254112030518
205000	1286000	7731	0	15.4986287897972	1.07999144360392	15.236033168844
213000	1286000	7732	0	15.8761997511754	2.53671607275109	22.0108417139921
221000	1286000	7733	0	4.53330046640132	4.19539860092509	23.3831115958252
229000	1286000	7734	0	6.64057010952319	5.6674355730559	19.8190401277434
237000	1286000	7735	0	1.71710952815954	11.6482580951829	16.2537417420141
245000	1286000	7736	0	4.81644785281876	9.39077365904971	10.8684952140944
253000	1286000	7737	0	1.14728232983083	1.84621840216708	18.4926026662491
261000	1286000	7738	0	5.14096240713514	1.21120061608706	16.6127291511744
269000	1286000	7739	0	2.3139118925263	0.640945262069106	11.4696972647486
277000	1286000	7740	0	5.86819414406595	1.52862700019215	8.92182996497546
285000	1286000	7741	0	5.07530384298402	2.32798535807826	5.89448089209045
293000	1286000	7742	0	2.23277814382056	0.531902302286052	3.46510457638073
301000	1286000	7743	0	4.2384828904977	0.373924917018242	8.20432092110909
309000	1286000	7744	0	2.8491951628165	1.59826118754866	13.3700423352389
317000	1286000	7745	0	6.12423499214714	1.44081236614029	5.938755737256
325000	1286000	7746	0	2.4035766799398	2.48758030137011	5.62496899287768
333000	1286000	7747	0	1.99179871886051	4.83541140435963	11.2098126174894
341000	1286000	7748	0	2.9391695409006	1.93937189440616	8.57032636560141
349000	1286000	7749	0	4.70192608314045	0.64979992114757	4.41095921079599
357000	1286000	7750	0	2.7694125261147	2.04516196372566	10.5703866578531
365000	1286000	7751	0	5.22352702546578	0.779514348456498	5.71079259246796
373000	1286000	7752	0	0.600547259476939	0.806456969261428	4.52820920931228
381000	1286000	7753	0	1.45080882301263	0.795652106180019	10.2169647536934
389000	1286000	7754	0	5.12341415826381	0.904422686749471	11.8236063823298
397000	1286000	7755	0	2.64361623339878	1.22409055422522	8.60291206632586
405000	1286000	7756	0	3.31021140648986	1.27902989423249	8.38913678572992
413000	1286000	7757	0	1.90758245363252	0.928186498291396	3.67399642696502
421000	1286000	7758	0	5.26822062302342	0.286427506830511	3.71920598682546
429000	1286000	7759	0	0.670259146444767	0.0961632527098167	12.1731839390306
437000	1286000	7760	0	2.84666123179346	0.0587424720828481	6.33103367012163
445000	1286000	7761	0	6.24430459627457	1.72386469046954	9.54592993554272
453000	1286000	7762	0	10.9183498846774	0.314349905131531	23.052901533606
461000	1286000	7763	0	15.2686181545097	0.813975244955557	19.7419160416324
469000	1286000	7764	0	7.66262091028512	0.544156151383678	14.2018702189287
477000	1286000	7765	0	4.55720967258141	0.984797889760326	12.1942462474649
485000	1286000	7766	0	6.00248526351944	1.54680294599997	9.54674174410594
493000	1286000	7767	0	8.58115541294476	0.17580155836733	10.8952101140214
501000	1286000	7768	0	9.7735291619489	4.12811849298969	18.0607558200675
509000	1286000	7769	0	9.21420832479363	0.697890668886547	30.6930530047678
517000	1286000	7770	0	6.28836875719091	9.2382894081904	13.8100485606637
525000	1286000	7771	0	6.97387302952884	0.819401894312395	8.24248633909433
533000	1286000	7772	0	0	0	3.22889185682079
-19000	1278000	7999	0	1.06391285038682	0	0
-11000	1278000	8000	0	0	0	0
-3000	1278000	8001	0	0.334885231381993	0	0
5000	1278000	8002	0	0	0	0
13000	1278000	8003	0	0	0	0
21000	1278000	8004	0	2.53079659358676	0	0
29000	1278000	8005	0	1.35918168431758	0	0
37000	1278000	8006	0	0.0592636187923281	0	0
45000	1278000	8007	0	0.334659141999182	0	0
53000	1278000	8008	0	0.214916203697665	0	0
61000	1278000	8009	0	3.05678931510594	0	0
69000	1278000	8010	0	12.4370266559496	5.80488761143878	0.118728311971849
77000	1278000	8011	0	9.90904173269523	2.70912803320731	1.73436464477012
85000	1278000	8012	0	4.28276616845372	0.716316990297036	2.51322691580722
93000	1278000	8013	0	3.48169694333169	0.557779011689209	8.17101360604388
101000	1278000	8014	0	5.10961461837892	1.00990064299179	6.07882988496764
109000	1278000	8015	0	0.90619475763161	1.64775379552191	9.92979134569439
117000	1278000	8016	0	0.936649396497291	0.812426971213115	7.88677612330543
125000	1278000	8017	0	0.310200149169299	0.867861853903517	14.7183186070377
133000	1278000	8018	0	4.92147268587251	0.103083280815762	7.88225394953296
141000	1278000	8019	0	3.56072519299582	0.241489445523316	12.1287323524602
149000	1278000	8020	0	3.20483523761199	2.39432107734463	8.400276820538
157000	1278000	8021	0	9.46072271083757	0.527144137796978	2.97929048021716
165000	1278000	8022	0	3.30879544081954	2.21641850611139	6.57577225778132
173000	1278000	8023	0	2.27863049511046	2.90844245150188	9.1973863761696
181000	1278000	8024	0	4.08532857118754	2.47078006854676	6.33579937037414
189000	1278000	8025	0	2.01905389355311	0.450439473920293	7.23907689027534
197000	1278000	8026	0	17.6304363829741	3.82392394118914	17.1796353058003
205000	1278000	8027	0	13.3240703799969	2.91655315177692	13.6334635125015
213000	1278000	8028	0	5.83291443439621	4.42591541718984	12.8351253160011
221000	1278000	8029	0	6.31494749607374	0.457436683722022	13.2961173525847
229000	1278000	8030	0	14.4422166371357	1.96196073375563	13.9833150978127
237000	1278000	8031	0	3.37307973925137	3.90258347731057	13.5211079344451
245000	1278000	8032	0	6.50556303305197	2.72991961939779	11.0219937366516
253000	1278000	8033	0	4.33973153630673	2.81639774521775	11.9837077648583
261000	1278000	8034	0	6.19388516892286	6.91684234290117	11.4663499881709
269000	1278000	8035	0	2.58214991437192	1.71321892957509	10.8874353288572
277000	1278000	8036	0	9.79988874581871	2.34323615229541	21.3377811616799
285000	1278000	8037	0	2.739467255378	1.83473095742894	15.2035124606736
293000	1278000	8038	0	6.15627127118318	2.6402023565644	10.1012989670286
301000	1278000	8039	0	2.43124600660568	0.956038250097948	12.0170166906494
309000	1278000	8040	0	2.92748661431125	1.17138291521287	5.60648700537653
317000	1278000	8041	0	5.35172570231851	2.20814612660792	3.87378062490917
325000	1278000	8042	0	3.33756691987656	1.21262641054075	4.86244739458689
333000	1278000	8043	0	2.14055941142441	2.92397726443956	9.03100407647972
341000	1278000	8044	0	4.54624357940409	5.25999573395223	13.6693304099349
349000	1278000	8045	0	8.67635590430356	1.00396588117375	15.8704822535718
357000	1278000	8046	0	3.7463746839489	10.6727176472254	18.3204737863414
365000	1278000	8047	0	2.03169559207136	0.497661443189228	9.92631779237708
373000	1278000	8048	0	1.8222618757594	1.03031345276625	8.84767297388758
381000	1278000	8049	0	1.31893970669647	0.964474317316787	6.51314834879183
389000	1278000	8050	0	3.56074249780471	2.82198760658037	10.9492284210948
397000	1278000	8051	0	2.24679587669138	1.11399466923382	12.8517979709293
405000	1278000	8052	0	3.42220625689378	1.19694112727006	9.19504557611593
413000	1278000	8053	0	5.00456783321433	1.75111529358034	6.30334318388588
421000	1278000	8054	0	3.2145552687391	0.463075118639979	5.33781165702523
429000	1278000	8055	0	1.23422225297124	0.771235105274662	15.0804898401148
437000	1278000	8056	0	8.55009769204051	0.169038733682354	18.6151772107793
445000	1278000	8057	0	5.101331556281	0.677177158235241	6.63588928208808
453000	1278000	8058	0	2.43303912047233	0.134346137386331	9.83281954194092
461000	1278000	8059	0	8.11409749813844	0.091044919748361	14.121490736726
469000	1278000	8060	0	5.77755978091661	1.73450331269434	9.18384119099112
477000	1278000	8061	0	6.50203012966506	1.14113883966655	18.8354556480682
485000	1278000	8062	0	5.97669136698341	1.07758528727416	13.7143834666592
493000	1278000	8063	0	10.9764727311823	0.161230510028895	12.9818706750143
501000	1278000	8064	0	18.1092059170191	1.44799886890025	24.8674737910885
509000	1278000	8065	0	3.42452886145544	0	17.5255881980961
-19000	1270000	8295	0	1.37292421489865	0	0
-11000	1270000	8296	0	2.87621970443219	0	0
-3000	1270000	8297	0	0.0886807891713998	0	0
5000	1270000	8298	0	1.3174517192742	0	0
13000	1270000	8299	0	1.20600853786611	0	0
21000	1270000	8300	0	8.25486996189664	0	0
29000	1270000	8301	0	4.47860572793192	0	0
37000	1270000	8302	0	8.46405231659779	0	0
45000	1270000	8303	0	9.21546285912119	0	0
53000	1270000	8304	0	0.825550521771466	0	0
61000	1270000	8305	0	2.53658592375186	0.663146293697422	0.000854739831498094
69000	1270000	8306	0	3.45217086138809	0.225337293506053	0.0980453943698857
77000	1270000	8307	0	0.793005783314221	0.925820686602533	0.442600989466827
85000	1270000	8308	0	2.39185768674378	2.38506574581183	5.03043906394213
93000	1270000	8309	0	3.61813673412698	2.80368372038567	3.35536795706071
101000	1270000	8310	0	4.29836531611308	2.22545804000553	8.36004391090632
109000	1270000	8311	0	0.736581933916999	2.89897564860908	6.67456728859348
117000	1270000	8312	0	8.80362432361	2.26783395522541	4.69731825028641
125000	1270000	8313	0	19.0356596361528	0.21585179150182	13.1850306766278
133000	1270000	8314	0	14.1831466070396	0.0602171740793715	14.718240612932
141000	1270000	8315	0	3.40142860911305	0.102598123802936	7.95312226604254
149000	1270000	8316	0	4.34750809748934	0.0807298623148562	4.89098462901212
157000	1270000	8317	0	2.74683860851901	0.506746759765594	6.7447205845113
165000	1270000	8318	0	12.4094125324599	2.26267536787592	10.7316485748124
173000	1270000	8319	0	2.80418001744791	3.97119652873686	7.5373632567734
181000	1270000	8320	0	2.58516956197365	1.01677530172305	0.199018227269332
189000	1270000	8321	0	3.64304157957418	2.64590108162929	12.9875829341173
197000	1270000	8322	0	1.2332303633992	1.4977340631884	9.83107306608695
205000	1270000	8323	0	1.41033287725951	5.71818379761342	6.78637329110932
213000	1270000	8324	0	0.758559281509939	1.19524762977906	6.74432466757315
221000	1270000	8325	0	14.4996379759365	0.481856659177924	16.1975593161956
229000	1270000	8326	0	11.4787329240632	0.797987513425729	10.2799885426989
237000	1270000	8327	0	9.13033646244568	5.16496746576119	18.5373238704825
245000	1270000	8328	0	6.0609983023917	1.8865044920609	16.7997792786817
253000	1270000	8329	0	3.07170146375152	2.30979033141138	12.5516706617129
261000	1270000	8330	0	7.27539664041496	6.02352707921668	13.4679621894269
269000	1270000	8331	0	4.92930370246283	2.3474247931837	13.8217278346045
277000	1270000	8332	0	6.75338975336011	0.634163353527195	29.9393450797958
285000	1270000	8333	0	9.14810711940062	6.42079959716497	14.4532964522219
293000	1270000	8334	0	3.79292482732351	3.53843074555331	18.7342025492561
301000	1270000	8335	0	1.95084452502118	1.58988438687668	27.9106093979257
309000	1270000	8336	0	1.73260758213151	1.02399581141039	4.26931690110873
317000	1270000	8337	0	8.71377423074508	0.592068249920127	5.47089522843972
325000	1270000	8338	0	1.3610189607436	1.03937688109072	13.6244399698557
333000	1270000	8339	0	7.59668751053205	1.45607557641855	12.6910213291327
341000	1270000	8340	0	2.95719016177384	3.19208031181413	7.61889462042046
349000	1270000	8341	0	8.73484088771297	1.53996466331418	7.41704983001923
357000	1270000	8342	0	6.50661182021311	1.17891205486151	17.0829180185421
365000	1270000	8343	0	0.853836388022848	2.97000086110357	10.4126720691548
373000	1270000	8344	0	2.18576007479772	0.424401452244298	9.59809000212767
381000	1270000	8345	0	1.97205177832024	0.108545724784482	10.4388398182112
389000	1270000	8346	0	1.82874704615499	0.832993064046531	8.1571033022198
397000	1270000	8347	0	1.29227537322131	1.52662867591571	10.1963454633733
405000	1270000	8348	0	2.28760349807757	2.16312210663889	12.0315565515752
413000	1270000	8349	0	5.6684194338899	1.16262829601959	12.452154336532
421000	1270000	8350	0	5.39791414949167	0.127243250652959	11.4286818223454
429000	1270000	8351	0	2.2277855818303	0.0739352923044884	8.47899871017945
437000	1270000	8352	0	2.08812372766408	0.395226510560131	6.05086896411412
445000	1270000	8353	0	1.9784442253448	0.202304942447907	8.54397969990217
453000	1270000	8354	0	3.17821917338814	0.746680901867188	14.3130507111549
461000	1270000	8355	0	10.8039129416558	0.530009878945821	19.9134984625888
469000	1270000	8356	0	7.27832327187329	0.102282968730655	24.5832378630225
477000	1270000	8357	0	13.1081051925716	0	28.2239831082885
485000	1270000	8358	0	2.97260542716184	0	17.5448112009596
493000	1270000	8359	0	5.27886692231657	0.258643167083773	7.68443877144343
501000	1270000	8360	0	19.2645098948335	0	0
-27000	1262000	8590	0	16.5713837399312	0	0
-19000	1262000	8591	0	0	0	0
-11000	1262000	8592	0	0.0209803793631264	0	0
-3000	1262000	8593	0	0	0	0
5000	1262000	8594	0	0	0	0
13000	1262000	8595	0	0	0	0
21000	1262000	8596	0	0	0	0
29000	1262000	8597	0	0.238703219624481	0	0
37000	1262000	8598	0	0.155436946977752	0	0
45000	1262000	8599	0	0	0	0
53000	1262000	8600	0	7.95429917425075	0	0
61000	1262000	8601	0	10.0613604137226	0.161016166531956	0.502121105802664
69000	1262000	8602	0	4.11587896596421	0.255646109385733	0.299249762710424
77000	1262000	8603	0	13.6487958346971	0.366786962224336	2.39958857558776
85000	1262000	8604	0	1.83560332721363	1.02940792651361	3.23149537294998
93000	1262000	8605	0	6.06079274151035	0.228293283084056	15.2329445975353
101000	1262000	8606	0	9.93847991227043	2.12635241914016	11.993886518879
109000	1262000	8607	0	5.01420241680676	0.614942650338124	5.2749216020351
117000	1262000	8608	0	3.94410573906929	0.955412460149832	9.93481848793867
125000	1262000	8609	0	8.44951924913271	2.16114617055883	6.95225159147782
133000	1262000	8610	0	3.51457005201575	0.730514713470885	5.43283842609373
141000	1262000	8611	0	1.78082072624686	0.442138674339748	16.7414868687654
149000	1262000	8612	0	4.17704683781931	0.423005596619874	10.9468544427726
157000	1262000	8613	0	1.86990875765487	0.707084123111409	11.1475216629843
165000	1262000	8614	0	0.718307463506891	1.74276373933096	17.9180653203743
173000	1262000	8615	0	0.00374601183838023	12.3901519869266	58.9434329768033
181000	1262000	8616	0	0.704880542608297	0.91979023623845	6.21146840486324
189000	1262000	8617	0	2.65700845209448	0.178802769343078	5.95065261183472
197000	1262000	8618	0	3.60985228088863	7.25560924117761	5.40860386101196
205000	1262000	8619	0	8.08123045179109	2.11029934583396	12.5874062580227
213000	1262000	8620	0	8.58202877115649	2.27681955554283	10.4731775254885
221000	1262000	8621	0	26.1934583085776	0.780478115224643	19.5306513925899
229000	1262000	8622	0	25.4341565867516	2.84308964042389	12.051439351081
237000	1262000	8623	0	22.71795546648	3.78855369565896	31.5702518837301
245000	1262000	8624	0	16.977446320663	3.66892320805633	21.4126878617678
253000	1262000	8625	0	6.23031586342041	6.08620833842756	16.138002504659
261000	1262000	8626	0	8.40610044301259	6.01169719752189	24.1161403407881
269000	1262000	8627	0	10.009204702604	4.55435728616656	30.1612639475235
277000	1262000	8628	0	5.05913186896866	1.66938997346994	24.3840762959644
285000	1262000	8629	0	9.47017616185528	1.17731038487662	23.210139839618
293000	1262000	8630	0	14.6228911835959	1.36111147761499	29.9455505417432
301000	1262000	8631	0	9.36691103624118	0.481394808477898	48.4807380748855
309000	1262000	8632	0	13.9582008208312	1.09242936930051	26.1520680450652
317000	1262000	8633	0	8.30613802779358	2.68303473206367	13.7515751097919
325000	1262000	8634	0	10.0771498217323	1.57245599545599	13.6892687458659
333000	1262000	8635	0	5.91299322614982	0.761846475002982	9.91677978364261
341000	1262000	8636	0	4.71935005017754	2.58422939409566	7.60345444701891
349000	1262000	8637	0	1.94557251538242	1.64937532467774	7.5825800857787
357000	1262000	8638	0	0.858326530190953	1.35312725226394	6.85832864408319
365000	1262000	8639	0	3.1703892155238	2.79748899092202	12.3269058786349
373000	1262000	8640	0	1.29085285318148	2.15870521520372	16.4757689840648
381000	1262000	8641	0	3.14085660548868	3.30539151759378	11.9466069075746
389000	1262000	8642	0	1.45773981303813	0.0134400401810046	10.5967268371413
397000	1262000	8643	0	1.47150901067349	0.257954069474447	15.6768830092452
405000	1262000	8644	0	1.64493400846937	0.6404224327576	9.77925656519312
413000	1262000	8645	0	3.9286876589823	0.174979137920768	11.6744185306601
421000	1262000	8646	0	10.2625558759353	1.30029485180266	33.0431862161107
429000	1262000	8647	0	7.5130086407559	0	20.6359835354794
437000	1262000	8648	0	7.97852606214899	0	14.7196955861503
445000	1262000	8649	0	8.53806954415371	0	14.4782760116421
453000	1262000	8650	0	6.97019215668681	0	9.00731684518983
461000	1262000	8651	0	3.9344778141798	0	9.37236126915535
469000	1262000	8652	0	15.8126395112584	0	2.24231901216982
-27000	1254000	8886	0	6.67595676420938	0	0
-19000	1254000	8887	0	0.314915249202568	0	0
-11000	1254000	8888	0	0	0	0
-3000	1254000	8889	0	0	0	0
5000	1254000	8890	0	0	0	0
13000	1254000	8891	0	3.62053537662453	0	0
21000	1254000	8892	0	0	0	0
29000	1254000	8893	0	0.197356293158824	0	0
37000	1254000	8894	0	0	0	0
45000	1254000	8895	0	0.0225194067276005	0	0
53000	1254000	8896	0	18.4149553423972	0.0338096821555236	0.00466622324622103
61000	1254000	8897	0	12.1877362173052	4.24108879770121	3.49245725849148
69000	1254000	8898	0	12.42621757737	0.212522277980323	4.4446972210055
77000	1254000	8899	0	3.83184260772936	0.00947943840490525	5.1559441497751
85000	1254000	8900	0	4.82216573303573	0.842906233127825	11.8244446572627
93000	1254000	8901	0	7.54075330785607	0.0540750787155154	15.6569939021676
101000	1254000	8902	0	2.0841188385982	1.56275114548204	17.2098477856762
109000	1254000	8903	0	4.7721142439643	0.974995070297804	11.6028815413767
117000	1254000	8904	0	0.873927100426656	2.83650461734746	7.34757709611316
125000	1254000	8905	0	8.20767111420202	2.81516390914872	9.15887733090148
133000	1254000	8906	0	9.16394112576071	0.883597967964657	12.0978621804845
141000	1254000	8907	0	15.6464704794173	0.535210010241664	10.6412793375448
149000	1254000	8908	0	3.73502403945499	0.141300795824516	11.3448982244496
157000	1254000	8909	0	9.28221595304426	0.276723511396503	16.868112400204
165000	1254000	8910	0	4.7683708767411	1.62488123270399	13.2511798122673
173000	1254000	8911	0	0.617004268952782	2.16329062570605	8.55976062138418
181000	1254000	8912	0	0.944511510245483	2.71387888007873	9.59499938811716
189000	1254000	8913	0	0.866359873898749	2.66231982214193	14.1909327211797
197000	1254000	8914	0	2.0528840613268	2.651967638852	10.0710228441911
205000	1254000	8915	0	11.109054159426	5.12590657177009	14.4697307227841
213000	1254000	8916	0	7.03496690803856	2.12312342097872	8.80559711782555
221000	1254000	8917	0	21.0358215456889	3.32253089769203	10.3365410116469
229000	1254000	8918	0	18.1997994837372	1.43090141849246	21.8988495200278
237000	1254000	8919	0	8.08037666699189	4.14024296890059	12.0370771113927
245000	1254000	8920	0	21.302489780254	5.16640509229395	24.9082685772575
253000	1254000	8921	0	16.4305325551028	3.9178637870487	12.9944850635593
261000	1254000	8922	0	16.1990827386661	2.00694799313146	26.2842389551831
269000	1254000	8923	0	25.7984651703079	2.96301653136234	23.6379906333205
277000	1254000	8924	0	6.62640781314487	4.44133850390176	16.2804898262768
285000	1254000	8925	0	6.37908901754104	6.16582921319168	14.2482721130883
293000	1254000	8926	0	6.90071115481791	7.21372178957563	14.3450215882612
301000	1254000	8927	0	9.71688021273942	0.812000200660413	9.87086663192794
309000	1254000	8928	0	13.5253016627998	1.25152680335275	22.3874956523478
317000	1254000	8929	0	4.61154861298711	2.30726312899798	10.2895594047912
325000	1254000	8930	0	4.97563102237876	1.98539586156407	4.67831626608641
333000	1254000	8931	0	5.34110598719136	2.8282666242423	8.14655363796486
341000	1254000	8932	0	2.83460798116355	4.22617492491016	14.7476289547506
349000	1254000	8933	0	7.08307295752611	2.74311218110094	20.429547751354
357000	1254000	8934	0	3.1290614247871	3.04539413910979	11.2271204347512
365000	1254000	8935	0	0.633542636213111	5.54189814203183	6.91366159659279
373000	1254000	8936	0	4.34018053742349	4.08656954024398	20.9361297881683
381000	1254000	8937	0	1.88830306801393	1.59661972020411	12.4359802155118
389000	1254000	8938	0	3.68351822770373	0.624881228029429	8.90633462928476
397000	1254000	8939	0	6.49505804608375	3.40373322011399	16.721099856212
405000	1254000	8940	0	13.813566211444	1.96304475399276	22.4506615155559
413000	1254000	8941	0	10.9697353302991	0.327769875219049	16.1164328420425
421000	1254000	8942	0	13.0545144632023	0.327903149690211	23.5935228263719
429000	1254000	8943	0	7.94077284954791	0.148539781577068	15.4289826793941
437000	1254000	8944	0	10.506999230412	0	22.573702895428
445000	1254000	8945	0	1.14490349511527	0	17.5836599678356
-27000	1246000	9182	0	3.54947531902466	0	0
-19000	1246000	9183	0	0.100174564995896	0	0
-11000	1246000	9184	0	0	0	0
-3000	1246000	9185	0	0	0	0
5000	1246000	9186	0	0	0	0
13000	1246000	9187	0	0	0	0
21000	1246000	9188	0	0.351081250481528	0	0
29000	1246000	9189	0	0	0	0
37000	1246000	9190	0	0	0	0
45000	1246000	9191	0	0.600692740213111	0	0
53000	1246000	9192	0	11.4723547640433	0	0
61000	1246000	9193	0	11.3165639918535	0.1611591836213	4.74308282992996
69000	1246000	9194	0	5.30012693129866	1.70637982395946	4.18515612655362
77000	1246000	9195	0	3.62489868008094	0.706401610778339	6.58886365311121
85000	1246000	9196	0	0.854622769639563	0.0349187179714003	8.95957986352771
93000	1246000	9197	0	4.94257265007755	0.557130992349175	12.481815991665
101000	1246000	9198	0	13.4256352957965	3.87675712782966	7.74080324196927
109000	1246000	9199	0	6.81593154946105	1.99465686563294	15.8140007170708
117000	1246000	9200	0	10.207314514362	0.733579559964609	10.1878067332981
125000	1246000	9201	0	4.06878757630651	2.41170203813203	14.6748455612238
133000	1246000	9202	0	3.23245927738205	0.288891135960201	13.1186731058239
141000	1246000	9203	0	4.27983427776212	5.34744953651682	11.7763725189245
149000	1246000	9204	0	2.99574957915235	3.48268396203213	5.92096618504774
157000	1246000	9205	0	12.080238582985	1.80754942295721	21.8318382679582
165000	1246000	9206	0	8.58064844985355	1.33141416300447	6.72254889146484
173000	1246000	9207	0	1.45292099583569	9.13794546409132	2.23741805245472
181000	1246000	9208	0	5.65657249680249	3.71935443752086	3.8224544786138
189000	1246000	9209	0	6.39549437358323	2.86977935964039	3.5717526765661
197000	1246000	9210	0	7.72740055706781	1.31360517657247	21.6049939190791
205000	1246000	9211	0	5.58834845994372	9.55187225962361	8.00328602621932
213000	1246000	9212	0	9.10846793345213	2.31501992272396	12.3126681251372
221000	1246000	9213	0	7.10306922163946	4.9266717253881	14.4107904842855
229000	1246000	9214	0	9.79044952429267	3.56761260099641	14.5296417384226
237000	1246000	9215	0	14.6805534862144	5.82378615376955	9.09556902896535
245000	1246000	9216	0	16.7015931848704	2.29867352744186	32.2373122068831
253000	1246000	9217	0	23.4591917629239	0.0511798704874808	21.101353754146
261000	1246000	9218	0	7.95160985059923	2.81742189201276	24.3273387626515
269000	1246000	9219	0	10.7156224437326	2.70978929777225	31.7023327361342
277000	1246000	9220	0	4.02856818563608	4.71914084671469	13.0177562291255
285000	1246000	9221	0	4.22740786994801	5.12665815838899	8.77284773096887
293000	1246000	9222	0	2.23783920879967	7.01298628199748	9.53793616309365
301000	1246000	9223	0	3.5796863700659	2.47235600563374	4.33471752005257
309000	1246000	9224	0	3.65930391679251	3.68464956737484	6.52794490470755
317000	1246000	9225	0	8.23175370872281	1.24809765595753	20.4131904111962
325000	1246000	9226	0	10.1361708493358	5.66022338417934	17.4294803952265
333000	1246000	9227	0	7.18478898963711	6.78552221425248	12.0441464373377
341000	1246000	9228	0	4.92447994475653	4.2095419160524	19.394880528185
349000	1246000	9229	0	4.54109991605518	2.41483254326643	20.2423208992407
357000	1246000	9230	0	5.94409505873844	0.678789310751675	15.7209034381413
365000	1246000	9231	0	2.30777171647371	3.67246412494872	13.444405984381
373000	1246000	9232	0	2.72518082240835	2.75402044803898	13.7614805519959
381000	1246000	9233	0	5.34505517473274	5.86141928382844	26.7814885620265
389000	1246000	9234	0	4.3854281298411	9.726318920818	18.5136743300182
397000	1246000	9235	0	2.72418122238346	4.36255025323066	17.90118511814
405000	1246000	9236	0	6.15060953392584	0.157104389361185	15.7566228217689
413000	1246000	9237	0	14.5036767741869	1.02972315321062	19.2393015159863
421000	1246000	9238	0	9.77419037193333	0.510393763088078	19.0296684076712
429000	1246000	9239	0	6.28446909156288	0	17.5562733582094
-27000	1238000	9478	0	22.7150794640629	0	0
-19000	1238000	9479	0	0.139062766088533	0	0
-11000	1238000	9480	0	0.536184870876217	0	0
-3000	1238000	9481	0	0	0	0
5000	1238000	9482	0	0	0	0
13000	1238000	9483	0	0.289046981689546	0	0
21000	1238000	9484	0	0.00128236345768038	0	0
29000	1238000	9485	0	0	0	0
37000	1238000	9486	0	0	0	0
45000	1238000	9487	0	1.48430346538894	0	0
53000	1238000	9488	0	14.506234062107	0.00579639379509268	0.966268515199811
61000	1238000	9489	0	12.5889630663849	0.0102840805821923	2.40593970784622
69000	1238000	9490	0	2.95743923314893	0.0700326602343136	5.96076957221947
77000	1238000	9491	0	1.98535166995199	0.653728857630146	1.55720446644221
85000	1238000	9492	0	1.60894793437109	0.244553997671182	1.89344561100766
93000	1238000	9493	0	2.76960694376414	2.71280772923102	2.77239201485979
101000	1238000	9494	0	18.4180015824226	2.33038199245513	17.3832228480505
109000	1238000	9495	0	12.9053093811183	0.547276222174706	16.0009005316891
117000	1238000	9496	0	5.04261732587866	0	9.55244666384862
125000	1238000	9497	0	7.6341592191388	0.961805804581993	16.8515054490946
133000	1238000	9498	0	5.06091819047879	0.318948324409158	7.91102686175881
141000	1238000	9499	0	11.9157370688975	0.734359888501492	11.2812984833404
149000	1238000	9500	0	0.757860336212491	2.551172362207	9.49073983182308
157000	1238000	9501	0	10.4637328253114	0.0251631028682288	0
165000	1238000	9502	0	14.9803730220164	3.44273517191776	0
173000	1238000	9503	0	8.15910711667845	7.86850175999888	3.9103479231393
181000	1238000	9504	0	14.006074354458	3.92243010904405	12.4318241134885
189000	1238000	9505	0	4.36261231911519	3.48521815503966	22.96576197446
197000	1238000	9506	0	5.80952256580251	3.17694680496816	16.6862690007505
205000	1238000	9507	0	8.97351981571245	3.08579852849583	6.39534721425697
213000	1238000	9508	0	5.23872679063462	5.10067939266662	5.38693398869668
221000	1238000	9509	0	10.7083793615855	0.56806337057805	21.5102588133
229000	1238000	9510	0	16.2443782946504	0.993780661771403	13.1126144000512
237000	1238000	9511	0	12.3548260906195	3.70407610724434	13.543143317029
245000	1238000	9512	0	12.6731016413449	2.02634794480074	21.0948131052902
253000	1238000	9513	0	18.0336471603753	1.24448007750922	25.277296834808
261000	1238000	9514	0	13.4422409352207	2.9116950669351	20.247547875466
269000	1238000	9515	0	10.674271188637	11.5059270338303	23.3684509949476
277000	1238000	9516	0	2.03190591661268	4.01542016053232	7.23914416435578
285000	1238000	9517	0	0.3579296560469	8.17378282991597	4.81837709115746
293000	1238000	9518	0	6.75201007283814	3.03801033428669	11.0728531729447
301000	1238000	9519	0	1.99590906843699	1.04063732956516	6.44342138884584
309000	1238000	9520	0	2.7456862470313	2.04196717769089	6.19250084917493
317000	1238000	9521	0	5.84591116206392	2.00412799286011	6.00614194915944
325000	1238000	9522	0	5.95850147481383	5.84215859834458	10.8798891923839
333000	1238000	9523	0	9.02480073596498	2.8626046522769	14.9982788023345
341000	1238000	9524	0	5.4105274647093	3.32726379836799	10.6651591995595
349000	1238000	9525	0	3.73791109707422	8.87301066327519	7.51125821632474
357000	1238000	9526	0	1.34803866634123	3.70290567949738	8.3027074887835
365000	1238000	9527	0	5.704410551839	2.58490340873192	8.17665923846997
373000	1238000	9528	0	4.75247749530555	2.29685878598062	17.4037825631302
381000	1238000	9529	0	5.57658754148662	2.37108333214141	6.5745426484977
389000	1238000	9530	0	3.39868216815221	1.25924538841588	10.7798175158053
397000	1238000	9531	0	9.09412143678007	0.359672679081357	9.74704489447948
405000	1238000	9532	0	10.149795883584	0.359160092920299	21.3015818255451
413000	1238000	9533	0	11.3543859604901	0	15.7200902729989
421000	1238000	9534	0	3.15228654476833	0	9.72557884728008
-27000	1230000	9774	0	1.34271699239487	0	0
-19000	1230000	9775	0	0	0	0
-11000	1230000	9776	0	1.11046450347246	0	0
-3000	1230000	9777	0	0.637985231389432	0	0
5000	1230000	9778	0	0	0	0
13000	1230000	9779	0	0	0	0
21000	1230000	9780	0	0.0907889092519803	0	0
29000	1230000	9781	0	0	0	0
37000	1230000	9782	0	0	0	0
45000	1230000	9783	0	2.2716690555045	0.0911238671063796	0
53000	1230000	9784	0	15.0023778912875	0.101296573767106	0.200108440944377
61000	1230000	9785	0	7.32435940671677	0.725608275026454	1.97806518545949
69000	1230000	9786	0	2.00601599330044	0.386656596927617	1.02802355927519
77000	1230000	9787	0	3.1069418885642	1.16726421486898	1.6058285379597
85000	1230000	9788	0	0.0903917214995191	0.951814227568876	1.48574912891697
93000	1230000	9789	0	3.42331962349236	0.966220892592036	6.90486616745838
101000	1230000	9790	0	1.70498011381648	1.59764882989635	7.6758046100816
109000	1230000	9791	0	2.45942530703694	4.49744635940199	9.47117354537162
117000	1230000	9792	0	1.91096897293189	0.270057920412092	18.4780098769192
125000	1230000	9793	0	4.78027309291437	0	17.0801006024384
133000	1230000	9794	0	9.17789660431188	0.37280683516546	13.1294220208422
141000	1230000	9795	0	12.4265077914912	0.435500654155509	13.4854201436206
149000	1230000	9796	0	3.94918812579526	2.74808355459399	6.41596288445133
157000	1230000	9797	0	2.46452748382488	0	0
165000	1230000	9798	0	10.5302378974571	0.275451842388196	0.342035804764113
173000	1230000	9799	0	19.504980000089	5.08480500996982	14.6094263722523
181000	1230000	9800	0	12.2938438996253	14.9311648704772	14.6561888983467
189000	1230000	9801	0	20.3525189104969	1.02392001705949	26.0094241400394
197000	1230000	9802	0	11.4832663595335	8.74696347935089	19.4914429148918
205000	1230000	9803	0	21.9564008283272	0.210889102934612	12.4147277770319
213000	1230000	9804	0	24.339427230951	1.21724533399784	13.762464040286
221000	1230000	9805	0	14.3388157709036	1.50905102132497	3.92464348859485
229000	1230000	9806	0	4.57422680207598	0.0768942990944803	9.05607531280806
237000	1230000	9807	0	4.63950139342379	2.69689789149906	9.34428899030138
245000	1230000	9808	0	11.4052389988707	6.72463750607902	18.4999217268404
253000	1230000	9809	0	25.2637781522705	3.12806147437335	19.2248177473085
261000	1230000	9810	0	19.2003089569574	3.35846281603937	7.93389972812647
269000	1230000	9811	0	1.59016258048417	6.56979319594449	6.96162772523619
277000	1230000	9812	0	2.91047572464328	7.79211861137454	10.8677078275858
285000	1230000	9813	0	5.45403366721114	8.02826560987931	13.666040754394
293000	1230000	9814	0	0.683354192270842	8.61440134829466	1.51198698143561
301000	1230000	9815	0	8.65438245414165	9.80199392082902	9.54976503742975
309000	1230000	9816	0	8.51903276641333	1.1173285589729	5.05837889224308
317000	1230000	9817	0	4.65179492649113	5.47296498392176	12.592563850022
325000	1230000	9818	0	7.23271002686572	5.73478402626558	21.0338564307202
333000	1230000	9819	0	5.17528294220505	7.31261643593124	27.4749717962765
341000	1230000	9820	0	8.73279128692529	4.48849990463717	9.19249962457976
349000	1230000	9821	0	8.77852694605708	2.5847253722113	16.7627924098142
357000	1230000	9822	0	2.7062059363942	10.5230876159027	19.0344826759623
365000	1230000	9823	0	3.25537789041962	3.75727263071834	22.450278606906
373000	1230000	9824	0	10.9354641911203	3.01301669913754	10.939609801271
381000	1230000	9825	0	3.85435483749233	0.518515126718793	11.2472910062835
389000	1230000	9826	0	9.44128206831741	1.30120100628597	13.5589194767067
397000	1230000	9827	0	15.1607670299966	0.671796525634246	16.1330179946054
405000	1230000	9828	0	11.9278651606685	0	30.0543706100927
-27000	1222000	10070	0	0	0	0
-19000	1222000	10071	0	0	0	0
-11000	1222000	10072	0	0	0	0
-3000	1222000	10073	0	0	0	0
5000	1222000	10074	0	0.00125395087504436	0	0
13000	1222000	10075	0	0.360286875238588	0	0
21000	1222000	10076	0	9.24490509281614	0	0
29000	1222000	10077	0	4.27938307229677	0	0
37000	1222000	10078	0	1.2122139339594	0	0
45000	1222000	10079	0	17.4877895932438	0.686819395284844	0
53000	1222000	10080	0	23.5712381006392	0.310721028431539	0.625320931770996
61000	1222000	10081	0	13.5638221521013	0.947428691969795	1.17875800082427
69000	1222000	10082	0	3.62623496733207	2.30210081802488	2.57504553301968
77000	1222000	10083	0	13.5104105953405	4.90307609211355	3.94062374118094
85000	1222000	10084	0	1.9909366963407	0.80947151424711	11.0193764985827
93000	1222000	10085	0	0.0724337350048221	0.210745967159096	11.8194824999757
101000	1222000	10086	0	0.688076920415905	0.927718948863843	18.9856325483949
109000	1222000	10087	0	0.618277801769434	0.0075964660363636	4.64385489096346
117000	1222000	10088	0	1.26422172532637	0.00397319160309345	13.0665814524692
125000	1222000	10089	0	2.13558835021392	0	8.66919243958504
133000	1222000	10090	0	7.96649754479284	0.6604239870197	7.65371107375567
141000	1222000	10091	0	10.1063874227956	0.0430650575484309	12.0564840237273
149000	1222000	10092	0	7.77243610041782	2.47084556438036	9.10718412992389
157000	1222000	10093	0	12.7449149155439	0.982632732547683	7.71913820449861
165000	1222000	10094	0	10.2275572956877	0.00623340572833191	15.3892532661981
173000	1222000	10095	0	10.7211408195838	4.38795321093963	10.0295731644783
181000	1222000	10096	0	17.3779298247747	3.42199135698119	8.37919001664865
189000	1222000	10097	0	12.679266567759	1.08089237920496	21.5357784625439
197000	1222000	10098	0	8.21603199761891	1.11453969887483	27.2594116392383
205000	1222000	10099	0	4.76069848321393	4.11910693036166	14.9545326037166
213000	1222000	10100	0	15.4485870030753	1.80352258051816	7.16974005794292
221000	1222000	10101	0	17.9346115469792	2.05776791463395	9.09814016848505
229000	1222000	10102	0	4.63234264575405	4.00461700633542	3.23666679087902
237000	1222000	10103	0	2.40059331969195	0.575052611182155	7.87190639881524
245000	1222000	10104	0	16.6139334994315	3.94018964239509	15.8227386144771
253000	1222000	10105	0	18.4650914345359	1.71529772622253	25.1083611604235
261000	1222000	10106	0	15.4285847347929	5.24745607135201	16.9140156099759
269000	1222000	10107	0	1.06549986518233	14.8816754169445	1.89558908090471
277000	1222000	10108	0	5.68244628438637	4.07282645954836	7.07572731560698
285000	1222000	10109	0	5.36188379114166	3.83997316495675	8.78625692500307
293000	1222000	10110	0	4.51940738078155	8.40919514203197	11.7673512293223
301000	1222000	10111	0	10.9352482999672	9.18462232810885	7.32680777214806
309000	1222000	10112	0	3.41380534081094	4.54436805163324	15.5623671444746
317000	1222000	10113	0	5.77055960290933	4.43696007462908	11.2040234471043
325000	1222000	10114	0	15.2367401703073	2.0487756451098	17.4771041774782
333000	1222000	10115	0	6.87730655895296	4.26404145208783	18.997770798636
341000	1222000	10116	0	1.08846511467892	3.98480689341372	12.3971295423671
349000	1222000	10117	0	9.70191562898285	10.0091465022522	59.3284498142614
357000	1222000	10118	0	14.4512227143082	7.87141017783042	21.4739759727049
365000	1222000	10119	0	8.94610750205543	8.57809673256627	17.095071007706
373000	1222000	10120	0	10.25150123497	4.89969416363999	39.4017736921755
381000	1222000	10121	0	13.4960113767081	0.157419705467945	26.2843769076079
389000	1222000	10122	0	11.8121290357288	1.04891634862488	18.3382142388568
397000	1222000	10123	0	5.95015309565658	0.420979167010176	20.9646355318983
621000	1222000	10151	0	8.43647409007229	0	26.9753140609196
629000	1222000	10152	0	16.5052690178073	0.968682728842013	21.6547146491336
637000	1222000	10153	0	13.8475733811601	0	30.1591092278467
645000	1222000	10154	0	6.38855972486981	0	26.8738422753239
653000	1222000	10155	0	8.83250522109256	0.195621909670715	32.8768511262259
661000	1222000	10156	0	15.0740049151223	0.0807996398562356	7.30759561097947
-27000	1214000	10366	0	0.463841204470603	0	0
-19000	1214000	10367	0	0	0	0
-11000	1214000	10368	0	0	0	0
-3000	1214000	10369	0	0	0	0
5000	1214000	10370	0	0	0	0
13000	1214000	10371	0	3.91988269751329	0	0
21000	1214000	10372	0	7.72625460724	0	0
29000	1214000	10373	0	10.2639733098128	0	0
37000	1214000	10374	0	4.67994864151463	0	0
45000	1214000	10375	0	10.7240179196731	1.14746649200088	0
53000	1214000	10376	0	9.35735485211797	0.530910636189722	1.02333171841977
61000	1214000	10377	0	10.9861682476128	1.14244163597549	1.0910276234731
69000	1214000	10378	0	4.40170680337072	0.448167214944826	7.71081892956464
77000	1214000	10379	0	13.8325031953798	1.38999716891322	4.79616619249487
85000	1214000	10380	0	3.78990927153784	6.82686546641589	15.4677525884243
93000	1214000	10381	0	0.728847823469649	0.21094730926515	12.3874968338985
101000	1214000	10382	0	0.0539453979806	0	2.48865781960166
109000	1214000	10383	0	0.361778077270732	1.06055299205426	10.0438004974167
117000	1214000	10384	0	0.943580540398984	0.549404889020497	9.59834354034431
125000	1214000	10385	0	0.548758502762428	2.47727560700774	11.6862596260904
133000	1214000	10386	0	10.165306857776	0.270353095760316	12.165168917733
141000	1214000	10387	0	3.4253811609583	0.298357847385506	9.95026074036294
149000	1214000	10388	0	1.93386447746435	0.163263926051885	8.52484853331688
157000	1214000	10389	0	9.64201962618622	1.04744048303599	6.57607470319924
165000	1214000	10390	0	2.30207572444309	0	13.4631627405115
173000	1214000	10391	0	6.97846796091322	0.38726111552941	15.7689126289616
181000	1214000	10392	0	7.98889732535988	2.12359071867493	5.59886035068367
189000	1214000	10393	0	8.03902586711887	2.71432956394639	11.4308335247329
197000	1214000	10394	0	8.42080798718369	8.07668614783107	18.309997533918
205000	1214000	10395	0	8.23192100394206	3.1560044967521	13.4871109150204
213000	1214000	10396	0	11.0031525395051	5.38269860480569	35.946960911337
221000	1214000	10397	0	20.9507565175165	1.72900014654791	16.6874184056856
229000	1214000	10398	0	13.025119415921	3.13336098389511	10.5776093034394
237000	1214000	10399	0	7.92446781326768	1.4380391172671	10.2945029599402
245000	1214000	10400	0	7.43181578595828	7.45100886259062	11.1182963494521
253000	1214000	10401	0	3.04314466645499	6.65944539354202	10.0685873050947
261000	1214000	10402	0	2.85973710220988	7.59399332017343	4.49433053125429
269000	1214000	10403	0	2.3873440576627	8.41237371522155	3.74615675635428
277000	1214000	10404	0	0.987358613298408	5.53672194675059	4.92050588268969
285000	1214000	10405	0	1.28688847884486	1.87461818232503	5.77362889181662
293000	1214000	10406	0	3.28251246189655	5.23627560306612	5.95892247960817
301000	1214000	10407	0	2.92471025461957	3.89859418600806	7.6052243580474
309000	1214000	10408	0	4.7730598062711	3.23947191024374	13.8334828048022
317000	1214000	10409	0	3.34844815073714	9.59174157849899	28.5351228653678
325000	1214000	10410	0	8.2949747011425	6.01918533367999	21.8812317353891
333000	1214000	10411	0	11.060994219054	3.68379630992951	11.3535940944832
341000	1214000	10412	0	8.15552057738113	4.20073075408037	26.7284326932803
349000	1214000	10413	0	21.5832124541679	16.4191123610594	43.193913663073
357000	1214000	10414	0	8.06680617434499	6.10072663888627	35.0812234250357
365000	1214000	10415	0	8.49236930234793	1.57087345585718	26.0490713756816
373000	1214000	10416	0	15.1134297286894	1.68185657852698	31.9164504277252
381000	1214000	10417	0	12.6827803335602	3.27712794863253	33.0007920733863
389000	1214000	10418	0	5.69320052115511	1.73279663311377	39.0758258515551
605000	1214000	10445	0	13.5626791168802	0	32.7988655581505
613000	1214000	10446	0	16.4306881890121	0.104132603920972	21.6647509793175
621000	1214000	10447	0	26.607655662444	0.0922780901216063	24.9087222625397
629000	1214000	10448	0	20.646219001383	0	11.5884423972685
637000	1214000	10449	0	19.5213448650973	0.225082346216832	12.5400937280286
645000	1214000	10450	0	12.0773222542286	0.065840942843284	21.1354024855539
653000	1214000	10451	0	11.0594442732602	1.30496191026355	29.9969836802988
661000	1214000	10452	0	15.0349218692097	0.196922529106558	17.9950598588011
-27000	1206000	10662	0	0.153091107871381	0	0
-19000	1206000	10663	0	0	0	0
-11000	1206000	10664	0	0	0	0
-3000	1206000	10665	0	0	0	0
5000	1206000	10666	0	0	0	0
13000	1206000	10667	0	0.136892867593695	0	0
21000	1206000	10668	0	0.874384124500682	0	0
29000	1206000	10669	0	17.8433734056322	0	0
37000	1206000	10670	0	6.67727462301802	0.294091526515025	0
45000	1206000	10671	0	15.8421675671904	0.679649988850775	0.0299904469867887
53000	1206000	10672	0	3.8092381085288	0.5848693971401	0.588212052851511
61000	1206000	10673	0	3.60398581589366	1.5906894068809	2.50013011400398
69000	1206000	10674	0	5.56369128823463	7.65582480810533	2.46102266450321
77000	1206000	10675	0	8.02510910548383	1.5560088123981	6.55215933988281
85000	1206000	10676	0	14.9638768200291	1.29186384188236	6.56986934960358
93000	1206000	10677	0	1.60272911563552	0.857441383213246	8.47617693123083
101000	1206000	10678	0	0.0341814994753417	0.115434790382743	15.7111103544854
109000	1206000	10679	0	0.321501612977036	0	4.83579542346484
117000	1206000	10680	0	2.55378546448799	0.693893807963822	6.06092074083918
125000	1206000	10681	0	0.00358070352928713	1.32411263584033	5.92199578253034
133000	1206000	10682	0	0.271346596338033	6.71121890773138	12.8117389503117
141000	1206000	10683	0	4.0113216780585	3.96197237036511	23.7990197869987
149000	1206000	10684	0	0.859432252522249	1.75691912636849	17.3726856139213
157000	1206000	10685	0	3.01861379045887	0.693578405469604	4.77373788719799
165000	1206000	10686	0	9.30018650480023	1.16465194283842	9.89503157623142
173000	1206000	10687	0	8.03231951129693	6.7023176663722	19.1727032886776
181000	1206000	10688	0	3.68296696482183	1.33294848415432	17.1592233991382
189000	1206000	10689	0	7.63660392997034	0.619144358895494	8.07295489021866
197000	1206000	10690	0	9.02605524208655	2.22087438985567	9.95463050184738
205000	1206000	10691	0	14.0575764119091	0.589780416507089	16.7314102263749
213000	1206000	10692	0	11.8143319775017	2.77487852605552	29.799909102475
221000	1206000	10693	0	9.03636049481077	3.01225845162989	16.1352755663517
229000	1206000	10694	0	6.67947979466296	11.8678207064261	1.57547412540781
237000	1206000	10695	0	10.0807483011923	10.4118600593173	15.0418278915688
245000	1206000	10696	0	8.16727219585361	1.21534708231456	5.19443469371714
253000	1206000	10697	0	1.52291241761355	3.51325958251521	0.983383029894638
261000	1206000	10698	0	0.488462021862292	8.1222164490175	0.989929639611017
269000	1206000	10699	0	9.51373494650349	6.74913217872639	9.36039978775173
277000	1206000	10700	0	1.04552096471398	1.45151656912489	3.58778533718998
285000	1206000	10701	0	5.83831911402939	5.7009939315123	9.78547729263011
293000	1206000	10702	0	2.70584966397596	2.46313749885083	2.11394593651402
301000	1206000	10703	0	2.74171812884138	4.06015450588577	1.32677741995557
309000	1206000	10704	0	7.10779317499206	3.35567202843103	5.39826735361297
317000	1206000	10705	0	8.74974914620804	4.03425912616292	11.4815623046352
325000	1206000	10706	0	6.16621656028269	2.74255518175586	16.5258367970383
333000	1206000	10707	0	8.44315746589029	0.52880435297829	16.1356145417832
341000	1206000	10708	0	8.95238488944357	3.98489944555489	12.948071139553
349000	1206000	10709	0	9.11792845579066	6.7822461991406	26.610022007561
357000	1206000	10710	0	12.7380961273848	0.399049423545845	26.3388432687197
365000	1206000	10711	0	10.7075668118832	0.177026321836858	16.609750559188
373000	1206000	10712	0	9.18659516507	0.0876094088432257	21.7400797415061
381000	1206000	10713	0	9.5010230121334	0.672274444422434	27.1096668948729
605000	1206000	10741	0	12.6008756184999	0	23.6338390339481
613000	1206000	10742	0	20.1883027518578	0.17561541461481	32.0638407848268
621000	1206000	10743	0	26.8475349563769	0.0312139868488744	15.1137653375199
629000	1206000	10744	0	23.0241495872198	0.607961447561765	18.4313772486368
637000	1206000	10745	0	27.4328477888762	0.327620395967642	18.8817327454687
645000	1206000	10746	0	20.089779430179	1.26556640332769	26.6919286402607
-27000	1198000	10958	0	1.87361735817115	0	0
-19000	1198000	10959	0	0	0	0
-11000	1198000	10960	0	0.000704366070569834	0	0
-3000	1198000	10961	0	0.40660387481925	0	0.0590142759171585
5000	1198000	10962	0	0	0	0
13000	1198000	10963	0	6.73701124644617	0	0
21000	1198000	10964	0	1.18826450547221	0	0
29000	1198000	10965	0	8.89521367119473	0	0
37000	1198000	10966	0	13.1726215891722	0.219556651266923	0
45000	1198000	10967	0	17.3003992546354	0.0648086719849288	0
53000	1198000	10968	0	24.095517987179	2.34277249270087	0.783823840023267
61000	1198000	10969	0	1.52738227170494	1.40432057164317	0.546251077857716
69000	1198000	10970	0	14.993779082703	4.65960914095424	1.13252537823276
77000	1198000	10971	0	13.2241749624137	1.62142594128697	3.36671810365767
85000	1198000	10972	0	10.8702055099823	1.43249268092055	4.76376558825211
93000	1198000	10973	0	4.97929021465838	5.00200697949353	10.4411569024172
101000	1198000	10974	0	1.44299810959076	2.48773946901913	8.54683270847712
109000	1198000	10975	0	0.0254318151308613	1.53894401736663	10.2492610308524
117000	1198000	10976	0	0.0929309057945811	0.0484518025670168	10.0238080907141
125000	1198000	10977	0	0.402200723386095	10.5288667222218	8.60871412898715
133000	1198000	10978	0	11.1483410900858	3.17498312015148	19.2646878913273
141000	1198000	10979	0	7.52064982890134	0.777359239532813	9.82960288858169
149000	1198000	10980	0	0.866236332990463	1.39853809959403	10.6689794409309
157000	1198000	10981	0	1.62764689516143	6.78374632067584	15.500296417636
165000	1198000	10982	0	23.5011647522649	2.28206530303778	9.7856882766692
173000	1198000	10983	0	16.9807066153451	0.434032879032402	11.0878073246574
181000	1198000	10984	0	13.6241703316244	3.33591928890067	17.9784365219543
189000	1198000	10985	0	5.98057114294451	0.233597969977595	12.6737786980687
197000	1198000	10986	0	11.2392127034725	2.03551514194509	7.77337857175268
205000	1198000	10987	0	13.203460906598	1.80937833801425	16.3930825235121
213000	1198000	10988	0	12.4813261497018	8.40462077642614	20.7371571703407
221000	1198000	10989	0	1.21201558814801	8.4708930446066	1.80684045962535
229000	1198000	10990	0	2.81876979225403	15.2203759328373	6.72241736202838
237000	1198000	10991	0	4.31423781304335	8.33594054748379	3.38915544716144
245000	1198000	10992	0	12.656972417595	2.56242822040324	6.53750446242885
253000	1198000	10993	0	0.129348693833629	8.59246122167679	1.69998330910753
261000	1198000	10994	0	2.17698854997823	9.47468708438466	8.21068641225673
269000	1198000	10995	0	3.80004808188761	7.99655315831822	9.55619295937797
277000	1198000	10996	0	8.77343897841782	1.89829982563521	4.29312079534825
285000	1198000	10997	0	2.74626647356117	2.38220279515704	11.3731211636666
293000	1198000	10998	0	7.37989394306031	2.46331737997573	2.76100930654278
301000	1198000	10999	0	4.70800852601374	1.42349008095378	14.6011645863036
309000	1198000	11000	0	6.54594798447194	6.01501155709648	12.4124612392458
317000	1198000	11001	0	9.88154867062052	4.72480312040352	16.3335694323034
325000	1198000	11002	0	9.85886591986218	7.38181390584797	11.7762187542967
333000	1198000	11003	0	9.75674557995597	4.95788188129348	14.0103004579715
341000	1198000	11004	0	3.9671029999265	5.64649704389975	17.5278718983984
349000	1198000	11005	0	14.1796554930506	2.89169127582684	23.8523169523288
357000	1198000	11006	0	6.99359467898436	2.67804879227699	26.7851720110608
365000	1198000	11007	0	3.86741692976854	0	15.0686409700558
373000	1198000	11008	0	0	0	5.94722910286413
589000	1198000	11035	0	31.5608172618747	0	15.1129844424777
597000	1198000	11036	0	32.0323312949242	0	14.4161373425261
605000	1198000	11037	0	29.1071404387376	0.977031690707053	17.9737491974399
613000	1198000	11038	0	36.4954084575664	0.160386775397725	12.4370207998953
621000	1198000	11039	0	24.3245769271038	0.793545650128315	15.9522216683858
629000	1198000	11040	0	9.82181280736395	0.410090123160606	33.5154326446219
637000	1198000	11041	0	8.85445469155099	0.732862801660152	23.9496590240702
-19000	1190000	11255	0	0	0	0
-11000	1190000	11256	0	0	0	0
-3000	1190000	11257	0	0	0	0
5000	1190000	11258	0	0	0	0
13000	1190000	11259	0	6.53722762657087	0	0
21000	1190000	11260	0	2.98770040376749	0	0
29000	1190000	11261	0	28.6438983221015	0.322130431543644	0
37000	1190000	11262	0	23.0226872743508	0.288101172822804	0
45000	1190000	11263	0	19.3561055851638	0.147502855640845	0
53000	1190000	11264	0	7.62996689954776	0	0
61000	1190000	11265	0	0.840109945104665	0.0608146346197112	0
69000	1190000	11266	0	6.40159399568476	0.113733159291764	2.23660637416347
77000	1190000	11267	0	10.05257050776	1.55355485490513	0.456212684247954
85000	1190000	11268	0	4.3738289068024	0.547119605878133	1.12531692536469
93000	1190000	11269	0	2.93888305385967	3.47200865973633	3.50752858557579
101000	1190000	11270	0	1.49271864842073	3.77804348203211	7.29863272049438
109000	1190000	11271	0	0.00260298284837053	1.02942604828157	13.7164635448488
117000	1190000	11272	0	0.189265863125921	0.909036147536428	2.7803435281475
125000	1190000	11273	0	4.01190028898206	6.52465505049111	5.74186142326897
133000	1190000	11274	0	6.26824825200436	1.48687529059865	20.3476853379238
141000	1190000	11275	0	1.36462598474594	8.27259046165559	13.835778697742
149000	1190000	11276	0	0.0375549055459268	3.3108753249496	14.0568037577818
157000	1190000	11277	0	5.18630196367232	1.5341302423488	10.9479782348934
165000	1190000	11278	0	12.1252067799563	2.18053221023847	6.97809077732012
173000	1190000	11279	0	15.765946659079	0.0997597941554196	12.0584058878677
181000	1190000	11280	0	5.84837039035371	0.465995536860964	9.03642304412178
189000	1190000	11281	0	10.7343302019772	1.2785412169422	4.77373351431507
197000	1190000	11282	0	5.31575533721116	3.08929968628476	4.44739020527366
205000	1190000	11283	0	11.3102547370652	4.43664611886974	15.7312304579906
213000	1190000	11284	0	15.1149594237075	2.54096764532574	12.3213928904405
221000	1190000	11285	0	4.98788150258613	17.0071475212524	5.88333885854591
229000	1190000	11286	0	8.23128384428802	19.9454292370318	5.07492483976627
237000	1190000	11287	0	9.90716406597757	5.09773502186864	9.87636635804764
245000	1190000	11288	0	13.3350498726083	2.14313143163094	11.2307332028886
253000	1190000	11289	0	3.43377747098731	9.35467605454206	1.63252225835583
261000	1190000	11290	0	4.83648700403586	7.3743107516904	4.48363417068389
269000	1190000	11291	0	6.30992120189168	7.26741688670475	6.56056376858178
277000	1190000	11292	0	6.03226822627944	1.26473717161881	6.31557588350009
285000	1190000	11293	0	6.22767903423579	3.56579175092196	5.60881049223171
293000	1190000	11294	0	3.96185244171974	0.769135860859464	2.7260281957962
301000	1190000	11295	0	5.26012312737019	5.77890813561959	10.7209464362659
309000	1190000	11296	0	10.8355276286558	4.7555305223812	9.78399320303492
317000	1190000	11297	0	7.32197177294281	6.40237091420567	16.1018430281081
325000	1190000	11298	0	4.7707889795331	6.70852189011979	11.8526328363003
333000	1190000	11299	0	6.61114310233717	5.72899533417514	12.1860415793415
341000	1190000	11300	0	11.8354978846856	6.05284390034318	18.3162666301295
349000	1190000	11301	0	8.07221251059108	0.778814210204204	22.0669531654853
357000	1190000	11302	0	5.34120325138427	0	8.42586487635752
413000	1190000	11309	0	0	0	34.0933304922224
421000	1190000	11310	0	0	0	55.6667336438864
429000	1190000	11311	0	15.7398436797392	0	7.6569578605199
437000	1190000	11312	0	16.8659569103856	0	19.4185147023323
445000	1190000	11313	0	17.1146947178628	0	21.9373361048616
453000	1190000	11314	0	11.4776957177354	0	19.4502820094955
461000	1190000	11315	0	6.30644159521102	0	37.9368266672068
573000	1190000	11329	0	100.050282502205	0	54.1994124401142
581000	1190000	11330	0	31.496364257662	0	11.8087331280225
589000	1190000	11331	0	27.2740565088063	0.395255925267865	21.6488312647802
597000	1190000	11332	0	25.1548263920937	0	10.585565787953
605000	1190000	11333	0	27.9071053143829	0	13.3585497313749
613000	1190000	11334	0	26.5646899557627	0	22.5611481438125
621000	1190000	11335	0	4.29410788508659	5.64270834860258	48.3161562863563
-27000	1182000	11550	0	2.50723432533771	0	0
-19000	1182000	11551	0	0	0	0
-11000	1182000	11552	0	0	0	0
-3000	1182000	11553	0	0	0	0
5000	1182000	11554	0	0	0	0
13000	1182000	11555	0	0.667403547761654	0	0
21000	1182000	11556	0	4.890505279251	0	0
29000	1182000	11557	0	21.1012261758067	0.0332917405919057	0
37000	1182000	11558	0	26.4195970016263	0.0994066452665449	0
45000	1182000	11559	0	17.6690820856614	3.57346998747334	0
53000	1182000	11560	0	7.67008142766177	0.707629070906414	0
61000	1182000	11561	0	1.10671016843828	0	0
69000	1182000	11562	0	16.562290683296	1.50948010753509	6.70072986982889
77000	1182000	11563	0	22.0321380755618	5.30855236662746	6.60603100800647
85000	1182000	11564	0	12.3809253194402	3.81914192697583	1.35367247287107
93000	1182000	11565	0	18.0844906740876	3.41570320243319	2.90214692065375
101000	1182000	11566	0	15.2447402513342	2.39087896082223	1.95645895116364
109000	1182000	11567	0	1.17188019018322	1.65574181575298	8.11762404937162
117000	1182000	11568	0	0.983402936456372	7.93043019568569	7.50551205180014
125000	1182000	11569	0	4.5325872743223	2.85114877762102	3.42480553947236
133000	1182000	11570	0	7.46249923465816	2.79887179446717	6.39201735913647
141000	1182000	11571	0	7.7042976445627	0.574559496673346	5.55350474635074
149000	1182000	11572	0	6.33264823639412	3.89606532078865	7.51875784646152
157000	1182000	11573	0	4.45833572205302	0.0492470482290951	7.95338500899725
165000	1182000	11574	0	0.999159200756578	1.27031155804367	9.56545344206848
173000	1182000	11575	0	4.18683440911856	0.292515636502916	14.0277723396203
181000	1182000	11576	0	3.02268481958096	0.35214985543546	10.9421657223338
189000	1182000	11577	0	3.04080957946833	2.16620028138099	14.9281238332541
197000	1182000	11578	0	6.32566010035801	4.10569547117035	2.87863994440419
205000	1182000	11579	0	8.39071748777133	0.705332289922934	19.5212740112033
213000	1182000	11580	0	11.4199356872764	11.1134435920451	8.96627331635435
221000	1182000	11581	0	7.02654350179106	20.9302879410364	9.41510737628458
229000	1182000	11582	0	8.64965712920468	15.4178460191877	3.54499998330991
237000	1182000	11583	0	13.9554627593476	3.4992975857267	7.48529787486139
245000	1182000	11584	0	15.7588233531069	9.48824462641875	8.16154435853309
253000	1182000	11585	0	16.9065272603322	4.19277351592891	9.08969858755928
261000	1182000	11586	0	13.373832638827	8.42787366791433	13.8787206399415
269000	1182000	11587	0	10.2437168178564	8.0533090753069	9.19764443648553
277000	1182000	11588	0	18.4039048609699	6.49368877506219	19.1693300889986
285000	1182000	11589	0	9.45269369919814	1.99905391200703	17.065991013038
293000	1182000	11590	0	12.2522670518372	1.80679313138195	9.99143555098148
301000	1182000	11591	0	15.6782871355617	12.659478059514	13.3417794885229
309000	1182000	11592	0	12.8043092077293	3.22070834499747	11.8514920351173
317000	1182000	11593	0	3.89585540371138	6.31027802132399	15.6803955527638
325000	1182000	11594	0	11.7114875023893	2.5700163434763	9.40864756064605
333000	1182000	11595	0	9.8580100758578	0.570576780669316	12.2417365354256
341000	1182000	11596	0	15.6984263243539	1.51223030843499	13.6033317184573
349000	1182000	11597	0	3.76124601640829	0.459108615562134	3.10719510191874
405000	1182000	11604	0	49.5981299855961	0	49.5981299855961
413000	1182000	11605	0	27.3086747002358	0	33.1721153380179
421000	1182000	11606	0	21.9123610567742	0	35.2630152415914
429000	1182000	11607	0	14.4734461796373	0	19.4331130952899
437000	1182000	11608	0	10.1144864122654	0	19.280436249069
445000	1182000	11609	0	19.2816217117067	0	20.1139152672071
453000	1182000	11610	0	13.6884161776796	0	23.3959313868412
573000	1182000	11625	0	55.2938844999778	0	41.4701785141908
581000	1182000	11626	0	25.3357122418623	0	25.3964796978084
589000	1182000	11627	0	28.6925227995802	0	9.93473247974752
597000	1182000	11628	0	23.0740937354801	0.175424109642559	12.6273704041276
605000	1182000	11629	0	14.1692540005974	0	25.6724194247385
613000	1182000	11630	0	21.1587903517696	0.225147002820798	30.8497606915334
621000	1182000	11631	0	20.9547399894471	0	29.4307076289384
-27000	1174000	11846	0	0	0	0
-19000	1174000	11847	0	0	0	0
-11000	1174000	11848	0	0	0	0
-3000	1174000	11849	0	0	0	0
5000	1174000	11850	0	0	0	0
13000	1174000	11851	0	5.83844671897409	0	0
21000	1174000	11852	0	8.27304325288928	0.0810497740183778	0
29000	1174000	11853	0	21.1822390978274	0	0
37000	1174000	11854	0	10.667538597379	0.368589414139675	0
45000	1174000	11855	0	14.0040696885033	0.640183712289639	0
53000	1174000	11856	0	27.9361187248919	1.02426686816163	0
61000	1174000	11857	0	8.92754764799352	0	0
69000	1174000	11858	0	6.87293253332529	1.26399659716459	0.219998455085447
77000	1174000	11859	0	32.1153465947816	4.68214617335714	3.03015297044801
85000	1174000	11860	0	6.78781465356171	4.97774997515563	0.683353909764321
93000	1174000	11861	0	14.3999353752524	15.0444668040489	0.0582973278161406
101000	1174000	11862	0	17.2034744596846	8.78060706090541	1.46649525543441
109000	1174000	11863	0	2.9089117108024	3.37524792386282	6.07542758149683
117000	1174000	11864	0	0.331464901855535	4.48718887990411	15.0516067058532
125000	1174000	11865	0	1.20343222221282	2.85000870229773	7.10045840380104
133000	1174000	11866	0	16.7115321512305	5.48631023657257	6.41565263690777
141000	1174000	11867	0	12.1375181375626	15.2358883203641	6.56754259802202
149000	1174000	11868	0	4.61117249833822	1.57667067754166	5.7877159793638
157000	1174000	11869	0	0.101964773789933	0.744546600792571	5.66585330921532
165000	1174000	11870	0	0.399902749321412	0.000111839652857298	3.99634487795894
173000	1174000	11871	0	0.4660917729893	0	18.5580937786804
181000	1174000	11872	0	1.86336567439357	3.23707437388104	6.5724502772183
189000	1174000	11873	0	8.75827217524943	0.339020966822741	3.52779621450222
197000	1174000	11874	0	11.4858943765287	6.1250068477694	7.82707477180925
205000	1174000	11875	0	15.7607110121348	2.23912023762147	9.39917090535664
213000	1174000	11876	0	12.7715219769497	5.94323585416357	15.0118245347074
221000	1174000	11877	0	6.06215112997132	2.39153924130252	1.25301375552354
229000	1174000	11878	0	5.97988308967239	10.5912489915008	3.29856101850138
237000	1174000	11879	0	10.0982324339821	7.8006974144975	12.2065218917914
245000	1174000	11880	0	16.9357984465135	8.27772789003555	9.13002263061091
253000	1174000	11881	0	16.2690393187584	3.93703370164857	13.6897355740618
261000	1174000	11882	0	14.1978549804168	7.80999827635114	5.94663776182769
269000	1174000	11883	0	9.81208968992167	4.38669600843367	10.3705184607506
277000	1174000	11884	0	6.19274682562826	2.39289215205481	10.5630793243747
285000	1174000	11885	0	14.8731864395064	5.59836980482162	7.77439911334724
293000	1174000	11886	0	10.5965046960836	2.67327588922329	6.00593339485713
301000	1174000	11887	0	17.1816974374504	3.13544818659118	31.3364706304929
309000	1174000	11888	0	24.1936709269202	2.67720304122339	18.4434090807062
317000	1174000	11889	0	8.52359138513176	2.22989289172562	8.93290613728437
325000	1174000	11890	0	13.6722768142321	0.294029393897493	9.82733061397793
333000	1174000	11891	0	10.2862546652422	0	8.17006278933333
381000	1174000	11897	0	16.8218277835053	0	0
389000	1174000	11898	0	18.4494616499116	0	35.897199671836
397000	1174000	11899	0	19.1480171854738	0.571772039703083	35.6650031898465
405000	1174000	11900	0	16.6136197591443	0.678817303941766	50.581327844986
413000	1174000	11901	0	19.7230671304192	0.167694065065313	38.291337751393
421000	1174000	11902	0	13.2753308807943	0	23.8935807623158
429000	1174000	11903	0	25.3050845596162	0	21.7186069851193
437000	1174000	11904	0	30.1183538956241	0	27.0235916256174
445000	1174000	11905	0	17.2989446492015	0	24.689636775144
453000	1174000	11906	0	25.7199607959203	0	17.9983034896072
549000	1174000	11918	0	29.7875440249762	0	25.919329264677
557000	1174000	11919	0	14.4893006742773	0	60.4294603326066
565000	1174000	11920	0	23.8811346083517	0	37.9368115509162
573000	1174000	11921	0	26.5085536730687	0	18.0427637937417
581000	1174000	11922	0	37.2057725683297	0.0598687647873283	6.81692103709619
589000	1174000	11923	0	30.7410642040314	0	19.7658737858894
597000	1174000	11924	0	23.0469962818551	0.551588448609869	14.8408049903834
605000	1174000	11925	0	27.9540892145972	1.73940212616998	19.1073653321798
613000	1174000	11926	0	17.2877969638376	1.03490600058239	34.2536147750932
-19000	1166000	12143	0	0.0303436542303039	0	0
-11000	1166000	12144	0	0	0	0
-3000	1166000	12145	0	0	0	0
5000	1166000	12146	0	0.000705334346560644	0	0
13000	1166000	12147	0	2.62142330528859	0	0
21000	1166000	12148	0	5.92702001439539	0	0
29000	1166000	12149	0	11.2614278805374	0	0
37000	1166000	12150	0	12.1244800555582	0	1.48360668851513
45000	1166000	12151	0	3.06219576661498	5.30088496984554	0
53000	1166000	12152	0	6.2346987105838	0	0
61000	1166000	12153	0	0.582306616568722	0.000712377775373093	0
69000	1166000	12154	0	6.07828147969929	1.40905492752875	0.0210142559948991
77000	1166000	12155	0	7.53059426839212	2.06832019142904	0.764174687876617
85000	1166000	12156	0	2.40500003774965	1.57561480867847	0.000914209285578469
93000	1166000	12157	0	7.7056121917499	4.22392330610751	0.850078523462869
101000	1166000	12158	0	0.394387613363997	1.06965459226059	1.67131071145932
109000	1166000	12159	0	1.94136759957577	4.49694828949721	6.11480090073773
117000	1166000	12160	0	1.69982413376313	2.37657695399258	10.2474784759043
125000	1166000	12161	0	3.08572234634433	1.40008545986831	9.26797668945734
133000	1166000	12162	0	15.2997062940796	1.84536488272746	7.24732863858396
141000	1166000	12163	0	16.8780811878102	3.17279981996169	11.4192860028959
149000	1166000	12164	0	17.2516917488146	0.777457660570084	8.06304840591316
157000	1166000	12165	0	0.644548419278756	0.542026549451439	8.17687749107534
165000	1166000	12166	0	0.0507344300485132	0.159972892124953	8.87058863735602
173000	1166000	12167	0	0.590365055128269	0.106410246676302	11.5348052585316
181000	1166000	12168	0	3.61977977338093	0.546119340978632	6.49307688502857
189000	1166000	12169	0	8.72012998712215	3.82146237543039	4.39196081739165
197000	1166000	12170	0	14.2620505099169	2.96112775595624	0.638059438751085
205000	1166000	12171	0	6.43078721811662	2.13170350579995	0.970149255699099
213000	1166000	12172	0	2.36495468716471	8.05273721654152	2.05251721000547
221000	1166000	12173	0	14.8108972918889	5.40169043445432	8.69462515611661
229000	1166000	12174	0	4.83586578399554	2.82751172784934	6.69734094832642
237000	1166000	12175	0	1.04136936869408	4.09185656895868	4.97854070451023
245000	1166000	12176	0	9.19004491073276	9.99454889859021	6.16353851186522
253000	1166000	12177	0	16.4383713514072	8.21551469810242	7.32146239280252
261000	1166000	12178	0	18.8121554168126	4.06865835862042	7.56425787767538
269000	1166000	12179	0	7.99475782444295	1.66327729102211	4.21060314553359
277000	1166000	12180	0	3.77786935216247	5.43560923319555	15.7249408291823
285000	1166000	12181	0	8.34139674376479	3.44853835432112	4.56707341694041
293000	1166000	12182	0	5.88981048818343	3.70656690452441	9.33235891755126
301000	1166000	12183	0	17.7249161715257	5.92221266553251	18.3446601303104
309000	1166000	12184	0	11.6715907839773	3.63387632155015	11.0940642300496
317000	1166000	12185	0	11.7810784455247	0.64407377058317	9.57390716236995
325000	1166000	12186	0	5.55126954417182	3.00627912191169	10.5086667199796
333000	1166000	12187	0	21.5309996555764	7.32782301964894	14.8644637381425
349000	1166000	12189	0	0	0	0.286273243636967
357000	1166000	12190	0	21.5511651702561	0	18.7863833969368
365000	1166000	12191	0	3.714321349337	0	27.7323157764902
373000	1166000	12192	0	12.4133706465897	0.567108123371439	11.240715748238
381000	1166000	12193	0	19.8009806917606	0.345299350320297	29.672250683243
389000	1166000	12194	0	26.5366182796533	0	35.2804174688289
397000	1166000	12195	0	25.3370530949142	0	29.043088733218
405000	1166000	12196	0	17.6209696407275	0.262153384718335	35.5881806430594
413000	1166000	12197	0	21.1436937559915	0.151298695630668	25.5607544878879
421000	1166000	12198	0	17.3744921699275	3.63361872107208	22.9350799934947
429000	1166000	12199	0	21.3862664064031	1.04507567842599	10.6881907221332
437000	1166000	12200	0	23.01481586854	0.561183729496855	49.5954936283086
445000	1166000	12201	0	58.992305393305	0.396459744925481	1.34046014451441
453000	1166000	12202	0	5.70563471337459	0	0
533000	1166000	12212	0	0	0	3.80173191031466
541000	1166000	12213	0	16.6812556079076	0.0100301833571133	26.982785617836
549000	1166000	12214	0	32.6038020093991	0.0017179443218992	36.8910791243034
557000	1166000	12215	0	32.8698276471344	0	23.5488784208055
565000	1166000	12216	0	25.6122717324613	0	18.5413043938171
573000	1166000	12217	0	32.2954560636798	0.00117048218861737	14.0850940754814
581000	1166000	12218	0	37.2576046739431	0.396903857144728	16.0915464621284
589000	1166000	12219	0	18.1133605200145	0.213935032154422	29.9870616453593
597000	1166000	12220	0	22.3570640004322	5.00674964909815	12.068100819415
605000	1166000	12221	0	23.1886038923992	2.17872183149113	10.4522068724702
621000	1166000	12223	0	20.4974617281871	0	13.6073863964083
629000	1166000	12224	0	13.0356140196747	0	57.6946052740019
-27000	1158000	12438	0	0	0	0
-19000	1158000	12439	0	0	0	0
-11000	1158000	12440	0	0	0	0
-3000	1158000	12441	0	0	0	0
5000	1158000	12442	0	0	0	0
13000	1158000	12443	0	1.00383087940275	0	0
21000	1158000	12444	0	8.07138845295928	0	0
29000	1158000	12445	0	7.37382911036391	0	0
37000	1158000	12446	0	14.0737108662	0	0
45000	1158000	12447	0	1.05097515243237	0	0
53000	1158000	12448	0	3.85343923385324	4.51148283776235	0
61000	1158000	12449	0	9.64754942484625	2.34678046795307	0
69000	1158000	12450	0	11.5237702414667	4.50792171487695	0
77000	1158000	12451	0	8.27756058354822	2.00246611340837	0
85000	1158000	12452	0	6.04925259309041	1.09133501043876	0
93000	1158000	12453	0	5.33279207749049	0.0159021283482534	0.448120047757037
101000	1158000	12454	0	5.22939691213575	0.715591073097678	0.669472106872879
109000	1158000	12455	0	7.98229673466225	2.55116921917765	2.10017347766274
117000	1158000	12456	0	13.3708467440666	0.26062249752708	3.15020456100358
125000	1158000	12457	0	4.43744143764365	4.6671100465672	6.98235517620378
133000	1158000	12458	0	10.6540190934802	0.638234381388529	11.2026170657567
141000	1158000	12459	0	14.9645218763627	8.60821251774474	9.44252577803967
149000	1158000	12460	0	3.00818505510443	2.15334104382953	10.9552001794544
157000	1158000	12461	0	2.43573170011628	0.0180267273952729	6.46855770065934
165000	1158000	12462	0	0.156984482733499	0.0605780004332042	10.5554638760272
173000	1158000	12463	0	6.07870381352618	5.44012957626271	14.9993062167447
181000	1158000	12464	0	7.45754361117019	5.67987979996754	6.23035517961076
189000	1158000	12465	0	17.1931382353688	1.03913914190604	8.61776039573399
197000	1158000	12466	0	11.0854897068745	2.44978178918364	0.574386916917422
205000	1158000	12467	0	13.8300108697402	3.86219242588396	5.09797419184735
213000	1158000	12468	0	9.92946959818659	2.56271570326301	10.7542845634525
221000	1158000	12469	0	14.5351294179695	2.2684486593778	4.79910086488274
229000	1158000	12470	0	5.89617067639224	1.67760124496884	1.61068485627726
237000	1158000	12471	0	17.8945864019055	1.62925278564952	24.9535324611256
245000	1158000	12472	0	15.355905292516	12.0290846292767	12.2102834399885
253000	1158000	12473	0	8.70901620595543	3.28458790648935	13.1034483253397
261000	1158000	12474	0	8.21920152383658	4.61347473967523	3.82376387176579
269000	1158000	12475	0	6.52893455760352	4.22579531599451	7.69178160029518
277000	1158000	12476	0	8.89979544911979	3.67212901601248	14.9107401804041
285000	1158000	12477	0	11.2231428525893	2.21143583181186	6.65719876306829
293000	1158000	12478	0	6.85073373039077	3.92575910236057	14.1959058629788
301000	1158000	12479	0	21.5428991739251	0.816176389733289	36.2196597403831
309000	1158000	12480	0	14.8764499155276	0.913416330225	22.9669649914981
317000	1158000	12481	0	16.3160823825486	3.58415458242176	26.0787029338067
325000	1158000	12482	0	6.7985394950844	9.02744839648588	12.4730657092919
333000	1158000	12483	0	4.58538762985676	5.40388930626319	14.143452794622
341000	1158000	12484	0	10.2326876299449	6.03264617534786	7.19011236134779
349000	1158000	12485	0	13.1358510550672	2.56697188452508	14.4545583704371
357000	1158000	12486	0	10.2421403720083	2.74520175876834	29.0766720357247
365000	1158000	12487	0	9.89714250566291	2.01800542170548	31.5712214659522
373000	1158000	12488	0	8.18333961522423	1.81482940307935	36.2302531630414
381000	1158000	12489	0	16.2910438708172	0	31.2694420615296
389000	1158000	12490	0	21.9695460211251	0.169614702533616	30.322041039908
397000	1158000	12491	0	6.17974160240541	0	38.2607388153136
405000	1158000	12492	0	4.25375586052133	0	20.8061681376642
413000	1158000	12493	0	6.39309340618808	0	35.3760696937853
421000	1158000	12494	0	7.00263230279822	0.0252449646616611	37.7237596683745
429000	1158000	12495	0	14.690707016786	0.267514317225764	1.70394133242994
437000	1158000	12496	0	44.3792270201881	0	0
493000	1158000	12503	0	16.9545758531497	0	34.9415703714832
501000	1158000	12504	0	24.0113466889841	0	19.4343864292291
509000	1158000	12505	0	39.5632031158313	0.220278799374987	19.4351429140375
517000	1158000	12506	0	49.7010330771455	0	24.4539249683561
525000	1158000	12507	0	11.4985217069076	0	50.6851708637833
533000	1158000	12508	0	14.6625230552116	0	34.4903001732221
541000	1158000	12509	0	9.62825997109585	0.132313623009298	16.2512546147855
549000	1158000	12510	0	55.2080725493537	0	36.990514568036
557000	1158000	12511	0	47.6489666261701	0	53.3423037639402
565000	1158000	12512	0	20.3241227184556	0.181442441307998	13.3000328238402
573000	1158000	12513	0	40.8598736742412	0.2702635632894	18.5536097229052
581000	1158000	12514	0	25.252567455972	0	28.6512764734766
589000	1158000	12515	0	30.3920638131	0	32.5679887457169
597000	1158000	12516	0	17.9836415354133	3.1869858831373	24.6537775003089
605000	1158000	12517	0	24.1369762916139	0	8.30035627367509
613000	1158000	12518	0	18.3153872072633	0.000692039887008881	47.2938019547165
621000	1158000	12519	0	8.98540711713698	0	27.6735342533966
629000	1158000	12520	0	29.0581374401324	0	46.8941283460034
637000	1158000	12521	0	19.0144263023429	0.109667050704317	34.3312895039605
645000	1158000	12522	0	8.67570152480116	0	16.233405241977
653000	1158000	12523	0	13.8247778476989	3.92501088574627	18.1772240180972
-27000	1150000	12734	0	0	0	0
-19000	1150000	12735	0	0	0	0
-11000	1150000	12736	0	0	0	0
-3000	1150000	12737	0	0	0	0
5000	1150000	12738	0	0	0	0
13000	1150000	12739	0	0.519968321160446	0	0
21000	1150000	12740	0	1.45896301150425	0	0
29000	1150000	12741	0	7.37448051627238	0	0
37000	1150000	12742	0	3.78593766980614	0.07905876156684	0
45000	1150000	12743	0	1.04175848519897	0	0
53000	1150000	12744	0	1.00685091801868	0	0.00293887378967631
61000	1150000	12745	0	2.49821889733458	1.30209714274838	0
69000	1150000	12746	0	2.23273410337867	0.251756614575995	0
77000	1150000	12747	0	5.04729928705122	2.38375223165894	0.823146054111478
85000	1150000	12748	0	9.43164989520784	1.39946101378945	5.06452732414725
93000	1150000	12749	0	12.0003231814288	0.352967981947872	1.55872505711213
101000	1150000	12750	0	13.600002630811	1.13678947461292	0.468487298907594
109000	1150000	12751	0	13.2267373829889	6.80462416542588	7.99683610786642
117000	1150000	12752	0	6.72913684887221	16.7664681974734	14.8096417389589
125000	1150000	12753	0	7.79091193824143	1.23215130671047	4.66156460384936
133000	1150000	12754	0	11.1033233501873	7.0826859601484	8.09570519131875
141000	1150000	12755	0	2.45770208146987	1.08953233438139	22.3709034358334
149000	1150000	12756	0	1.58760139181983	0.000868199981615265	9.05649025760535
157000	1150000	12757	0	0.0339298266141043	0.138293050337269	10.2140195077739
165000	1150000	12758	0	1.00464376445644	1.80198849272609	6.59443891164463
173000	1150000	12759	0	1.06181088934339	0.454430270491431	7.76388673796077
181000	1150000	12760	0	7.66256645123686	2.24624364251838	8.52660693130138
189000	1150000	12761	0	12.642863268573	0.0673070619017201	1.01327561053226
197000	1150000	12762	0	10.786891310137	0.880323914427155	2.47411168138357
205000	1150000	12763	0	10.994420885982	7.48115037872707	3.3493072450461
213000	1150000	12764	0	6.76966608270077	6.1239200694303	2.57544591941939
221000	1150000	12765	0	18.2444799959975	4.5154013866266	7.47260011612068
229000	1150000	12766	0	13.9562264173299	2.68086960428308	6.11970581484499
237000	1150000	12767	0	15.7799754296415	13.9854867722299	8.90564697667778
245000	1150000	12768	0	11.6372568277622	7.42595585151903	7.01756313426973
253000	1150000	12769	0	19.3974408408508	7.45364948630387	6.48745831828297
261000	1150000	12770	0	12.0000457562039	1.67132937472583	4.69153171675504
269000	1150000	12771	0	11.1454248391927	3.20660916436981	11.2631046409182
277000	1150000	12772	0	10.9767651224671	4.5730545726429	19.0632472524226
285000	1150000	12773	0	10.7587439210771	2.21906918470901	5.54209699647776
293000	1150000	12774	0	8.89930715224497	0.57166257309701	18.0091594400657
301000	1150000	12775	0	9.67890031286631	0.201774325188351	22.1911941027031
309000	1150000	12776	0	5.97052020366525	0.507639438203899	40.1908668837168
317000	1150000	12777	0	12.7373393250511	13.2179127307812	21.0752390919343
325000	1150000	12778	0	10.7023954299179	1.52657095450842	18.3832359542241
333000	1150000	12779	0	11.3459876714007	2.28840215908086	23.2629605982416
341000	1150000	12780	0	13.4249617409545	1.79360310757023	7.03141026272639
349000	1150000	12781	0	15.680195099	1.91447592641999	12.340536404707
357000	1150000	12782	0	17.0413546047901	3.68583986820037	17.8641177843436
365000	1150000	12783	0	17.1068668120124	2.04431192604459	11.8188351881781
373000	1150000	12784	0	4.18581473348191	1.0686456040692	19.5810055751025
381000	1150000	12785	0	0.763306741442655	0.00694562954641013	11.8420764418214
389000	1150000	12786	0	9.31199836187384	0	26.7338015039909
397000	1150000	12787	0	4.83081422835655	0	46.0518608154225
405000	1150000	12788	0	10.6094769229795	0	36.604402510791
413000	1150000	12789	0	14.9294450917011	0	38.8779003687103
421000	1150000	12790	0	2.54557298469262	0	47.8690906137378
429000	1150000	12791	0	0.585924939354444	0.451643744798441	3.90598675278528
437000	1150000	12792	0	33.6310480786941	4.23736313547083	0
485000	1150000	12798	0	6.46637666000164	0	13.6603018767611
493000	1150000	12799	0	23.8455524013341	0	15.4887521408058
501000	1150000	12800	0	38.8165033440765	0.00743285460951659	5.5030507678493
509000	1150000	12801	0	15.7223613757669	0.0621411973483428	14.7053166587742
517000	1150000	12802	0	17.5728680246672	0.172475899589624	19.2357078153172
525000	1150000	12803	0	22.6823689241725	0	27.2523556477017
533000	1150000	12804	0	23.6548339299244	0	25.712580636653
541000	1150000	12805	0	18.9778135528978	0	20.0382211157603
549000	1150000	12806	0	23.8315932722673	0	17.6303582416965
557000	1150000	12807	0	21.1067070116875	0	19.2287474151732
565000	1150000	12808	0	27.8176485280933	0.13187122807778	22.4704244982582
573000	1150000	12809	0	34.0075725197184	0.615665322425533	17.8416321249734
581000	1150000	12810	0	28.9140058411031	0.0573403620810877	31.5511059194873
589000	1150000	12811	0	16.7207601979274	0.492551806380464	43.9368445542005
597000	1150000	12812	0	13.6902564882094	0	38.2770319201432
[truncated: 5,375 more rows]
