# Supplementary material for: Novel and Lost Forests in the Upper Midwestern United States, from New Estimates of Settlement-Era Composition, Stem Density, and Biomass
Source: PLoS One. 2016 Dec 9;11(12):e0151935. doi: 10.1371/journal.pone.0151935 (PMC5147790; doi:10.1371/journal.pone.0151935)
Supplement: S3 File — (ZIP) [file pone.0151935.s003.zip › wiki_outputs/plss_biomass_alb_v0.9-10.csv]

x	y	cell	Alder	Ash	Basswood	Beech	Birch	Black gum	Buckeye	Cedar/juniper	Cherry	Dogwood	Elm	Fir	Hackberry	Hemlock	Hickory	Ironwood	Maple	No tree	Oak	Other hardwood	Pine	Poplar	Spruce	Sycamore	Tamarack	Tulip poplar	Unknown tree	Walnut	Willow
141000	1486000	323	0	0	0	0	0.0901678269260095	0	0	0.335286191595911	0	0	0	0	0	0	0	0	0	0	0	0	0	0.570107077734446	0.536677057235451	0	1.25027673446984	0	0	0	0
149000	1486000	324	0	0	0	0	0.225869296308641	0	0	0.884039919894646	0	0	0	0	0	0	0	0	0	0	0	0	0	6.02402594541784	17.4000399008677	0	0.85365771448185	0	0	0	0
157000	1486000	325	0	0	0	0	0.267590832730641	0	0	0	0	0	0	0	0	0	0	0	0	0	0	0	0	0	0.415220831567206	0	0	0	0	0	0
133000	1478000	618	0	0	0	0	0	0	0	0.335390653392234	0	0	0	0	0	0	0	0	0	0	0	0	0	0	0	0	0.335390653392234	0	0	0	0
141000	1478000	619	0.0016071031377338	0	0	0	0.17722465313757	0	0	1.16867371191644	0	0	0	0	0	0	0	0	0	0	0	0	0	1.71203084681426	2.75192244206975	0	5.92430201379678	0	0	0	0
149000	1478000	620	0	0.102541054461755	0	0	2.68946215503125	0	0	3.73370038618971	0	0	0	0.071975071218889	0	0	0	0	0	0	0	0	0	7.08212334230297	9.12387774097833	0	7.30550668727263	0	0	0	0
157000	1478000	621	0	0	0	0	2.10130297839197	0	0	0	0	0	0	0.345756867713537	0	0	0	0	0	0	0	0	0.183077076381862	1.64540280950075	1.61593489914236	0	0.0915650123709173	0	0	0	0.163624116531834
-19000	1470000	895	0	0	0	0	0	0	0	0	0	0	0	0	0	0	0	0	0	0	0.21646790539408	0	0	0.277996140554325	0	0	0	0	0	0	0.00184016598745421
-11000	1470000	896	0	0	0	0	0	0	0	0	0	0	0	0	0	0	0	0	0	0	0	0	0	0	0	0	0	0	0	0	0
-3000	1470000	897	0	0	0	0	0	0	0	0	0	0	0	0	0	0	0	0	0	0	0	0	0	0	0	0	0	0	0	0	0
5000	1470000	898	0	0	0	0	0	0	0	0	0	0	0	0	0	0	0	0	0	0	0	0	0	0	0	0	0	0	0	0	0
133000	1470000	914	0	0	0	0	0.114633737233338	0	0	0.0988636244351739	0	0	0	0	0	0	0	0	0	0	0	0	0	2.52550162733654	3.54013056003506	0	7.05806125020428	0	0	0	0.586421178519442
141000	1470000	915	0	0	0	0	0.764565090625541	0	0	0.47135785752005	0	0	0	0.0785877667116675	0	0	0	0	0	0	0	0	0	0.380397009455694	3.07234862319153	0	5.66496711487432	0	0	0	0.0022262312867516
149000	1470000	916	0	0.175241984335638	0	0	0.682763621107057	0	0	1.661510554078	0	0	0	0	0	0	0	0	0	0	0	0	0	0.763043122087336	2.33300246821102	0	5.18399147762478	0	0	0	0
157000	1470000	917	0	0	0	0	0	0	0	0	1.63703550250443	0	0	0	0	0	0	0	0	0	0	0	0	0	0	0	0	0	0	0	0
-19000	1462000	1191	0	0.175780138062421	0	0	0	0	0	0	0	0	0.169193361404039	0	0	0	0	0	0	0	0.493229178991949	0	0	0.0143057660007756	0	0	0	0	0	0	0
-11000	1462000	1192	0	0	0	0	0	0	0	0	0	0	0	0	0	0	0	0	0	0	0	0	0	0	0	0	0	0	0	0	0
-3000	1462000	1193	0	0	0	0	0	0	0	0	0	0	0	0	0	0	0	0	0	0	0	0	0	0	0	0	0	0	0	0	0
5000	1462000	1194	0	0	0	0	0	0	0	0	0	0	0	0	0	0	0	0	0	0	0	0	0	0.396371878881698	0	0	0	0	0	0	0
13000	1462000	1195	0	0	0	0	0	0	0	0	0	0	0	0	0	0	0	0	0	0	0.00810657266893584	0	0	1.25931206333482	0	0	0	0	0	0	0.0294783034624006
21000	1462000	1196	0	0	0	0	0	0	0	0	0	0	0	0	0	0	0	0	0	0	0.0529374543355412	0	0	1.895613640947	0	0	0	0	0	0	0
29000	1462000	1197	0	0	0	0	0	0	0	0	0	0	0	0	0	0	0	0	0	0	0	0	0	1.94252488575112	0	0	4.32777288096831	0	0	0	0
37000	1462000	1198	0	0.000901273288133058	0	0	0	0	0	0	0	0	0	0	0	0	0	0	0	0	0	0	0.111171614026702	0.12023160313221	0	0	0	0	0	0	0
45000	1462000	1199	0	0.121471475536528	0	0	0	0	0	0	0	0	0.0240800729673471	0	0	0	0	0	0	0	0	0	0.0260751151578657	0.445465393091344	0	0	0.0308767628168667	0	0	0	0
53000	1462000	1200	0	0	0	0	0	0	0	0	0	0	0	0	0	0	0	0	0	0	0	0	0	0.369772469585656	0	0	0.192582473667043	0	0	0	0
133000	1462000	1210	0	0	0	0	0	0	0	0	0	0	0	0	0	0	0	0	0	0	0	0	0	0	0	0	0	0	0	0	0.534421336411407
141000	1462000	1211	0	0.563356466563348	0	0	0	0	0	0.231409548715951	0	0	4.79056506003737	0	0	0	0	0	0	0	0	0	0	0.245631178094566	0.871100348985876	0	10.4164774065564	0	0	0	0
149000	1462000	1212	0	0	0	0	5.82173205639041	0	0	5.01450501862215	0	0	0	0	0	0	0	0	0	0	0	0	0	0	0.682819139976521	0	2.70876383885493	0	0	0	0
157000	1462000	1213	0	24.9917804621289	0	0	0	0	0	0	0	0	1.82074524817002	0	0	0	0	0	0	0	0	0	0	0	0	0	0	0	0	0	0
-19000	1454000	1487	0	0.0291190702388217	0	0	0	0	0	0	0	0	0.747380357028228	0	0	0	0	0	0	0	0.223762698937966	0	0	0	0	0	0	0	0	0	0
-11000	1454000	1488	0	0	0	0	0	0	0	0	0	0	0	0	0	0	0	0	0	0	0	0	0	0	0	0	0	0	0	0	0
-3000	1454000	1489	0	0.0363707683388833	0	0	0	0	0	0	0	0	0.243400629503099	0	0	0	0	0	0	0	0.00246160064236077	0	0	0	0	0	0	0	0	0	0
5000	1454000	1490	0	0	0	0	0	0	0	0	0	0	0	0	0	0	0	0	0	0	0.00178359374172987	0	0	0.000639076071205605	0	0	0	0	0	0	0
13000	1454000	1491	0	0.000288194697331521	0	0	0	0	0	0	0	0	1.30136256923893	0	0	0	0	0	0	0	0.0376585307604949	0	0	2.53780134610325	0	0	0	0	0	0	0
21000	1454000	1492	0	0	0	0	0	0	0	0	0	0	0	0	0	0	0	0	0	0	0.131495278331532	0	0	5.2419798129254	0	0	0	0	0	0	0
29000	1454000	1493	0	0	0	0	0	0	0	0	0	0	0	0	0	0	0	0	0	0	0	0	0	0.17534821221395	0	0	0	0	0	0	0
37000	1454000	1494	0	0	0	0	0	0	0	0	0	0	0	0	0	0	0	0	0	0	0	0	0	0	0	0	0	0	0	0	0
45000	1454000	1495	0	0	0	0	0.00316892958964714	0	0	0	0	0	0.0130046137243197	0	0	0	0	0	0	0	0	0	0	0.538421770914085	0	0	2.19782878838198	0	0	0	0
53000	1454000	1496	0	0	0	0	0	0	0	0	0	0	0	0	0	0	0	0	0	0	0	0	0	0	0	0	0.395613984418263	0	0	0	0
61000	1454000	1497	0	0	0	0	0	0	0	0	0	0	0	0	0	0	0	0	0	0	0	0	0	0	0.326770024978303	0	1.44787192465834	0	0	0	0
69000	1454000	1498	0	0.491413099716582	0	0	0	0	0	0.590731774356487	0	0	0	0.00559206477885863	0	0	0	0	0	0	0	0	0	6.17287193607874	7.10302760088149	0	4.84632302712687	0	0	0	0
77000	1454000	1499	0	0	0	0	0.00223335171369805	0	0	0	0	0	0	0	0	0	0	0	0	0	0	0	0.0014299039681155	0.966441917738217	0.981763243908927	0	4.49004872480636	0	0	0	0
85000	1454000	1500	0	0	0	0	0	0	0	0	0	0	0	0	0	0	0	0	0	0	0	0	0	0.0113596504888729	0.399678574023553	0	4.82983182309607	0	0	0	0
93000	1454000	1501	0	0	0	0	0	0	0	0	0	0	0	0	0	0	0	0	0	0	0	0	0	0.258430403482114	0.582400339760896	0	6.4507644354015	0	0	0	0
101000	1454000	1502	0	0	0	0	0	0	0	0	0	0	0	0	0	0	0	0	0	0	0	0	0	5.17001086268611	0.642305371285722	0	9.65290106258824	0	0	0	0
-19000	1446000	1783	0	0.190356749478065	0	0	0	0	0	0	0	0	0.295650350498186	0	0	0	0	0	0	0	0.184935303133252	0	0	0	0	0	0	0	0	0	0
-11000	1446000	1784	0	0.00325500091547099	0	0	0	0	0	0	0	0	0.0363175227343725	0	0	0	0	0	0	0	0.17577601001864	0	0	0	0	0	0	0	0	0	0
-3000	1446000	1785	0	0	0	0	0	0	0	0	0	0	0.496713713246415	0	0	0	0	0	0	0	0.00138059308191288	0	0	0	0	0	0	0	0	0	0
5000	1446000	1786	0	0	0	0	0	0	0	0	0	0	0.00701415006814294	0	0	0	0	0	0	0	0.0020432624869648	0	0	0.755979627115775	0	0	0	0	0	0	0
13000	1446000	1787	0	0	0	0	0	0	0	0	0	0	0	0	0	0	0	0	0	0	0	0	0	0.403085272138344	0	0	0	0	0	0	0
21000	1446000	1788	0	0	0	0	0	0	0	0	0	0	0	0	0	0	0	0	0	0	0	0	0	0.360614018636743	0	0	0	0	0	0	0
29000	1446000	1789	0	0.00310371968438582	0	0	0	0	0	0	0	0	0.137781244253558	0	0	0	0	0	0	0	0.797492939566555	0	0	2.10699222935428	0	0	0	0	0	0	0
37000	1446000	1790	0	0	0	0	0	0	0	0	0	0	0.585695302105923	0	0	0	0	0	0	0	0.616224823770648	0	0	2.35314876027863	0	0	0	0	0	0	0
45000	1446000	1791	0	0	0	0	0	0	0	0	0	0	0	0	0	0	0	0	0	0	0.851388660789261	0	0	5.68639177646286	0	0	0	0	0	0	0
53000	1446000	1792	0	0	0	0	0	0	0	0	0	0	0	0	0	0	0	0	0	0	2.43844896452323	0	0	3.14590957959037	0	0	0	0	0	0	0
61000	1446000	1793	0	0	0	0	0	0	0	0	0	0	0	0	0	0	0	0	0	0	0.0273763434490676	0	0	1.7547194790974	0	0	0.00933906699847414	0	0	0	0.000508890819882998
69000	1446000	1794	0	0	0	0	0	0	0	0	0	0	0	0	0	0	0	0	0	0	0	0	0	0.492355680204885	0	0	0	0	0	0	0
77000	1446000	1795	0	0	0	0	0	0	0	0	0	0	0	0	0	0	0	0	0	0	0	0	0	0.232293437450031	0	0	0.395566683476496	0	0	0	0
85000	1446000	1796	0	0	0	0	0	0	0	0	0	0	0	0	0	0	0	0	0	0	0	0	0	0.00215498776735693	0	0	2.34701788320115	0	0	0	0.00056674265251254
93000	1446000	1797	0	0	0	0	0	0	0	0	0	0	0.00250990842834091	0	0	0	0	0	0	0	0	0	0	0.0511949523354821	2.64143616230488	0	6.75341247246266	0	0	0	0.0231148494734965
101000	1446000	1798	0	0	0	0	1.76012137245224	0	0	4.56561352938161	0	0	0	3.11262197542966	0	0	0	0	0	0	0	0	0	4.14431092482079	3.24561479870478	0	4.86470696169645	0	0	0	0
109000	1446000	1799	0	0.00530598304390545	0	0	0	0	0	0.408334823082181	0	0	0	0	0	0	0	0	0	0	0	0	0.0643588774992958	1.0681937812249	0.777532587584699	0	5.25967179369538	0	0	0	0
117000	1446000	1800	0	0.000263006054551902	0	0	0	0	0	8.41092336077562	0	0	1.33363836207877	0.698117850604089	0	0	0	0	0	0	0	0	0	20.7212653860064	4.9876323639465	0	4.40652687265402	0	0	0	0.337154320544816
-19000	1438000	2079	0	0	0	0	0	0	0	0	0	0	0	0	0	0	0	0	0	0	0	0	0	0	0	0	0	0	0	0	0
-11000	1438000	2080	0	0	0	0	0	0	0	0	0	0	0	0	0	0	0	0	0	0	0.00674603115333276	0	0	0	0	0	0	0	0	0	0
-3000	1438000	2081	0	0	0	0	0	0	0	0	0	0	0.000201146305088185	0	0	0	0	0	0	0	0.172477746825164	0	0	0	0	0	0	0	0	0	0
5000	1438000	2082	0	0	1.34542929512763	0	0	0	0	0	0	0	0.917484059826649	0	0	0	0	0	0	0	0.0778723046936815	0	0	2.74779726362306	0	0	0	0	0	0	0
13000	1438000	2083	0	0	0	0	0	0	0	0	0	0	0.139240457402806	0	0	0	0	0	0	0	0.0102146635519625	0	0	0.260680543359468	0	0	0	0	0	0	0
21000	1438000	2084	0	0	0	0	0	0	0	0	0	0	0	0	0	0	0	0	0	0	0	0	0	0.63228491619472	0	0	0	0	0	0	0
29000	1438000	2085	0	0.0102014922549644	0	0	0	0	0	0	0	0	0.108105796673109	0	0	0	0	0	0	0	0.375948959262518	0	0	1.12828985954465	0	0	0	0	0	0	0
37000	1438000	2086	0	0	0	0	0	0	0	0	0	0	0.12795737686385	0	0	0	0	0	0	0	0.628847428308964	0	0	0.94597851396746	0	0	0	0	0	0	0
45000	1438000	2087	0	0	0	0	0	0	0	0	0	0	0.0220611193002572	0	0	0	0	0	0	0	1.45475834372373	0	0	0.911094339816379	0	0	0	0	0	0	0
53000	1438000	2088	0	0	0	0	0	0	0	0	0	0	0	0	0	0	0	0	0	0	0.88511864581508	0	0	1.73042284710174	0	0	0	0	0	0	0
61000	1438000	2089	0	0	0	0	0	0	0	0	0	0	0	0	0	0	0	0	0	0	0	0	0	0.204101666463141	0	0	0	0	0	0	0
69000	1438000	2090	0	0	0	0	0	0	0	0	0	0	0	0	0	0	0	0	0	0	0	0	0	0.305512191744536	0	0	0	0	0	0	0
77000	1438000	2091	0	0	0	0	0	0	0	0	0	0	0	0	0	0	0	0	0	0	0.180197093911197	0	0	0.79492142192302	0	0	0.0682451643859863	0	0	0	0
85000	1438000	2092	0	0	0	0	0	0	0	0	0	0	0	0	0	0	0	0	0	0	0	0	0	1.33236829359062	0	0	0	0	0	0	0
93000	1438000	2093	0	0	0	0	0	0	0	0	0	0	0	0	0	0	0	0	0	0	0	0	0	0.316910694812262	0	0	0.36733719871802	0	0	0	0
101000	1438000	2094	0	0.119531089553991	0	0	0.0761185159162251	0	0	0.263895435000786	0	0	0.220355484394722	1.70006339874052	0	0	0	0	0	0	0.026711827379665	0	1.14277059230501	3.4151913474036	0.680120330240993	0	5.59936495849448	0	0	0	0
109000	1438000	2095	0	0.0385104981612739	0	0	0.135554082097781	0	0	1.17349106443677	0	0	0.488111362260884	0.411158452103854	0	0	0	0	0	0	0.16791433289472	0	0.619087107385841	0.719381580837133	2.02937078889914	0	6.96176916919819	0	0	0	0
117000	1438000	2096	0	5.14512072014524	0	0	2.13985331997305	0	0	0.65970669295186	0	0	4.68728038258297	0.212635628207249	0	0	0	0	0	0	0	0	1.31839054319181	3.89837299837283	0.900841556777758	0	6.05535105969563	0	0	0	0.148485626683042
125000	1438000	2097	0	0.165866481096489	0	0	0	0	0	0	0	0	0	0	0	0	0	0	0	0	0	0	0	11.9768231008985	0	0	0	0	0	0	0
133000	1438000	2098	0	2.41228105491514	0	0	0.410799621219403	0	0	1.75766637253305	0	0	0.648810533715676	1.72921334590697	0	0	0	0	0.0261919875216724	0	2.35777476915111	0	0	16.102304768282	0.48879698211986	0	0.0558817780564095	0	0	0	0.0273540168675979
141000	1438000	2099	0	0.0639590723602174	0	0	0.735866965502309	0	0	5.25312431510122	0	0	0.00407950014634795	0	0	0	0	0	0	0	0	0	0	21.2636038268366	2.18394284052446	0	3.16657865650756	0	0	0	0.131043647683426
149000	1438000	2100	0	0	0	0	7.99771951035405	0	0	2.90336289979446	0	0	0	0	0	0	0	0	0	0	0	0	0	13.2852600129284	3.78723122703131	0	0.697955511069787	0	0	0	0
-19000	1430000	2375	0	0	0	0	0	0	0	0	0	0	0	0	0	0	0	0	0	0	246.964563844834	0	0	0	0	0	0	0	0	0	0
-11000	1430000	2376	0	0	0.00403546838463844	0	0	0	0	0	0	0	0.00403546838463844	0	0	0	0	0	0	0	0	0	0	0	0	0	0	0	0	0	0
-3000	1430000	2377	0	0	0	0	0	0	0	0	0	0	0	0	0	0	0	0	0	0	0	0	0	0	0	0	0	0	0	0	0
5000	1430000	2378	0	0	0	0	0	0	0	0	0	0	0	0	0	0	0	0	0	0	0	0	0	0	0	0	0	0	0	0	0
13000	1430000	2379	0	0	0	0	0	0	0	0	0	0	0	0	0	0	0	0	0	0	0	0	0	0.208489050024652	0	0	0	0	0	0	0
21000	1430000	2380	0	0	0	0	0	0	0	0	0	0	0.369475965194336	0	0	0	0	0	0	0	0.0538029671330302	0	0	0.156117947465158	0	0	0	0	0	0	0.026310332007413
29000	1430000	2381	0	0	0	0	0	0	0	0	0	0	0	0	0	0	0	0	0	0	0.0538820020524369	0	0	0.788882711400067	0	0	0	0	0	0	0
37000	1430000	2382	0	0	0	0	0	0	0	0	0	0	0	0	0	0	0	0	0	0	0.21507775903842	0	0	0.253998023212708	0	0	0	0	0	0	0
45000	1430000	2383	0	0	0	0	0	0	0	0	0	0	0	0	0	0	0	0	0	0	0.121369158414149	0	0	0.118652479306039	0	0	0	0	0	0	0
53000	1430000	2384	0	0	0	0	0	0	0	0	0	0	0	0	0	0	0	0	0	0	0.128333873237116	0	0	0.211781406524325	0	0	0	0	0	0	0
61000	1430000	2385	0	0	0	0	0	0	0	0	0	0	0	0	0	0	0	0	0	0	0.0121557904936742	0	0	0.1261260561922	0	0	0.00353276602874619	0	0	0	0
69000	1430000	2386	0	0	0	0	0	0	0	0	0	0	0	0	0	0	0	0	0	0	0.0330118418937451	0	0	0.217781068270941	0	0	0	0	0	0	0
77000	1430000	2387	0	0	0	0	0	0	0	0	0	0	0	0	0	0	0	0	0	0	0.00148674947474245	0	0	0.250660160572272	0.00562454701428765	0	0.0656649690877403	0	0	0	0
85000	1430000	2388	0	0.124661103196041	0	0	0.0184905930074051	0	0	0	0	0	3.43809624391966	0	0	0	0	0	0.448531337529668	0	0.0637478035888797	0	0	1.09660020769879	0.190175264671739	0	4.01333092030618	0	0	0	0
93000	1430000	2389	0	0.000652954733630195	0	0	0.0491076381259105	0	0	0	0	0	0.137444387282782	0	0	0	0	0	0	0	0	0	0.0201311244911134	3.48181749275527	4.16229613243164	0	1.51657950841045	0	0	0	0
101000	1430000	2390	0	0.938864058595845	0	0	0.757725234254934	0	0	0.894752800873227	0	0	1.48771285610347	10.015026979736	0	0	0	0	0	0	0.215741028130051	0	0	13.3906615527021	6.52078638110105	0	10.2780169451219	0	0	0	0
109000	1430000	2391	0	9.06230397663469	0	0	0.0290907412938739	0	0	1.63193329564281	0	0	0.038377935986657	0.00194093639788402	0	0	0	0	0	0	1.6166700632047	0	0	11.0408077697516	0.880572692758845	0	12.0179008115429	0	0	0	0
117000	1430000	2392	0	0.426491606642693	0	0	0.310320381424791	0	0	0.0207484294547836	0	0	1.10594652107443	0	0	0	0	0	0	0	0	0	0	0.69282149611648	0.811165241759074	0	3.20074724290113	0	0	0	0
125000	1430000	2393	0.0065643048838811	0.867447195855612	0	0	5.22802115709794	0	0	0.279856755206032	0	0	0.900282601365371	0.384268476050037	0	0	0	0	0	0	0	0	1.59955931532068	9.16330021049369	7.61965913640859	0	10.6271124989245	0	0	0	0
133000	1430000	2394	0	0.639898192800487	0	0	6.56388158024575	0	0	9.16150489098393	0	0	0.725883090562984	0.153453635995086	0	0	0	0	0	0	0.89528664735314	0	1.43830222003428	26.3636551976961	6.90181412318295	0	3.70798083420242	0	0	0	0.0429548834277503
141000	1430000	2395	0	0.182245558966478	0	0	2.57104551196005	0	0	12.6864678556513	0	0	0	0.366486416785143	0	0	0	0	0	0	0	0	0	2.15539275460883	5.25637215159686	0	28.0919883647988	0	0	0	0
149000	1430000	2396	0	0.00120429228579287	0	0	1.10031354890835	0	0	5.24170391373352	0	0	0.00466525799933643	0.411205405513167	0	0	0	0	0	0	0	0	0.123892106374419	0.350908530549254	8.16154607639957	0	8.68425355068312	0	0	0	0.000234738517956918
157000	1430000	2397	0	0	0	0	0	0	0	0	0	0	0	0	0	0	0	0	0	0	0	0	0	43.9330644682771	0	0	0.778864484252565	0	0	0	1.4855121898026
-19000	1422000	2671	0	0	1.16293020966429	0	0	0	0	0	0	0	0.934123425303868	0	0	0	0	0	0	0	0.691362817736095	0	0	0.946102739394899	0	0	0	0	0	0	0
-11000	1422000	2672	0	0	0	0	0	0	0	0	0	0	0	0	0	0	0	0	0	0	0	0	0	0	0	0	0	0	0	0	0
-3000	1422000	2673	0	0	0	0	0	0	0	0	0	0	0	0	0	0	0	0	0	0	0	0	0	0	0	0	0	0	0	0	0
5000	1422000	2674	0	0	0	0	0	0	0	0	0	0	0	0	0	0	0	0	0	0	0	0	0	0	0	0	0	0	0	0	0
13000	1422000	2675	0	0	0	0	0	0	0	0	0	0	0	0	0	0	0	0	0	0	0.0014136273767041	0	0	0.241291492111817	0	0	0	0	0	0	0
21000	1422000	2676	0	0	0	0	0	0	0	0	0	0	0	0	0	0	0	0	0	0	0.00234252983167446	0	0	0.925263254311371	0	0	0	0	0	0	0
29000	1422000	2677	0	0	0	0	0	0	0	0	0	0	0.0283965679051629	0	0	0	0	0	0	0	0.0930624257239232	0	0	0.603424516817539	0	0	0	0	0	0	0
37000	1422000	2678	0	0	0	0	0	0	0	0	0	0	0	0	0	0	0	0	0	0	0.229924758914447	0	0	2.63144501299393	0	0	0	0	0	0	0
45000	1422000	2679	0	0	0	0	0	0	0	0	0	0	0	0	0	0	0	0	0	0	0.249135036215825	0	0	1.10311917217767	0	0	0	0	0	0	0
53000	1422000	2680	0	0.000873989103686077	0	0	0	0	0	0	0	0	0.00425046735903976	0	0	0	0	0	0	0	0.190011876527196	0	0	0.359088746557851	0	0	0	0	0	0	0
61000	1422000	2681	0	0	0	0	0	0	0	0	0	0	0	0	0	0	0	0	0	0	0.00755343547738723	0	0	0.953426658521585	0	0	0.00181724934785154	0	0	0	0
69000	1422000	2682	0	0	0	0	0	0	0	0	0	0	0	0	0	0	0	0	0	0	0.0246743818517678	0	0	0.317701751732415	0	0	0	0	0	0	0
77000	1422000	2683	0	0	0	0	0.00447504153766571	0	0	0	0	0	0	0	0	0	0	0	0	0	0	0	0	2.34834862363584	0	0	0.0990969564620823	0	0	0	0
85000	1422000	2684	0	0	0	0	0	0	0	0	0	0	0	0	0	0	0	0	0	0	0	0	0	3.02554259962877	0.574364309721336	0	0.262954178199558	0	0	0	0
93000	1422000	2685	0	0.155835851605497	0.0219938171076212	0	0.101987627135698	0	0	0	0	0	0.0384408961544164	1.09922728484437	0	0	0	0	0	0	0.457807898846499	0	0	2.0454537695382	0.883780234889139	0	2.77387093477302	0	0	0	0
101000	1422000	2686	0	0.373606237590368	0	0	0.0045491020039212	0	0	0.773828656855292	0	0	0.032283053800673	0.0318852954195457	0	0	0	0	0	0	0	0	0	0.785473885840484	1.32383647075345	0	3.56952856847488	0	0	0	0
109000	1422000	2687	0	0	0	0	0	0	0	1.1592778984641	0	0	0	0	0	0	0	0	0	0	0	0	0.702312449581611	0.655396035764041	0.313851236259562	0	6.96757453108579	0	0	0	0
117000	1422000	2688	0	0.290119726117769	0	0	0	0	0	0.103288432818347	0	0	0	0	0	0	0	0	0	0	0.00427825072461503	0	0.221374241718627	0.470606894616658	0.43069237109631	0	1.9020044997218	0	0	0	0
125000	1422000	2689	0	0.00746873704454706	0	0	0.100014487849922	0	0	0	0	0	0	0.0479125470455994	0	0	0	0	0	0	0	0	0.631544014128974	3.34089870050273	10.2317440436763	0	3.49615810830286	0	0	0	0
133000	1422000	2690	0	2.13395586929629	0	0	4.76647073187103	0	0	1.18708906848259	0	0	2.67523309888886	0.0478292019092444	0	0	0	0	0	0	0	0	1.77801427335617	9.38536767863092	3.69017809827692	0	2.51520816620071	0	0	0	0
141000	1422000	2691	0	0.536329756722733	0	0	0.246002475210339	0	0	6.38116454464906	0	0	0	0.553165959810349	0	0	0	0	0	0	0	0	1.75914487494483	1.49428902222819	1.63263542251157	0	11.6028612504034	0	0	0	0
149000	1422000	2692	0	0	0	0	0	0	0	6.17608141614395	0	0	0	0.0312196111688716	0	0	0	0	0	0	0	0	0.0189210779390196	2.28604905971981	1.89626691208239	0	11.482252423092	0	0	0	0.00477884818980728
157000	1422000	2693	0.0162056344029289	1.85081236468934	0	0	0.850524894210208	0	0	8.70291177741035	0	0	0	0.00837053745290091	0	0	0	0	0.00578985910583541	0	0	0	0	1.19888046626182	2.32394383397747	0	7.40991454321625	0	0	0	0.0245919169457676
165000	1422000	2694	0	0	0	0	0	0	0	0	0	0	0	0	0	0	0	0	0	0	0	0	1.96488354497526	0.00559643900917634	0	0	1.46666593380475	0	0	0	1.11595627338364
-19000	1414000	2967	0	0.0208323907361807	0	0	0	0	0	0	0	0	0.0672225479544622	0	0	0	0	0	0	0	1.48716886660306	0	0	0.0121911341516765	0	0	0	0	0	0	0
-11000	1414000	2968	0	0	0	0	0	0	0	0	0	0	0	0	0	0	0	0	0	0	0	0	0	0	0	0	0	0	0	0	0
-3000	1414000	2969	0	0	0	0	0	0	0	0	0	0	0	0	0	0	0	0	0	0	0	0	0	0	0	0	0	0	0	0	0
5000	1414000	2970	0	0	0	0	0	0	0	0	0	0	0	0	0	0	0	0	0	0	0	0	0	0	0	0	0	0	0	0	0
13000	1414000	2971	0	0	0	0	0	0	0	0	0	0	0	0	0	0	0	0	0	0	0	0	0	0.0158481519247913	0	0	0	0	0	0	0
21000	1414000	2972	0	0	0	0	0	0	0	0	0	0	0	0	0	0	0	0	0	0	0	0	0	0	0	0	0	0	0	0	0
29000	1414000	2973	0	0	0	0	0	0	0	0	0	0	0	0	0	0	0	0	0	0	0.0184569443400884	0	0	0.680667661206509	0	0	0	0	0	0	0
37000	1414000	2974	0	0	0	0	0	0	0	0	0	0	0	0	0	0	0	0	0	0	1.07217904745862e-05	0	0	0.0249502874150367	0	0	0	0	0	0	0
45000	1414000	2975	0	0	0	0	0	0	0	0	0	0	0	0	0	0	0	0	0	0	0	0	0	1.20467941183035	0	0	0	0	0	0	0
53000	1414000	2976	0	0	0	0	0	0	0	0	0	0	0	0	0	0	0	0	0	0	0	0	0	0.253821244859382	0	0	0.00269847727845555	0	0	0	0
61000	1414000	2977	0	0.0358056506621911	0	0	0.183766940805149	0	0	0	0	0	0.0488714996695071	0.623120489721631	0	0	0	0	0	0	1.01286570387171	0	0	2.64548090542717	2.07787222896233	0	1.2806269731939	0	0	0	0
69000	1414000	2978	0	0	0	0	0	0	0	0	0	0	0	2.94063141720713	0	0	0	0	0	0	0.0960360505976359	0	0	5.40296400477996	1.5188379204776	0	8.22240253908484	0	0	0	0
77000	1414000	2979	0	0	0	0	0.173820823079585	0	0	0	0	0	0	0.348326277263747	0	0	0	0	0	0	0.680913105490884	0	0	3.23527318676735	0.131848187403689	0	1.80285380298806	0	0	0	0.00560325395038247
85000	1414000	2980	0	0	0	0	0.00179103238958652	0	0	0	0	0	0.00401644688184018	0	0	0	0	0	0.00686740024510689	0	0.00867765879700814	0	0	1.22406775383992	0	0	4.44213013199153	0	0	0	0
93000	1414000	2981	0	0.292331293938212	0	0	2.35562099570195	0	0	2.27907843012365	0	0	1.40497311006172	8.92275575138675	0	0	0	0	0	0	0	0	0.0264730973150958	6.46131896278307	1.6018373662124	0	5.14836387975263	0	0	0	0
101000	1414000	2982	0	0	0	0	0	0	0	0.16153028427952	0	0	0	0.0328251467345107	0	0	0	0	0	0	0	0	1.52785275472809	0.112930283983852	0.888827113133653	0	1.75230777366458	0	0	0	0
109000	1414000	2983	0	0	0	0	0	0	0	0	0	0	0	0	0	0	0	0	0	0	0	0	1.53178893264456	0.225558267065802	5.36918774652511	0	3.10761666326634	0	0	0	0
117000	1414000	2984	0	0	0	0	0	0	0	0.219759268618568	0	0	0	0	0	0	0	0	0	0	0	0	0.951062553482743	0.0014113795689102	0.824958698682099	0	2.4390694826323	0	0	0	0
125000	1414000	2985	0	0	0	0	0	0	0	0	0	0	0	0	0	0	0	0	0	0	0	0	3.0147114335245	0.0767341885023285	0.164008317409101	0	4.0970355291446	0	0	0	0
133000	1414000	2986	0	0	0	0	0.150650527102983	0	0	0.0922574610457689	0	0	0	0	0	0	0	0	0	0	0	0	6.23619056461779	0.092949857915366	1.60158802090818	0	1.70057756738463	0	0	0	0
141000	1414000	2987	0	0.0097565088842002	0	0	0.143834610896734	0	0	7.45190094382936	0	0	0	0	0	0	0	0	0	0	0	0	2.78754581279907	0.350410614237583	2.54004983978481	0	1.28690158518863	0	0	0	0.00655353632402064
149000	1414000	2988	0	1.15215701910693	0	0	0.965929182518297	0	0	8.07932069869166	0	0	0.00669160355658608	0.785256204443222	0	0	0	0	0	0	0	0	3.44628570774865	0.579805616102859	3.29779539541195	0	6.79113029675463	0	0	0	0
157000	1414000	2989	0	2.80142915917421	0	0	0.412482336355863	0	0	3.90475908280785	0	0	0	0.70503538131307	0.158598905160274	0	0	0.0132266117088376	0	0	0	0	0	2.08837815398874	10.4337785471773	0	8.13302111281254	0	0	0	0
165000	1414000	2990	0	0	5.25962179471303	0	1.27628515502553	0	0	0	0	0	0	0.948749570373771	0	0	0	0	0	0	0	0	0	5.69838286340205	13.4842465916312	0	4.25412131167539	0	0	0	0
-27000	1406000	3262	0	12.9449848417978	0	0	0	0	0	0	0	0	14.1589994992273	0	0	0	0	0	0	0	0	0	0	0	0	0	0	0	0	0	0
-19000	1406000	3263	0	0.932864663074526	0	0	0	0	0	0	0	0	0.753016458560569	0	0	0	0	0	0	0	8.23874379060736	0	0	0	0	0	0	0	0	0	0
-11000	1406000	3264	0	0	0	0	0	0	0	0	0	0	0	0	0	0	0	0	0	0	0	0	0	0	0	0	0	0	0	0	0
-3000	1406000	3265	0	0.206917749655433	0	0	0	0	0	0	0	0	0.798410395140374	0	0	0	0	0	0	0	0.596815418935829	0	0	0	0	0	0	0	0	0	0
5000	1406000	3266	0	0	0	0	0	0	0	0	0	0	0	0	0	0	0	0	0	0	0	0	0	0	0	0	0	0	0	0	0
13000	1406000	3267	0	0	0	0	0	0	0	0	0	0	0	0	0	0	0	0	0	0	0	0	0	0	0	0	0	0	0	0	0
21000	1406000	3268	0	1.29103609535656	0.10306601726258	0	0	0	0	0	0	0	0	0	0	0	0	0	0	0	0.24268692354431	0	0	1.67741303926697	0	0	0.231081440466253	0	0	0	0
29000	1406000	3269	0	0	0	0	0	0	0	0	0	0	0	0	0	0	0	0	0	0	0.000145008977754327	0	0	0.543527292510948	0	0	6.99807598769748e-05	0	0	0	0
37000	1406000	3270	0	0	0	0	0	0	0	0	0	0	0	0	0	0	0	0	0	0	6.68392466833627e-05	0	0	0.783090302566066	0	0	9.4035181916129e-05	0	0	0	0
45000	1406000	3271	0	0	0	0	0	0	0	0	0	0	0	0	0	0	0	0	0	0	0	0	0	0.973827872517523	0.0586841296622492	0	1.61447920814152	0	0	0	0
53000	1406000	3272	0	0.00415759061388443	0	0	0	0	0	0	0	0	0	0	0	0	0	0	0	0	0.0476855632704431	0	0	0.675728903024675	0.0592836025222718	0	2.20017334140417	0	0	0	0
61000	1406000	3273	0	0	0	0	0.140052571959036	0	0	0.0307248876960954	0	0	0.00724439580686761	0.352685927595887	0	0	0	0	0	0	0.27182298078867	0	0	5.67059668798519	0.0737013264389444	0	3.04881171542815	0	0	0	0
69000	1406000	3274	0	0.0272972834670559	0	0	0.262552982766102	0	0	0	0	0	0	0	0	0	0	0	0	0	0.0349181012614513	0	0	11.5077158505205	0.0409623069302102	0	5.35046100296298	0	0	0	0
77000	1406000	3275	0	0	0	0	0.731924165200604	0	0	0	0	0	0	0	0	0	0	0	0	0	0	0	0	6.26902580100143	0.0335648147468198	0	6.42661635864228	0	0	0	0
85000	1406000	3276	0	0	0	0	0.0718203097012687	0	0	0.386483779396225	0	0	0.338825656590268	0	0	0	0	0	0	0	0.802305584344212	0	0	14.3600118425281	0.744706918291521	0	11.0632259161992	0	0	0	0
93000	1406000	3277	0	0	0	0	0.445545275101386	0	0	0.53994333458073	0	0	0	0	0	0	0	0	0	0	0	0	0.846521284603939	4.52262075463965	2.01890938110374	0	11.4672544474143	0	0	0	0
101000	1406000	3278	0	0	0	0	0.0537946762122035	0	0	0.0484839480897481	0	0	0.201628762535761	1.75982590675814	0	0	0	0	0	0	0	0	3.3344601118535	1.98171219600117	1.62737648173437	0	2.40985539866309	0	0	0	0
109000	1406000	3279	0	0	0	0	0.00863208604400019	0	0	0.070317285348442	0	0	0	0	0	0	0	0	0	0	0	0	1.64754494310155	7.04275675923936	0.28770971064906	0	1.27489780936073	0	0	0	0
117000	1406000	3280	0	0	0	0	0	0	0	0.244379069827654	0	0	0	2.65638764318731	0	0	0	0	0	0	0	0	2.91903188310478	0.523155224728228	1.83093737015442	0	3.0684274622752	0	0	0	0
125000	1406000	3281	0	0	0	0	2.86104313318468	0	0	1.51234547426302	0	0	0	0.200875580179548	0	0	0	0	0	0	0	0	5.43944051422617	2.25453745942428	1.43882311185068	0	20.8662445263634	0	0	0	0
133000	1406000	3282	0	0	0	0	0.137466136621593	0	0	6.93779172713096	0	0	0	0	0	0	0	0	0	0	0	0	4.14807413278615	0	5.41357423627887	0	24.2354234365823	0	0	0	0
141000	1406000	3283	0	0	0	0	0.150984215255832	0	0	2.51399195778872	0	0	0	0.0179791309894562	0	0	0	0	0	0	0	0	0.264260798026272	0.92740709925213	3.58533103603586	0	14.9894744358646	0	0	0	0.0108216860521271
149000	1406000	3284	0	0.7538463910481	0	0	0.177944754830683	0	0	2.69092921268454	0	0	0	0.423381486826404	0	0	0	0	0.0569016656729888	0	0	0	0.77730505007602	1.13853642530593	2.45942105312327	0	13.5791205361607	0	0	0	0
157000	1406000	3285	0	0.118607724504493	0	0	3.19684405388385	0	0	2.5470698037585	0	0	0.467595766853443	3.38469380268404	0	0	0	0	0	0	0	0	2.42649953538116	0.417216645063328	4.87492784069045	0	11.1948164645426	0	0	0	0.00975584876975031
165000	1406000	3286	0	0.193087186339954	0	0	2.44386166010324	0	0	7.40953940838853	0	0	9.32312691290836	6.34536329564928	0	0	0	0	0	0	0	0	0.0567941503048321	35.8412060242873	9.25651155651558	0	18.2676823158696	0	0	0	0
173000	1406000	3287	0	0.200617521461823	0	0	0.977353957746232	0	0	0.367954670756485	0	0	0	2.13748176541612	0	0	0	0	0	0	0	0	0	0.878020034098527	17.0328542023077	0	9.04503861552879	0	0	0	0
181000	1406000	3288	0	1.77723268023519	0	0	1.96148192334296	0	0	4.90467102280079	0	0	0	0.478411780250657	0	0	0	0	0	0	0	0	1.36579696200484	22.2021154379315	4.09743177883687	0	2.21987452990432	0	0	0	0
189000	1406000	3289	0	0	0	0	2.42544089738776	0	0	6.88002258057028	0	0	1.2992769530687	1.11889319451146	0	0	0	0	0	0	0	0	0.0467378076557173	1.11152848421724	2.94848066884001	0	3.21499665148137	0	0	0	0
-27000	1398000	3558	0	17.0523715318406	0	0	0	0	0	0	0	0	43.8270665411587	0	0	0	0	0	0	0	13.0518398812578	0	0	0	0	0	0	0	0	0	0
-19000	1398000	3559	0	0	0	0	0	0	0	0	0	0	0.455933008523495	0	0	0	0	0	0	0	8.56103618037137	0	0	0.0304281563776136	0	0	0	0	0	0	0
-11000	1398000	3560	0	0.171206291176033	0	0	0	0	0	0	0	0	0	0	0	0	0	0	0	0	0	0	0	0	0	0	0	0	0	0	0
-3000	1398000	3561	0	0	0.207803783047758	0	0	0	0	0	0	0	0	0	0	0	0	0	0	0	0	0	0	0	0	0	0	0	0	0	0
5000	1398000	3562	0	0.0836836973792563	0	0	0	0	0	0	0	0	1.02095490526982	0	0	0	0	0	0	0	0.135203706086595	0	0	0	0	0	0	0	0	0	0
13000	1398000	3563	0	0	0	0	0	0	0	0	0	0	0	0	0	0	0	0	0	0	0	0	0	0.0982940038711839	0	0	0	0	0	0	0
21000	1398000	3564	0	0	0	0	0.195340029341289	0	0	0	0	0	0.397770995676654	0	0	0	0	0	0	0	0.0193652276619111	0	0	2.12660045871782	0	0	1.2658919927144	0	0	0	0
29000	1398000	3565	0	0	0	0	0	0	0	0	0	0	0	0	0	0	0	0	0	0	0.0547109668692983	0	0	1.16593811806975	0	0	2.56443853208308e-05	0	0	0	0
37000	1398000	3566	0	0	0	0	0	0	0	0	0	0	2.17192885426194e-06	0	0	0	0	0	0	0	0.0170393295040342	0	0	6.38906078053857	0.000176681722084521	0	1.47018330355206	0	0	0	0
45000	1398000	3567	0	2.05330595943352	0	0	0.0247763616255229	0	0	0	0	0	0.398052092949996	0	0	0	0	0	0	0	0.0708073797148819	0	0	1.77072108992299	2.17079520281371	0	2.7056300056766	0	0	0	0
53000	1398000	3568	0	0.00583881400572389	0	0	0.0163593995146602	0	0	0	0	0	0.00913175505255138	0	0	0	0	0	0	0	0.259191290200207	0	0	0.995663406561825	0.450650887117901	0	1.81933804195005	0	0	0	0.0041452724185238
61000	1398000	3569	0	0	0	0	0.475298101525158	0	0	0	0	0	0	0	0	0	0	0	0	0	0	0	0.010438662508879	0.366585713487193	1.25108929585447	0	1.82743453910832	0	0	0	0.000137065478934847
69000	1398000	3570	0	0	0	0	0	0	0	0	0	0	0	0	0	0	0	0	0	0	0	0	0	0.387927202392689	0	0	1.0691646665183	0	0	0	0.00387456172092075
77000	1398000	3571	0	0.395660661951162	0	0	2.5914299834894	0	0	0	0	0	0	0.212610577823473	0	0	0	0	0	0	0	0	0	4.03946475850562	0.157023216681087	0	13.1379310438331	0	0	0	0.122853182333402
85000	1398000	3572	0	0	0	0	0.423655292541158	0	0	0	0	0	0	0.493662226047857	0	0	0	0	0	0	0	0	0	3.08838082838399	0.829533818528774	0	9.79051456155836	0	0	0	0
93000	1398000	3573	0	0	0	0	0.269613929155761	0	0	0	0	0	0	0	0	0	0	0	0	0	0	0	0	2.73189069994937	2.34140804429284	0	4.76284409530743	0	0	0	0
101000	1398000	3574	0	0	0	0	0.651096581119737	0	0	0.428835341878655	0	0	0	0	0	0	0	0	0	0	0	0	0.0025165935898265	1.81767482830298	1.9429021204902	0	5.81336421124325	0	0	0	0
109000	1398000	3575	0	0	0	0	0.267702541542249	0	0	1.53211766009629	0	0	0	0.0383800036330296	0	0	0	0	0	0	0	0	0.30624603515569	0.746698170468112	0.939082313902346	0	3.91929615085629	0	0	0	0
117000	1398000	3576	0	0	0	0	1.13356963096975	0	0	2.33475831641354	0	0	0	0	0	0	0	0	0	0	0	0	0.649671189026286	0.786273909658455	0.379237335809347	0	11.341232175362	0	0	0	0
125000	1398000	3577	0	0	0	0	0	0	0	3.98840689511877	0	0	0	0.418547126986718	0	0	0	0	0	0	0	0	1.31422900733875	0.578846777807061	4.01933331770768	0	14.8128193332386	0	0	0	0
133000	1398000	3578	0	0	0	0	0	0	0	5.98921727271409	0	0	0	0.00377901574139573	0	0	0	0	0	0	0	0	1.99805912376467	6.56914285204137	2.56221828893809	0	8.45864890497092	0	0	0	0
141000	1398000	3579	0	0	0	0	0	0	0	0.983722961744065	0	0	0	0.132194544187637	0	0	0	0	0	0	0	0	6.21567429216885	0.893899843337139	3.10741275766386	0	10.3259423359135	0	0	0	0
149000	1398000	3580	0	0	0	0	0	0	0	5.4077779342429	0	0	0	0	0	0	0	0	0	0	0	0	0.00459717037682343	0.41968029188228	2.33006250025571	0	15.3706129400511	0	0	0	0
157000	1398000	3581	0	0	0	0	0.134692119799647	0	0	13.0930450881678	0	0	0	0.0928195188514101	0	0	0	0	0	0	0	0	0	1.43415976920634	1.99403420604197	0	9.57450857940248	0	0	0	0
165000	1398000	3582	0	0.0222001385708318	0	0	0.373539679692493	0	0	0.209420176752231	0	0	0	1.85928567241949	0	0	0	0	0	0	0	0	0.269324391223174	10.3256210675924	4.67764178649526	0	14.4226514222402	0	0	0	0.102162072964236
173000	1398000	3583	0	0.0910792405640805	0	0	3.48566548422677	0	0	2.77982833268119	0	0	0	0	0	0	0	0	0	0	0	0	0	0	7.23768779546518	0	11.7721376908645	0	0	0	0
181000	1398000	3584	0	0.132820428833745	0	0	0.0777985371849318	0	0	0.0683927821956852	0	0	0.618787246773991	1.05199993927974	0	0	0	0	0.19711103117453	0	0	0	0	1.16526334756438	4.97515291724986	0	3.88750943985524	0	0	0	0
189000	1398000	3585	0	0.105971893104734	0	0	0.255344064763361	0	0	1.18879578492139	0	0	0.138115948173169	0.322235909901262	0	0	0	0	0	0	0	0	0	0.667063825708944	1.87998646840989	0	5.2768791666945	0	0	0	0
197000	1398000	3586	0	0	0	0	8.02225929907246	0	0	3.79775460114441	0	0	0	0.712524471218313	0	0	0	0	0	0	0	0	0	6.95303484340598	22.618591472205	0	5.20023560743569	0	0	0	0
205000	1398000	3587	0	2.14458500090076	0	0	2.210018032624	0	0	15.4912882728661	0	0	0	5.7796223507081	0	0	0	0	0	0	0	0	0	3.30308008741121	2.6591824727772	0	7.09504436997119	0	0	0	0
213000	1398000	3588	0	0	0	0	6.86636184760157	0	0	23.8162207392701	0	0	0	1.9572771982536	0	0	0	0	0	0	0	0	0	87.7165483127408	0	0	0	0	0	0	0
-27000	1390000	3854	0	0.518629347497305	0	0	0	0	0	0	0	0	4.83567580238259	0	0	0	0	0	3.23561507135145	0	29.0288790132997	0	0	0	0	0	0	0	0	0	0
-19000	1390000	3855	0	0.176694704197475	0	0	0	0	0	0	0	0	11.1160418334878	0	0	0	0	0	0	0	9.53000329573532	0	0	0.463287878225493	0	0	0	0	0	0	0
-11000	1390000	3856	0	0	0	0	0	0	0	0	0	0	0	0	0	0	0	0	0	0	0	0	0	0	0	0	0	0	0	0	0
-3000	1390000	3857	0	0.0568938495152301	0	0	0	0	0	0	0	0	0.647274751579723	0	0	0	0	0	0	0	0.323413102679528	0	0	0	0	0	0	0	0	0	0
5000	1390000	3858	0	0	0.0545597535984222	0	0	0	0	0	0	0	0.379557359060043	0	0	0	0	0	0	0	1.02894695867717	0	0	0	0	0	0	0	0	0	0
13000	1390000	3859	0	0	0	0	0	0	0	0	0	0	0	0	0	0	0	0	0	0	0	0	0	0	0	0	0	0	0	0	0
21000	1390000	3860	0	0	0	0	0	0	0	0	0	0	0	0	0	0	0	0	0	0	0	0	0	0.18602362465041	0	0	0	0	0	0	0
29000	1390000	3861	0	0	0	0	0	0	0	0	0	0	0	0	0	0	0	0	0	0	0.00880518333972345	0	0	1.91953399147996	0	0	0	0	0	0	0
37000	1390000	3862	0	0	0	0	0	0	0	0	0	0	0.00047446191319256	0	0	0	0	0	0	0	2.58175124912346	0	0	0.473413288933589	0.00334068564305761	0	0.995057330098106	0	0	0	0
45000	1390000	3863	0	0	0	0	0.515684062907029	0	0	0	0	0	0	0	0	0	0	0	0	0	0	0	0	6.87322234575054	0	0	0	0	0	0	1.30394796447981e-05
53000	1390000	3864	0	0	0	0	0	0	0	0	0	0	0	0	0	0	0	0	0	0	0	0	0	1.8422858654719	0	0	0.0388090839299523	0	0	0	5.9957585358887e-05
61000	1390000	3865	0	0	0	0	0	0	0	0	0	0	0	0	0	0	0	0	0	0	0.0431981877475975	0	0	0.499820745593477	1.91306499795494	0	2.91326818926506	0	0	0	0
69000	1390000	3866	0	0	0	0	0	0	0	0	0	0	0	0	0	0	0	0	0	0	0	0	0	0.0561483996621226	0.319169669466354	0	0.776616765943987	0	0	0	0
77000	1390000	3867	0	0	0	0	0	0	0	0	0	0	0	0	0	0	0	0	0	0	0	0	0	1.00579813163584	0.029628225729775	0	2.53118955955043	0	0	0	0
85000	1390000	3868	0	0	0	0	0	0	0	0	0	0	3.11210202482286	0	0	0	0	0	0	0	0	0	0	0.708171553262205	0.39339310924254	0	6.89579982907079	0	0	0	0.0347861695196033
93000	1390000	3869	0	0.0176804758466261	0	0	0	0	0	0.0343785696663004	0	0	0	0	0	0	0	0	0	0	0	0	0	1.09686904251413	1.59081373435422	0	3.52485088336003	0	0	0	0.0601773242614534
101000	1390000	3870	0	0	0	0	0.328902538618776	0	0	0.866190045172736	0	0	0	0	0	0	0	0	0	0	0	0	0	0.492145785567242	0.65755559391948	0	6.04711248856366	0	0	0	0
109000	1390000	3871	0	0	0	0	0.246105217941107	0	0	0.0649010173636148	0	0	0	0	0	0	0	0	0	0	0	0	0	1.53027443814384	1.7838014591747	0	8.55089121778659	0	0	0	0
117000	1390000	3872	0	0	0	0	0.0785157769192514	0	0	0.152874408406495	0	0	0	0.265038922676736	0	0	0	0	0	0	0	0	0	3.15429911338936	0.854511460667034	0	2.92640421046227	0	0	0	0
125000	1390000	3873	0	0	0	0	0.466265113451149	0	0	0.901738084938692	0	0	0	1.18447453113961	0	0	0	0	0	0	0	0	0	0.0310918829828964	0.878925958035634	0	6.7594692313312	0	0	0	0
133000	1390000	3874	0	0	0	0	0.048565539683573	0	0	3.84872547491743	0	0	0	0.909365458134068	0	0	0	0	0	0	0	0	0.631244919322583	1.06825223584703	0.7263991716728	0	7.89173920035973	0	0	0	0
141000	1390000	3875	0	0.289030623491338	0	0	0.85995640925377	0	0	2.45411079285979	0	0	0.0371325548991186	0.716409950781533	0	0	0	0	0	0	0	0	2.04471651948851	0.391542643512396	6.4794608505565	0	4.6376334693729	0	0	0	0
149000	1390000	3876	0	0	0	0	0.200696833905309	0	0	3.68953529992749	0	0	0	0.454956019484625	0	0	0	0	0	0	0	0	0.505930479674208	0.553325764788591	2.61650628876473	0	6.98264994608778	0	0	0	0
157000	1390000	3877	0	0.123021914117802	0	0	0.342285278643993	0	0	0.543149409420529	0	0	0.751558685397945	0.0240630289323101	0	0	0	0	0	0	0	0	0.216793639636657	0.537923893183014	4.52130397265797	0	10.0966049760837	0	0	0	0
165000	1390000	3878	0	0.0365657558152745	0.075931310467696	0	1.60073098867301	0	0	1.86992265266675	0	0	0	1.96716927439409	0	0	0	0	0	0	0	0	0.841093735806609	2.60643935577885	3.19273403265913	0	9.46603083155354	0	0	0	0
173000	1390000	3879	0	0.669643025189734	0.177112690398211	0	1.26529616222214	0	0	7.78471058928347	0	0	0	2.19401383453499	0	0	0	0	0	0	0.278602178046609	0	0	5.10129172599743	8.1059508018771	0	7.62014912154291	0	0	0	0
181000	1390000	3880	0	0.238868206921041	0	0	3.02233833039094	0	0	0	0	0	1.0948852687913	0.893622726275908	0	0	0	0	0	0	0	0	0	1.84321240671288	7.00246229066287	0	5.25609521064259	0	0	0	0
189000	1390000	3881	0	0.0843883139070856	0	0	0.00515949207335394	0	0	1.4087805193829	0	0	0	0.146244530317852	0	0	0	0	0	0	0	0	0	1.04957799155877	3.45679532863684	0	6.51461980101027	0	0	0	0
197000	1390000	3882	0	0.404385427281364	0	0	0.90775076451859	0	0	7.49007439625668	0	0	0.14400071215822	0.29010509142669	0	0	0	0	0	0	0	0	0	7.75226023007669	5.02358880050405	0	6.67399468527176	0	0	0	0.0416892835493588
205000	1390000	3883	0	0.16790804599699	0	0	1.3996305504302	0	0	6.64733362177714	0	0	0	0.79455095719242	0	0	0	0	0	0	0	0	1.10046078758414	2.64410621374208	15.5716512421475	0	20.4395286593221	0	0	0	0
213000	1390000	3884	0	0	0	0	0.62811300926095	0	0	18.6877185779756	0	0	0.0383845994572196	2.75796386727553	0	0	0	0	0	0	0	0	2.30133390705911	2.1714290668237	12.729387444705	0	3.41069285942934	0	0	0	0
221000	1390000	3885	0	0.247970139234591	0	0	3.89648321039295	0	0	3.11943500628444	0	0	0	4.74981264739555	0	0	0	0	0	0	0	0	0	5.89262420675749	7.39034620519656	0	3.81977108267501	0	0	0	0
-27000	1382000	4150	0	0.00965814536468081	0	0	0	0	0	0	0	0	2.46357921055048	0	0	0	0	0	0	0	12.0837957309233	0	0	0	0	0	0	0	0	0	0.0453727018623647
-19000	1382000	4151	0	0.0333100653083494	0.192202358218755	0	0	0	0	0	0	0	0	0	0	0	0	0	0	0	0.145646522896945	0	0	1.94479582609566	0	0	0	0	0	0	0
-11000	1382000	4152	0	0	0	0	0	0	0	0	0	0	0	0	0	0	0	0	0	0	0	0	0	0	0	0	0	0	0	0	0
-3000	1382000	4153	0	0	0	0	0	0	0	0	0	0	0	0	0	0	0	0	0	0	0	0	0	0	0	0	0	0	0	0	0
5000	1382000	4154	0	0	0	0	0	0	0	0	0	0	0	0	0	0	0	0	0	0	0	0	0	0	0	0	0	0	0	0	0
13000	1382000	4155	0	0	0	0	0	0	0	0	0	0	0	0	0	0	0	0	0	0	0	0	0	0	0	0	0	0	0	0	0
21000	1382000	4156	0	0	0	0	0	0	0	0	0	0	0	0	0	0	0	0	0	0	0	0	0	0.314119930855499	0	0	0	0	0	0	0
29000	1382000	4157	0	0	0	0	0	0	0	0	0	0	0	0	0	0	0	0	0	0	0	0	0	0.341100834897506	0	0	0	0	0	0	0
37000	1382000	4158	0	0	0	0	0	0	0	0	0	0	0	0	0	0	0	0	0	0	0.00339979398288089	0	0	0.490420128800761	0	0	0	0	0	0	0.00142503046340485
45000	1382000	4159	0	0	0	0	0	0	0	0	0	0	0	0	0	0	0	0	0	0	0.000712151981096149	0	0	1.28246379865738	0	0	0	0	0	0	0
53000	1382000	4160	0	0	0	0	0	0	0	0	0	0	0	0	0	0	0	0	0	0	0	0	0	0.519032506525004	0	0	0	0	0	0	0
61000	1382000	4161	0.0243494725598359	0	0	0	0	0	0	0	0	0	0	0	0	0	0	0	0	0	0	0	0	0.216469753237701	0.742017634194136	0	10.6936502859405	0	0	0	0
69000	1382000	4162	0	0	0	0	0	0	0	0	0	0	0	0	0	0	0	0	0	0	0	0	0	0.0110695997850061	0	0	2.48080247863866	0	0	0	0
77000	1382000	4163	0	0.0702223687680267	0	0	0	0	0	0	0	0	0	0	0	0	0	0	0	0	1.09267399024251	0	0	0.790320117022606	0	0	0.482324500984589	0	0	0	0
85000	1382000	4164	0	0	0	0	0	0	0	0	0	0	0	0	0	0	0	0	0	0	0.0212195120922801	0	0	0.1085165050763	0.0040141577217658	0	0.411502274396661	0	0	0	0
93000	1382000	4165	0	0.0347606214827925	0	0	0.000848478386732499	0	0	0	0	0	0	0	0	0	0	0	0	0	0	0	0	0.192582709442132	1.7587624670411	0	1.19047745814123	0	0	0	0
101000	1382000	4166	0	0	0	0	0	0	0	0	0	0	0	0	0	0	0	0	0	0	0	0	0	0.491320722098497	1.42959327545757	0	2.53448181759112	0	0	0	0
109000	1382000	4167	0	0	0	0	0	0	0	0.240102675700576	0	0	0	0.0656068931487033	0	0	0	0	0	0	0	0	0	0.50978846607237	1.51285106428648	0	4.27459621970813	0	0	0	0
117000	1382000	4168	0	0	0	0	0	0	0	0	0	0	0	0	0	0	0	0	0	0	0	0	0	1.12218532618035	1.04125101244402	0	6.7083555846504	0	0	0	0
125000	1382000	4169	0	0	0	0	0.548157616262179	0	0	1.30614440885411	0	0	0	0.169288577052126	0	0	0	0	0	0	0	0	0	0	1.05969573418551	0	5.05575739601558	0	0	0	0
133000	1382000	4170	0	0	0	0	0.0327525152729987	0	0	2.37911332957984	0	0	0	0.285952613433981	0	0	0	0	0	0	0	0	0	0.109904428480204	4.23009443508096	0	5.46024927941852	0	0	0	0
141000	1382000	4171	0	0.281218985018599	0	0	0.711101497731499	0	0	0	0	0	0.0361289723342775	0.871503811245198	0	0	0	0	0	0	0	0	0.267534850126451	1.46323481684033	4.19176114359647	0	3.86905348901135	0	0	0	0
149000	1382000	4172	0	0	0	0	0.193228459427674	0	0	0.0695296967090798	0	0	0	0.00289119421883747	0	0	0	0	0	0	0	0	0.16080908817826	0.62292881587744	1.81147710243724	0	3.70840546615503	0	0	0	0
157000	1382000	4173	0	0.179315994438946	0	0	2.92159712256264	0	0	1.90052274971112	0	0	0.161183096832977	1.57565311570409	0	0	0	0	0	0	0	0	0.00217914983384364	5.07560647911523	10.5696683143153	0	7.66820984689242	0	0	0	0.0602628850264606
165000	1382000	4174	0	0.0506283108996864	0	0	1.28765561826816	0	0	1.07311284646073	0	0	0	0	0	0	0	0	0	0	0	0	0	3.72736936347532	3.31431878888178	0	16.8125000643766	0	0	0	0.0452020863924046
173000	1382000	4175	0	0	0	0	1.83430306497539	0	0	9.0498735230883	0	0	0	0.156802785746083	0	0	0	0	0	0	0	0	0	3.51929296840413	3.87950713312257	0	27.1548927320225	0	0	0	0
181000	1382000	4176	0	0.267752285805574	0	0	1.19438633986668	0	0	7.27523430041725	0	0	0.0668279554352069	0.655854848145996	0	0	0	0	0	0	0	0	0.153928612059956	11.1568951537681	9.79257360361077	0	12.2743521970391	0	0	0	0
189000	1382000	4177	0	0.0369300447215702	0	0	0.648818630094177	0	0	0.830468901529685	0	0	0	0.5502923176824	0	0	0	0	0	0	0	0	0.748652670343941	1.13933334295534	5.42827317151819	0	6.77498840448887	0	0	0	0
197000	1382000	4178	0	0	0	0	1.8454667351643	0	0	5.09542994663933	0	0	0	0.897412036485937	0	0	0	0	0	0	0	0	1.0560090003896	1.43303540528544	7.55164711402552	0	5.23198518095562	0	0	0	0
205000	1382000	4179	0	0.0156058374274161	0	0	0.337108159045873	0	0	0.536925105595027	0	0	0	0.111242247670022	0	0	0	0	0	0	0	0	0	0.130935605162444	5.43234021842377	0	15.2900388597104	0	0	0	0
213000	1382000	4180	0	0	0	0	0	0	0	0	0	0	0	0.375240642005409	0	0	0	0	0	0	0	0	0	1.52729030686123	16.162260820072	0	7.33883883041346	0	0	0	0.171099376221946
221000	1382000	4181	0.0170932756531685	0.117277063696168	0	0	0.258965422913146	0	0	0	0	0	1.31040769342697	5.34691503151414	0	0	0	0	0	0	0	0	0	6.82326962523573	18.7088487316325	0	0.885545790523215	0	0	0	0
229000	1382000	4182	0	3.23902734506234	0	0	0	0	0	0	0	0	0	0	0	0	0	0	0	0	0	0	1.71093419427298	32.0155650480927	1.98644934612348	0	0	0	0	0	0
237000	1382000	4183	0	0	0	0	18.7898130679312	0	0	0	0	0	0.025872312388987	0	0	0	0	0	0	0	65.2616066393129	0	0	9.72966602782317	0	0	0	0	0	0	0
245000	1382000	4184	0	0	0	0	3.16598615183221	0	0	8.29338781664154	0	0	0	22.5885529555392	0	0	0	0	0	0	0	0	0	133.143824624889	0	0	0	0	0	0	0
253000	1382000	4185	0	0	0	0	18.7929001439262	0	0	27.8294611420211	0	0	0	2.01078579397583	0	0	0	0	0	0	0	0	0	34.2367316545125	6.25318014715675	0	1.10783410501732	0	0	0	0.671508359679137
261000	1382000	4186	0	0	0	0	0.889538352660353	0	0	6.23119760854613	0	0	0	0.207843289772457	0	0	0	0	0	0	0	0	0	4.23706836259692	9.41773531724278	0	3.61589746665087	0	0	0	0.168867373825714
269000	1382000	4187	0	0	0	0	8.85173039496523	0	0	3.10499726798291	0	0	0	0.977216913458415	0	0	0	0	0	0	0	0	16.6540862350463	16.2434456241804	0.942510359334258	0	0.470918813345615	0	0	0	0.0229152145847248
277000	1382000	4188	0	1.07390564014088	0	0	6.3620837156125	0	0	1.44254873538069	0	0	0	1.8574232755958	0	0	0	0	0.166799016249634	0	0	0	14.7641822601198	2.13320826469301	1.4134938340726	0	1.10433219252763	0	0	0	0.150436706431933
285000	1382000	4189	0	0	0	0	2.62570113072968	0	0	0	0	0	0	0.353817158116502	0	0	0	0	0	0	0	0	0.755340842332865	9.37017402398802	0.3932787357797	0	0	0	0	0	0.245839247625732
-27000	1374000	4446	0	0	1.22550018611427	0	0	0	0	0	0	0	0.419994318748697	0	0	0	0	0	0	0	0.857936798234265	0	0	0	0	0	0	0	0	0	0
-19000	1374000	4447	0	0	0	0	0	0	0	0	0	0	0	0	0	0	0	0	0	0	0.267077839164399	0	0	0.0486947942581942	0	0	0	0	0	0	0
-11000	1374000	4448	0	0	0	0	0	0	0	0	0	0	0	0	0	0	0	0	0	0	0	0	0	0	0	0	0	0	0	0	0
-3000	1374000	4449	0	0	0	0	0	0	0	0	0	0	0	0	0	0	0	0	0	0	0.00817893330598036	0	0	0	0	0	0	0	0	0	0
5000	1374000	4450	0	0	0	0	0	0	0	0	0	0	0.0865330147891033	0	0	0	0	0	0	0	0	0	0	0	0	0	0	0	0	0	0
13000	1374000	4451	0	0	0	0	0	0	0	0	0	0	0	0	0	0	0	0	0	0	0	0	0	0	0	0	0	0	0	0	0
21000	1374000	4452	0	0	0	0	0	0	0	0	0	0	0	0	0	0	0	0	0	0	0	0	0	0	0	0	0	0	0	0	0
29000	1374000	4453	0	0	0	0	0	0	0	0	0	0	0	0	0	0	0	0	0	0	0	0	0	0.352106828335108	0	0	0	0	0	0	0.0211420172640867
37000	1374000	4454	0	0	0	0	0	0	0	0	0	0	0	0	0	0	0	0	0	0	0	0	0	3.05333804921842	0	0	0	0	0	0	0
45000	1374000	4455	0	0	0	0	0	0	0	0	0	0	0	0	0	0	0	0	0	0	0.000361000252732953	0	0	3.28880502593186	0	0	0	0	0	0	0
53000	1374000	4456	0	0	0	0	0	0	0	0	0	0	0	0	0	0	0	0	0	0	0.00798735695801536	0	0	4.5863969321424	0	0	0	0	0	0	0
61000	1374000	4457	0	0	0	0	0	0	0	0	0	0	0	0	0	0	0	0	0	0	0	0	0	0	0	0	0	0	0	0	0
69000	1374000	4458	0	0	0	0	0	0	0	0	0	0	0	0	0	0	0	0	0	0	0.378638524246607	0	0	1.12329884585929	0	0	0	0	0	0	0
77000	1374000	4459	0	0.274314184527668	0	0	0	0	0	0	0	0	0	0	0	0	0	0	0	0	0.795318066095796	0	0	0.073199354096868	0	0	0	0	0	0	0
85000	1374000	4460	0	0	0	0	0	0	0	0	0	0	0	0	0	0	0	0	0	0	0.074377012857988	0	0	3.21937353430538	0	0	0.0172708704423951	0	0	0	0.0673352424558677
93000	1374000	4461	0	0	0	0	0	0	0	0	0	0	0.0165571024918356	0	0	0	0	0	0	0	0.00416777850877372	0	0	0.0555790910663099	0	0	0	0	0	0	0
101000	1374000	4462	0	0.164726371767071	0	0	0	0	0	0	0	0	0	0	0	0	0	0	0	0	0	0	0	1.34361136667231	0.891105906758563	0	0.803409118734426	0	0	0	0
109000	1374000	4463	0	0	0	0	0.074247963579405	0	0	0	0	0	0	0	0	0	0	0	0	0	0	0	0.131026550341393	0.187256835871631	0	0	0.860887525746735	0	0	0	0
117000	1374000	4464	0	0	0	0	0.133457197424439	0	0	1.03678438242186	0	0	0	0.0254946388454442	0	0	0	0	0	0	0	0	0	5.39162297880266	1.1402793370237	0	7.84745034520679	0	0	0	0
125000	1374000	4465	0	0.063561410885486	0	0	0.375483090704197	0	0	0.992432513089725	0	0	0	0.277932267509673	0	0	0	0	0	0	0	0	0	0.635014072710196	1.21888692939658	0	6.13615906885415	0	0	0	0
133000	1374000	4466	0	0	0	0	0.0796390009269602	0	0	0	0	0	0	0	0	0	0	0	0	0	0	0	0	0.0238436303268861	1.70859468743444	0	7.44547193261546	0	0	0	0
141000	1374000	4467	0	0	0	0	0.159473817068351	0	0	1.84733930020918	0	0	0	0.0547001610087761	0	0	0	0	0	0	0	0	0	0.013362661820817	1.37923908726775	0	3.25315118929683	0	0	0	0
149000	1374000	4468	0	0	0	0	0.992720462171911	0	0	0.423478499813788	0	0	0.321384062079653	0.554486247341801	0	0	0	0	1.03666895673112	0	0	0	0	0.246744501492581	0.646396730688938	0	3.44916082991576	0	0	0	0
157000	1374000	4469	0	0	0	0	0.492874737048909	0	0	0.0424466110664717	0	0	0	0.14865250787206	0	0	0	0	0	0	0	0	0	5.81703051609309	6.03573201601082	0	2.18967580785508	0	0	0	0
165000	1374000	4470	0	0	0	0	0.117886522086437	0	0	0	0	0	0	0	0	0	0	0	0	0	0	0	0	0.351725256239544	1.19155578273362	0	5.63330357347536	0	0	0	0.00834529035984337
173000	1374000	4471	0	0	0	0	0.248810546786303	0	0	0	0	0	0	0	0	0	0	0	0	0	0	0	0.000145061337315085	0.64037225385472	4.11601689703599	0	8.40371592275336	0	0	0	0
181000	1374000	4472	0	0.0915317574866321	0	0	4.98044023615381	0	0	0	0	0	0	0	0	0	0	0	0	0	0	0	0	1.05856782206395	3.45626399629238	0.055435514719717	27.3185336911749	0	0	0	0.0151799987252686
189000	1374000	4473	0	0	0	0	1.24271849647884	0	0	1.22847144662225	0	0	0	0	0	0	0	0	0	0	0	0	0	0.0583346627528949	2.23145772032779	0	9.78337790586329	0	0	0	0
197000	1374000	4474	0	0.0375241106854984	0	0	4.81328842331117	0	0	4.29646833460886	0	0	0	0.238933970870816	0	0	0	0	0	0	0	0	0.705790019791072	33.6521150720247	4.18354052834668	0	18.3969201106949	0	0	0	0
205000	1374000	4475	0	0.0463187906820161	0.660146702088195	0	2.0899971378241	0	0	18.2742055422629	0	0	0	0.243885344730548	0	0	0	0	0	0	0	0	0	11.8530638088684	21.6632874220826	0	21.0836211639954	0	0	0	0
213000	1374000	4476	0	1.19532160240484	0	0	3.28380270988393	0	0	5.08940007870137	0	0	0	2.79004565765375	0	0	0	0	0	0	0	0	0	5.93875463632132	27.0762889034236	0	3.89028039912762	0	0	0	0
221000	1374000	4477	0	0.833783192344289	0.315293519428697	0	4.61878672255573	0	0	0.6200008884774	0	0	0.108787734118823	0.558676084024924	0	0	0	0	0.303861335564549	0	0	0	0	9.5318939565477	13.9070377771039	0	15.1940980298467	0	0	0	0.524699274919263
229000	1374000	4478	0	1.07377795904748	0.29467600325655	0	0.220497727626064	0	0	0	0	0	0.346999628433934	0.539850086610667	0	0	0	0	0.130372737741029	0	0.202567224323531	0	1.84604347782886	5.46562312286878	11.0835520475692	0	3.95551698051393	0	0	0	0.0668258720389668
237000	1374000	4479	0	0.0243141618492981	0.989166634409819	0	1.14922623461833	0	0	0	0	0	0.00474015306358754	3.27031171540161	0	0	0	0	0	0	0.38915326560526	0	0	12.2622590846569	13.2342205863647	0	67.6138327422105	0	0	0	0.0266064181342329
245000	1374000	4480	0	2.98311909542008	0	0	21.310690431196	0	0	1.78770110956747	0	0	0	4.03208779147298	0	0	0	0	1.77536339639371	0	0	0	0	5.59973944081571	10.9500669687086	0	3.67724972759625	0	0	0	0.0313222469135682
253000	1374000	4481	0	0.227803211480921	0	0	0.817719160013436	0	0	3.63961187919586	0	0	0.11951500951806	5.72379904024321	0	0	0	0	0	0	0	0	0	7.24104600677915	18.7343405341805	0	4.68154063772249	0	0	0	0
261000	1374000	4482	0	0.0209507416728293	0	0	0.149660152432927	0	0	1.35919625180768	0	0	0	0.388351740502444	0	0	0	0	0	0	0.163312768638388	0	0	4.86124395097591	16.8373698983796	0	5.44240318464023	0	0	0	0
269000	1374000	4483	0	0	0	0	2.80500585757007	0	0	0.476491297392027	0	0	0	1.00510375106173	0	0	0	0	0	0	0	0	10.113936789431	17.8329225272013	14.352337158294	0	6.34385700356372	0	0	0	0
277000	1374000	4484	0	0	0	0	2.58470095522014	0	0	0.191085079076726	0	0	0	1.91949459279051	0	0	0	0	0	0	0	0	9.45433119323399	9.35410627067079	0.395628116956937	0	5.13284600733819	0	0	0	0.741749241426315
285000	1374000	4485	0.139085075591991	0	0	0	10.3508632906652	0	0	0	0	0	0	3.31122765958946	0	0	0	0	0	0	0	0	19.8751495946708	3.16347074652527	10.0226359200863	0	1.01121840590104	0	0	0	0.188060444176158
293000	1374000	4486	0	0	0	0	5.37678140445132	0	0	0	0	0	0	1.57889515212989	0	0	0	0	0	0	1.31692102342028	0	22.837448599538	8.13479418380831	2.77404468692496	0	1.83755363422142	0	0	0	0
301000	1374000	4487	0	0	0	0	7.59605193672998	0	0	0	0	0	0	0.921127646140586	0	0	0	0	0	0	0	0	4.53257289470775	4.86982442387337	7.06478584005649	0	2.77912307108526	0	0	0	0
309000	1374000	4488	0	0	0	0	0	0	0	0	0	0	0	0	0	0	0	0	0	0	0	0	23.6115805431785	0	1.26453166640147	0	0	0	0	0	0
-19000	1366000	4743	0	0	0	0	0	0	0	0	0	0	0	0	0	0	0	0	0	0	0	0	0	0	0	0	0	0	0	0	0
-11000	1366000	4744	0	0	0	0	0	0	0	0	0	0	0	0	0	0	0	0	0	0	0	0	0	0	0	0	0	0	0	0	0
-3000	1366000	4745	0	0	0	0	0	0	0	0	0	0	0	0	0	0	0	0	0	0	0	0	0	0	0	0	0	0	0	0	0
5000	1366000	4746	0	0	0	0	0	0	0	0	0	0	0	0	0	0	0	0	0	0	0	0	0	0	0	0	0	0	0	0	0
13000	1366000	4747	0	0	0	0	0	0	0	0	0	0	0	0	0	0	0	0	0	0	0	0	0	0.00841655458640112	0	0	0	0	0	0	0
21000	1366000	4748	0	0	0	0	0	0	0	0	0	0	0	0	0	0	0	0	0	0	0	0	0	0	0	0	0	0	0	0	0
29000	1366000	4749	0	0	0	0	0	0	0	0	0	0	0	0	0	0	0	0	0	0	0.0636477590819114	0	0	0.0695549289074324	0	0	0	0	0	0	0
37000	1366000	4750	0	0	0	0	0	0	0	0	0	0	0	0	0	0	0	0	0	0	0	0	0	6.99982790462296	0	0	0	0	0	0	0
45000	1366000	4751	0	0	0	0	0	0	0	0	0	0	0	0	0	0	0	0	0	0	0.0595893359967804	0	0	0.0309823347576743	0	0	0	0	0	0	0
53000	1366000	4752	0	0	0	0	0	0	0	0	0	0	0	0	0	0	0	0	0	0	0.00326267096834045	0	0	0	0	0	0	0	0	0	0
61000	1366000	4753	0	0	0	0	0	0	0	0	0	0	0	0	0	0	0	0	0	0	0	0	0	0	0	0	0	0	0	0	0
69000	1366000	4754	0	0	0	0	0	0	0	0	0	0	0	0	0	0	0	0	0	0	0.000108896739812275	0	0	0.0121799688581133	0	0	0	0	0	0	0
77000	1366000	4755	0	0	0	0	0	0	0	0	0	0	0	0	0	0	0	0	0	0	0.0474571105192431	0	0	1.87465774909638	0	0	0	0	0	0	0.165317072177014
85000	1366000	4756	0	0.000255108812908705	0	0	0	0	0	0	0	0	0.0943762692092648	0	0	0	0	0	0	0	0.440169274003738	0	0	0.985989818429071	0	0	0	0	0	0	0
93000	1366000	4757	0	0	0	0	0	0	0	0	0	0	0.312589349342473	0	0	0	0	0	0	0	0	0	0	0.11580044638521	0	0	0.552879516288661	0	0	0	0
101000	1366000	4758	0	0	0	0	0.240629997681294	0	0	0	0	0	0.0723991940214417	1.05648473323387	0	0	0	0	0	0	0.0178070062055583	0	0	1.91606220390415	0.390977834462059	0	0	0	0	0	0
109000	1366000	4759	0	0.353265191631319	0	0	0.310863600883126	0	0	0	0	0	0.587202186371795	1.7363041890568	0	0	0	0	0	0	0	0	0	2.58748520556389	0.921788247539351	0	3.13565005075296	0	0	0	0
117000	1366000	4760	0	0	0	0	0.438615066792072	0	0	2.21749883217035	0	0	0	0.056683713680326	0	0	0	0	0	0	0	0	0	1.08873740183379	2.63945791820065	0	20.3730065816622	0	0	0	0
125000	1366000	4761	0	0	0	0	0	0	0	0.0794275304952815	0	0	0	0	0	0	0	0	0	0	0	0	0	0	0.948301937814604	0	9.92304058582886	0	0	0	0
133000	1366000	4762	0	0	0	0	0	0	0	0	0	0	0	0	0	0	0	0	0	0	0	0	0	0	0.0582909515594157	0	3.70567229842828	0	0	0	0
141000	1366000	4763	0	0	0	0	0	0	0	0	0	0	0	0	0	0	0	0	0	0	0	0	0	0	0.275115636932065	0	1.00286745467016	0	0	0	0
149000	1366000	4764	0	0	0	0	0	0	0	0	0	0	0	0	0	0	0	0	0	0	0	0	0	0	0.443054960611625	0	0.596400900815104	0	0	0	0
157000	1366000	4765	0	0	0	0	0	0	0	0	0	0	0	0	0	0	0	0	0	0	0	0	0	0	1.06395972210029	0	0.68216368677241	0	0	0	0
165000	1366000	4766	0	0	0	0	0	0	0	0.00380058744336054	0	0	0	0	0	0	0	0	0	0	0	0	0	0	0.325367400063676	0	1.36001633750304	0	0	0	0
173000	1366000	4767	0	0	0	0	0	0	0	0	0	0	0	0	0	0	0	0	0	0	0	0	0	0	1.96837595328245	0	1.56739686464162	0	0	0	0
181000	1366000	4768	0	0	0	0	0	0	0	0	0	0	0	0	0	0	0	0	0	0	0	0	0	0	1.06943206213884	0	3.94696356800439	0	0	0	0
189000	1366000	4769	0	0	0	0	0	0	0	0.42494071504314	0	0	0	0	0	0	0	0	0	0	0	0	0	0	0.787075895278106	0	13.0827048938689	0	0	0	0
197000	1366000	4770	0	0	0	0	0.183046594458672	0	0	8.36710155810639	0	0	0	0.22106124286548	0	0	0	0	0	0	0	0	0	0.364478492613659	1.65205512887798	0	19.767250608338	0	0	0	0
205000	1366000	4771	0	0	0	0	0.342748251107973	0	0	19.3938454719099	0	0	0	0	0	0	0	0	0	0	0	0	10.8902381870385	0	7.14457849152537	0	18.8292408539876	0	0	0	0
213000	1366000	4772	0	3.08055065470892	3.22407943007375	0	3.85395426408828	0	0	6.1024943413127	0	0	0	3.047986501434	0	0	0	0	0	0	0	0	0	20.4716580271266	14.4829116276781	0	13.5786592242812	0	0	0	0.0452913083734054
221000	1366000	4773	0	0.0777676062392683	0.268829723751557	0	2.8240400433644	0	0	0.922817697333356	0	0	0.422789224770714	2.68209480029715	0	0	0	0.501410253179901	0	0	0	0	0	8.86787037161267	11.3642030877486	0	5.22061181969016	0	0	0	0.0196304705072196
229000	1366000	4774	0	2.59250866447569	0	0	0.262329400427511	0	0	0.254036439843364	0	0	0	3.49807011594791	0	0	0	0.130896409888462	0	0	0	0	0	4.72656210052825	11.8737523302893	0	2.28596575847686	0	0	0	0.104086413199676
237000	1366000	4775	0	0.540872858627161	0	0	5.13755971072442	0	0	0.87576074144364	0	0	0.256207771122664	1.7377344461512	0	0	0	0	0.00922254867746819	0	0	0	0.222309327341496	8.17396076218567	19.4229455316216	0	3.54520439517454	0	0	0	0
245000	1366000	4776	0	0.56637084542264	0	0	1.84407079823905	0	0	0.337838507494039	0	0	0	1.42958920111157	0	0	0	0	0.0760136939146897	0	0	0	0.681967720572252	2.49770495146474	25.2379026887691	0	4.46858012835162	0	0	0	0.142583769765887
253000	1366000	4777	0	0.901657284915707	0	0	0.445684976448438	0	0	2.64778507119668	0	0	0.456668682583219	0.853293557728658	0	0	0	0	0	0	1.24336983869296	0	0	4.09407583622125	14.4014464521873	0	4.76612661333148	0	0	0	0.0114113050983059
261000	1366000	4778	0	1.42568628524492	0	0	17.9860520650262	0	0	10.3610546339816	0	0	1.79859431506648	4.9972713993462	0	0	0	0	0	0	0	0	0	2.17976629473759	15.7945733825072	0	2.63965415106242	0	0	0	0
269000	1366000	4779	0.0265615760263926	0.449406886310973	0	0	0.898915184445981	0	0	6.92098576017602	0	0	0.34018467324905	5.11238445867859	0	0	0	0	0	0	0	0	0.355671381129627	3.88760278333141	5.53477952008616	0	1.75654662745858	0	0	0	0
277000	1366000	4780	0	0	0	0	2.79900455113905	0	0	15.3050713436315	0	0	0	1.7834048488068	0	0	0	0	0	0	0	0	7.14528071717692	12.2036456099753	8.75624566642733	0	15.301664094905	0	0	0	0.0219904857179473
285000	1366000	4781	0	0	0	0	3.56938476370315	0	0	0	0	0	1.00960226062746	3.17111005839609	0	0	0	0	0	0	0	0	18.4736915551417	13.2942534227953	10.2501712626553	0	5.5310074401869	0	0	0	0.0464065949548
293000	1366000	4782	0	0	0	0	6.27802665855075	0	0	0.448338454130162	0	0	0	0.542675086518201	0	0	0	0	0	0	0	0	17.8113395056461	7.23847606149116	5.56401611816905	0	1.77628939468163	0	0	0	0.0793975708871117
301000	1366000	4783	0	0.206644643074252	0	0	3.33153435261638	0	0	0	0	0	0.0543607850970613	1.24197545281011	0	0	0	0	0.288305381621161	0	0	0	15.0209369253369	10.0598953040392	7.30623662977617	0	1.95207722796997	0	0	0	0.184380382920539
309000	1366000	4784	0	0	0	0	2.08788477066419	0	0	0.0768111910681444	0	0	0	0.220317941494838	0	0	0	0	0	0	0	0	1.68126344826163	0.750529268342455	0.845619519171786	0	0	0	0	0	0
-27000	1358000	5038	0	0	0	0	0	0	0	0	0	0	0.290145068041422	0	0	0	0	0	0	0	0	0	0	1.35038228724839	0	0	0	0	0	0	0
-19000	1358000	5039	0	0	0	0	0	0	0	0	0	0	0	0	0	0	0	0	0	0	0	0	0	0	0	0	0	0	0	0	0
-11000	1358000	5040	0	0	0	0	0	0	0	0	0	0	0	0	0	0	0	0	0	0	0	0	0	0	0	0	0	0	0	0	0
-3000	1358000	5041	0	0	0	0	0	0	0	0	0	0	0	0	0	0	0	0	0	0	0	0	0	0	0	0	0	0	0	0	0
5000	1358000	5042	0	0	0	0	0	0	0	0	0	0	0	0	0	0	0	0	0	0	0	0	0	0	0	0	0	0	0	0	0
13000	1358000	5043	0	0	0	0	0	0	0	0	0	0	0	0	0	0	0	0	0	0	0	0	0	0	0	0	0	0	0	0	0
21000	1358000	5044	0	0	0	0	0	0	0	0	0	0	0	0	0	0	0	0	0	0	0	0	0	0	0	0	0	0	0	0	0
29000	1358000	5045	0	0	0	0	0	0	0	0	0	0	0	0	0	0	0	0	0	0	0.0187125619254844	0	0	1.50230921641229	0	0	0	0	0	0	0
37000	1358000	5046	0	0	0	0	0	0	0	0	0	0	0.0857102485792232	0	0	0	0	0	0	0	0.409975250948223	0	0	1.54362355527948	0	0	0	0	0	0	0
45000	1358000	5047	0	0.00116754176798228	1.40103470657793	0	0	0	0	0	0	0	1.39218219067827	0	0	0	0	0	0	0	0.522128051636761	0	0	8.34340847097629	0	0	0	0	0	0	0
53000	1358000	5048	0	0.0224068326681655	0	0	0	0	0	0	0	0	0	0	0	0	0	0	0	0	0.00188697824624033	0	0	0.432499907330243	0	0	0	0	0	0	0
61000	1358000	5049	0	0	0	0	0	0	0	0	0	0	0	0	0	0	0	0	0	0	0.00073253058224497	0	0	0.0021342148231458	0	0	0	0	0	0	0
69000	1358000	5050	0	0	0	0	0	0	0	0	0	0	0	0	0	0	0	0	0	0	0.0133365768448118	0	0	0.0638692448849134	0	0	0	0	0	0	0
77000	1358000	5051	0	0	0	0	0	0	0	0	0	0	0	0	0	0	0	0	0	0	0.00602504246472137	0	0	1.40008754104915	0	0	0	0	0	0	0
85000	1358000	5052	0	0	0	0	0	0	0	0	0	0	0	0	0	0	0	0	0	0	0	0	0	0.504152682734569	0	0	0	0	0	0	0
93000	1358000	5053	0	0	0	0	0.143848199776774	0	0	0	0	0	0.384255190618783	0	0	0	0	0	0	0	0	0	0	4.25768982669764	0	0	0	0	0	0	0
101000	1358000	5054	0	0.0222590322744739	0	0	0.365774395918122	0	0	0	0	0	0	0	0	0	0	0	0	0	0.242338811715177	0	0	5.78483225101021	4.21973430535794	0	1.64064704151518	0	0	0	0.0108746874045775
109000	1358000	5055	0	0.555208888806529	0	0	0.489790444094549	0	0	1.298272433209	0	0	0.00844505921977367	0.00963116939218037	0	0	0	0	0	0	0	0	0	0.0639965343477045	1.68913524702454	0	11.0174096077563	0	0	0	0
117000	1358000	5056	0	0.375290977795435	0	0	0.238842645977904	0	0	3.85380022983253	0	0	0	1.06004346343354	0	0	0	0	0	0	0	0	0	0.283819564674448	1.38570008853014	0	20.4207867852115	0	0	0	0
125000	1358000	5057	0	0	0	0	0	0	0	1.62481569676765	0	0	0	0	0	0	0	0	0	0	0	0	0	0	3.73613363751502	0	22.7967792859798	0	0	0	0
133000	1358000	5058	0	0	0	0	1.8620127529791	0	0	2.50512923351003	0	0	0	0	0	0	0	0	0	0	0	0	0	0	2.41786527190868	0	18.2876999415334	0	0	0	0
141000	1358000	5059	0	0	0	0	0	0	0	0	0	0	0	0	0	0	0	0	0	0	0	0	0	0	0.0454199429572519	0	2.61523326227353	0	0	0	0
149000	1358000	5060	0	0	0	0	0.532154257999013	0	0	0.0598664431664169	0	0	0	0	0	0	0	0	0	0	0	0	0	0.204409823604497	2.14806271581969	0	1.98808723767868	0	0	0	0.00527454756349663
157000	1358000	5061	0	0	0	0	0	0	0	0	0	0	0	0	0	0	0	0	0	0	0	0	0	0.00913798254655139	4.09775007123994	0	2.71921509050698	0	0	0	0
165000	1358000	5062	0	0	0	0	0.126864035756703	0	0	3.87781825814118	0	0	0	0	0	0	0	0	0	0	0	0	0	0	0.231375862669621	0	2.13795557787883	0	0	0	0
173000	1358000	5063	0	0	0	0	0	0	0	2.80799649402842	0	0	0	0	0	0	0	0	0	0	0	0	0	0	9.10930461301663	0	7.88534066352513	0	0	0	0
181000	1358000	5064	0	0	0	0	0.432533990126596	0	0	1.60486278140347	0	0	0	0.0566484184528999	0	0	0	0	0	0	0	0	1.53392957959946	4.24601405692777	3.76289495952637	0	26.1261103972994	0	0	0	0
189000	1358000	5065	0	0.219491587603004	0	0	0.805438059324854	0	0	1.60365640507718	0	0	0	0.0131632367346807	0	0	0	0	0	0	0	0	4.88169792395166	0.333602235745164	14.5664603169371	0	8.12272087600117	0	0	0	0
197000	1358000	5066	0	0.365754718965459	0	0	1.34988195137767	0	0	3.43914528327294	0	0	0	1.02735345485825	0	0	0	0	0	0	0	0	37.2317354508155	1.80452340717981	2.55772347893193	0	12.9286067132115	0	0	0	0
205000	1358000	5067	0	0.310570949228336	0	0	12.6250697525108	0	0	6.94764078625331	0	0	0.231805395264196	0.0423799908726826	0	0	0	0	0	0	0	0	6.56278623257566	1.4605991704419	3.79452609120324	0	18.9535870005401	0	0	0	0
213000	1358000	5068	0	0	0	0	2.2116080968916	0	0	0.930129881678876	0	0	0	0.755599661128991	0	0	0	0	0	0	0	0	0	0.592618327121575	16.5258354465642	0	18.162824106454	0	0	0	0.00472578902215588
221000	1358000	5069	0	1.44991736882429	1.43937103476413	0	1.96294216027383	0	0	0.410466594269918	0	0	0.523199116831874	0.0636385150749982	0	0	0	0	0	0	0.227933307245527	0	2.97410884614283	3.53775604571156	7.22625379326836	0	8.10381977886721	0	0	0	0.0878593134883413
229000	1358000	5070	0	0.65864757641162	0	0	1.38653710708288	0	0	0.905616169856088	0	0	0	4.44828196877536	0	0	0	0	0.0564314334894448	0	0	0	1.69349996470495	4.82213628036315	12.1204460324987	0.11568644028114	3.23635857415148	0	0	0	0
237000	1358000	5071	0	0.828271378073396	0	0	2.14351258773925	0	0	6.92612137844559	0	0	0.457699936962841	1.9230373503408	0	0	0	0	0.0710595737276988	0	0	0	8.99978021178985	9.20152610683212	11.4754645471671	0	3.34225379343029	0	0	0	0
245000	1358000	5072	0	0.400597172028343	2.98908690955606	0	2.46963839469548	0	0	9.59688238295642	0	0	0.169415073786947	9.89822859842235	0	0	0	0	0.3992868915912	0	0	0	0.446241400295437	16.3224184128416	12.7421676726599	0	8.0967826567617	0	0	0	0.202573910504101
253000	1358000	5073	0	1.19219816176813	0.106156124930915	0	0.500794808058524	0	0	39.5079507888477	0	0	0.0778809759039756	6.31861651029483	0	0	0	0	0.0458676986080271	0	0	0	0.413587515216691	10.7730623066923	9.69459661876983	0	12.1844732396064	0	0	0	0.198582329260035
261000	1358000	5074	0	0.666007077908576	0	0	1.5013928601382	0	0	4.31939361382958	0	0	0.100739285642252	2.97770905506875	0	0	0	0	0	0	0	0	1.56229040042076	5.76067666831281	8.85034136707635	0	1.64500116298219	0	0	0	0
269000	1358000	5075	0	3.65609296939906	0	0	1.33064480931176	0	0	2.03648678148575	0	0	0.00323175976111729	1.02200354978417	0	0	0	0	0.0371502304624295	0	0	0	9.68129235709833	2.0572054942713	8.52456196665259	0	4.23175332803228	0	0	0	0.00354726298634591
277000	1358000	5076	0.0196053592599822	0.0293448729589007	0	0	3.05056781044177	0	0	2.47091651179618	0	0	0.265455551503221	0.739630397339425	0	0	0	0	0.18234447912519	0	0	0	7.03306502205285	3.07930941065716	5.75077766217728	0	1.2290391068447	0	0	0	0
285000	1358000	5077	0	0.855696125995042	0	0	22.6720854939587	0	0	7.10928008953174	0	0	0	6.46072456184217	0	0	0	0	0	0	0	0	15.4608820143752	1.08684296529902	7.02185037201602	0	2.58197603260023	0	0	0	0.0727082867309118
293000	1358000	5078	0	1.02242941606856	0	0	5.66910451767588	0	0	2.8977157113988	0	0	0.0476236421191763	1.46309693165833	0	0	0	0	0.0632974103540034	0	0	0	20.1481345292782	3.32715473777519	3.76508607217099	0	4.36148021640998	0	0	0	0
301000	1358000	5079	0	0.00249596805790612	0	0	2.45052643293871	0	0	3.48816425036516	0	0	0	2.12374589058583	0	0	0	0	0	0	0	0	17.3544884245606	1.19913583555433	3.79740518532891	0	1.46992736557103	0	0	0	0
309000	1358000	5080	0	0.804193534196995	0	0	13.2703451907386	0	0	8.2367561572376	0	0	0	2.67975118232884	0	0	0	0	0.230941777313245	0	0	0	21.0855315632926	8.37871032868754	4.35056011628865	0	4.24390107357532	0	0	0	0
317000	1358000	5081	0	0	0	0	3.48881188845846	0	0	0	0	0	0.26234713090166	2.53135509638301	0	0	0	0	0.844486890867642	0	0	0	17.1856853515409	8.68072856333842	3.702235996856	0	0	0	0	0	0
-27000	1350000	5334	0	0.397368607103056	6.82493104785715	0	0	0	0	0	0	0	4.15490922889164	0	0	0	0	0	0	0	3.67912955149148	0	0	0	0	0	0	0	0	0	0
-19000	1350000	5335	0	0.205865986183224	14.2198899667729	0	0	0	0	0	0	0	2.95700498172738	0	0.697451706929018	0	0	0.290728221933218	0.311947178297372	0	0.927725448710037	0	0	0.0191427938910073	0	0	0	0	0	0	0
-11000	1350000	5336	0	0	0	0	0	0	0	0	0	0	0	0	0	0	0	0	0	0	0	0	0	0	0	0	0	0	0	0	0
-3000	1350000	5337	0	0	0	0	0	0	0	0	0	0	0	0	0	0	0	0	0	0	0	0	0	0	0	0	0	0	0	0	0
5000	1350000	5338	0	0	0	0	0	0	0	0	0	0	0	0	0	0	0	0	0	0	0	0	0	0	0	0	0	0	0	0	0
13000	1350000	5339	0	0	0	0	0	0	0	0	0	0	0	0	0	0	0	0	0	0	0	0	0	0	0	0	0	0	0	0	0
21000	1350000	5340	0	0	0	0	0	0	0	0	0	0	0	0	0	0	0	0	0	0	0	0	0	0.0153697110401709	0	0	0	0	0	0	0
29000	1350000	5341	0	0	0	0	0	0	0	0	0	0	0	0	0	0	0	0	0	0	0.125962576569939	0	0	0.395311011180262	0	0	0	0	0	0	0
37000	1350000	5342	0	0	0.083052949470144	0	0	0	0	0	0	0	0	0	0	0	0	0.0148507048222285	0	0	1.22506923009495	0	0	1.68377290947876	0	0	0	0	0	0	0.0588028595361564
45000	1350000	5343	0	0	0	0	0	0	0	0	0	0	0	0	0	0	0	0	0	0	0.15578142122631	0	0	0.552398782656208	0	0	0	0	0	0	0.00489459180219468
53000	1350000	5344	0	0	0	0	0	0	0	0	0	0	0.0252417963265099	0	0	0	0	0	0	0	0.274477885108843	0	0	1.90298416472429	0	0	0	0	0	0	0.00271574521167326
61000	1350000	5345	0	0.0381027328394394	0	0	0	0	0	0	0	0	0	0	0	0	0	0	0	0	0.62659838778842	0	0	0.123861421088518	0	0	0	0	0	0	0
69000	1350000	5346	0	0	0	0	0	0	0	0	0	0	0	0	0	0	0	0	0	0	0.169007488692861	0	0	0.405353760966414	0	0	0	0	0	0	0
77000	1350000	5347	0	0	0	0	0	0	0	0	0	0	0.0739049730115934	0	0	0	0	0	0	0	0.682039190190056	0	0	0.440321457672888	0	0	0	0	0	0	0
85000	1350000	5348	0	0	0	0	0	0	0	0	0	0	0.0125050567503891	0	0	0	0	0	0	0	0	0	0	0.34131697123814	0	0	0.00807066920283981	0	0	0	0
93000	1350000	5349	0	0	0	0	0	0	0	0	0	0	0	0	0	0	0	0	0	0	0	0	0	1.20407464114406	0	0	0.00169968088473308	0	0	0	0
101000	1350000	5350	0	0.320166447880281	0	0	0.233157738114979	0	0	0	0	0	0.208221469811134	0	0	0	0	0	0	0	0	0	0	1.39790266164838	3.53947091436557	0	2.18893553301459	0	0	0	0
109000	1350000	5351	0	0.352791964321668	0	0	0.225437718664047	0	0	0.245836264700662	0	0	0.202904298960358	0.0165663106886819	0	0	0	0	0	0	0.0135721108182727	0	0.000662118037919156	1.0933430682103	1.32860664075353	0	3.94593866251603	0	0	0	0
117000	1350000	5352	0	0	0	0	0.0101051746265413	0	0	0.731814769560072	0	0	0	0	0	0	0	0	0	0	0	0	0	3.44286914924361	0.375983116549582	0	5.44843709984464	0	0	0	0.000350237996969648
125000	1350000	5353	0	0	0	0	0.0910342406744881	0	0	0.508464011767772	0	0	0	0.0300111971942378	0	0	0	0	0	0	0	0	0	1.52353587528828	1.00420483218304	0	7.27727537702585	0	0	0	0
133000	1350000	5354	0	0	0	0	0.0219244365860526	0	0	1.07482732953194	0	0	0	0	0	0	0	0	0	0	0	0	0	0.0170196168337154	3.15665767141055	0	28.7054428085755	0	0	0	0
141000	1350000	5355	0	0	0	0	0	0	0	0	0	0	0	0	0	0	0	0	0	0	0	0	0	0	0	0	2.17372402281474	0	0	0	0.234834209298549
157000	1350000	5357	0	0	0	0	0	0	0	0	0	0	0	0	0	0	0	0	0	0	0	0	0	0.174737422386406	0	0	17.7758905872684	0	0	0	0
165000	1350000	5358	0	0.0362657456041186	0	0	0	0	0	0.0786315924720214	0	0	0	0	0	0	0	0	0	0	0	0	0.0524063683376889	0.55936325854074	0.0988520453015498	0	5.99003413232209	0	0	0	0
173000	1350000	5359	0	0	0	0	0.0445565874673462	0	0	0.556632671399381	0	0	0	0	0	0	0	0	0	0	0	0	0	0.190881299868088	1.37574323833739	0	20.5836327077098	0	0	0	0
181000	1350000	5360	0	0	0	0	0	0	0	1.39170072684479	0	0	0	0	0	0	0	0	0	0	0	0	0	0	1.35797209475068	0	7.82976997471508	0	0	0	0
189000	1350000	5361	0	0.0682865131870334	0	0	0	0	0	7.8558773383804	0	0	0	0	0	0	0	0	0	0	0	0	0	2.80379726146427	3.38253060311516	0	15.4916260372993	0	0	0	0
197000	1350000	5362	0	0.610138068626207	0	0	0.109611418124582	0	0	0	0	0	0.111285979644491	0.386298112933621	0	0	0	0	0	0	0.113636627599706	0	0.0140159765831441	0.63115405605851	17.6614966330119	0	10.2770703506983	0	0	0	0
205000	1350000	5363	0	0.0661483615335672	0	0	0.194365596552595	0	0	0.915927065704838	0	0	1.3754573672984	0.370366556970693	0	0	0	0	0	0	0	0	0	3.28300526331222	6.72102546539517	0	27.514203731727	0	0	0	0
213000	1350000	5364	0	0.131742058506918	0	0	10.068746495401	0	0	2.3546330143972	0	0	0.446188909625997	0.982663540383158	0	0	0	0	0.545495049268105	0	0.0221906229812933	0	16.5178711500957	21.0838566485242	6.56711440948778	0	24.4807944566163	0	0	0	0.254503481037105
221000	1350000	5365	0	0	0	0	0.964464358091504	0	0	0.224886556001222	0	0	0	0.234117106761198	0	0	0	0	0	0	0.0470160214602042	0	0.97263682545283	2.37540103306002	8.48500271882682	0	13.5435810976235	0	0	0	0
229000	1350000	5366	0	0.0669823723080798	0	0	2.2137196021241	0	0	1.05102821326364	0	0	0.186385989552055	0.0830553356187364	0	0	0	0	0	0	0	0	0.383247292395549	0.724591469428233	4.86363019057042	0	12.3698083918008	0	0	0	0
237000	1350000	5367	0	0.546826320631377	0	0	1.67354433138375	0	0	0	0	0	0	1.10571389517557	0	0	0	0	0.122566703396459	0	0	0	3.6466865939531	3.90460701651934	20.5757561210011	0	9.13857413885697	0	0	0	0
245000	1350000	5368	0	1.27639495610792	1.2558150007067	0	2.20309543856889	0	0	10.712471168764	0	0	2.8483244414454	6.34296182339515	0	0	0	0	0	0	0.121509305821367	0	1.77875590127454	6.07546137379132	12.5586172347568	0	2.43201297967025	0	0	0	0.0483991720696362
253000	1350000	5369	0.00635373026972759	0.467286049985396	0	0	1.27253701424629	0	0	2.87221599124719	0	0	3.40515125846009	4.28581505503826	0	0	0	0	0.0697811082683728	0	0	0	0.622295849075676	4.58229936687057	10.726454598758	0	7.21556150652094	0	0	0	0
261000	1350000	5370	0	0.621226909294022	0	0	0.899788127365989	0	0	0.669558739388471	0	0	0.584690436542804	2.68291609550515	0	0	0	0	0	0	0	0	6.66091480155816	3.98561345527624	9.91015650358821	0	2.29606314595855	0	0	0	0.0331722422978037
269000	1350000	5371	0	0	0	0	3.7732723986371	0	0	2.13631680957945	0	0	0	3.99535955411496	0	0	0	0	0.242871136568779	0	0	0	10.9313114648283	0.774379190015915	4.28846628075379	0	2.64219456709236	0	0	0	0
277000	1350000	5372	0	0.18175870994875	0	0	3.59914364230329	0	0	0.148458014599852	0	0	0.232541027377437	3.67304141944155	0	0	0	0	0.312453730881855	0	0	0	9.6254024505979	2.21289501219975	5.60258622610065	0	5.87934626906824	0	0	0	0
285000	1350000	5373	0	0.112630809591597	0.623499124863145	0	8.81749692002883	0	0	3.92398724722265	0	0	0	3.88418991532913	0	0	0	0	0.362731602012797	0	0	0	17.1654166632974	3.75788380644183	8.59496529315145	0	3.76401784352481	0	0	0	0
293000	1350000	5374	0	0	0	0	4.10049327580427	0	0	5.84420966529588	0	0	0.0386329572493042	1.9332605436396	0	0	0	0	0	0	0	0	5.86686667119957	13.4720710007013	9.51230872360303	0	4.24621271215413	0	0	0	0.118856262842844
301000	1350000	5375	0	0.0560584759539139	0.354341706896139	0	3.65299635565621	0	0	0.885957713467581	0	0	0	1.55833110373244	0	0	0	0	0	0	0	0	10.4613116409672	2.75611705649387	6.95622677157713	0	4.40845787353102	0	0	0	0.0146630966520118
309000	1350000	5376	0	0	0	0	3.37744015770231	0	0	0.660103634823629	0	0	0	0.457015623803358	0	0	0	0	0	0	0	0	15.9881407255846	3.67365070110089	2.65141839463409	0	0.680634056839667	0	0	0	0
317000	1350000	5377	0	1.92563246690046	0	0	0.181248714026159	0	0	0.493376878719668	0	0	0.114593405260557	2.05280141817618	0	0	0	0	0	0	0.174735667057457	0	19.6412023495029	29.6462261626361	3.2913811943291	0	3.2393518511014	0	0	0	0
333000	1350000	5379	0	0	0	0	0	0	0	0	0	0	0	0	0	0	0	0	0	0	0	0	154.603720143848	0	0	0	0	0	0	0	0
341000	1350000	5380	0	0	0	0	0	0	0	0	0	0	0	0	0	0	0	0	0	0	0	0	0	66.9716593973688	9.54441035762779	0	0	0	0	0	0
-27000	1342000	5630	0	0	95.3651096233086	0	0	0	0	0	0	0	0	0	0	0	0	6.22958156136351	0	0	0	0	0	0	0	0	0	0	0	0	0
-19000	1342000	5631	0	1.61174276388469	8.36374359225801	0	0	0	0	0	0	0	6.54373716171215	0	0	0	0	4.43621625438115	0.56552856742986	0	4.7213186162364	0	0	6.95580384385611	0	0	0	0	0	0	0
-11000	1342000	5632	0	0.0685972999584273	0.0346769785632939	0	0	0	0	0	0	0	0	0	0	0	0	0	0	0	1.99070776616443	0	0	0	0	0	0	0	0	0	0
-3000	1342000	5633	0	0	0	0	0	0	0	0	0	0	0	0	0	0	0	0	0	0	0	0	0	0	0	0	0	0	0	0	0
5000	1342000	5634	0	0	0	0	0	0	0	0	0	0	0	0	0	0	0	0	0	0	0	0	0	0	0	0	0	0	0	0	0
13000	1342000	5635	0	0	0	0	0	0	0	0	0	0	0	0	0	0	0	0	0	0	0	0	0	0	0	0	0	0	0	0	0
21000	1342000	5636	0	0	0	0	0	0	0	0	0	0	0.167138314571581	0	0	0	0	0	0	0	0.0191596224971288	0	0	0.0998343045149711	0	0	0	0	0	0	0.0292752972479802
29000	1342000	5637	0	0.0526953152968317	0	0	0	0	0	0	0	0	0	0	0	0	0	0	0	0	0.00323956802023836	0	0	0.339491248867028	0	0	0	0	0	0	0
37000	1342000	5638	0	0	0	0	0.0499393107007455	0	0	0	0	0	0.00482630299582423	0	0	0	0	0	0	0	0.157029888535211	0	0	5.16832166358026	0	0	0	0	0	0	0.00266039108729264
45000	1342000	5639	0	0	0	0	0	0	0	0	0	0	0	0	0	0	0	0	0	0	0.000517662644302669	0	0	0.488562064853891	0	0	0	0	0	0	0.170172119696382
53000	1342000	5640	0	2.87074950737463e-05	0	0	0	0	0	0	0	0	0.546562839004075	0	0	0	0	0	0	0	0.0598039846876846	0	0	1.07286599117767	0	0	0	0	0	0	0.0493728309197448
61000	1342000	5641	0	0	0	0	0	0	0	0	0	0	0	0	0	0	0	0	0	0	0.039517060793771	0	0	0	0	0	0	0	0	0	0
69000	1342000	5642	0	0	0	0	0	0	0	0	0	0	0	0	0	0	0	0	0	0	2.19649456537974	0	0	0.0155863229869822	0	0	0	0	0	0	0
77000	1342000	5643	0	0	0	0	0	0	0	0	0	0	0.0139511745989499	0	0	0	0	0	0	0	0.341342723277195	0	0	1.21225364076657	0	0	0	0	0	0	0.0353489103360762
85000	1342000	5644	0	0.00298104101900587	0	0	0	0	0	0	0	0	0.0390983022118705	0	0	0	0	0	0	0	1.72126613504605	0	0	1.54781074383764	0	0	0.000936229083350498	0	0	0	0
93000	1342000	5645	0	0.00616795832656879	0	0	0	0	0	0	0	0	0	0	0	0	0	0	0	0	0.532259203378295	0	0	0.356251851524059	0.0855752454770553	0	0.375838135326787	0	0	0	0
101000	1342000	5646	0	0.53666226198703	0	0	0.0247346586046619	0	0	0	0	0	0	0	0	0	0	0	0	0	0	0	0	0.91808921202259	1.18068523023199	0	4.77759977291497	0	0	0	0
109000	1342000	5647	0	0.0986714296298053	0	0	1.22011705096124	0	0	0.00248840108333601	0	0	0	0.0440843425787874	0	0	0	0	0	0	1.15570486779058	0	0.0525137923790012	3.54636640189749	0.983885363249815	0	10.5171254004002	0	0	0	0.0237295628748563
117000	1342000	5648	0.0106262357652643	0	0	0	0.550324667211356	0	0	0.498672649475214	0	0	0	0.153931230338018	0	0	0	0	0	0	0	0	0	1.22023905997345	0.159784282495153	0	1.64111705483047	0	0	0	0
125000	1342000	5649	0	0	0.367615921535687	0	0.87037893879884	0	0	3.86563712512707	0	0	0.894281990123412	0.110090357260417	0	0	0	0	0.0398365295157326	0	0	0	0	0.810416263598334	0.118783304245765	0	24.5269159318841	0	0	0	0
133000	1342000	5650	0	0	1.06196975322536	0	8.67502971070494	0	0	0	0	0	0.317459205053157	0.251742281200976	0	0	0	0	0.0565473601867449	0	0.0706456401637581	0	43.7884279093097	2.95973469104599	0	0	0	0	0	0	0
141000	1342000	5651	0	0	0	0	1.08470193558699	0	0	6.15650938680583	0	0	0	0	0	0	0	0.0410382083937724	0	0	0.420510679359599	0	12.3773611970639	3.8164274098263	0	0	0	0	0	0	0
149000	1342000	5652	0	0.107059825872231	0	0	0	0	0	25.2280001970859	0	0	0	0	0	0	0	0	0	0	0	0	0	2.90754674225205	0	0	17.6421651930537	0	0	0	0
157000	1342000	5653	0	0	0	0	1.61721882464171	0	0	5.78689963804383	0	0	2.01460326836554	0	0	0	0	0	0	0	3.63124425006771	0	0	3.10736701186263	0	0	15.5748307686117	0	0	0	0.010443969972863
165000	1342000	5654	0	0	0	0	1.11470909538882	0	0	3.90550166829474	0	0	0	1.44948669657327	0	0	0	0	0	0	0	0	5.96469588391099	0.512318956052906	0.493889160662723	0	15.0911785503864	0	0	0	0
173000	1342000	5655	0	0.17292603130923	0	0	1.75695848975323	0	0	7.55177972884252	0	0	0	0.0199018595731415	0	0	0	0	0	0	0	0	0.612352201306498	0.196115127632215	0.317474911530048	0	27.1119476906399	0	0	0	0
181000	1342000	5656	0	0.634420373494837	0	0	2.11115456246633	0	0	3.54210798298814	0	0	0	0.337161104519561	0	0	0	0	0	0	0	0	0.0882696745289333	0.162262740454029	2.78220011159867	0	12.7758897892918	0	0	0	0
189000	1342000	5657	0	0.0287113034267377	0	0	0.15105184414106	0	0	4.85655398670783	0	0	0	0.36309112768774	0	0	0	0	0	0	0	0	0	0.0197150416480578	2.60566123698451	0	15.119753811158	0	0	0	0
197000	1342000	5658	0	0.0086504570925392	0	0	0	0	0	0.754206594456255	0	0	0.0219946310180234	0	0	0	0	0	0	0	0.130946023234833	0	0	0.960830476252951	9.48904004153683	0	7.99854423437762	0	0	0	0
205000	1342000	5659	0	0.00926278843224835	0	0	0.0534716460560639	0	0	0.814404409454102	0	0	0	0	0	0	0	0	0	0	0	0	1.18357936839457	0	11.7450386335094	0	22.7342550975384	0	0	0	0
213000	1342000	5660	0	0.0410245786632634	0.159794898435219	0	3.1506215931958	0	0	2.78361710891303	0	0	0	0.594048090904422	0	0	0	0	0	0	0	0	7.99318616263121	6.18902681934852	6.23322279408751	0	37.267269463101	0	0	0	0.147179455697961
221000	1342000	5661	0	0	0	0	13.2311880580412	0	0	1.17087455845064	0	0	1.9707240437196	0.341672692442418	0	0	0	0	0	0	0.157511573722479	0	2.43411634610291	7.27804296821881	3.67986759544818	0	9.44011944579636	0	0	0	0
229000	1342000	5662	0	0.0694178687495164	0	0	0.308353520470195	0	0	0.120487003096926	0	0	0	0.0278783271438543	0	0	0	0	0	0	0	0	0.447128781069326	1.40721837152955	3.91280908752274	0	6.90129551539616	0	0	0	0.0238777364708388
237000	1342000	5663	0	0.229249988928066	0	0	0.338705152252696	0	0	0.628151791333005	0	0	0	0.623310736123777	0	0	0	0	0	0	0	0	5.26659739245574	1.56943684944287	7.47830548188592	0	4.13654612569533	0	0	0	0.0237595294619863
245000	1342000	5664	0	1.19560669028197	0.180660074320358	0	2.74842733093349	0	0	1.97102462219824	0	0	0.729262873272571	1.57645484193623	0	0	0	0	0	0	0	0	1.60882149880939	2.68766583363359	22.7735995948817	0	4.79238730458767	0	0	0	0
253000	1342000	5665	0	0.9139778166918	0	0	4.84835884515975	0	0	6.96101576707802	0	0	0.110843188847127	8.20551586982105	0	0	0	0	0	0	0	0	11.693209874184	6.80344452728063	19.4700607265545	0	8.21737976738434	0	0	0	0.00204033613667474
261000	1342000	5666	0	0.187978252433185	0	0	1.98457182948223	0	0	6.08633317983555	0	0	0	0.986282886406314	0	0	0	0	0.0899443883317497	0	0	0	6.97593308237237	8.0592822561957	11.5296219900029	0	9.35201443988745	0	0	0	0
269000	1342000	5667	0.0083388878563755	0	0	0	0.731879834727786	0	0	2.36796821630665	0	0	0	1.01485232409451	0	0	0	0	0	0	0	0	5.80838852146736	7.98597660887726	3.91108840167922	0	1.92457042221413	0	0	0	0
277000	1342000	5668	0	0.209742539564622	0	0	3.50867289670181	0	0	0.934999428913911	0	0	0	4.99611486500562	0	0	0	0	0	0	0	0	19.3178815262808	1.19368745073321	4.51080461452185	0	2.65813822540551	0	0	0	0
285000	1342000	5669	0	0	0.104118459188353	0	4.39098695518394	0	0	4.83681965152475	0	0	0.0701263920967276	6.71274085347561	0	0	0	0	0.853273400375828	0	0	0	21.8653478472085	1.13040187025628	6.32494843291587	0	3.13839983699384	0	0	0	0
293000	1342000	5670	0	0.0953266332708733	1.59709455090119	0	6.12917252112205	0	0	1.58454724965488	0	0	0.0271386983260359	4.17376261092248	0	0	0	0	0.0589951317218299	0	0	0	41.0719113672359	5.73042381196898	8.17882003403245	0	0.727677762277744	0	0	0	0
301000	1342000	5671	0	0.14123623627497	0	0	2.02606601266499	0	0	1.1721565231593	0	0	0	1.7794944537162	0	0	0	0	0	0	0	0	22.6001186522137	3.23706524205701	4.87544966742156	0	0.184566802369799	0	0	0	0
309000	1342000	5672	0	0.0109751783145649	0	0	2.41420647464402	0	0	0	0	0	0	2.11729330164861	0	0	0	0	0	0	0	0	8.5383707491919	7.8927308501911	1.54113066416519	0	0.355287451928881	0	0	0	0
317000	1342000	5673	0	0	0	0	3.61292681195992	0	0	0.727969767280049	0	0	0	2.47630091775964	0	0	0	0	0	0	0	0	27.1330887730359	3.38125511013447	3.31383941392096	0	0.534928539026798	0	0	0	0
325000	1342000	5674	0	0	0	0	0	0	0	0	0	0	0	0	0	0	0	0	0	0	0	0	49.8322765609233	0	7.1028594181563	0	11.3713902033441	0	0	0	0
333000	1342000	5675	0	1.49601198152502	0	0	0.703864459366983	0	0	0	0	0	0	1.24086089004265	0	0	0	0	0	0	0	0	8.70734378905076	1.29958906480645	2.76542539546875	0	0.865261539072274	0	0	0	0
341000	1342000	5676	0	0	0	0	4.69187531228451	0	0	0.218691855942581	0	0	0	0.14438623357655	0	0	0	0	0	0	0	0	4.30666451978037	7.60262775673286	5.79505280914875	0	2.35360398704497	0	0	0	0
349000	1342000	5677	0	0.0168407173817351	0	0	1.29821550897073	0	0	0	0	0	0	0.394575694431529	0	0	0	0	0.106694927913181	0	0	0	6.37707945310871	4.14933174592397	0.492762321764317	0	0.310927967418044	0	0	0	0
-19000	1334000	5927	0	0.671063073510433	9.81235042526337	0	0	0	0	0	0	0	3.33292327972913	0	0	0	0	0.116947742831382	0.0465143241389121	0	0.993096063928701	0	0	0.748020419088442	0	0	0	0	0	0	0
-11000	1334000	5928	0	0.907071171453854	3.01744049821463	0	0	0	0	0	0	0	11.5646534431063	0	0	0	0	0.0191389177958146	0	0	5.752106870447	0	0	0.00031026643570082	0	0	0	0	0	0	0.00176514302719499
-3000	1334000	5929	0	0.432366616167952	0.679984132392007	0	0	0	0	0	0	0	3.74585173165717	0	0	0	0	0	0	0	1.11783940487048	0	0	0	0	0	0	0	0	0	0
5000	1334000	5930	0	0	0	0	0	0	0	0	0	0	0	0	0	0	0	0	0	0	0	0	0	0	0	0	0	0	0	0	0
13000	1334000	5931	0	0	1.80371404310684	0	0	0	0	0	0	0	1.98122520536403	0	0	0	0	0	0	0	0.45025314484427	0	0	0.00207553921356127	0	0	0	0	0	0	0
21000	1334000	5932	0	1.33975606049774	0.817735639566685	0	0	0	0	0	0	0	1.12807780918011	0	0	0	0	0.0194623501215086	0	0	0.374078868481377	0	0	0.0176288811974232	0	0	0	0	0	0	0.00648794206108409
29000	1334000	5933	0	0	0	0	0	0	0	0	0	0	3.31915903791808	0	0	0	0	0.0161019084832969	0	0	2.80930092267192	0	0	1.27423938726813	0	0	0	0	0	0	0
37000	1334000	5934	0	0.145040500942185	24.2413600559762	0	0.130624111115223	0	0	0	0	0	0.181001079909619	0	0	0	0	0.0867791672566628	0	0	9.34348859352374	0	0	8.80529627791717	0	0	0	0	0	0	0.00030815764329662
45000	1334000	5935	0	0	0.248410688392971	0	0	0	0	0	0	0	0.0025432010965332	0	0	0	0	0	0	0	0.292960712731925	0	0	2.25169608983055	0	0	0	0	0	0	0.255519231209831
53000	1334000	5936	0	0	0	0	0	0	0	0	0	0	0.00380791016874618	0	0	0	0	0	0	0	0.222545434725592	0	0	0.0500831207345512	0	0	0	0	0	0	0
61000	1334000	5937	0	0	0	0	0	0	0	0	0	0	0	0	0	0	0	0	0	0	0.0120152391231801	0	0	0.020601463199465	0	0	0	0	0	0	0
69000	1334000	5938	0	0	0	0	0	0	0	0	0	0	0	0	0	0	0	0	0	0	0.00599746935915574	0	0	0.139341997323131	0	0	0	0	0	0	0
77000	1334000	5939	0	0	0	0	0	0	0	0	0	0	0	0	0	0	0	0	0	0	0.0273176608357114	0	0	0.093609387586717	0	0	0	0	0	0	0
85000	1334000	5940	0	0.00144263723248634	0	0	0	0	0	0	0	0	0.00708031923729887	0	0	0	0	0	0	0	2.66281924473608	0	0	2.33541089885017	0	0	0.655613475701922	0	0	0	0.00444666991853076
93000	1334000	5941	0	0.0477470302532232	0	0	0.00795225804636641	0	0	0	0	0	0.453388331181699	0	0	0	0	0	0	0	0.00157123529826592	0	0	0.402635413304873	0.764725260028562	0	0.127238584581839	0	0	0	0
101000	1334000	5942	0	0.0112613260918021	0	0	0.0449248534169298	0	0	0	0	0	0.0629792564100606	0	0	0	0	0	0	0	5.44147609010023	0	0	1.38620104320834	0	0	1.01249152825795	0	0	0	0
109000	1334000	5943	0	0.159532869547345	0	0	0.561973212550859	0	0	0	0	0	0.500175466794004	0	0	0	0	0	0	0	1.30325158666544	0	0	1.49993939077181	0	0	0	0	0	0	0
133000	1334000	5946	0	0.694686332620105	1.5385429205823	0	2.13771941304308	0	0	0	0	0	22.2785868918858	0	0	0	0	0.11988993887894	0.314059465330334	0	1.24427755186119	0	23.4332013501525	4.12791618595305	0	0	0	0	0	0	0
141000	1334000	5947	0	0.149091010589354	1.20223130285863	0	5.70614259091663	0	0	0	0	0	2.96803402982944	1.9786366436317	0	0	0	0	0.0518196326034241	0	1.71807027668172	0	25.5309933375431	7.42098101149254	0.622647945342722	0	0.084853514674374	0	0	0	0
149000	1334000	5948	0	0.319707248070543	0	0	2.62311912089956	0	0	3.4097225751038	0	0	0	0.83492391864961	0	0	0	0	0	0	0.649583287095473	0	2.30058304786758	8.83937975302764	1.00837518485238	0	2.04729231002751	0	0	0	0
157000	1334000	5949	0	0.315609536351974	0	0	6.09089702661641	0	0	4.59773182490518	0	0	0.452324548139975	0.067801342444681	0	0	0	0	0.0636967153823135	0	0	0	12.2393726044413	7.23294018948392	2.94424713210105	0	2.10091518872677	0	0	0	0
165000	1334000	5950	0	0	0	0	0.914762007572675	0	0	3.74116987900313	0	0	0.0264836681740518	0.181625143129679	0	0	0	0	0.0377307532683945	0	0	0	6.3069594809864	0.160585568353872	3.43603067911243	0	16.3512816933587	0	0	0	0
173000	1334000	5951	0	0	0	0	4.55028196274431	0	0	2.42474672880436	0	0	0	0.167943341848733	0	0	0	0	0	0	0	0	2.85309866552979	0.558572225371397	2.2947657722865	0	20.8274140791877	0	0	0	0
181000	1334000	5952	0	0.0329740968926985	0	0	0.196747406083634	0	0	1.63017403752217	0	0	0	0.840849928240786	0	0	0	0	0	0	0	0	0	0.0189902675607488	0.515466556528397	0	9.8855461566123	0	0	0	0
189000	1334000	5953	0	0	0	0	0	0	0	0.946341869616913	0	0	0	0.0317379300467885	0	0	0	0	0	0	0	0	2.37769842052158	0	1.48438049543394	0	8.46645055628257	0	0	0	0
197000	1334000	5954	0	0	0	0	3.42730717891044	0	0	4.57144420739083	0	0	0	0	0	0	0	0	0	0	0	0	0	0	1.60660324564565	0	24.4216261256532	0	0	0	0
205000	1334000	5955	0	0.416087033628644	0	0	3.62968061130752	0	0	1.12435433328149	0	0	0.028345018453692	0.349216487289622	0	0	0	0	0	0	0	0	6.02882989445344	3.51219711207379	17.9910917664665	0	10.7539408038547	0	0	0	0
213000	1334000	5956	0	0	0	0	1.33834441408494	0	0	1.55451124288378	0	0	0	0.451367296316125	0	0	0	0	0	0	0	0	0.740399668317379	30.212519122529	6.45886696507127	0	7.89380857749934	0	0	0	0.103795103372509
221000	1334000	5957	0	0	0.0484495758371554	0	5.76356060710733	0	0	0.287435853923895	0	0	0.441415711950598	0	0	0	0	0	0.0664305148733069	0	0	0	2.72272375251075	2.76508482788734	4.56074439782068	0	6.80360934050237	0	0	0	0
229000	1334000	5958	0	0.0079350259583433	0	0	2.39550201588389	0	0	2.80657669508552	0	0	0.24817860568912	0.743825070990237	0	0	0	0	0.204368877937981	0	0	0	15.1962884607996	5.43157908311045	10.4027373773972	0	18.0882711508784	0	0	0	0.184279139210341
237000	1334000	5959	0	0	0	0	1.51317109102245	0	0	2.8847195832974	0	0	0	1.68988054303382	0	0	0	0	0	0	0	0	1.71641790176436	4.62566569832211	12.004753517105	0	15.9273223017486	0	0	0	0
245000	1334000	5960	0	0.863886895484539	0	0	3.12440016010226	0	0	0.349758960896133	0	0	0.109301600185965	1.57699777176238	0	0	0	0	0.092332321798478	0	0	0	16.1746578816552	1.15012759888831	10.3401285840188	0	2.55959327100964	0	0	0	0.278756294095511
253000	1334000	5961	0	1.16392038510507	0	0	4.76353484359144	0	0	7.13387298760652	0	0	9.58643396367528	1.82326819161199	0	0	0	0	0.179434288432375	0	0	0	20.4636657360051	7.06832968884264	9.43421590773789	0	4.31739606044368	0	0	0	0
261000	1334000	5962	0	0.132092283798414	0	0	1.13295755548854	0	0	6.16911659575817	0	0	0	0.224939325136286	0	0	0	0	0	0	0	0	1.09446677083195	5.51458400595482	6.49811869442399	0	1.46139957331043	0	0	0	0
269000	1334000	5963	0	3.69686048885211	0	0	1.28171930487057	0	0	4.981140526433	0	0	0	2.68016953986167	0	0	0	0	0	0	0	0	1.80107201610279	2.06054664460875	2.03971755871818	0	6.30031378924571	0	0	0	0.0504149634177883
277000	1334000	5964	0	0.0184887341337256	0	0	1.60254073411548	0	0	0.719076044618444	0	0	0	0.785512441714351	0	0	0	0	0.0257603097473273	0	0	0	10.112018622668	3.74025568728044	2.2483287430753	0	3.19706003786426	0	0	0	0.152520136759279
285000	1334000	5965	0	0.205825247891906	0	0	4.99387332267602	0	0	1.07103750757789	0	0	0	4.23895325723873	0	0	0	0	0.214375127432751	0	0	0	4.50501029500599	9.88320266435363	3.67276266853002	0	1.55541845656264	0	0	0	0.0282140388919859
293000	1334000	5966	0	0	0.726943228260401	0	4.28258182983197	0	0	6.45670321587819	0	0	0	4.42411403062267	0	0	0	0	0.134945571558103	0	0	0	21.9747067987823	0.328849349847505	4.29579211853884	0	0.534131779065282	0	0	0	0.00553148978763003
301000	1334000	5967	0	0.00117670423826208	0.0862659619644237	0	2.11412590886748	0	0	1.08218241797562	0	0	0	1.15985393251568	0	0	0	0	0	0	0	0	15.0579479706798	3.88579263148316	2.87207927966327	0	0.50076520288324	0	0	0	0
309000	1334000	5968	0	0	0.0103762327415836	0	2.53301043985664	0	0	0.0106672328709521	0	0	0	0.698926274468397	0	0	0	0	0	0	0.179225538521274	0	15.7857325587129	2.64648569389641	5.17350016486076	0	0.768331349800159	0	0	0	0
317000	1334000	5969	0	0.351149819436377	0	0	0.663513298352745	0	0	2.58039460339479	0	0	0	2.05098991714381	0	0	0	0	0.0893686312712808	0	0	0	21.121965892536	4.77643234834178	3.26278763732279	0	0.266203935287044	0	0	0	0.127462853638309
325000	1334000	5970	0	0	0	0	2.45781534070882	0	0	0	0	0	0	2.36570818107043	0	0	0	0	0.363993168093854	0	0.0240901235251779	0	9.73769875849553	4.81981444771767	3.78272047612224	0	8.15721344058569	0	0	0	0.0916288665152702
333000	1334000	5971	0	0.141973860751383	0	0	2.02238146934421	0	0	0.591508122927989	0	0	0	0.756092063950707	0	0	0	0	0.0234699967383472	0	0	0	6.93391047503484	2.08352326166815	4.91247299840446	0	3.09612581182863	0	0	0	0
341000	1334000	5972	0	0	0	0	2.69872092302807	0	0	0	0	0	0	0.870801102311503	0	0	0	0	0.0521118201847396	0	0	0	8.16202547538299	2.5854553069722	7.35896986865309	0	0.761870730775004	0	0	0	0
349000	1334000	5973	0	0	0	0	4.12653233801503	0	0	0	0	0	0	2.14972675398946	0	0	0	0	1.84247877566659	0	0	0	16.1578166747461	7.40347165772865	6.59387664302904	0	1.30459975739206	0	0	0	0
357000	1334000	5974	0	0	0	0	0.163197000493287	0	0	0	0	0	0	0	0	0	0	0	0	0	0	0	3.49695598124344	6.49024499291613	0	0	0.0233472612152706	0	0	0	0.0263187900827959
-19000	1326000	6223	0	0	0	0	0	0	0	0	0	0	1.38185348906065	0	0	0	0	0	0	0	0	0	0	0	0	0	0	0	0	0	0
-11000	1326000	6224	0	0	0	0	0	0	0	0	0	0	0	0	0	0	0	0	0	0	0.852397078299137	0	0	0.595285791982658	0	0	0	0	0	0	0
-3000	1326000	6225	0	0.132309050452243	0.132309050452243	0	0	0	0	0	0	0	0.93711447795699	0	0	0	0	0	0	0	0.523954059649057	0	0	0	0	0	0	0	0	0	0
5000	1326000	6226	0.439694512478432	0	0.272679327853943	0	0	0	0	0	0	0	2.95893447297536	0	0	0	0	0	0	0	1.03368046254828	0	0	0	0	0	0	0	0	0	0
13000	1326000	6227	0	0.0040567651922799	0	0	0	0	0	0	0	0	1.12888059351182	0	0	0	0	0	0	0	0.269711852273627	0	0	0.0106387182169608	0	0	0	0	0	0	0
21000	1326000	6228	0	0	0	0	0	0	0	0	0	0	0	0	0	0	0	0	0	0	0	0	0	0	0	0	0	0	0	0	0
29000	1326000	6229	0	0	0	0	0	0	0	0	0	0	0	0	0	0	0	0	0	0	0	0	0	0	0	0	0	0	0	0	0
37000	1326000	6230	0	0.218684443007376	0	0	0	0	0	0	0	0	0	0	0	0	0	0	0	0	0.428963236826699	0	0	1.71323975018698	0	0	0	0	0	0	0
45000	1326000	6231	0	0	0	0	0	0	0	0	0	0	0.103520165592618	0	0	0	0	0	0	0	0.011562486846243	0	0	3.50362591585252	0	0	0	0	0	0	0
53000	1326000	6232	0	0	0	0	0	0	0	0	0	0	5.2410622024999	0	0	0	0	0	0	0	0.0737160397620483	0	0	0.521778342260578	0	0	0	0	0	0	0
61000	1326000	6233	0	0.106348310276606	0	0	0	0	0	0	0	0	0.594755666169976	0	0	0	0	0	0	0	0.630097515662421	0	0	1.32848662918566	0	0	0	0	0	0	2.70439959864133e-05
69000	1326000	6234	0	0	0	0	0	0	0	0	0	0	0	0	0	0	0	0	0	0	0	0	0	0.493050844040866	0	0	0	0	0	0	0
77000	1326000	6235	0	0.00676497056056287	0	0	0	0	0	0	0	0	0.247213167695263	0	0	0	0	0	0	0	0.0495319491797143	0	0	0.120189631513483	0.00829691104278019	0	0.00161372701675074	0	0	0	0
85000	1326000	6236	0	0.0122514422060578	0	0	0	0	0	0	0	0	1.11053817172707	0	0	0	0	0	0	0	0	0	0	0.00658629422833178	0	0	1.49583206760109	0	0	0	0.000923498230983786
93000	1326000	6237	0	1.18583476318672	0	0	0.228253727125144	0	0	0	0	0	0	0	0	0	0	0	0	0	0	0	0	0.301419512603864	0.678439773498573	0	0.72117753102647	0	0	0	0.0023554467017159
101000	1326000	6238	0	0.00416827590065931	0	0	0.0183033863123764	0	0	1.69815349276497	0	0	0	0	0	0	0	0	0	0	0.0133433468817902	0	0	1.29387957058392	0.164917867521246	0	1.00506088857161	0	0	0	0.0322606898636894
109000	1326000	6239	0	0	0	0	0.728169467682085	0	0	0	0	0	0	0	0	0	0	0	0	0	0	0	0.0518794362922569	1.88885848408239	5.87223099505137	0	2.421210237229	0	0	0	0
141000	1326000	6243	0	0	0	0	0	0	0	7.39042668460116	0	0	0	0	0	0	0	0	0	0	0	0	0	0	0	0	0	0	0	0	0
149000	1326000	6244	0	0.383942825605149	0.217838620396295	0	2.48711045285845	0	0	2.74778070406865	0	0	0.659430495035612	0.124343821200693	0	0	0	0	0.101374990450426	0	0.0376331888800944	0	2.27310658610289	6.01264856633071	0.833187377814506	0	6.23705257867603	0	0	0	0.0402070223374701
157000	1326000	6245	0	1.91857159306355	0	0	8.83704604895501	0	0	12.4443333259539	0	0	1.02411208185576	4.71252201115896	0.138639278012595	0	0	0	0	0	0	0	3.80132847856117	10.6198373160077	3.74480572769079	0	6.4775894033822	0	0	0	0
165000	1326000	6246	0	0.118316705431059	0	0	5.53661145816493	0	0	6.8193815782887	0	0	0.388379677994563	1.36793151630719	0	0	0	0	0	0	0.0673507649796516	0	9.61410701843924	12.8980027496142	5.03688032704592	0	2.68750586184585	0	0	0	0
173000	1326000	6247	0	0.0532795580191019	1.16134674784022	0	4.95781217683681	0	0	5.15246273419064	0	0	0.137118604975104	2.23522178645986	0	0	0	0	0.289711365224161	0	0	0	11.9418346848911	1.07943121829763	2.29084100557467	0	5.13944259945357	0	0	0	0
181000	1326000	6248	0	0.995554586324976	0.708138730419348	0	8.44407491487427	0	0	2.55353245931831	0	0	0.47788997491724	3.52908834764176	0	0	0	0	0.0432683498557742	0	0.575817087389164	0	23.8586934575115	5.74996746099525	3.63465259541748	0	5.57381898360244	0	0	0	0
189000	1326000	6249	0.0351464382031169	0.0632059569665818	0	0	3.51445106815179	0	0	5.06082914646256	0	0	0.256021954996452	4.04620871419267	0	0	0	0	0.859382710576272	0	0	0	0.508831057793628	11.0115318494172	9.02181071152557	0	14.7609059395833	0	0	0	0.0214960295966641
197000	1326000	6250	0	0	0	0	1.80482244244836	0	0	20.3507885735921	0	0	0	0.636461854689879	0	0	0	0.0651276581263765	0	0	0	0	8.36979586849051	0	4.62022941510619	0	10.2000992786632	0	0	0	0
205000	1326000	6251	0.0057469248819445	0.0864428401529158	0	0	0.464644537380883	0	0	0.265149780520868	0	0	0	0.0242031180622544	0	0	0	0	0	0	0	0	0	0.481588758166961	0.624752888343434	0	14.74400164705	0	0	0	0
213000	1326000	6252	0	0.0148517965863275	0	0	0.34046671946392	0	0	1.02629700169152	0	0	0.0131985795365327	0.273842549876585	0	0	0	0	0.0425128296372503	0	0	0	0.144610825522185	2.59694746982593	3.07646153314731	0	2.42689131907425	0	0	0	0
221000	1326000	6253	0	0.00693364391286451	0	0	0.754993067772991	0	0	0.244690924827575	0	0	0.00776168333606536	1.30529285008652	0	0	0	0	0	0	1.3915323789453	0	8.14960272975558	10.4908974667562	8.12828507350289	0	8.65111862166974	0	0	0	0.0500350490250538
229000	1326000	6254	0	1.39157927079537	0	0	0.982795631048867	0	0	2.31004630129759	0	0	0	1.19675033025907	0	0	0	0	0	0	0	0	0.792262181421476	3.03117847981336	13.0479677634507	0	11.4424901113529	0	0	0	0.339871974905001
237000	1326000	6255	0	0.304229536329224	0	0	0	0	0	0.368530402537786	0	0	0	0.0143570671827989	0	0	0	0	0	0	0	0	0	0	1.62131816209536	0	8.93995418716189	0	0	0	0
245000	1326000	6256	0	0.0326008757633739	0	0	1.87253877802094	0	0	8.1322207800572	0	0	0.0346622125434667	0.63166502902534	0	0	0	0	0	0	0	0	1.54991431895727	2.89565545301291	8.17585096419049	0	2.64917920068946	0	0	0	0
253000	1326000	6257	0	0.178042831078227	0	0	4.94545039541212	0	0	3.84331973951403	0	0	0.169932254151411	1.64259898076731	0	0	0	0	0.303232386564331	0	0	0	5.49602599973074	1.04728064548799	23.1482189541836	0	6.30546693399162	0	0	0	0
261000	1326000	6258	0	0.0116207229352523	0.0565271284288906	0	1.32823210876967	0	0	0.514858569504251	0	0	1.85309258672787	0.164657749844873	0	0	0	0	0	0	0	0	0.193314560223475	2.00994616864648	4.2291552616802	0	3.1377838432618	0	0	0	0
269000	1326000	6259	0	1.07636099553225	0	0	3.20768286582634	0	0	5.88195059152762	0	0	0	2.15022941192439	0	0	0	0	0	0	0	0	0.00344442732348913	1.69316971747626	4.8931721832946	0	1.71487869847557	0	0	0	0.084159984971962
277000	1326000	6260	0	1.94596722837419	0	0	4.75332144046065	0	0	1.65752978745181	0	0	0	3.51502921154203	0	0	0	0	0	0	0	0	9.0652223687794	2.30202169504766	4.15157461283083	0	1.01387026313084	0	0	0	0
285000	1326000	6261	0	0.223395039116639	0	0	11.0600955083514	0	0	2.87322410754745	0	0	0	8.33103199488023	0	0	0	0	0	0	0	0	6.34460725049545	3.64809085327324	5.15286464321483	0	19.0933309442875	0	0	0	0
293000	1326000	6262	0	0.102660024124924	0	0	4.5862028450554	0	0	1.02150170290988	0	0	0.205111217598666	1.20646770293311	0	0	0	0	0.0922256536377747	0	0	0	13.823498022526	2.15745099656491	2.51114539365848	0	2.27390745313395	0	0	0	0
301000	1326000	6263	0	0.00615373967371058	0	0	5.15547936248368	0	0	0.676660945763019	0	0	0	3.25727467683537	0	0	0	0	0	0	0	0	6.23249721846028	2.80605512036664	5.80985307787638	0	1.96220749441108	0	0	0	0
309000	1326000	6264	0	0	0	0	4.04236168589531	0	0	0	0	0	0.755846231827896	3.21683802787279	0	0	0	0	0	0	0	0	5.39607921692616	2.57537704904616	3.02372851076479	0	0.738209289203114	0	0	0	0.00742775053824163
317000	1326000	6265	0	0.0267927020765423	0	0	0.737795406758012	0	0	0	0	0	0	1.40942343769475	0	0	0	0	0.0552838353955979	0	0	0	15.2656237496181	14.5622236392769	1.98314282007044	0	2.84267382315766	0	0	0	0
325000	1326000	6266	0	0	0	0	4.04436800672441	0	0	0	0	0	0	1.17525410628513	0	0	0	0	0	0	0	0	8.18475134560818	3.86354400010728	2.87589867073378	0	10.9639020458282	0	0	0	0
333000	1326000	6267	0.462491347671995	0.17524321475779	0	0	1.56706058792276	0	0	0	0	0	0	0.931219933979098	0	0	0	0	0	0	0	0	5.01073114009447	2.15612629135299	10.9667123497724	0	2.91896036018399	0	0	0	0.0388324018394459
341000	1326000	6268	0	0	0	0	1.88721254130026	0	0	0	0	0	0	2.67129538356217	0	0	0	0	0	0	0.0193835601095536	0	7.42676257085769	0.299310073339978	9.18598041497352	0	1.50160645417659	0	0	0	0
349000	1326000	6269	0	0	0	0	3.38256376177997	0	0	0	0	0	0	0.762461552413813	0	0	0	0	0	0	0	0	11.0086579889461	0.377307399920276	12.7217972557344	0	5.51494292217976	0	0	0	0
357000	1326000	6270	0	0	0	0	3.08289591023019	0	0	0	0	0	0	0.926875223279764	0	0	0	0	0	0	0	0	4.53846313139366	0.659631181108213	4.11174705207827	0	0.17161312817292	0	0	0	0
365000	1326000	6271	0	0	0	0	4.51320747281392	0	0	7.10575768936704	0	0	0	1.38310481377642	0	0	0	0	0	0	0	0	16.5453048244643	0.111345784287115	8.9238156542599	0	3.99669051395248	0	0	0	0
373000	1326000	6272	0	0	0	0	0.952833884482365	0	0	0	0	0	0	0.495792296983103	0	0	0	0	0	0	0	0	22.6659738137631	0	0	0	0	0	0	0	0
429000	1326000	6279	0	0	0	0	0	0	0	0	0	0	0	0	0	0	0	0	0	0	0	0	0	0	7.40804713838092	0	0	0	0	0	0
437000	1326000	6280	0	0	0	0	1.2655184476992	0	0	1.02835822547065	0	0	0	0	0	0	0	0	0	0	0	0	13.9517265754175	2.64099603838069	17.1007708206204	0	9.68895662255006	0	0	0	0
-19000	1318000	6519	0	0	12.0347291153424	0	0	0	0	0	0	0	1.71502770394782	0	0	0	0	0	0	0	0.149168936454348	0	0	0	0	0	0	0	0	0	0
-11000	1318000	6520	0	0	0	0	0	0	0	0	0	0	0	0	0	0	0	0	0	0	0	0	0	0	0	0	0	0	0	0	0
-3000	1318000	6521	0	0	0	0	0	0	0	0	0	0	0	0	0	0	0	0	0	0	0	0	0	0	0	0	0	0	0	0	0
5000	1318000	6522	0	0	0	0	0	0	0	0	0	0	0	0	0	0	0	0	0	0	0	0	0	0	0	0	0	0	0	0	0
13000	1318000	6523	0	0	0	0	0	0	0	0	0	0	0	0	0	0	0	0	0	0	0	0	0	0	0	0	0	0	0	0	0
21000	1318000	6524	0	0	0	0	0	0	0	0	0	0	0	0	0	0	0	0	0	0	0	0	0	0	0	0	0	0	0	0	0
29000	1318000	6525	0	0	0	0	0	0	0	0	0	0	0	0	0	0	0	0	0	0	0.00261956217774516	0	0	0.00907725979785705	0	0	0	0	0	0	0
37000	1318000	6526	0	0	0	0	0.00825095700338582	0	0	0	0	0	0	0	0	0	0	0	0	0	0	0	0	3.02978330571418	0	0	0	0	0	0	0
45000	1318000	6527	0	0	0	0	0	0	0	0	0	0	0	0	0	0	0	0	0	0	0	0	0	0.454049256689815	0	0	0	0	0	0	0
53000	1318000	6528	0	0	0	0	0	0	0	0	0	0	0	0	0	0	0	0	0	0	0	0	0	0.416336521127431	0	0	0	0	0	0	1.38531897877336
61000	1318000	6529	0	0	0	0	0	0	0	0	0	0	0.234142355747248	0	0	0	0	0	0	0	0.0787792456906976	0	0	1.61812502490129	0	0	0	0	0	0	0
69000	1318000	6530	0	0.0230900609277033	0	0	0	0	0	0	0	0	0.0162193045055898	0	0	0	0	0	0	0	1.47743508869426	0	0	0.719212019886868	0	0	0.106014488259471	0	0	0	0
77000	1318000	6531	0	1.59046993183318	0	0	1.74641937335984	0	0	0	0	0	0.568634882753232	0	0	0	0	0	0	0	1.2278033638863	0	0	0.237993846674369	0.999360262399376	0	4.4945514220999	0	0	0	0
85000	1318000	6532	0	0.6200616859125	0	0	0	0	0	0	0	0	1.54416996088817	0	0	0	0	0	0	0	2.22718923890964	0	0	8.84416354894067	0.120157735956761	0	0.632271856300572	0	0	0	0
93000	1318000	6533	0	3.15725650395197	0	0	0.143277657732918	0	0	0	0	0	1.41485532231934	1.18244350826496	0	0	0	0	0	0	18.9894763766836	0	0.00858242324374934	2.60780623441044	0.461326287654536	0	3.8518462691252	0	0	0	0.0132655999358182
101000	1318000	6534	0	0.032191067544802	0	0	0.00212010334224798	0	0	1.67776935362303	0	0	0.0122336491760872	0.549804130539364	0	0	0	0	0	0	0.213551107871318	0	0.461192040057175	6.1219797442337	1.59681207785387	0	4.48667796247414	0	0	0	0
109000	1318000	6535	0	0.0164403025134399	0	0	0.188056479216015	0	0	0.0040676427671016	0	0	0.0124092259740235	0.565414683478714	0	0	0	0	0.14058550440475	0	0.0537211373257868	0	8.63575154703638	1.22182032168733	0.540977541072069	0	1.99689950804872	0	0	0	0
117000	1318000	6536	0	0.0223924846393012	0.681525808848117	0	0.176018895115256	0	0	0	0	0	7.00891827624525	0.372705267847775	0	0	0	0	1.13861877120679	0	1.70028963620828	0	10.4745414938007	3.87080666556651	0	0	2.31499373837194	0	0	0	0
125000	1318000	6537	0	0	0.0287577190837162	0	0.00387744197871094	0	0	0	0	0	0	0.0421594362369184	0	0	0	0	0	0	0.0678792572761039	0	12.203662954122	1.01333065590404	0	0	0.304870860664093	0	0	0	0
133000	1318000	6538	0	0.538731882971245	0.171049181684359	0	11.0369098526274	0	0	1.87427525278235	0	0	0.54368086913358	3.74663576727203	0	0	0	0	0.503345067907117	0	1.92229432088164	0	9.47651087031725	5.12739098455111	0.302704729973751	0	1.56698912607877	0	0	0	0
141000	1318000	6539	0	0.748927093317979	0	0	4.99789829043913	0	0	8.47726978007018	0	0	0.594245729896785	4.2311248474619	0	0	0	0	0	0	0.431951014619991	0	22.7110785100397	0.114628778848613	5.39277874707989	0	8.32275827956446	0	0	0	0
149000	1318000	6540	0	1.44556409092998	2.92454371445242	0	3.99702376029434	0	0	1.34042240806389	0	0	1.39925462935035	4.10598795892303	0	0	0	0	0	0	1.34810480682943	0	6.80593389972405	4.18161085252155	6.12480362843226	0	12.4161339061541	0	0	0	0
157000	1318000	6541	0	0.261824084999502	0	0	18.6945045634425	0	0	4.7957106687969	0	0	1.83476472227462	7.98638415005096	0	0	0	0	0.0681532061863476	0	0	0	9.4428793772695	5.43606392874793	4.4239653466723	0	5.509610070338	0	0	0	0.104237717360915
165000	1318000	6542	0	0.604385410192197	0.333539000546449	0	16.3536063310003	0	0	2.97628368303863	0	0	1.52952893130548	4.98920962179023	0	0	0	0	0	0	0	0	23.9257434196602	1.22665748377033	4.05419291919501	0	4.99845118973278	0	0	0	0
173000	1318000	6543	0	0.0896285788488283	0.0721336853555662	0	6.38744547893028	0	0	3.55780445036522	0	0	0	2.32089436543244	0	0	0	0.104607197878055	0	0	0	0	20.0543003326462	5.60948818583377	3.90990907457505	0	7.42122902340989	0	0	0	0.00268937789494301
181000	1318000	6544	0	0	0	0	6.34305102986493	0	0	1.96381455607534	0	0	0.0534678066277458	1.49706919177305	0	0	0	0	0	0	0	0	3.68993225288513	4.93474736053988	9.50578977525331	0	9.44605347993463	0	0	0	0
189000	1318000	6545	0	0.631205942987559	0.103138516585603	0	20.9607811137354	0	0	9.1486914452624	0	0	0.960096619295589	3.9139851200973	0	0	0	0	0	0	0	0	4.92749546684592	4.67669712905069	8.91499578690572	0	9.51591360403341	0	0	0	0
197000	1318000	6546	0	0.234959841864891	0	0	5.2420809098594	0	0	14.200510703064	0	0	0	3.91520874852833	0	0	0	0	0	0	0	0	3.15540771591874	1.65846700202934	1.82511179879898	0	15.4261414926597	0	0	0	0
205000	1318000	6547	0	0.673993044246939	0	0	2.83930843230584	0	0	14.5813808941608	0	0	0.670923011087405	1.14864335342325	0	0	0	0	0	0	0	0	6.28355606238161	11.5497525984909	1.3851411077991	0	24.5224949109123	0	0	0	0
213000	1318000	6548	0.00842728577922636	0.774901288259001	0	0	6.6317722167822	0	0	4.05042692392401	0	0	3.48292601210457	0.788526663734099	0	0	0	0	0	0	0	0	2.72090158778905	9.76280155513553	3.43092233645755	0	9.8482908286434	0	0	0	0.0820943450792991
221000	1318000	6549	0	0.524969502819891	0.0816045155877598	0	2.53429374007673	0	0	0.887474763685339	0	0	0.571893690121999	0.61679717495483	0	0	0	0	0.746638908885497	0	1.04626271075787	0	0.549054538843388	1.22451621493564	5.70700677275459	0	7.21585957359521	0	0	0	0.00418908579575023
229000	1318000	6550	0.0134430254189004	0.130593729707098	0	0	4.38344745059935	0	0	2.28632979256675	0	0	0	0.189009107840935	0	0	0	0	0.0857979486682216	0	0	0	0	2.96354039338773	7.82269682465872	0	13.4299880550308	0	0	0	0.026558959143742
237000	1318000	6551	0	2.31584864810192	0	0	5.05295417528585	0	0	28.6705380648477	0	0	0.172778971779339	0.381176203560253	0	0	0	0	0.0309529615202775	0	0	0	2.93215014407632	0.188874236644507	3.6829439777806	0	8.02060997118111	0	0	0	0
245000	1318000	6552	0	1.00974171901523	0	0	0.993148456174086	0	0	5.09554378653418	0	0	0.0477625700866763	1.13728680780814	0	0	0	0	0	0	0.0155438854854179	0	0	0.0367188781487573	4.01795542701888	0	9.79128826432678	0	0	0	0
253000	1318000	6553	0	0.145511129543071	0	0	7.27982778539134	0	0	4.74693671330141	0	0	0.0349150388242275	0.443144756195296	0	0	0	0	0	0	0	0	3.15238826879827	3.66846550390688	6.13261040138739	0	3.60848079968644	0	0	0	0.0221114540312331
261000	1318000	6554	0	0.240611539626967	0	0	0.176060198250058	0	0	2.43369833559983	0	0	0.000973960338443944	0.358291261311992	0	0	0	0	0	0	0	0	0.288799996331771	12.5453984336597	0.613208633773888	0	1.48896063855708	0	0	0	0.0379038014816275
269000	1318000	6555	0	0.131894064111036	0	0	3.47665834085368	0	0	0	0	0	0	0.0631488908752416	0	0	0	0	0	0	0	0	2.22497301662068	7.14959690183547	2.53520952976912	0	3.26402332620643	0	0	0	0.00981936582092348
277000	1318000	6556	0	0.696317830513516	0.645844004625369	0	0.713012220819843	0	0	2.01003814079757	0	0	0.743248847690758	1.01967406551666	0	0	0	0	0.149836936791754	0	0	0	0.944341057484924	2.71584930509487	0.820961572131576	0	0.532080128832669	0	0	0	0
285000	1318000	6557	0	0.033310332570762	0	0	1.62403043196627	0	0	5.66995751182832	0	0	0	1.98128660197836	0	0	0	0	0.0490961858921936	0	0.394367623691382	0	1.62133016649851	2.44062706220225	0.966271621772646	0	0.926151319444435	0	0	0	0
293000	1318000	6558	0	1.05459059371228	0	0	2.33960950043333	0	0	0	0	0	0.452476248579222	1.09318701397925	0	0	0	0	0	0	0.0148271587975091	0	6.97757024052575	10.7409054064872	2.57918978967779	0	0.180558707925728	0	0	0	0.0304727351837411
301000	1318000	6559	0	0.045249960539084	0	0	3.53580785787419	0	0	0	0	0	0.0158032248457291	1.85205051514417	0	0	0	0	0	0	0	0	3.5175948193612	2.98837585299987	4.22223573126402	0	3.64581614779633	0	0	0	0
309000	1318000	6560	0	0.19087545226802	0	0	1.92845270068499	0	0	0	0	0	0	0.665995168551264	0	0	0	0	0	0	0	0	7.50921697513057	1.58902537409525	3.60688890705617	0	0.841469139171462	0	0	0	0
317000	1318000	6561	0	0	0	0	1.03756962035349	0	0	0	0	0	0.0164423476720518	0.543999444841317	0	0	0	0	0	0	0.0444761613846954	0	8.2736119606746	1.84763784763748	4.02597515007949	0	4.22428241931489	0	0	0	0.0162331131830922
325000	1318000	6562	0.109476592989718	0	0	0	1.30796151986134	0	0	0.132088956810786	0	0	0	0	0	0	0	0	0	0	0	0	9.61052630167623	2.64440045912547	0.330186419567484	0	0.548818032163961	0	0	0	0.186473190424703
333000	1318000	6563	0.0170826523622948	0	0	0	3.9160116871089	0	0	0	0	0	0	0.946021853360578	0	0	0	0	0.857044679315699	0	0.00973343461232404	0	10.2066407323712	1.95648447907758	11.4388756351088	0	1.52619272980291	0	0	0	0
341000	1318000	6564	0	0	0	0	0.655815532543581	0	0	0	0	0	0	3.70105818045589	0	0	0	0	0	0	0	0	19.5075696525626	1.48754692817466	8.72508457745992	0	6.28419463993027	0	0	0	0
349000	1318000	6565	0	0	0	0	0.0394536605440029	0	0	0	0	0	0	2.84356324272425	0	0	0	0	0	0	0	0	3.65471887111015	0.120956482508644	2.3139372637056	0	0.632700328267718	0	0	0	0
357000	1318000	6566	0	0	0	0	2.52345143534131	0	0	0	0	0	0	0.667234031540284	0	0	0	0	0	0	0	0	7.93648691184739	1.51228667607142	2.03210762108186	0	2.99124818456696	0	0	0	0
365000	1318000	6567	0	0	0	0	0.766351499268439	0	0	0.0525488335811977	0	0	0	5.05110278175663	0	0	0	0	0	0	0	0	28.3370958951522	0.356445487382767	9.03151233147095	0	1.86493635601379	0	0	0	0
373000	1318000	6568	0	0	0	0	2.38784173048037	0	0	0	0	0	0	0	0	0	0	0	0	0	0	0	28.652220969714	1.88679827600035	15.1988653727181	0	1.17317347755952	0	0	0	0
413000	1318000	6573	0	0	0	0	1.2144292486934	0	0	0.0290232841498875	0	0	0	0	0	0	0	0	0	0	0	0	4.16906259720895	1.18233055660457	7.35014852627118	0	0	0	0	0	0
421000	1318000	6574	0	0	0	0	2.60180421316021	0	0	0.0049902498244689	0	0	0	0.19776521334422	0	0	0	0	0	0	0	0	1.82154491660094	3.64443876097639	7.24700428884947	0	0.985153095261677	0	0	0	0
429000	1318000	6575	0	0.0564793998588584	0	0	8.01558362826153	0	0	0.200242383129291	0	0	0	0	0	0	0	0	0	0	0	0	12.2639492954643	8.07845190242737	23.3820030441937	0	0.825852830555201	0	0	0	0
437000	1318000	6576	0	0	0	0	5.76890944253727	0	0	0	0	0	0	1.99528578732017	0	0	0	0	0	0	0	0	27.1269997010663	0.174718549242716	13.5923834515594	0	11.158144145641	0	0	0	0
-19000	1310000	6815	0	0.192496599366159	0.917268180273195	0	0	0	0	0	0	0	0.367550019154231	0	2.3964623594606	0	0	0	0.0766222010866352	0	0	0	0	0	0	0	0	0	0	0	0
-11000	1310000	6816	0	0	0	0	0	0	0	0	0	0	0.0855637501581557	0	0	0	0	0	0	0	0	0	0	0.022323258733399	0	0	0	0	0	0	0
-3000	1310000	6817	0	0	0	0	0	0	0	0	0	0	0	0	0	0	0	0	0	0	0	0	0	0	0	0	0	0	0	0	0
5000	1310000	6818	0	0	0	0	0	0	0	0	0	0	0	0	0	0	0	0	0	0	0	0	0	0	0	0	0	0	0	0	0
13000	1310000	6819	0	0	0	0	0	0	0	0	0	0	0	0	0	0	0	0	0	0	0	0	0	0	0	0	0	0	0	0	0
21000	1310000	6820	0	0	0	0	0	0	0	0	0	0	0	0	0	0	0	0	0	0	0	0	0	0	0	0	0	0	0	0	0
29000	1310000	6821	0	0	0	0	0	0	0	0	0	0	0.129191865094068	0	0	0	0	0	0	0	0.962886680814283	0	0	1.69885468559804	0	0	0	0	0	0	0
37000	1310000	6822	0	0.320868931677947	1.0844670357257	0	2.39226610544728	0	0	0	0	0	1.95943027131151	0	0	0	0	0.5479726631785	0.228781622858611	0	8.13643849334598	0	0	9.98470322106362	0	0	0	0	0	0	0
45000	1310000	6823	0	0.019205721742627	0.216895704543383	0	0.00018085871136087	0	0	0	0	0	0.659762366767034	0	0	0	0	0	0	0	9.9383609251854	0	0	4.14889870927941	0	0	0.936066938124786	0	0	0	0.489495046349985
53000	1310000	6824	0	0	0	0	0	0	0	0	0	0	0	0	0	0	0	0	0	0	0.535746241562262	0	0	4.04797720755063	0	0	0.298045835901952	0	0	0	0.0174855159830505
61000	1310000	6825	0	0	0	0	0.562707551412067	0	0	0	0	0	0.00993560791772836	0	0	0	0	0	0	0	0.777860315970346	0	0	5.66545279644125	0	0	0.00361926876496556	0	0	0	0
69000	1310000	6826	0	0	0	0	0.00387221484668765	0	0	0	0	0	0.21911461687958	0	0	0	0	0	0	0	1.31681094528934	0	0	9.61675475366876	0	0	0.00172224805384633	0	0	0	0.00164813352822594
77000	1310000	6827	0	0.00299878011531716	0	0	0.0184509533335738	0	0	0	0	0	0.834772819975044	0	0.0740171034029503	0	0	0	0	0	2.29771090681769	0	0	8.3961656388883	0.000153011628952612	0	0.28148979117704	0	0	0	0.0176211685584807
85000	1310000	6828	0	0.113916290675769	0.539736995736691	0	1.44858507624951	0	0	0	0	0	0.699893823991762	0.0567428873541721	0	0	0	0.110757201649174	0	0	3.55689119815622	0	0.498416574311763	6.45911262466805	0.273746026132011	0	1.09215890054924	0	0	0	0
93000	1310000	6829	0	0.765406093790615	0.545594435534698	0	0.152096273639821	0	0	0	0	0	0.059193730352667	0.854597723940888	0	0	0	0	0.15208819915484	0	1.88542411327252	0	6.33679094976137	8.73472959497455	0.584303564192105	0	1.25680071254152	0	0	0	0
101000	1310000	6830	0	0.293580038012495	0.0597214698152051	0	1.37085504239832	0	0	0	0	0	2.19358183338672	0.450277476895517	0	0	0	0.0393336840775697	0	0	9.10760986269407	0	3.88798397336414	5.53567309963771	1.244903622006	0	4.00593419320476	0	0	0	0
109000	1310000	6831	0	0	0	0	0.318147016605534	0	0	0	0	0	0.0800868617990353	0.00992021195043848	0	0	0	0	0.173645581441946	0	0.272205589792833	0	7.60656200595801	0.794902880015567	0.0489740139470779	0	0.540518354565369	0	0	0	0
117000	1310000	6832	0	0.237420549464178	0.0871349234129652	0	7.23780849318718	0	0	0	0	0	0.296183397801438	1.25231900182651	0	0	0	0.0498862401383732	0.0686074310734556	0	0.113157766440739	0	9.69396207682353	1.95013044656266	0.559121285330853	0	3.61190816950629	0	0	0	0.00310082061742011
125000	1310000	6833	0	0.0804411254407518	0	0	16.008396637101	0	0	0	0	0	1.00318516186954	1.57183716277875	0	0	0	0	0.975136745557991	0	0.0723191756996624	0	23.3493620936237	14.129437820136	0.838837546770588	0	4.90553938066877	0	0	0	0
133000	1310000	6834	0	0.0291289531652043	1.94974525933092	0	42.9495713044673	0	0	2.12587696924979	0	0	0.79294651141133	10.116002764944	0	0	0	0.0305835327675565	1.09882723205766	0	1.51096039186154	0	24.3042885128778	14.8215896973705	1.71568006706977	0	11.0866521157633	0	0	0	0
141000	1310000	6835	0	0.126554367244478	0.161682542658536	0	18.6701712273677	0	0	16.2705288643624	0	0	2.27781340350026	3.66589501693724	0	0	0	0	0.554237999734014	0	0.19583496622816	0	15.0517048010783	0.630990071446565	2.64181341438563	0	10.8338378333066	0	0	0	0
149000	1310000	6836	0	0.126961866015177	0.0512492378091376	0	5.15388855033983	0	0	10.7019304019321	0	0	0.399385045393362	7.4043686534289	0	0	0	0	0.0159396689546096	0	0.0296921864277622	0	21.2698767072375	7.0825655737904	5.81174439031167	0	8.61246380485807	0	0	0	0
157000	1310000	6837	0	0.185413596320172	0	0	6.51583758103223	0	0	2.20051978429635	0	0	1.2623189551432	5.48876675068556	0	0	0	0	0	0	0	0	11.0697790537981	4.46614872403379	24.9994319812528	0	6.68776049642058	0	0	0	0
165000	1310000	6838	0	0.514280660695171	0	0	12.466978671152	0	0	8.24878412090562	0	0	0.859173588746016	2.60878642986183	0	0	0	0	0	0	0	0	1.54718652670937	3.72734276111548	45.1968386654731	0	9.55990875454859	0	0	0	0
173000	1310000	6839	0	0.540626661253991	0.149230410244623	0	5.47858975519686	0	0	2.75697434089197	0	0	0.0403010503339722	2.33660942349755	0	0	0	0	0.0180324110050584	0	0	0	9.85493219364431	5.16215783616398	3.09451273205808	0	6.71203256977218	0	0	0	0
181000	1310000	6840	0	2.20891755889561	0.50904246946781	0	12.0068165345988	0	0	5.39409837235835	0	0	3.52750195445155	3.47165502312573	0	0	0	0	0.462442260188366	0	0	0	3.13905202709784	3.29266112043801	3.94848267622887	0	2.1456479343709	0	0	0	0
189000	1310000	6841	0	3.50595518841481	0.695016462736143	0	9.51588213490757	0	0	5.47069163007853	0	0	0	3.5554824471519	0	0	0	0	0.305827968892568	0	0	0	1.72522124295145	12.8152451320242	12.4322666256916	0	7.57038917010484	0	0	0	0
197000	1310000	6842	0	0.679663261831052	0	0	8.33006370976744	0	0	14.9126918782353	0	0	3.50209618245089	4.65150846588449	0	0	0	0	0	0	0	0	0.31024331144962	4.82556777764685	9.5624392619734	0.519328688733692	4.79323128119111	0	0	0	0
205000	1310000	6843	0	0.647902371280005	0	0	6.57923660644349	0	0	8.03900852492157	0	0	4.34464118616893	3.77311089111611	0	0	0	0	0	0	0	0	0	2.01724126511349	2.53124524047997	0	6.67931956484364	0	0	0	0
213000	1310000	6844	0	0.562603113486982	0	0	1.59952003567936	0	0	15.1415579738559	0	0	0.895275577028723	2.45329440926344	0	0	0	0	0	0	0	0	0.942139046812807	1.48206553966903	5.46847522683009	0	8.43610379802666	0	0	0	0
221000	1310000	6845	0	0.119565932322406	0	0	2.88677939457043	0	0	7.05121533496967	0	0	0.101308517260186	4.21946313255139	0	0	0	0	0	0	0	0	0.523305298479064	4.09869245276045	7.62921714924521	0	5.34196043764644	0	0	0	0
229000	1310000	6846	0	0.568720689362786	1.60396077922597	0	6.29045198917913	0	0	2.16530113482687	0	0	0.242479211431186	8.28989052352063	0	0	0	0	0	0	0	0	8.32447216659488	17.6835666936458	12.0424311251363	0	3.01042865272224	0	0	0	0
237000	1310000	6847	0	0.0880335873202164	0.0449318513008144	0	5.7310949531757	0	0	0.669814908443815	0	0	0.13610080140953	9.34905467144318	0	0	0	0	0	0	0	0	16.4518416436937	3.92360311032261	5.05316047995369	0	2.45043834862319	0	0	0	0
245000	1310000	6848	0	0.059028024855902	0.26330622806687	0	2.64762238305637	0	0	14.0893278091307	0	0	0	1.50189095986363	0	0	0	0	0.212066789952169	0	0.131705316108121	0	3.44333521960023	3.41272989422796	9.66388406704383	0	9.75181851397333	0	0	0	0
253000	1310000	6849	0	0	0	0	3.848055248065	0	0	14.9006167509697	0	0	0.449607908685141	0.370063631652281	0	0	0	0	0	0	0	0	2.19631428233264	2.49118023792203	6.86276066491833	0	6.35170729282485	0	0	0	0
261000	1310000	6850	0	0	0	0	0.260010430263899	0	0	0	0	0	0	1.01867116937411	0	0	0	0	0	0	0	0	3.86918670210943e-05	10.3436385412583	4.97375822710622	0	1.12226774987342	0	0	0	0
269000	1310000	6851	0	0	0	0	0.312585587309548	0	0	0	0	0	0	0	0	0	0	0	0	0	0	0	0	16.178479397382	2.23994771505826	0	0.172523712056081	0	0	0	0.00657713486445117
277000	1310000	6852	0	0.238064071403088	0	0	0.423291569410763	0	0	0.260785378102738	0	0	0.102003509639942	0.763940606528804	0	0	0	0	0	0	0	0	2.45694986045234	5.84095246866638	6.22052548299596	0	1.56851698866657	0	0	0	0
285000	1310000	6853	0	0.0727763833430723	0	0	3.70654861320466	0	0	0.362013932480979	0	0	0	0.783311260155752	0	0	0	0	0	0	0	0	2.41097303236527	7.29284189700758	2.91160308173987	0	0.883133490802354	0	0	0	0.00623934880802029
293000	1310000	6854	0	0.171519512969159	0	0	3.10959465832468	0	0	1.21633197129507	0	0	0.151363990408041	0.511681317449227	0	0	0	0	0	0	0	0	3.07053950072983	4.14195448850747	2.75382371641757	0	4.25808436260878	0	0	0	0
301000	1310000	6855	0	0.276973148484769	0	0	4.5994668933246	0	0	0.0912176947817514	0	0	0.0845312834163241	2.18142259814631	0	0	0	0	0.352574818545799	0	0	0	7.62858671615511	1.60610719598952	1.38298477105902	0	2.54680602187879	0	0	0	0
309000	1310000	6856	0	0	0	0	4.79446381729153	0	0	2.54045144427466	0	0	0	1.67712135449696	0	0	0	0	0.0134954886306235	0	0	0	25.6458664804265	1.94885512901944	4.83074571285872	0	0.946935124680389	0	0	0	0.235885833381728
317000	1310000	6857	0	0.156298729176808	0	0	2.06030840331942	0	0	0.145435631676254	0	0	0	2.30420990413691	0	0	0	0	0	0	0	0	13.0530715006516	1.27639451008057	1.44113838193895	0	0.786642063831718	0	0	0	0
325000	1310000	6858	0	0	0	0	3.04152769007245	0	0	0.721661749051162	0	0	0	0.118376672637376	0	0	0	0	0	0	0	0	13.0802199458661	1.85884587230371	5.452321273337	0	3.99116112233417	0	0	0	0
333000	1310000	6859	0	0	0	0	1.91052129262819	0	0	0.358040371073266	0	0	0	1.14854444409559	0	0	0	0	0.0912073431123086	0	0	0	8.60122617110536	0.621223402573369	9.64022910272407	0	3.11163840064791	0	0	0	0
341000	1310000	6860	0	0	0	0	1.04717372027763	0	0	0.144789538188234	0	0	0	0.0306577714172049	0	0	0	0	0.011364670940845	0	0	0	11.8613063559186	0.857673889508285	5.34169926495615	0	0.706768132552456	0	0	0	0
349000	1310000	6861	0	0	0	0	0.86477065351272	0	0	0	0	0	0	0.132764252953355	0	0	0	0	0	0	0	0	2.08379554597744	1.30758432927718	2.61240925220787	0	0.795710573075308	0	0	0	0
357000	1310000	6862	0	0	0	0	2.0650905935828	0	0	0	0	0	0	0.567322814133747	0	0	0	0	0	0	0	0	13.9663048547438	1.61106939088486	5.56414472126176	0	2.36844146373364	0	0	0	0
365000	1310000	6863	0	0	0	0	1.4543745674843	0	0	0.192452035535954	0	0	0	3.79121808162133	0	0	0	0	0	0	0	0	48.3768205009374	7.82041339295571	5.86220662126962	0	0.772737210750811	0	0	0	0
373000	1310000	6864	0	0	0	0	3.99105441910483	0	0	0	0	0	0	1.23539056885317	0	0	0	0	0	0	0	0	97.8830913278018	2.8274918049909	12.9859264394474	0	1.27878351978978	0	0	0	0
381000	1310000	6865	0	0	0	0	0.478321638450842	0	0	0	0	0	0	2.73937335491884	0	0	0	0	0	0	0	0	14.4814111670167	1.90412081858517	3.41839380299711	0	3.53599208817988	0	0	0	0
389000	1310000	6866	0	0	0	0	6.52985738629385	0	0	5.97951193078464	0	0	0	0.621345455940001	0	0	0	0	0	0	0	0	17.8420095885052	0.642962901313337	1.5330840505775	0	1.78464457436254	0	0	0	0
397000	1310000	6867	0	0	0	0	1.94048833251912	0	0	7.73822621410532	0	0	0	5.06132704139089	0	0	0	0	0	0	0	0	15.1576319072992	1.71348023521382	9.17496022480496	0	0	0	0	0	0
405000	1310000	6868	0	0.507152172496562	0	0	3.11579474322783	0	0	22.3763520884187	0	0	0	2.5003580501647	0	0	0	0	0	0	0	0	12.9366854539057	3.18696877696599	11.6975795561046	0	0.804252712321626	0	0	0	0
413000	1310000	6869	0	0.0407855685974315	0	0	0.84198099628312	0	0	7.14499369633981	0	0	0	0.170563003927224	0	0	0	0	0	0	0	0	31.337291998387	3.24252377462896	0.788131206841676	0	0	0	0	0	0
421000	1310000	6870	0	0	0	0	2.90855665053648	0	0	2.75579852377415	0	0	0	0.00127952602826316	0	0	0	0	0.183164599479742	0	0	0	6.59382095452893	0.82788402941106	1.79939773346194	0	1.58584661609863	0	0	0	0
429000	1310000	6871	0	0	0	0	1.19814423787296	0	0	1.04331414663634	0	0	0	0.604239214772316	0	0	0	0	0.0402489377675203	0	0	0	12.7772897817747	4.44112885776988	3.35167518948646	0	2.8861236335959	0	0	0	0
437000	1310000	6872	0	0	0	0	3.86729986867328	0	0	0	0	0	0	0.012899777296798	0	0	0	0	0	0	0	0	30.4025227266338	4.06393180925618	19.6449967500645	0	1.9041929831221	0	0	0	0
445000	1310000	6873	0	0	0	0	33.1172097261838	0	0	0	0	0	0	0	0	0	0	0	0	0	0	0	0	0	0	0	3.81034462936648	0	0	0	0
453000	1310000	6874	0	0	0	0	3.51889239033401	0	0	1.17843985636012	0	0	0	39.3882047659671	0	0	0	0	0	0	0	0	2.92256648265074	6.34770718905675	0.752840102364338	0	0	0	0	0	0
-19000	1302000	7111	0	0	0	0	0	0	0	0	0	0	0	0	0	0	0	0	4.11794240840314	0	0	0	0	0	0	0	0	0	0	0	0
-11000	1302000	7112	0	0	0	0	0	0	0	0	0	0	0	0	0	0	0	0	0	0	0	0	0	0	0	0	0	0	0	0	0
-3000	1302000	7113	0	0	0	0	0	0	0	0	0	0	0	0	0	0	0	0	0	0	0	0	0	0	0	0	0	0	0	0	0
5000	1302000	7114	0	0	0	0	0	0	0	0	0	0	0	0	0	0	0	0	0	0	0	0	0	0	0	0	0	0	0	0	0
13000	1302000	7115	0	0	0	0	0	0	0	0	0	0	0	0	0	0	0	0	0	0	0.0229594199410246	0	0	0.32089258999958	0	0	0	0	0	0	0
21000	1302000	7116	0	0	0	0	0	0	0	0	0	0	0.233752372781827	0	0	0	0	0	0	0	0.0264996783065416	0	0	0.77836532687354	0	0	0	0	0	0	0.152328543677599
29000	1302000	7117	0	0.00608275224160905	0	0	0.513168131266619	0	0	0	0	0	0.00141870218381014	0	0	0	0	0.0199695347258993	0	0	1.78704456202741	0	0	10.1764409772452	0	0	0	0	0	0	0
37000	1302000	7118	0	0.100757687672143	2.06921711420441	0	0.306560513631502	0	0	0	0	0	2.68915827210634	0	0	0	0	0.450850824261319	2.29604882412317	0	10.0238510057816	0	0	14.2702697433248	0	0	0	0	0	0	0.0158150444084821
45000	1302000	7119	0	0.00149762184635177	1.61613457652448	0	1.26543499342969	0	0	0	0	0	0.0633341238243563	0	0	0	0	0.197063946363071	0.0199935977788891	0	10.9845272154376	0	0	12.8498584442337	0	0	0	0	0	0	0
53000	1302000	7120	0	0.00291649385462947	0	0	0	0	0	0	0	0	0.168150165854236	0	0	0	0	0	0	0	1.81990204789557	0	0	6.0135090937578	0	0	0	0	0	0	0.0413809697776287
61000	1302000	7121	0	0	0	0	0	0	0	0	0	0	0	0	0	0	0	0	0	0	0.549045479148136	0	0	8.96170540317834	0	0	0	0	0	0	0.493887801292673
69000	1302000	7122	0	0.0106481462880406	0.0533288609107178	0	1.15430392259675	0	0	0	0	0	0.0424312509212768	0	0	0	0	0	0	0	0.0592282983027103	0	0	8.13139934315016	0	0	0.115566256920213	0	0	0	0
77000	1302000	7123	0	0.540168668564647	2.01018726742911	0	0.0851066687404622	0	0	0	0	0	4.48278176565452	0.359627401571316	0	0	0	0.364754642968546	0	0	14.8231258355898	0	7.52254092866108	5.4653632745009	0.124466904827611	0	0.184471429685908	0	0	0	0
85000	1302000	7124	0	0	0.00881967819186777	0	0.293045523414757	0	0	0	0	0	0.0467892201966024	0.309016372540476	0	0	0	0	0.000383430890557403	0	0.0577273609156606	0	1.51536657060791	2.90915608753118	0.320377594373354	0	2.53576179295528	0	0	0	0
93000	1302000	7125	0	1.36572475105172	0.361673941346716	0	0.189762072325615	0	0	0	0	0	0.0792682835802901	0.00626901480617799	0	0	0	0	0.0918900626255841	0	0.0173721957575932	0	12.8945519540334	1.32420729431716	3.46044920797661	0	0.74446516869721	0	0	0	0
101000	1302000	7126	0	0	0.120599531802454	0	0.140612283079764	0	0	0	0	0	0.0516640260316256	2.22912380828024	0	0	0	0	0.00092664203732777	0	0.00206617000557768	0	4.77418893472217	0.179430522544923	0.059571238815507	0	0.598342447739897	0	0	0	0
109000	1302000	7127	0	0.385794890618997	0	0	0.0375398554381159	0	0	0	0	0	0.253592626956234	0.0387257976672679	0	0	0	0	0	0	0.306470416748083	0	6.42181630498622	0.692118723014169	0.0106661065279737	0	2.14861708732466	0	0	0	0
117000	1302000	7128	0	0.0765710539775455	0	0	10.7435822451219	0	0	0.90127501703145	0	0	0.173553883811701	2.15330872228422	0	0	0	0.00365911647129128	0.0310331844405531	0	0	0	15.898601470493	1.08549229639374	0.289361342722541	0	4.03591439570211	0	0	0	0
125000	1302000	7129	0	0.190960823322475	1.63892092561888	0	14.6453771188175	0	0	3.46406397499037	0	0	1.27342111372446	5.40131375293089	0	0	0	0.337000513644048	3.51732789068397	0	1.18193382565184	0	9.34033739934505	3.59980985094245	3.13427635819846	0	20.5939274086715	0	0	0	0
133000	1302000	7130	0	0.00116871803564044	0	0	9.30116964668186	0	0	2.65670127889268	0	0	0.11300192190974	7.55719448606063	0	0	0	0	0.593777514901683	0	0.0677118117627737	0	16.7325517692812	5.29882652315101	0.406519939473685	0	4.76063741925253	0	0	0	0
141000	1302000	7131	0	0.313415509054088	0.767871817719108	0	11.3501969089698	0	0	0.302156425786563	0	0	0.272863021392901	1.12885946399543	0	0	0	0	1.07026025295703	0	0.127024972946406	0	27.4258258334175	13.0130060294223	3.81295940037578	0	8.30290935260857	0	0	0	0
149000	1302000	7132	0	2.1637806817705	0.0874409876825161	0	9.72495748768303	0	0	3.88285534444955	0	0	0.471372469397017	1.770790950557	0	0	0	0	0	0	0.34286854834796	0	14.4725736226544	17.7316823080472	6.72578580853205	0	5.2063499503573	0	0	0	0
157000	1302000	7133	0	0	0	0	26.6951741202331	0	0	17.6873879483244	0	0	1.31111426336448	3.17327365232267	0	0	0	0	0	0	0	0	7.67147569073002	4.95537729060257	3.60112274814331	0	8.49551155984286	0	0	0	0
165000	1302000	7134	0	0	0	0	7.93988771242389	0	0	16.2065940538615	0	0	0.597100726244558	2.76713218133377	0	0	0	0	0	0	0	0	7.7305954524056	1.82687717869332	5.81339150706354	0	10.3867134848109	0	0	0	0
173000	1302000	7135	0	0.797653488350937	1.11608662645041	0	2.25964508425358	0	0	0.416229791913132	0	0	1.91703724116208	5.64072118089371	0	0	0	0	0.0690238511775402	0	0	0	1.28686431862767	16.7919176137553	10.7791519294389	0	4.50630561201618	0	0	0	0.0293086427821609
181000	1302000	7136	0	2.23633240976561	0	0	13.8733909397601	0	0	1.53565899952735	0	0	0.607807145787784	5.86582185760169	0	0	0	0	0	0	0	0	6.19584462353076	26.756486197208	12.2158728688608	0	7.20468977326438	0	0	0	0.0019990357919188
189000	1302000	7137	0	0	0.807986711238572	0	9.21567866836999	0	0	0.364245564961385	0	0	0	2.8471988815056	0	0	0	0	0.395222857404311	0	0	0	3.48181125262461	8.64569972843194	22.9504530608251	0	8.37923590094455	0	0	0	0.860947758928745
197000	1302000	7138	0	1.19407788454302	0	0	2.22976525727145	0	0	3.10073870593365	0	0	0.425394970590955	3.50590846148385	0	0	0	0	0.0147810098568019	0	0	0	1.75208501432137	9.02319400132411	5.64067949037309	0	6.39203186350775	0	0	0	0
205000	1302000	7139	0.0296318933200978	1.66071542331979	0	0	5.50879326544516	0	0	9.71441505077354	0	0	2.73483939964031	6.3867196739614	0	0	0	0	0	0	0	0	3.60787362206317	28.1252529828742	20.6476320253862	0	6.50557275057723	0	0	0	0.00529599772566366
213000	1302000	7140	0	1.51451241755823	0.08433961754948	0	2.59951854072356	0	0	11.1888559042727	0	0	0.129846824953715	2.61299255825313	0	0	0	0	0	0	0	0	0.316957252807913	1.00935174101705	5.16071637500117	0	6.21170515454474	0	0	0	0.00995502011931356
221000	1302000	7141	0	0.75059965740504	0	0	10.680438182615	0	0	3.19532940161675	0	0	3.96195858190037	5.44287835303362	0	0	0	0	0	0	0	0	0.932051406172769	7.156916551142	4.25048998053185	0	11.9726024783841	0	0	0	0
229000	1302000	7142	0	1.30514213570945	0	0	7.2490670622996	0	0	0.969588748667108	0	0	0.145021478551268	6.73559209454129	0	0	0	0.0372654770339294	0.396031133937284	0	3.33179755098367	0	1.00797995911051	10.6311344885849	12.3035621145258	0	4.09565016309337	0	0	0	0
237000	1302000	7143	0	1.25474652237516	0	0	6.49692763806334	0	0	16.0855843565961	0	0	0.53748560057844	2.2105810563426	0	0	0	0	2.17264299803405	0	0	0	6.56853061631039	4.8112787208956	7.6227088699846	0	8.78717597682189	0	0	0	0
245000	1302000	7144	0	0.0233777502371796	2.10765350201814	0	7.28985464691576	0	0	2.39589406356678	0	0	0.073408264310874	1.62739216256844	0	0	0	0	0.682261047019234	0	0	0	30.7844433116534	8.04234111411656	1.78595896882246	0	6.59700457941918	0	0	0	0
253000	1302000	7145	0	0.0247323704270292	0	0	6.44535768002194	0	0	4.44760642176687	0	0	0	0.678913655554744	0	0	0	0	0.0232355442866868	0	0	0	25.3693905346965	9.63512554203771	1.94035154329684	0	7.79832901464256	0	0	0	0
261000	1302000	7146	0	0	0	0	0.911305217606789	0	0	3.1219504871438	0	0	0	0.239280763733859	0	0	0	0	0	0	0	0	2.81974818180597	0.462308766709266	1.90479974141555	0	3.47302750779864	0	0	0	0
269000	1302000	7147	0	0	0	0	0.691397220594291	0	0	0.168646136906715	0	0	0	0.219213085382578	0	0	0	0	0	0	0	0	3.82807331314189	7.44897706484725	1.03882953241796	0	0.258426488081126	0	0	0	0.0428627487113462
277000	1302000	7148	0	0	0	0	0.165599569831259	0	0	0	0	0	0	0	0	0	0	0	0	0	0	0	0.801636654140602	14.0832231080439	0.712039728651619	0	0.352575318454003	0	0	0	0
285000	1302000	7149	0	0	0	0	0.730842120938415	0	0	0.278110506303087	0	0	0	0.382275709536058	0	0	0	0	0	0	0	0	0.622832710193999	8.79896203870182	1.57681250011302	0	0.798740445222937	0	0	0	0
293000	1302000	7150	0	0.521548634702841	0	0	1.23111774252753	0	0	2.52718974092784	0	0	0	0.562891018766397	0	0	0	0	0	0	0	0	10.4577918010526	1.18582406780568	5.05580590725583	0	0.705807002783395	0	0	0	0
301000	1302000	7151	0	0.116144727450083	0	0	3.89143498652568	0	0	1.20170421914076	0	0	0	0.57752229201206	0	0	0	0	0	0	0	0	44.3919005389251	2.20481357032567	1.94569869013505	0	0.349015994701312	0	0	0	0.0625881684796991
309000	1302000	7152	0	0.0421877394144496	0	0	10.7415891577234	0	0	0.569794941002821	0	0	0.0663487704891887	0	0	0	0	0	0.193856279591287	0	0	0	14.3110372749257	11.0501953135292	12.3550287963396	0	1.11912929166269	0	0	0	0
317000	1302000	7153	0	0	0	0	8.84211920316713	0	0	0.149572304059362	0	0	0	1.26634819330978	0	0	0	0	1.43976537077575	0	0	0	14.1297049300195	4.16917380529514	3.41033268316661	0	4.17544018466054	0	0	0	0
325000	1302000	7154	0	0	0	0	6.16953895531023	0	0	0.350185572617476	0	0	0	0.071041082182111	0	0	0	0	0.381391861776831	0	0	0	21.2563637230914	5.20804130206669	1.42570616749111	0	4.63954223567234	0	0	0	0
333000	1302000	7155	0	0	0	0	4.53209710444931	0	0	0.72081568813967	0	0	0	0.0318810070467606	0	0	0	0	0.190396062222694	0	0	0	24.5603575399143	0.501729637185908	5.41699376302415	0	1.71070393114911	0	0	0	0
341000	1302000	7156	0	0	0	0	4.33469511506294	0	0	0	0	0	0	0.519767490105797	0	0	0	0	0	0	0	0	65.0648661626525	0.787155569049845	26.5506672327138	0	3.74611703934222	0	0	0	0
349000	1302000	7157	0	0	0	0	2.06113223007921	0	0	0.539880598890301	0	0	0	0.455288264643363	0	0	0	0	1.75501947679925	0	0	0	44.826246134117	0.0311365531459674	3.98002892547658	0	1.32808293530247	0	0	0	0
357000	1302000	7158	0	0	0	0	13.3507718719904	0	0	0.137349486722701	0	0	0.082488092867673	1.08655737355423	0	0	0	0	0.058459308645225	0	0	0	17.7923615191585	1.70577580911806	12.0437614859696	0	1.2230938677952	0	0	0	0
365000	1302000	7159	0	0	0	0	11.6130325571899	0	0	0.12530612345075	0	0	0	0.777130243946159	0	0	0	0	0	0	0	0	57.241611375459	0.923963514533557	15.6148787209197	0	6.78324066072694	0	0	0	0
373000	1302000	7160	0	0.0914707001706882	0	0	15.4681865110332	0	0	5.47142849194647	0	0	0	3.37373406371357	0	0	0	0	0	0	0	0	18.3662939714506	4.03859200267493	6.94979120895928	0	4.9737365326286	0	0	0	0
381000	1302000	7161	0	1.41466534660469	0	0	6.36368408564932	0	0	3.0657417279318	0	0	0.360174946195864	7.03854614629889	0	0	0	0	0.448912689945918	0	0	0	25.764762735741	3.02611570813726	7.38318571234723	0	5.64522397709934	0	0	0	0
389000	1302000	7162	0	0	0	0	3.44750414905046	0	0	1.97305797831825	0	0	0	5.70655070954403	0	0	0	0	0	0	0	0	26.6254627888243	5.59586730139042	4.66094693846179	0	1.80365705076634	0	0	0	0
397000	1302000	7163	0	0	0	0	6.44138666304177	0	0	2.79693533118176	0	0	0	5.49501979028384	0	0	0	0	0	0	0	0	57.2083347612737	2.53271509917811	4.12871318425011	0	0.632438381074729	0	0	0	0
405000	1302000	7164	0	0.16750225228252	0	0	10.3638472545437	0	0	0	0	0	0	8.38498925710047	0	0	0	0	0	0	0	0	52.3887114072145	2.94049542799365	2.3026360917311	0	2.17296081260533	0	0	0	0
413000	1302000	7165	0	0	0	0	2.28482907886778	0	0	0	0	0	0	0.700134121049406	0	0	0	0	0	0	0	0	15.4439674660052	2.20966452945866	2.76039772897687	0	0.748636241813758	0	0	0	0
421000	1302000	7166	0	0	0	0	1.13879985008863	0	0	2.36394541143624	0	0	0	0.0266509300350189	0	0	0	0	0	0	0	0	4.98330944680453	3.68055238753324	0.014167609524182	0	0.0537722028408952	0	0	0	0
429000	1302000	7167	0	0	0	0	2.08826340402987	0	0	5.21364134072302	0	0	0	0.0203321001303892	0	0	0	0	0	0	0	0	2.76247051772427	1.29637419197987	0.813529131552991	0	0.32474102040076	0	0	0	0
437000	1302000	7168	0	0	0.450081190666393	0	9.22344361790073	0	0	0.0879226822005986	0	0	0	1.14093744953589	0	0	0	0	0	0	0	0	4.26824728239398	2.35224760282528	5.96837473800686	0	0.97643330009731	0	0	0	0.0115645804145584
445000	1302000	7169	0	0.690941541973446	0	0	1.70342853310177	0	0	2.38827441162337	0	0	0	0.595516659094247	0	0	0	0	0	0	0	0	1.75601839843574	0.923125878314424	7.80295339997085	0	0	0	0	0	0
453000	1302000	7170	0	0	0	0	10.0187647681124	0	0	0.290069250760794	0	0	0	0.653507443659384	0	0	0	0	0	0	0	0	0.845319349155919	3.59421494879126	3.79792397010478	0	0.073726082617671	0	0	0	0
461000	1302000	7171	0	0	0	0	4.48231675223909	0	0	0.0925325408646348	0	0	0	0.517326383788455	0	0	0	0	0	0	0	0	15.7430044952493	15.2359176208048	1.0826972185323	0	0	0	0	0	0
469000	1302000	7172	0	0	0	0	22.7183903976654	0	0	9.26125475569627	0	0	0	1.5594788043844	0	0	0	0	0	0	0	0	19.3743184832763	5.69006234082507	5.35464131051611	0	2.56611282514101	0	0	0	0
477000	1302000	7173	0	0.860924829972817	0	0	3.36734815083783	0	0	7.46369237479321	0	0	0	0.0182632772294694	0	0	0	0	0	0	0	0	19.5608728123898	0.957751028547005	5.39465798157695	0	0	0	0	0	0
485000	1302000	7174	0	0	0	0	5.23819229536602	0	0	1.46105106378285	0	0	0	0.958553353029335	0	0	0	0	0	0	0	0	11.101912706112	2.79731536355816	0.798519954965675	0	0.194502618368145	0	0	0	0
493000	1302000	7175	0	0	0	0	1.24042529853822	0	0	0.18778526251022	0	0	0	0.0186709706259816	0	0	0	0	0	0	0	0	29.1062930743816	3.46007029037933	1.44237291437384	0	11.977921649259	0	0	0	0
-19000	1294000	7407	0	0.201749547068658	0.836260191169208	0	0	0	0	0	0	0	1.52592773398206	0	0	0	0	0	0	0	3.48905409060504	0	0	2.0757894850473	0	0	0	0	0	0	0
-11000	1294000	7408	0	0	0	0	0	0	0	0	0	0	0	0	0	0	0	0	0	0	0	0	0	0	0	0	0	0	0	0	0
-3000	1294000	7409	0	0	0	0	0	0	0	0	0	0	0	0	0	0	0	0	0	0	0	0	0	0	0	0	0	0	0	0	0
5000	1294000	7410	0	0	0	0	0	0	0	0	0	0	0	0	0	0	0	0	0	0	0	0	0	0	0	0	0	0	0	0	0
13000	1294000	7411	0	0	0	0	0	0	0	0	0	0	0	0	0	0	0	0	0	0	0.00756656822283279	0	0	0	0	0	0	0	0	0	0
21000	1294000	7412	0	0	0.138348130390791	0	0	0	0	0	0	0	0	0	0	0	0	0	0	0	2.15047351053499	0	0	0.618853874291688	0	0	0	0	0	0	0.00696586916344267
29000	1294000	7413	0	0.00243486253995043	0	0	1.77865002521188	0	0	0	0	0	0.915504223781871	0	0	0	0	0	0	0	6.05025741950157	0	0	33.0057866176372	0	0	0	0	0	0	0
37000	1294000	7414	0	0	0	0	0	0	0	0	0	0	0	0	0	0	0	0	0	0	0.652813461457031	0	0	3.28844208156147	0	0	0	0	0	0	0
45000	1294000	7415	0	0	0	0	0	0	0	0	0	0	0	0	0	0	0	0	0	0	0.0125493443676467	0	0	0.132115619634571	0	0	0	0	0	0	0
53000	1294000	7416	0	0	0	0	0	0	0	0	0	0	0	0	0	0	0	0	0	0	0.0661419459997133	0	0	1.03245117162869	0	0	0	0	0	0	0
61000	1294000	7417	0	0	0	0	0	0	0	0	0	0	0	0	0	0	0	0	0	0	0.692421261507071	0	0	0.23396666806882	0	0	0	0	0	0	0
69000	1294000	7418	0	0	0.255350134709574	0	1.35959788875772	0	0	0	0	0	0.100632492132908	0	0	0	0	0	0	0	8.43267515900131	0	0	12.4438996071021	0	0	0.130940291112269	0	0	0	0.00111790736275544
77000	1294000	7419	0	0.71700819309779	1.38708079136135	0	0.707312352350349	0	0	0	0	0	0.741399614241521	0.689333320019921	0	0	0	0.0942546718291136	2.28242867104926	0	3.39448138856253	0	0.857517153278749	10.8053376142041	0.0159617530470457	0	1.00296878332544	0	0	0	0.0083987512648062
85000	1294000	7420	0	0.0951091108262271	0.829178718354544	0	0.170382731443255	0	0	0	0	0	1.19348379722193	0	0	0	0	0	1.05089610011541	0	0.571547081993984	0	2.13873196202143	6.87875356967552	0.0185247255014599	0	0.624088606224931	0	0	0	0
93000	1294000	7421	0	0.0386704183585463	0	0	0.252322581375138	0	0	0	0	0	0.11153421189012	0	0	0	0	0	0.293967780673379	0	0.0615294771884963	0	10.9242291552777	1.2219811844546	0.168461825323914	0	4.21761723493259	0	0	0	0
101000	1294000	7422	0	0.0038041631419766	0	0	0.0413014174653358	0	0	0	0	0	0.0119656350737763	0.0960664561030803	0	0	0	0	0	0	0	0	8.99365364580207	0.956347464700561	0.252305966242929	0	3.61153460157096	0	0	0	0
109000	1294000	7423	0	0	0	0	0.0940293852373992	0	0	0	0	0	0	0.21113979627483	0	0	0	0.0294907142467292	0.488562328925111	0	0.139518324630691	0	10.925893371717	1.16417648247685	0.277741100199201	0	0.05881772824896	0	0	0	0
117000	1294000	7424	0	0.0603753864363927	0.393999126666571	0	2.10004346837856	0	0	0	0	0	0.0237042495219855	0.0560649943153867	0	0	0	0.0570985418882998	0.527876767598569	0	0.168104466487504	0	21.8181942987242	1.76031539169373	0.0121611768087277	0	0.0433146493314366	0	0	0	0
125000	1294000	7425	0	0	1.64812603318027	0	3.28512513929663	0	0	1.04910924717429	0	0	1.98066120987931	0.280532825145988	0	0	0	0.0203381403210649	0	0	0.750310599061291	0	8.45524724515676	9.2662958336589	0.218414222336213	0	3.5814852755432	0	0	0	0
133000	1294000	7426	0	7.22162360910618	0.133028160396248	0	49.1014937752153	0	0	3.48606838056754	0	0	1.14399073878631	2.21623852015281	0	0	0	0	0	0	0.324917090074496	0	1.75107116516264	13.3764333608898	1.02459396408131	0	8.26211573727005	0	0	0	0
141000	1294000	7427	0	0.252960602344	0.469241264467756	0	20.9123415637112	0	0	5.98100772893862	0	0	1.38649585682992	2.7381590426821	0	0	0	0	0.908623297055894	0	0.298251249815164	0	1.65042612025456	28.7310572189684	3.10313811807283	0	8.15626056673875	0	0	0	0
149000	1294000	7428	0	7.13804060529467	1.33139275517274	0	29.9637763876935	0	0	18.0739194447938	0	0	0.88111778677396	8.40017672652425	0	0	0	0	0.111067354229148	0	0.0956437249400853	0	15.6506858171638	3.93571166170566	5.59879376115472	0	2.60462244294036	0	0	0	0
157000	1294000	7429	0	0.259074693082153	0.644868820088442	0	10.1251508400915	0	0	0.826997897682107	0	0	1.95501187245733	1.23050275310183	0	0	0	0	0.466041200081523	0	0	0	8.06722342765483	5.17050700587606	3.08173507114473	0	5.3671509873303	0	0	0	0
165000	1294000	7430	0	0.226483625357339	0	0	6.6296605720501	0	0	3.39798004129829	0	0	1.17758096671342	2.62098130074702	0	0	0	0	0.0526004011991979	0	0.141736844735201	0	7.65198019109075	1.75123899646471	9.29944544337011	0	12.2711130021429	0	0	0	0
173000	1294000	7431	0	2.5437029978197	0.357163276676148	0	7.98614583206341	0	0	0.475816888776726	0	0	1.92724094030249	2.45821605231039	0	0	0	0	0	0	0.863578496160369	0	2.05410879408516	38.688727415729	9.05098378677115	0	9.48786007579934	0	0	0	0.08613705957973
181000	1294000	7432	0	0.314905142097082	0.105280495462393	0	7.11104831065809	0	0	0	0	0	0.424220490554193	5.60297177075954	0	0	0	0	0	0	0	0	0.763404760648555	6.76276652786425	10.1549912795455	0	13.1828837089625	0	0	0	0
189000	1294000	7433	0	0.0420447046302877	0.474828376036364	0	7.86012836036547	0	0	1.74268667711514	0	0	0.345708188127498	1.91779806697246	0	0	0	0.524545159111976	0.721303669977529	0	0.235443510203087	0	6.78969807062573	2.90055276682522	4.50314690430771	0	15.0070301440897	0	0	0	0.0109486035391636
197000	1294000	7434	0	0.263667654824937	0.615118833390951	0	2.89137551891535	0	0	6.51558769790008	0	0	0	1.65543012750721	0	0	0	0	0.0721507719275594	0	0.051182508843395	0	8.52656840259957	7.42371338550867	3.33584711269401	0	9.12253654170543	0	0	0	0
205000	1294000	7435	0	0.827020681932863	0.0343562224222628	0	8.5787791322474	0	0	4.03177670241182	0	0	0.329478593839812	0.782245306941052	0	0	0	0	2.35483384083066	0	0.169072943696553	0	12.0204713691391	1.57483932956319	2.10347441518351	0	5.65569697098355	0	0	0	0
213000	1294000	7436	0	0.140455244792769	0.740539044763681	0	17.2695823856257	0	0	1.94620784608364	0	0	0.190535978551478	3.76265506347076	0	0	0	0	2.5173139772724	0	0.0519475880604571	0	1.96196253542091	1.5664082802213	5.41917088807118	0	7.23899055871152	0	0	0	0
221000	1294000	7437	0	0.266531419491337	0	0	2.65884004660058	0	0	0.00715235691906806	0	0	0.271972233639326	3.47043367652579	0	0	0	0	0.135638220446447	0	0	0	9.96955724096814	6.02467965838119	8.47673069207097	0	4.71531358067001	0	0	0	0
229000	1294000	7438	0	0.0734710727854315	0	0	1.99054072676343	0	0	1.00870536385897	0	0	0.175197091433663	1.73693366873212	0	0	0	0	0	0	0	0	8.84069370768783	4.66797784226991	17.3141617102106	0	8.2074324020578	0	0	0	0
237000	1294000	7439	0	0.302590627835043	0	0	5.46870867137905	0	0	0.141958619980217	0	0	0	0.526767705209014	0	0	0	0	0.550654452607207	0	0	0	1.42621375522023	4.20348469029408	2.84392762144805	0	2.69057723512137	0	0	0	0
245000	1294000	7440	0	0.0412594434725202	0.085470766957825	0	6.81140949416751	0	0	5.37832901515488	0	0	0	1.86976405813885	0	0	0	0	0.435477036531467	0	0	0	5.00636430632617	2.19995824838189	2.60413184967701	0	7.41125208328167	0	0	0	0
253000	1294000	7441	0	0.106734642002458	0	0	2.5200735166095	0	0	0.458092577949781	0	0	0	0.287314666504077	0	0	0	0	0	0	0	0	23.4979140923894	0.502318828076483	1.0980346445024	0	0.597724963207077	0	0	0	0
261000	1294000	7442	0	0.0279165499960266	0	0	0.158960474767365	0	0	3.81826939483236	0	0	0	0.135371232470243	0	0	0	0	0	0	0	0	15.3522783050127	1.68321722874567	0.988481140095628	0	1.30442741816307	0	0	0	0
269000	1294000	7443	0	0.0120805368455254	0	0	0.0304974844567506	0	0	0	0	0	0.0520585154384071	0.22315163180045	0	0	0	0	0	0	0	0	3.01090102664476	3.9631904384392	0.733327706869258	0	0.169168099262762	0	0	0	0
277000	1294000	7444	0	0	0	0	0.237676382908615	0	0	0	0	0	0	0.0433856130169901	0	0	0	0	0	0	0	0	2.56903458780244	6.26417408306737	0.319550014434505	0	0.384331603323951	0	0	0	0
285000	1294000	7445	0	0	0	0	0.158560235129476	0	0	0	0	0	0.00544049000260649	15.9249767591994	0	0	0	0	0	0	0	0	0.298082138086906	4.71278215887301	2.35695925128051	0	2.10813990818105	0	0	0	0
293000	1294000	7446	0	0.15155967769492	0	0	0.848109613769522	0	0	0	0	0	0.777398796779897	0.593717880734886	0	0	0	0	0	0	0	0	0.902315344373628	5.62086762662604	5.21944255216982	0	1.66918425634567	0	0	0	0
301000	1294000	7447	0	0.0190110253179014	0	0	0.625335232030172	0	0	0	0	0	0	0.0257955804080202	0	0	0	0	0	0	0	0	1.11415445224189	2.02313281451007	1.81848614500827	0	0.683474830241235	0	0	0	0
309000	1294000	7448	0	0.10775204188331	0	0	1.2952656947907	0	0	2.60727582097777	0	0	0	1.10576792837831	0	0	0	0	0	0	0	0	3.13983211670356	2.83777439581803	4.97244678762251	0	3.32629712994329	0	0	0	0.0403734961341701
317000	1294000	7449	0	0	0	0	7.80908759533817	0	0	0.146825007369529	0	0	0	1.52831501938249	0	0	0	0	0.0938463930492707	0	0	0	18.6749753924904	1.46302457337029	4.36617922741492	0	2.11227500670757	0	0	0	0.0662894635627011
325000	1294000	7450	0	0.12028517740239	0	0	1.03350732031527	0	0	1.04155459934506	0	0	0	0.730621199251854	0	0	0	0	0	0	0	0	7.19504175822973	0.928673155182044	0.158369944084743	0	8.61037807216679	0	0	0	0
333000	1294000	7451	0	0	0	0	3.05909971172105	0	0	3.17442723481125	0	0	0	0.955386262942613	0	0	0	0	0.574845629417593	0	0	0	16.7370583150096	0.619962782082883	2.10769471742135	0	1.30705916293722	0	0	0	0
341000	1294000	7452	0	0.133751553420502	0	0	5.75961802111223	0	0	3.20684951961331	0	0	0	1.95517720232187	0	0	0	0	0.0450864578223465	0	0	0	6.55858636192363	1.77435259925918	1.64472226842512	0	0.568613043371835	0	0	0	0
349000	1294000	7453	0	0.540368264467825	0	0	14.1543849952402	0	0	1.47483687419407	0	0	0	1.04924495677782	0	0	0	0	0.224551308735686	0	0	0	53.3118699496222	6.34054192036915	1.93261386195977	0	1.70872793523499	0	0	0	0
357000	1294000	7454	0	0	0	0	8.42645515666769	0	0	0.899882293391985	0	0	0.801784798833129	2.06919140389106	0	0	0	0	0.0655224606659857	0	0	0	10.4238736147311	1.7291374404917	2.37297886695354	0	2.73419238500883	0	0	0	0
365000	1294000	7455	0	0.445108458913664	0	0	3.35338367798106	0	0	0.654347614211259	0	0	0	1.13904736986713	0	0	0	0	0.0157673373160502	0	0	0	8.95881546592124	10.5894669721875	3.42646967434967	0	0.717580675377248	0	0	0	0
373000	1294000	7456	0	0.0886714879503925	0	0	3.61691670910139	0	0	1.58119268224183	0	0	0	1.42172931105213	0	0	0	0	0.180366705574917	0	0	0	6.50699986501681	0.890877503738186	4.72687710235783	0	0.341748880500347	0	0	0	0
381000	1294000	7457	0	0	0	0	2.64644393028421	0	0	0.706069280103552	0	0	0	1.76985521732257	0	0	0	0	0	0	0	0	8.82749209978921	0.101064249772579	3.1787002493719	0	2.04041405025867	0	0	0	0
389000	1294000	7458	0	0	0	0	1.62326111641191	0	0	0.289199325495632	0	0	0	1.63453630860593	0	0	0	0	0	0	0	0	9.04153874372022	1.01642089748908	5.21633705134001	0	9.13937104363592	0	0	0	0
397000	1294000	7459	0	0	0	0	4.57126729024668	0	0	0.0309379935948118	0	0	0	1.13937968853083	0	0	0	0	0	0	0	0	3.18099074180204	1.29022020674641	3.2675867242838	0	2.10065569475819	0	0	0	0
405000	1294000	7460	0	0	0	0	1.28473293118553	0	0	0.246948159768788	0	0	0	0.476789129567926	0	0	0	0	0	0	0	0	5.95534403560676	0.827361105033113	0.910646648307087	0	0.928778940317515	0	0	0	0
413000	1294000	7461	0	0	0	0	0.511302798548212	0	0	1.49658293177369	0	0	0	0	0	0	0	0	0	0	0	0	3.93996487942184	1.02111336152448	0.0843606071325854	0	0.175791047312102	0	0	0	0
421000	1294000	7462	0	0	0	0	0.417495234047959	0	0	0	0	0	0	0	0	0	0	0	0	0	0	0	1.73687236988878	1.04101414331325	0.127327671359522	0	1.4937312229762	0	0	0	0
429000	1294000	7463	0	0	0	0	1.96342939090547	0	0	0	0	0	0	0	0	0	0	0	0	0	0	0	0.0267800189771753	0.447470755154492	0.563439735501208	0	0.0315570807910991	0	0	0	0
437000	1294000	7464	0	0	0	0	5.61916677687542	0	0	0	0	0	0	2.84019174283784	0	0	0	0	0	0	0	0	1.0388927022934	0.543265106664088	4.5505439389695	0	0.00386596320453376	0	0	0	0
445000	1294000	7465	0	0	0	0	6.9344521813123	0	0	0.498623626447437	0	0	0	1.20979624437205	0	0	0	0	0	0	0	0	13.6994488755249	0.274797274202844	4.9856973007323	0	1.0243240973584	0	0	0	0
453000	1294000	7466	0	0.00551760676820117	0	0	21.8860537674775	0	0	5.87944181912553	0	0	0	2.00128775425715	0	0	0	0	0	0	0	0	7.68658729652679	4.41507222747241	6.01923159350726	0	0.987027916585423	0	0	0	0
461000	1294000	7467	0	0	0	0	27.6953089836414	0	0	2.82548053513603	0	0	0	0.589021264123841	0	0	0	0	0	0	0	0	19.1833484363858	3.49043586130489	6.07274071137023	0	0.445133833684153	0	0	0	0
469000	1294000	7468	0	0.0784519590141605	0	0	3.65552078667711	0	0	2.71823779264839	0	0	0	0.0506666356800188	0	0	0	0	0	0	0	0	14.6271291566364	2.40412280554868	6.17885826645825	0	2.77847713912132	0	0	0	0
477000	1294000	7469	0	0.0259957985834704	0.119929716918219	0	21.575696756061	0	0	0.0784967418626051	0.00744656646316869	0	0	0.741781809939426	0	0	0	0	0	0	0	0	19.9261018510447	0.286001422341637	4.77097640265883	0	2.31840016135149	0	0	0	0
485000	1294000	7470	0	0.270160711073489	0	0	14.2869851745386	0	0	1.13101736230582	0	0	0	0.497482951968766	0	0	0	0	0	0	0	0	17.5183062717824	7.07673165969799	6.92975925265979	0	1.23692175215019	0	0	0	0
493000	1294000	7471	0	0.104688436995954	0	0	19.9080453720186	0	0	0.388485788740549	0	0	0	1.83178060532704	0	0	0	0	0	0	0	0	11.932874606087	15.8980735655869	18.6992766798961	0	3.3614646515052	0	0	0	0
501000	1294000	7472	0.250042054705068	0	0	0	2.57178896951792	0	0	0	0	0	0	0.592046588432659	0	0	0	0	0.033325374714145	0	0	0	0.400753885643837	0.87239971505018	11.7957176347039	0	2.75116072038242	0	0	0	0
509000	1294000	7473	0	0	0	0	3.09822947239052	0	0	0.705738638792376	0	0	0	5.07939620859114	0	0	0	0	0	0	0	0	22.9519488961606	0.666873325785956	4.90289916253405	0	0	0	0	0	0
517000	1294000	7474	0	1.79067949422159	0	0	1.32057844919854	0	0	0	0	0	0	7.95455982037523	0	0	0	0	0	0	0	0	40.1423724072407	1.93864750730182	10.5093489417785	0	2.81130622626601	0	0	0	0
525000	1294000	7475	0	0	0	0	4.409420694127	0	0	27.6862417887534	0	0	0	2.19299428516213	0	0	0	0	0	0	0	0	0	0	4.03442689196507	0	0	0	0	0	0
-19000	1286000	7703	0	0.0555892279251817	0	0	0	0	0	0	0	0	1.0250062025057	0	0	0	0	0	0	0	0.987476876079438	0	0	0	0	0	0	0	0	0	0
-11000	1286000	7704	0	0	0	0	0	0	0	0	0	0	0	0	0	0	0	0	0	0	0.0152494686325472	0	0	0	0	0	0	0	0	0	0
-3000	1286000	7705	0	0	0	0	0	0	0	0	0	0	0	0	0	0	0	0	0	0	0	0	0	0	0	0	0	0	0	0	0
5000	1286000	7706	0	0	0	0	0	0	0	0	0	0	0	0	0	0	0	0	0	0	0	0	0	0	0	0	0	0	0	0	0
13000	1286000	7707	0	0	0	0	0	0	0	0	0	0	0	0	0	0	0	0	0	0	0	0	0	0	0	0	0	0	0	0	0
21000	1286000	7708	0	0	0	0	0	0	0	0	0	0	0	0	0	0	0	0	0	0	0	0	0	0	0	0	0	0	0	0	0
29000	1286000	7709	0	0	0	0	0	0	0	0	0	0	0	0	0	0	0	0	0	0	0.097024026623511	0	0	0.500359379806892	0	0	0	0	0	0	0.0477650870893619
37000	1286000	7710	0	0	0	0	0	0	0	0	0	0	0	0	0	0	0	0	0	0	0.126326064622286	0	0	8.04939046880362	0	0	0	0	0	0	0.000282421702696489
45000	1286000	7711	0	0	0	0	0	0	0	0	0	0	0	0	0	0	0	0	0	0	0	0	0	0.41866317970218	0	0	0	0	0	0	0
53000	1286000	7712	0	0	0	0	0	0	0	0	0	0	0	0	0	0	0	0	0	0	0	0	0	0.048394931698632	0	0	0	0	0	0	0
61000	1286000	7713	0	0	0.121685760212736	0	0.122329949823443	0	0	0	0	0	0.21920440997308	0	0	0	0	0.0217586409334859	0	0	8.83824134414965	0	0	3.40620081300411	0	0	0.0661856485604613	0	0	0	0.0409354357600806
69000	1286000	7714	0	0.0153953649023682	0.243459729299912	0	0.721185723654147	0	0	0	0	0	59.2506141222576	0.000900315441608837	0	0	0	0.0474650035363589	0.233773136878184	0	201.311618895332	0	1.41297847619715	19.7421088601393	0.0100233903140393	0	1.17857169660833	0	0	0	0
77000	1286000	7715	0	0	0	0	0.00466337583749587	0	0	0	0	0	0.248634950069976	0.105371576997495	0	0	0	0	0.543932044028792	0	0.252556151436029	0	2.93112702591709	1.09981476773092	0.0380328828112925	0	1.56206187302716	0	0	0	0
85000	1286000	7716	0	0.0950533114362152	0.682984578450863	0	0.716865284660913	0	0	0	0	0	0.0198458264401162	0.130896733471092	0	0	0	0	0.626838377652366	0	0.0223064134827743	0	12.9901667524944	2.27996029244498	1.70289365537561	0	1.47162716133028	0	0	0	0
93000	1286000	7717	0	0.255632699735204	0	0	0.0185362313088299	0	0	0	0	0	0.0122507645083954	0.0157204523030258	0	0	0	0	0.00920792254739052	0	0	0	8.24114617315727	6.03543155667754	0.272833269751959	0	4.74296127437906	0	0	0	0
101000	1286000	7718	0	0.121729372198927	0	0	0.515437425736617	0	0	0	0	0	0.250996137983225	1.38012645009286	0	0	0	0	0	0	0.145417459628928	0	12.2568902821009	2.17530665517405	0	0	5.32680869179544	0	0	0	0
109000	1286000	7719	0	0.0505989702140165	1.13934885618967	0	0.708276004919093	0	0	0	0	0	0.424805716409379	0.493754682750047	0	0	0	0.458663898034142	0.835006031115122	0	0.0487854385089838	0	7.76283685591078	1.57655115270174	0.220672592717385	0	1.66362868270151	0	0	0	0
117000	1286000	7720	0	0	0	0	0.0399553773293499	0	0	0	0	0	0	0	0	0	0	0	0	0	0	0	9.3185039286599	0.336258571823381	0.0886107669617923	0	1.47284010383206	0	0	0	0
125000	1286000	7721	0	0	0	0	0.506620749310377	0	0	0	0	0	0	0	0	0	0	0	0.116196120272406	0	0.158066805282216	0	10.7985051754444	0.22915564141094	0.0853280778674146	0	4.85310671112134	0	0	0	0
133000	1286000	7722	0	0	0	0	4.25174805281872	0	0	0	0	0	0.0648738587783102	0.363362565408668	0	0	0	0	3.08207181472751	0	0.326793777686001	0	32.9360108089063	0.335007171819681	0.0981567325267008	0	0.298991768882122	0	0	0	0
141000	1286000	7723	0	0.00191948105311433	0.409771941936923	0	3.96540536431877	0	0	0.926123999496696	0	0	0.0194621548310187	0.447879992712194	0	0	0	0	0	0	0.0949975400576756	0	13.2358514773128	1.56408046926134	1.57290197448701	0	1.53874637619259	0	0	0	0
149000	1286000	7724	0.00311069502043098	0	0.626147233992353	0	7.36886394965401	0	0	2.7528709068715	0.0159544938001791	0	0.798773660771048	1.71198466725064	0	0	0	0	1.02618463656399	0	0.149273212235699	0	11.6903787678112	11.5179559199022	0.177387569472635	0	17.6631544469299	0	0	0	0
157000	1286000	7725	0.00571652810502863	0	0.211882659529157	0	12.9183628909456	0	0	3.51860645654032	0	0	0.391998211164872	3.07783740295547	0	0	0	0	1.16507136388594	0	0	0	14.1061796742778	2.73178819625916	0.238378606362792	0	2.41241454291427	0	0	0	0
165000	1286000	7726	0	0.00437722703907803	0	0	6.32982943080884	0	0	2.75531038377176	0	0	0.171289239707924	0.527618192409212	0	0	0	4.5685298462663	0.036221166948786	0	0.00428362072383337	0	6.63014887073796	3.4948913253689	1.18208566114901	0	9.10601585207719	0	0	0	0.00369045221305429
173000	1286000	7727	0	0	0.412794840701271	0	1.29461023030304	0	0	0.950201178631823	0	0	1.00059396029105	2.95534753574281	0	0	0	0	0	0	0.101801339433684	0	11.250841458006	3.27280554537458	10.0045974573643	0	7.87588615073748	0	0	0	0
181000	1286000	7728	0	0.0734787772718246	0.924996306735827	0	7.30929060573389	0	0	0.312561561890921	0	0	2.60308081813571	2.34924366855689	0	0	0	0	0.183029223888713	0	0.0735557639077566	0	8.58738732542151	2.2046273653737	9.08776597472302	0	2.82170163859432	0	0	0	0
189000	1286000	7729	0	0.27298865084134	3.59754979769537	0	1.23584181557268	0	0	1.27518025330914	0	0	0.259686245487288	0.242592435829642	0	0	0	0	0.492255456823818	0	0.00344664323571807	0	2.85463559979975	20.3194567927073	1.44504588057556	0	1.94971182832638	0	0	0	0
197000	1286000	7730	0	0	0.0258201153116174	0	4.78236081167709	0	0	1.88882172805198	0	0	0.715898926764787	0.736601498708902	0	0	0	0	0.231222739123931	0	1.65110753802878	0	6.71774016363423	2.87523621469514	0.450270739204561	0	4.80856020719372	0	0	0	0
205000	1286000	7731	0	0	0.275759435244045	0	12.3033005730057	0	0	8.39663543474892	0	0	0.245254818730835	1.44003507391974	0	0	0	0.0929304183514788	1.76143680349432	0	0.285617258116278	0	20.5380273550348	11.6062741432112	0.435580710701051	0	1.90610951493747	0	0	0	0.129538170613103
213000	1286000	7732	0	0	4.36197181155184	0	28.7499776571424	0	0	10.61426030191	0	0	0	1.28060094438062	0	0	0	0.232340251581383	4.05096062884006	0	0.361701916217534	0	20.3793150432652	6.079759575013	7.82053613141931	0	4.60115725148016	0	0	0	0
221000	1286000	7733	0	2.87705664113492	0	0	4.19272371637582	0	0	11.2449365074088	0	0	0	8.11930499102813	0	0	0	0	0.570991817866716	0	0	0	41.0184542908501	0.129119159497063	2.05252566688837	0	4.60651372098504	0	0	0	0
229000	1286000	7734	0	0.287044046103219	0	0	11.3862509426047	0	0	17.1739667841416	0	0	0.211805406994032	1.90645472356729	0	0	0	0	1.46973942165634	0	0	0	21.1928104261456	1.8022436415982	4.63741239701236	0	11.8447887961261	0	0	0	0
237000	1286000	7735	0	0.0713410427406047	0.0335569563765029	0	1.68975124420776	0	0	6.9792250949232	0	0	0	1.72428387577566	0	0	0	0	0.988846470054159	0	0	0	7.69722348631993	0.496111054340623	2.6223873135511	0	20.1959157718656	0	0	0	0
245000	1286000	7736	0	0.0550023162701071	0.372793027060746	0	6.61491171043269	0	0	0.265421120281497	0	0	0.0589628579474996	0.486173417265063	0	0	0	0	1.04243849878039	0	0	0	8.66329760287876	2.69518309883401	9.67995761941365	0	15.1532921364117	0	0	0	0
253000	1286000	7737	0	0	0	0	2.86248068260586	0	0	0	0	0	0.106298064325562	2.35770326671862	0	0	0	0	0	0	0	0	20.9840817009742	0.277120241481175	7.92433968999335	0	2.05343953471722	0	0	0	0
261000	1286000	7738	0	0.1359716565555	0	0	5.51002682687279	0	0	0.687209029590578	0	0	0	1.53513897853792	0	0	0	0	0.175482478676685	0	0	0	23.9128888341727	3.64813652845585	2.17528840909565	0	2.02671273490008	0	0	0	0
269000	1286000	7739	0	0.0412429425117273	0	0	0.966095948230482	0	0	4.70437778424547	0	0	0.000728045875342723	0.487689574988776	0	0	0	0	0.0993499267336889	0	0	0	9.42270566609265	0.263928678328738	2.7782083520744	0	1.01861966708924	0	0	0	0
277000	1286000	7740	0	0	0	0	0.76519695586363	0	0	2.74431570796757	0	0	0	1.00758761502503	0	0	0	0	0	0	0	0	7.55747686558216	7.51618946169112	5.05068095085468	0	2.33955442016325	0	0	0	0
285000	1286000	7741	0	0.0679839292750927	0	0	0.916989274735788	0	0	0.698892069914154	0	0	0	0.960199918592726	0	0	0	0	0	0	0	0	2.06770092410186	5.32230444169616	4.59323582429615	0	3.43166952068156	0	0	0	0
293000	1286000	7742	0	0.0107523463574476	0	0	0.524441069432408	0	0	0.0529107526340672	0	0	0.611036909102266	0.989938258446706	0	0	0	0	0	0	0	0	1.86237329922354	1.91539376391928	1.08853196136767	0	0.685137482829097	0	0	0	0.000467439677844081
301000	1286000	7743	0	0.0242402936433838	0	0	4.87213961968121	0	0	0.412004240397231	0	0	0	4.90317306828027	0	0	0	0	0.0221121220992137	0	0	0	4.29527861227196	4.37140683652241	2.55366248397334	0	0.358459036849673	0	0	0	0.000512389692640834
309000	1286000	7744	0	0.101123409166927	0	0	6.80366659325128	0	0	2.72069036961697	0	0	0	5.25936939333297	0	0	0	0	0	0	0	0	4.69827020069396	0.553022689475324	9.69145955160412	0	2.77024937556919	0	0	0	0
317000	1286000	7745	0	0.129125409648932	0	0	8.83716006987941	0	0	0.845609908866264	0	0	0	0.124081699922791	0	0	0	0	2.05602940910132	0	0	0	4.23485309807658	0.78154783862397	6.15078406559559	0	2.01791365236717	0	0	0	0.00645191141220377
325000	1286000	7746	0	0.796145875847597	0	0	1.05210833422346	0	0	2.43933596394699	0	0	0	0.0402617026370772	0	0	0	0	0	0	0	0	4.43087346165297	0.500015262560034	0.439746694255589	0	4.19965059285441	0	0	0	0
333000	1286000	7747	0	0.361876616359529	0.0968121968198	0	3.03163056608708	0	0	3.19784243869342	0	0	0.0906404425397363	1.01431102861696	0	0	0	0	0.0404086767767462	0	0	0	14.9741052778408	0.135342494930455	2.46240003353812	0	5.67809021757917	0	0	0	0
341000	1286000	7748	0	0	0	0	4.36982811791618	0	0	1.29640704561705	0	0	0	0	0	0	0	0	0	0	0	0	13.7089713301309	0.128195936780133	2.37098351115694	0	3.25277851506166	0	0	0	0
349000	1286000	7749	0	0.288881179031772	0	0	3.75153481305019	0	0	0.0467932506862282	0	0	0	0.0741688303660548	0	0	0	0	0.111515708295343	0	0	0	4.09953695192951	3.28734105292829	2.15188643361285	0	0.93074307512274	0	0	0	0
357000	1286000	7750	0	0.0286363632371183	0	0	2.47267197028884	0	0	0	0	0	0	0.24669032772005	0	0	0	0	0	0	0	0	8.03628311333212	0.448417164304276	6.0788330726667	0	3.10053998407482	0	0	0	0
365000	1286000	7751	0	0	0	0	1.13893769559489	0	0	0	0	0	0	0.527367112142131	0	0	0	0	0	0	0	0	24.8060933719842	1.47287446902058	0.629905515131007	0	0.956803277963205	0	0	0	0
373000	1286000	7752	0	0	0	0	0.702920005723668	0	0	0	0	0	0	0.113184326191599	0	0	0	0	0	0	0	0	3.83006936644097	0.303424337464116	2.30560905157352	0	1.05448982061058	0	0	0	0
381000	1286000	7753	0	0	0	0	0.872038867560209	0	0	0.128165177295158	0	0	0	4.15481211591812	0	0	0	0	0	0	0	0	7.6318328874683	0.601264434904104	5.54033432412324	0	1.11872207929227	0	0	0	0
389000	1286000	7754	0	0	0	0	7.1711212706966	0	0	0	0	0	0	0.891201672468358	0	0	0	0	0	0	0	0	11.9056153454415	3.05254575129177	5.43944535525023	0	1.57325484159704	0	0	0	0.0215344520823926
397000	1286000	7755	0	0	0	0	6.82583591314951	0	0	0	0	0	0	1.21239081483758	0	0	0	0	0	0	0	0	6.20875085761118	1.31130280650485	5.09320834725673	0	1.36688291263447	0	0	0	0
405000	1286000	7756	0	0.086722354569636	0	0	3.55980804807259	0	0	0	0	0	0	1.54912361500633	0	0	0	0	0	0	0	0	8.32285324619487	1.86030821282237	2.929254769484	0	1.81569101406208	0	0	0	0
413000	1286000	7757	0	0	0	0	2.39124767880662	0	0	0	0	0	0	0	0	0	0	0	0	0	0	0	3.84356239100417	1.00695940323937	1.96990714693033	0	1.16995189464904	0	0	0	0
421000	1286000	7758	0	0	0	0	5.35099478253099	0	0	0	0	0	0	0	0	0	0	0	0	0	0	0	1.56265934994123	1.70632332485596	10.0623001761845	0	0.428172533043438	0	0	0	0
429000	1286000	7759	0	0	0	0	1.15820966334989	0	0	0.0679135837214954	0	0	0	1.03966254180338	0	0	0	0	0	0	0	0	13.2068988252328	0.159154348689844	2.27936010370725	0	0.0804799086762927	0	0	0	0
437000	1286000	7760	0	0	0	0	0.792307051979992	0	0	1.29404257416136	0	0	0	0.0475387065814812	0	0	0	0	0	0	0	0	1.65234109375486	6.11501566253855	3.8331547094045	0	0.0706271642593064	0	0	0	0
445000	1286000	7761	0	0	0	0	9.40246920738445	0	0	1.93919873498445	0	0	0	3.06822703428051	0	0	0	0	0	0	0	0	3.90800117913335	0.830741310074609	3.40475666012557	0	1.17193864297251	0	0	0	0
453000	1286000	7762	0	0	0	0	16.0077984399619	0	0	2.89301935183782	0	0	0	2.96661529424352	0	0	0	0	0	0	0	0	32.6064110096762	3.02971498613338	8.1664564882344	0	0.561797059289042	0	0	0	0
461000	1286000	7763	0	0	0	0	24.0832480623988	0	0	8.883029365194	0	0	0	0.791561600861726	0	0	0	0	0	0	0	0	10.6625684810651	12.0390936380856	10.6954632941335	0	1.46428299890138	0	0	0	0
469000	1286000	7764	0	0	0	0	11.7185456219927	0	0	2.62149560409193	0	0	0	0.262599800506035	0	0	0	0	0.379382394533208	0	0	0	15.1212632635647	3.22559068312217	8.44524119265981	0	0.973003613537132	0	0	0	0
477000	1286000	7765	0	0	0	0	6.81536203148423	0	0	2.20005983300726	0	0	0	0.0498054081920304	0	0	0	0	0	0	0	0	13.777950504309	0.761138083796057	5.84187415132674	0	1.13120010262427	0	0	0	0
485000	1286000	7766	0	0	0	0	9.21493578137703	0	0	1.86244446639058	0	0	0	0.717957973777183	0	0	0	0	0	0	0	0	7.57562816202651	2.94768463614279	7.58414915763019	0	1.81541842802624	0	0	0	0
493000	1286000	7767	0	0	0	0	17.6750533877358	0	0	6.66079572813806	0	0	0	0.284962766148889	0	0	0	0	0.0854187768291264	0	0	0	4.18083079245246	4.49141991741104	3.78567172475456	0	0.155360864066443	0	0	0	0
501000	1286000	7768	0	0.137324114433701	0	0	22.640693414884	0	0	14.4381052281777	0	0	0	0.746576157777006	0	0	0	0	0.16515487939809	0	0	0	0.428477782780024	3.35451267109688	9.63346903756309	0	6.37982070192979	0	0	0	0
509000	1286000	7769	0	0.0557346443546581	0	0	18.6099375714652	0	0	33.9108741229186	0	0	0	1.63784906651738	0	0	0	0	11.6214394934301	0	0	0	26.5467794839227	4.58360954076016	1.60674600292882	0	1.13133213097487	0	0	0	0
517000	1286000	7770	0	0	0	0	7.2666997275807	0	0	2.26002404039801	0	0	0	0	0	0	0	0	0	0	0	0	11.9589095103275	2.2871698765571	8.56488909320195	0	18.0886874716187	0	0	0	0
525000	1286000	7771	0	0	0	0	9.57937011800463	0	0	0.928986293527266	0	0	0	1.60492452564112	0	0	0	0	0	0	0	0	1.69552276687109	4.56691602321265	15.0983202584411	0	1.78475492947646	0	0	0	0
533000	1286000	7772	0	0	0	0	0	0	0	0	0	0	0	0	0	0	0	0	0	0	0	0	2.54925005497142	0	1.19440825226658	0	0	0	0	0	0
-19000	1278000	7999	0	0.0435934684741735	0	0	0	0	0	0	0	0	2.13681428151455	0	0	0	0	0	0	0	0.27489339680973	0	0	0	0	0	0	0	0	0	0
-11000	1278000	8000	0	0	0	0	0	0	0	0	0	0	0	0	0	0	0	0	0	0	0	0	0	0	0	0	0	0	0	0	0
-3000	1278000	8001	0	0	0	0	0	0	0	0	0	0	0	0	0	0	0	0	0	0	0.633555647549833	0	0	0	0	0	0	0	0	0	0
5000	1278000	8002	0	0	0	0	0	0	0	0	0	0	0	0	0	0	0	0	0	0	0	0	0	0	0	0	0	0	0	0	0
13000	1278000	8003	0	0	0	0	0	0	0	0	0	0	0	0	0	0	0	0	0	0	0	0	0	0	0	0	0	0	0	0	0
21000	1278000	8004	0	0	0	0	0	0	0	0	0	0	0	0	0	0	0	0	0	0	0.303990931447325	0	0	5.07123547805453	0	0	0	0	0	0	0.203908549866077
29000	1278000	8005	0	0	0	0	0	0	0	0	0	0	0	0	0	0	0	0	0	0	0.00139067195223779	0	0	2.82036015252027	0	0	0	0	0	0	0
37000	1278000	8006	0	0	0	0	0	0	0	0	0	0	0.000678553726248498	0	0	0	0	0	0	0	0	0	0	0.116113299616976	0	0	0	0	0	0	0
45000	1278000	8007	0	0	0	0	0	0	0	0	0	0	0	0	0	0	0	0	0	0	0	0	0	0.702076499923354	0	0	0	0	0	0	0
53000	1278000	8008	0	0	0	0	0	0	0	0	0	0	0.0209108539259627	0	0	0	0	0	0	0	0.0287631827782932	0	0	0.0972726893248959	0	0	0	0	0	0	0
61000	1278000	8009	0	0	0.076944365887332	0	0.021148509562433	0	0	0	0	0	0.103546365844236	0	0	0	0	0	0	0	3.56474914898823	0	0	2.36830561641617	0	0	0	0	0	0	0.0213846509080185
69000	1278000	8010	0	0.071615034068288	1.69727187393437	0	0.977066052625483	0	0	0	0	0	24.8970401011387	0	0	0	0	0.0194975500469682	0.203958102033361	0	76.9098217784015	0	0.422389057547134	2.81336088072804	0.00931510554520381	0	9.87604735245511	0	0	0	0
77000	1278000	8011	0	0.00152341688677922	0.209416746045676	0	0.00204392639820021	0	0	0	0	0	1.06806968824309	0	0	0	0	0	0.0651747584457579	0	0.583515876623951	0	3.38547408376832	10.7049845907662	0.0786138684933258	0	4.10514518903309	0	0	0	0
85000	1278000	8012	0	0.00289871630626292	1.37135908128453	0	0.0948386722631086	0	0	0	0	0	0.220900106924114	0	0	0	0	0	1.52709330441365	0	0.00323111918548567	0	9.1056647940963	0.408394431024597	0.0512909803988779	0	1.02018365282417	0	0	0	0
93000	1278000	8013	0	0.000736759024228599	0.00293860209331049	0	0.321924159194575	0	0	0	0	0	0.0174936194041186	0	0	0	0	0.0145707981562932	0.0806269907121511	0	0.0855598112454529	0	22.789562463378	1.01993302469299	0.277642824857869	0	0.493545543689709	0	0	0	0.003702760197381
101000	1278000	8014	0	0	0	0	0.77681013982054	0	0	0	0	0	0.122396939808864	1.10267024207614	0	0	0	0.187727414502102	0.446526253530847	0	0.764343071453376	0	12.2250678597584	2.10449078454171	0.377295671416741	0	1.75160503391793	0	0	0	0
109000	1278000	8015	0	0	0	0	0	0	0	0	0	0	0.0447195627211906	0.407673705113916	0	0	0	0	0.0296154601205863	0	0	0	11.7956907847495	0.514005793391145	3.23062640175244	0	2.37865900782157	0	0	0	0
117000	1278000	8016	0	0.00360354985644971	0	0	0.688668659620369	0	0	0	0	0	0	0	0	0	0	0	0	0	0	0	10.2392899869039	1.75943614315254	1.4179458264597	0	1.16149170029631	0	0	0	0.000857893061333421
125000	1278000	8017	0	0	0	0	0.525097044651015	0	0	0	0	0	0	0	0	0	0	0	0	0	0	0	20.8541354303644	0.0929257573393939	0.025552800987537	0	1.25635437534063	0	0	0	0
133000	1278000	8018	0	0.611935645131329	0	0	0.319075253369763	0	0	0	0	0	0.602522765601957	0	0	0	0	0	0	0	0.756505875799997	0	17.596773646732	7.87719407828792	0.010141838576037	0	0.161257711046431	0	0	0	0.0803493283512933
141000	1278000	8019	0	0.000632580387274545	0.262774748713768	0	0.863300451201239	0	0	0	0	0	1.2448081810374	0.14904335126645	0	0	0	0.0778265900727246	0.862681779507878	0	1.18566859628477	0	22.3284155337969	2.67097286110912	0.0371526067986189	0	0.377369780274071	0	0	0	0
149000	1278000	8020	0.0352062095848956	1.8029641826201e-05	0.396402834437764	0	0.408451716552322	0	0	0.762226077127532	0	0	0	0.127178233474152	0	0	0	0	0.413483777622028	0	0.23650477713275	0	15.8163328177242	2.52357782422809	0	0	1.73351036286952	0	0	0	0
157000	1278000	8021	0	3.74621101112179	7.25680015813406	0	1.06104237356259	0	0	2.02914116212172	0	0	1.00400152826995	0.757851994045284	0	0	0	0.157331443748495	2.58673084638779	0	0.442130327901461	0	2.46224138369961	3.45272656917056	0.430901073820086	0	0.885894060990051	0	0	0	0
165000	1278000	8022	0	0.0217502542343881	0.00477816992347159	0	0.944934095679298	0	0	3.35410043061062	0	0	0.0826085079219535	0.0144224185766015	0	0	0	0.00140923150749342	0.0173547455022833	0	0.00952929230206162	0	5.94717793202518	3.15951893365023	0.016419603501849	0	2.30435207455586	0	0	0	0.00218934284809123
173000	1278000	8023	0	0	0.107912037509019	0	0.372949469654153	0	0	1.65492335253593	0	0	0.0572023931465647	11.0395107572583	0	0	0	0	0.00534656168183504	0	0	0	2.68469522923192	2.6238743111303	0.398481920292903	0	6.91159254408662	0	0	0	0
181000	1278000	8024	0	0.0232565078832465	0	0	2.26864450048643	0	0	1.46489040364418	0	0	0	0	0	0	0	0	0.820798312984693	0	2.16279697152835	0	8.23999622632619	1.59070126538875	0	0	2.69368628908265	0	0	0	0
189000	1278000	8025	0	2.47512534687174	0	0	0.0381745404268845	0	0	0.214524342030766	0	0	0.00175849898660927	0.00106833827200327	0	0	0	0	0	0	0.00160444510516872	0	11.8964971671385	2.88266225646723	0.0502277579435197	0	0.706443438627584	0	0	0	0
197000	1278000	8026	0	0	1.31713738786633	0	9.73946621016023	0	0	2.12945184524087	0	0	3.40726874187119	2.21970290712956	0	0	0	0.115686459743892	0.447535287123966	0	0.0169353737431444	0	24.3300106279355	20.1548752482073	2.28646312416627	0	5.27068998945318	0	0	0	0
205000	1278000	8027	0	0	0.927895524195901	0	5.21613526845568	0	0	4.26100729544161	0	0	0	1.04365000689298	0	0	0	0.23902269985723	3.07873067522682	0	0.0302257165698189	0	6.62812087690626	14.8995540992348	3.08976331707441	0	3.93375334495159	0	0	0	0
213000	1278000	8028	0	2.78826787960075	0	0	6.59257712690195	0	0	4.62142335650271	0	0	0	2.07850526087993	0	0	0	0	0.346994656762801	0	0	0	5.75650245366865	5.46111055068127	4.68271323979235	0	10.3449537283852	0	0	0	0
221000	1278000	8029	0	1.38800045547487	0	0	7.06817998936856	0	0	10.3317206585684	0	0	0.417564310246234	0.403801124048299	0	0	0	0.0953699526513983	0.0230163471353024	0	0	0	8.26012688969954	4.5502575791545	2.68864008955784	0	0.741794941518859	0	0	0	0
229000	1278000	8030	0	0	0	0	30.6228993747976	0	0	1.80850636824943	0	0	0	1.5162844695075	0	0	0	0	0.806614365509203	0	0.0182936854207015	0	17.0618663410144	4.84660433264127	3.36708434836964	0	1.87532769978802	0	0	0	0
237000	1278000	8031	0	0	0	0	11.1543035265259	0	0	1.02812438298846	0	0	0	0.927607655509219	0	0	0	0	0.0504968491340819	0	0	0	18.1856166606451	0.282847599495851	0.333825462203497	0	4.62475390265723	0	0	0	0
245000	1278000	8032	0	0	0	0	2.33981703741006	0	0	1.39654340954633	0	0	0	0.822871616545064	0	0	0	0	0.00734367188013814	0	0	0	13.4024323939643	9.47425971199139	4.90825351736255	0	3.98733944720879	0	0	0	0
253000	1278000	8033	0	0.105427659618251	0	0	6.22335465154715	0	0	3.22244477414334	0	0	0.516713143979243	2.87511453460257	0	0	0	0	0	0	0	0	2.85563756326921	3.29766808078669	7.27960081863501	0	5.08223889659016	0	0	0	0
261000	1278000	8034	0	0.231649580766553	0	0	10.3000080613549	0	0	2.07367328156073	0	0	0	0.57992033581175	0	0	0	0	0.430406500666322	0	0	0	8.27603411664535	2.3556930014691	3.91070607018912	0	8.48906943171913	0	0	0	0
269000	1278000	8035	0	0	0	0	2.49342522048851	0	0	0.952845796382296	0	0	0	1.8245695742645	0	0	0	0	0	0	0	0	12.5758807522775	2.79108934551309	3.04101632251136	0	1.56409993219369	0	0	0	0
277000	1278000	8036	0	0	0	0	7.2669895418145	0	0	1.69076701272341	0	0	0	1.10474752070447	0	0	0	0	0	0	0	0	22.6927643826184	13.5516546567757	8.72104572755642	0	3.78328886724039	0	0	0	0
285000	1278000	8037	0	0.0543020911899009	0	0	2.95207964167876	0	0	0.290394860020585	0	0	0	0.686015742105948	0	0	0	0	0.034979710251134	0	0	0	20.7441212893788	3.48508621316893	1.39886923756652	0	1.9178635278833	0	0	0	0
293000	1278000	8038	0	0	0	0	4.77732867219391	0	0	2.17040295135942	0	0	0	0.842201241787994	0	0	0	0	0.366615981728806	0	0	0	17.3261762948674	3.76053934866209	1.15710716695073	0	3.73818628730468	0	0	0	0
301000	1278000	8039	0	0	0	0	3.12290869362877	0	0	1.34282249972137	0	0	0	1.69312241361588	0	0	0	0	0.187096732810636	0	0	0	17.2481694292427	1.07558165934157	1.62444904870167	0	1.58431368874943	0	0	0	0
309000	1278000	8040	0	1.52697531000843	0	0	2.3411501208606	0	0	0.500697321636399	0	0	0.440058010572548	0.891306230638211	0	0	0	0	0.0831593653347019	0	0	0	4.07879725906228	0.543353732923841	4.00407153512605	0	1.70638736706719	0	0	0	0
317000	1278000	8041	0	0.05304736256565	0	0	2.83518726644749	0	0	1.41934689400598	0	0	0	0.732043364371231	0	0	0	0	0	0	0	0	1.83148901663025	4.40063672415771	2.05084569577613	0	2.41754594000859	0	0	0	0
325000	1278000	8042	0	0	0	0	3.70841181575308	0	0	0.4379124917355	0	0	0	0.235030300597037	0	0	0	0	0.0567472552655925	0	0	0	4.23571372662425	0.676531160622267	2.65994464707123	0	1.47407971205927	0	0	0	0
333000	1278000	8043	0	0	0	0	3.37013923483478	0	0	0.475253788426458	0	0	0	0.722844023802151	0	0	0	0	0	0	0	0	7.9951834929806	0.429924390878683	4.68848653305484	0	4.35140323949284	0	0	0	0
341000	1278000	8044	0	0	0	0	4.40982101562057	0	0	0.736566422207302	0	0	0	0.242949411420854	0	0	0	0	0.291852649177949	0	0	0	19.3896788851034	1.6068839222586	3.09338919833081	0	6.98802327552662	0	0	0	0
349000	1278000	8045	0	0.0401122651173472	0	0	9.74219160283762	0	0	2.69399654688974	0	0	0	2.34565260193274	0	0	0	0	0	0	0	0	14.0465136783958	1.08316401366199	4.97285345433442	0	1.78842460032493	0	0	0	0
357000	1278000	8046	0	0	0	0	3.91591061141333	0	0	0.0960186940936769	0	0	0	10.5758389585533	0	0	0	0	0	0	0	0	9.42475419495296	0.354633378341239	4.68542339367323	0	17.417574146629	0	0	0	0
365000	1278000	8047	0	0	0	0	2.93221590561918	0	0	0.145118946176373	0	0	0	0.757715932369932	0	0	0	0	0	0	0	0	12.1453756697981	0.616859633833449	2.45311294660034	0	0.756136879055228	0	0	0	0
373000	1278000	8048	0	0.221799893462484	0	0	0.966944207211301	0	0	0.28741274911401	0	0	0	0.532624404657122	0	0	0	0	0	0	0	0	6.41275186559096	1.05726134521985	4.31669755609189	0	1.31542789389964	0	0	0	0
381000	1278000	8049	0	0	0	0	0.326218781180587	0	0	0	0	0	0	0.497451120320799	0	0	0	0	0	0	0	0	6.05888487284973	1.70483497114355	2.05827556966777	0	1.45610705709538	0	0	0	0
389000	1278000	8050	0	0	0	0	1.40923142093125	0	0	0.203560347651016	0	0	0	0.776140890702299	0	0	0	0	0	0	0	0	6.64747542013061	2.41757175695034	10.2683415146278	0	3.08268455825843	0	0	0	0
397000	1278000	8051	0	0	0	0	0.993159130873832	0	0	0	0	0	0	0.291206163211305	0	0	0	0	0	0	0	0	7.56982835209574	2.22064404710134	9.53990278512765	0	1.62010894782431	0	0	0	0
405000	1278000	8052	0	0	0	0	1.77573448897337	0	0	0	0	0	0	1.82438364007554	0	0	0	0	0	0	0	0	3.48632002129498	3.39563276826825	7.57579969514938	0	1.42492148630681	0	0	0	0
413000	1278000	8053	0	0	0	0	2.71311768052367	0	0	0.280953584254352	0	0	0	0.669213255346541	0	0	0	0	0	0	0	0	4.72343922168854	3.9045774626606	3.43099325611333	0	1.58853476038158	0	0	0	0
421000	1278000	8054	0	0	0	0	6.64815658785054	0	0	0	0	0	0	3.08049442985485	0	0	0	0	0	0	0	0	6.30312901839815	1.64667180759153	1.0743607632213	0	0.564584691855665	0	0	0	0
429000	1278000	8055	0	0	0	0	0.226348848119504	0	0	0.173914690674081	0	0	0	0.780482384476156	0	0	0	0	0.00264412842628204	0	0	0	9.06156960220805	0.0551533061070374	13.2050512153096	0	0.92640215142124	0	0	0	0
437000	1278000	8056	0	0	0	0	0.328736395146793	0	0	0.704366483304225	0	0	0	0.387473773182893	0	0	0	0	0	0	0	0	38.1576428718762	5.33651208154742	2.30753410612204	0	0.516130487179358	0	0	0	0
445000	1278000	8057	0	0	0	0	10.8882040389238	0	0	0.28938787823173	0	0	0	1.10843224422729	0	0	0	0	0	0	0	0	6.23107322722589	1.49437200744635	5.18231452183984	0	1.06149867576359	0	0	0	0
453000	1278000	8058	0	0	0	0	5.5440547125259	0	0	1.85921679925911	0	0	0	3.59902635159689	0	0	0	0	0	0	0	0	3.14270847726854	0	7.50390402888984	0	0.138984165738801	0	0	0	0
461000	1278000	8059	0	0	0	0	14.1548096406813	0	0	2.94127046809058	0	0	0	1.79357192437307	0	0	0	0	0	0	0	0	3.8833197912675	8.6307433830808	11.9039504697513	0	0.233991861825909	0	0	0	0
469000	1278000	8060	0	0.0271585377991201	0	0	14.354719125338	0	0	2.02899668544786	0	0	0	0.591100996746078	0	0	0	0	0	0	0	0	2.57835827400093	3.08966267362845	6.50837809148172	0	3.1565092696282	0	0	0	0
477000	1278000	8061	0	0.00717697949305995	0	0	7.41050065623537	0	0	3.14684370969587	0	0	0	7.9233055285278	0	0	0	0	0.299892428451817	0	0	0	26.5779974229668	1.68256939079281	8.84911713836893	0	2.739565105208	0	0	0	0
485000	1278000	8062	0	0.0683857203869649	0	0	10.4099286377422	0	0	4.51226059973793	0	0	0	8.88744089802755	0	0	0	0	3.36220816195967	0	0	0	1.56720834676852	1.7866527043679	5.87559367565546	0	2.01044951953026	0	0	0	0
493000	1278000	8063	0	0.0616555757998662	0	0	11.2969824063238	0	0	0.382395978052786	0	0	0	5.69605182524685	0	0	0	0	0	0	0	0	0.936791136794531	10.362729685784	14.1376493363058	0	0.291736555248331	0	0	0	0
501000	1278000	8064	0	3.89794603862429	1.91140289946034	0	38.1250385048902	0	0	18.8480536697522	0	0	0	6.38222725733752	0	0	0	0	0.29252947288522	0	0	0	9.50392111238696	3.35434853437389	6.01832011111932	0	1.71044778601428	0	0	0	0
509000	1278000	8065	0	0.111848029105286	0	0	4.31549084254014	0	0	11.4771813841606	0	0	0	1.69685831149241	0	0	0	0	0	0	0	0	2.04829251433803	2.94279540483944	21.8614935169197	0	0	0	0	0	0
-19000	1270000	8295	0	0.0653792074845363	0.26599814383475	0	0	0	0	0	0	0	1.06259604414493	0	0.0134930324121215	0	0	0	0	0	0.569579250894711	0	0	0.196906988708584	0	0	0	0	0	0	0
-11000	1270000	8296	0	1.11378522501104	0	0	0	0	0	0	0	0	6.78724444687101	0	0	0	0	0	0	0	0.992528082801595	0	0	0.358629465571757	0	0	0	0	0	0	0
-3000	1270000	8297	0	0.0523781782916447	0	0	0	0	0	0	0	0	0	0	0	0	0	0	0	0	0.143571173539136	0	0	0	0	0	0	0	0	0	0
5000	1270000	8298	0	0.138287281664078	0	0	0	0	0	0	0	0	2.95298943148193	0	0	0	0	0	0	0	0.543751174495431	0	0	0.134129282105431	0	0	0	0	0	0	0
13000	1270000	8299	0	1.68452504654483	0	0	0	0	0	0	0	0	0.96308099884786	0	0	0	0	0	0	0	0	0	0	0.183562880550889	0	0	0	0	0	0	0
21000	1270000	8300	0	0.0793582894711576	0	0	0.263794050110289	0	0	0	0	0	0.765974037514871	0	0	0	0	0.0616718477878794	0	0	0.807140316555722	0	0	10.6437170759047	0	0	0	0	0	0	0
29000	1270000	8301	0	0.0392367286840049	0.0478891798248575	0	0.0789349203852163	0	0	0	0	0	1.7819910397345	0	0	0	0	0	0	0	0.359322662229247	0	0	5.69360801762301	0	0	0	0	0	0	0
37000	1270000	8302	0	1.27406876219012	0.492922166987217	0	0	0	0	0	0	0	3.79687891673664	0	0	0	0	0.0904481613671347	0	0	0.461863098889103	0	0	10.6169940259139	0	0	0	0	0	0	0
45000	1270000	8303	0	0.549221598713643	0	0	0	0	0	0	0	0	0.760561030364607	0	0	0	0	0	0	0	107.087863402321	0	0	0.125082669392279	0	0	0	0	0	0	0
53000	1270000	8304	0	0.0750061004945321	0	0	0	0	0	0	0	0	0	0	0	0	0	0	0	0	0.110589791084899	0	0	0.851506024586351	0	0	0	0	0	0	0.00806984794700914
61000	1270000	8305	0	0	0.412064229369502	0	0.000161197112059606	0	0	0	0	0	0.939212447433633	0	0	0	0	0.0126979164646373	0	0	3.24089448520951	0	0	0.712510146761294	0.00156232398941871	0	0.454966607224331	0	0	0	0
69000	1270000	8306	0	0.240341020716551	0.814062844862099	0	0.000185329159579557	0	0	0	0	0	2.09571631868951	0.0550988314022162	0	0	0	0.0725651405043116	0.469030769088696	0	2.62321606269819	0	0.047591517204768	0.974542062544672	0.0223535643812245	0	0.394941868203927	0	0	0	0
77000	1270000	8307	0	0	0	0	0	0	0	0	0	0	0.0154136431710125	0.0506706928789235	0	0	0	0.550462979889374	0	0	0.51760456179648	0	0.434537853046789	0.0329274426577608	0.0457853177572967	0	1.30393435478961	0	0	0	0.0161805240641992
85000	1270000	8308	0	0.0603804025881608	0.0211493783568006	0	0.00620259556834868	0	0	0	0	0	0.41273450507063	0	0	0	0	0	0.0141611622726787	0	0.325434435997627	0	7.386668480858	3.2629983703971	0.104385748610733	0	3.68954654572944	0	0	0	0
93000	1270000	8309	0	0.00998429327583676	0	0	1.18143049775236	0	0	0	0	0	0.0663667010966822	0.101566901457059	0	0	0	0	0.0408159505256731	0	2.92942032423584	0	5.03418086106437	0.460190068761007	2.3582394259622	0	2.66475655170712	0	0	0	0
101000	1270000	8310	0	0	0.311474190157138	0	0.764921483371116	0	0	0	0	0	2.29757622182805	2.10306161756741	0	0	0	0	1.01425619935403	0	0.559456206311946	0	9.41994029482973	2.27376577652862	1.41757362118176	0	2.61520994263958	0	0	0	0.0107689975006959
109000	1270000	8311	0	0.129207320061208	0	0	0	0	0	0	0	0	0.0645913177360147	0.300218272267517	0	0	0	0	0.323223134236251	0	0.082255630113227	0	10.1434750526587	0.480962793488962	1.2463547170177	0	3.77028211906573	0	0	0	0
117000	1270000	8312	0	0.0876495813549599	0	0	0.146594894731818	0	0	0	0	0	0.0695575131546385	0	0	0	0	0.0146687718352121	0	0	8.16274593250647	0	9.86154774564886	2.05626330878814	0.536352775042743	0	3.52369973625569	0	0	0	0
125000	1270000	8313	0	0.308115366460898	0.0681899826806094	0	0.409257708740472	0	0	0	0	0	2.99320220940995	0	0	0	0	0	2.83638783184536	0	2.75550946815898	0	21.5480610672551	40.6209587843425	0.108119830932724	0	0.378904392262931	0	0	0	0
133000	1270000	8314	0	0	0.179738761943831	0	1.24946686167904	0	0	0	0	0	0.276743010334345	0	0	0	0	0	2.72793938027868	0	1.61948935115394	0	19.2111050963006	13.1629280343382	1.6719797849844	0	0.0985164804027276	0	0	0	0
141000	1270000	8315	0	0.01368404284647	0	0	0.346988196298961	0	0	0.200311576951442	0	0	0.026936465275737	0	0	0	0	0	0	0	3.6061443498298	0	12.819924961215	3.88549860548481	0.371635271451172	0	0.146107221279527	0	0	0	0
149000	1270000	8316	0	0	0.00914177798622984	0	1.34453745720825	0	0	0.0443428523360601	0	0	0.900415076211242	0	0	0	0	0	0.931807528011753	0	7.86229992185876	0	13.3372283895723	0.382267658347366	0	0	0.125174471706774	0	0	0	0
157000	1270000	8317	0	0.120796325137726	0.0652628462061908	0	0.0705190381177782	0	0	2.38376160412101	0	0	0.298966080577626	0.0441113178962667	0	0	0	0	0.00548892585832303	0	0.0892399210453974	0	11.2351115216262	1.305218725225	0	0	0.253540067636382	0	0	0	0
165000	1270000	8318	0	0	0.202630566048877	0	13.0647619986636	0	0	2.72288795435986	0	0	0.441099298206843	0.474197510888086	0	0	0	0	1.27167376776572	0	3.68145024580256	0	13.7905815256296	11.3692384506332	1.52859364338396	0	2.39216726904053	0	0	0	0
173000	1270000	8319	0	0	0	0	2.3597460179169	0	0	1.60682609281147	0	0	4.71512517763457	0.986728918864174	0	0	0	0.024795544556102	0.714894586548512	0	0.792825378903161	0	0.942228603141126	0.37584285185993	0.0754859631395296	0	4.69913928358976	0	0	0	0
181000	1270000	8320	0	0.00849886091755924	0	0	0	0	0	0.192015928066602	0	0	0.0214783746636147	0	0	0	0	0	0	0	0.778565325845405	0	0.354417995813669	1.97457911208222	0	0	1.47366101183904	0	0	0	0
189000	1270000	8321	0	0.112536578577926	0.198292778733618	0	1.36474344590497	0	0	1.45187847766981	0	0	2.93531081716055	0.426764383514651	0	0	0	0	0.112690423528717	0	2.89355489571852	0	15.8580234328735	1.25799732205322	0.138642988436604	0	3.82069708949966	0	0	0	0
197000	1270000	8322	0	0	0.0211926012259596	0	0.0814500723427554	0	0	1.99037008217997	0	0	0.0201824810554944	0.570028064321258	0	0	0	0	0	0	0.000165868652425523	0	9.14978467270438	1.11952826574291	6.68932375121565	0	1.83600276870739	0	0	0	0
205000	1270000	8323	0	0	0	0	1.78021489714688	0	0	7.43135806068621	0	0	0	0.666781285579106	0	0	0	0	5.81504821700303e-05	0	0	0	0.618275653038943	1.80722899513248	2.21641563976855	0	9.32391375312758	0	0	0	0
213000	1270000	8324	0	0.306246464487664	0.0404730176678078	0	0.416869237470371	0	0	3.66813405760191	0	0	0.343546433494169	0.221951017278351	0	0	0	0	0.235883982626429	0	0.0242260048505895	0	2.14131442709526	0.623516695385387	2.03159445140793	0	1.97510076229624	0	0	0	0
221000	1270000	8325	0	0.825478676689461	0.288388256197378	0	15.8879842676321	0	0	3.217255155023	0	0	0	0.839819871481981	0	0	0	0.044831434913063	2.57702117988561	0	2.30173045943055	0	25.8662204461225	2.33171683554226	0.813993214584376	0	0.946136715126306	0	0	0	0
229000	1270000	8326	0	0.496622627532917	0	0	10.2991157581511	0	0	1.13246614895243	0	0	0	1.5960756474643	0	0	0	0	0.176993733240082	0	0	0	20.7146716598197	8.64656253038671	2.30944828975699	0	1.51528673407315	0	0	0	0
237000	1270000	8327	0	0	0	0	7.63299494030242	0	0	0.94427327110152	0	0	0	1.59398209080807	0	0	0	0	1.40808788656715	0	0.167461426760806	0	54.0074775061702	4.90781520715633	9.08948167547148	0	9.46826967919131	0	0	0	0
245000	1270000	8328	0	0	0	0	6.76573193866309	0	0	0.181774907542336	0	0	0	1.29629841977683	0	0	0	0	0.235251242541363	0	0	0	34.8690556637963	0.905026815413727	1.99225006305957	0	2.9838576069509	0	0	0	0
253000	1270000	8329	0.00012131092012243	0	0	0	4.58288810251196	0	0	0.821591000132546	0	0	0	0.997984554393991	0	0	0	0	0.113227317397423	0	0	0	10.2312080975889	0.862900772056657	11.4600339553644	0	4.41824426969457	0	0	0	0
261000	1270000	8330	0	0.521854346626831	0.103032688781722	0	3.72082691436191	0	0	0.63268703520084	0	0	0	0.313293025730078	0	0	0	0	0.764892912492208	0	0	0	4.4793358330501	8.38791282402921	15.2625601747269	0	8.76237189909275	0	0	0	0
269000	1270000	8331	0	0	0	0	7.01500621416816	0	0	0.58382929975939	0	0	0	1.96379917993465	0	0	0	0	0.608734055223443	0	0	0	8.88596481049728	4.52858696428857	9.89278948133742	0	3.08095918158448	0	0	0	0
277000	1270000	8332	0	0.0428439910957515	0	0	7.84794701991479	0	0	1.75247849730731	0	0	0	2.63578871242039	0	0	0	0	1.09025776483387	0	0	0	44.6639168755518	1.20817763494369	20.0952063198679	0	0.795996063274207	0	0	0	0
285000	1270000	8333	0	0.389962725028071	0	0	13.5216677552222	0	0	0.658935494234523	0	0	0	1.88077389003353	0	0	0	0	0.491753301527782	0	0	0	25.2911654336043	2.85924629729016	3.57172097853969	0	9.05011341680818	0	0	0	0
293000	1270000	8334	0	0.496972324624582	0	0	2.96827885533645	0	0	2.67891290398257	0	0	0	0.502788490434191	0	0	0	0	0	0	0	0	41.7784673520024	1.3706354475078	0.879552383136215	0	4.80625498136464	0	0	0	0
301000	1270000	8335	0	0.50464791754974	0	0	1.03454926469625	0	0	3.41285136258626	0	0	0	0.539661722212751	0	0	0	0	0	0	0	0	38.4823173428332	0.373601391375505	3.40019167953693	0	2.41098955708009	0	0	0	0
309000	1270000	8336	0	0.0175140800860639	0	0	0.401513806421596	0	0	0.381312064122826	0	0	0	0.806688489239316	0	0	0	0	0	0	0	0	3.71828523223801	2.43725950718657	1.18457260692103	0	1.27898606393767	0	0	0	0
317000	1270000	8337	0	0.0773875992164317	0	0	4.27403043327279	0	0	0.404414541305231	0	0	0	1.01526535042531	0	0	0	0	0.0202152496996052	0	0	0	4.58822372589213	8.41284838547154	0.38839573432771	0	0.924136946071373	0	0	0	0
325000	1270000	8338	0	0.0436245873677886	0	0	0.735703155034065	0	0	0.869939467899477	0	0	0	0.0338625690984072	0	0	0	0	0	0	0	0	17.0987567635848	1.25767999331876	4.25516118217887	0	1.12973572998177	0	0	0	0
333000	1270000	8339	0	3.60914499411446	0	0	7.08644747379534	0	0	3.18683658350839	0	0	0	0.150184586059439	0	0	0	0	0	0	0	0	9.47234624100011	0.787422031192855	5.18418863031118	0	2.11386137713925	0	0	0.0146263745819746	0
341000	1270000	8340	0	0	0	0	2.88605607888906	0	0	1.46942810428082	0	0	0	0.132081356794672	0	0	0	0	0.0495742593592936	0	0	0	7.32677168601553	2.62090871968704	3.43417226083263	0	4.67133056153916	0	0	0	0
349000	1270000	8341	0	0.0778045708169466	0	0	12.8906421336748	0	0	1.71332760551208	0	0	0	0.567490460834095	0	0	0	0	0.434019573689173	0	0	0	9.3718801225362	1.74675375062313	3.22968043980686	0	2.22474381556193	0	0	0	0
357000	1270000	8342	0	0.890323520574257	0	0	5.62534049353921	0	0	3.47946479571898	0	0	0	0.266659656347519	0	0	0	0	0.208351571934219	0	0	0	20.4909619216572	0.183542678546023	8.25441952925604	0	1.89686644594615	0	0	0	0
365000	1270000	8343	0	0	0	0	1.63273759046005	0	0	1.11938028409306	0	0	0	0.512864148100834	0	0	0	0	0	0	0	0	14.6173720508945	0.697279721419726	3.46872101125066	0	5.34011931956095	0	0	0	0
373000	1270000	8344	0	0.357046486041208	0	0	0.539032526360412	0	0	0.195172395693186	0	0	0	0.875694049320461	0	0	0	0	0	0	0	0	8.04995185246187	2.35095910580459	2.75663143138338	0	0.511723113518297	0	0	0	0
381000	1270000	8345	0	0	0	0	0.527321896638596	0	0	0.153699376671176	0	0	0	1.41538109755845	0	0	0	0	0	0	0	0	13.8805597619357	2.43804965111183	1.30623484295175	0	0.0587149987493331	0	0	0	0
389000	1270000	8346	0	0	0	0	0.713167894311265	0	0	0.146463942957622	0	0	0	0.0909482814408198	0	0	0	0	0	0	0	0	6.76811304874699	2.50644514401351	4.58479047937019	0	0.912649038527374	0	0	0	0
397000	1270000	8347	0	0	0	0	0.549278170301503	0	0	1.23185987229866	0	0	0	0.402777835204146	0	0	0	0	0	0	0	0	8.73911348019802	1.3788179945693	4.30702189897369	0	2.33590390472471	0	0	0	0
405000	1270000	8348	0	0	0	0	0.410594767830147	0	0	0	0	0	0	0	0	0	0	0	0	0	0	0	9.52656006325758	2.33009975091246	7.36505119789884	0	2.50398677573421	0	0	0	0
413000	1270000	8349	0	0	0	0	11.9013028695287	0	0	0	0	0	0	10.5248686695775	0	0	0	0	0	0	0	0	1.27536853265077	1.82094597362439	7.63883499935596	0	2.25612867460034	0	0	0	0
421000	1270000	8350	0	1.1866201826518	0	0	13.2042458433386	0	0	0	0	0	0	6.90952873215241	0	0	0	0	0.0714771665055885	0	0	0	4.39716174840836	0.108588948107477	7.57090381525842	0	0.227360850852738	0	0	0	0
429000	1270000	8351	0	0	0	0	6.76443764023535	0	0	0.0910654998906512	0	0	0	1.31310663733706	0	0	0	0	0.137942920526436	0	0	0	1.67460900254624	0.23932179276481	9.19779524946146	0	0.186026668626949	0	0	0	0
437000	1270000	8352	0	0	0	0	4.21128605327215	0	0	0.157487557922952	0.0314463073337069	0	0	3.4090987375569	0	0	0	0	0	0	0	0	2.86244343332844	0.891553284219377	3.87110038595912	0	0.367507619966367	0	0	0	0
445000	1270000	8353	0	0.0669043716087297	0	0	4.2173709546594	0	0	0.572741485872777	0	0	0	5.64077450975642	0	0	0	0	0	0	0	0	3.29765727153686	0.7857203994919	3.50210799299741	0	0.28391696233012	0	0	0	0
453000	1270000	8354	0	0	0	0	7.31280224399159	0	0	0.78638098617322	0	0	0	10.0883150108151	0	0	0	0	1.50841812633632	0	0	0	0	0.610567442374516	9.74751990269967	0	0.655656929629438	0	0	0	0
461000	1270000	8355	0	0.113635073119138	0	0	19.2265322833963	0	0	3.61495475532608	0	0	0	11.0468826478885	0	0	0	0	0	0	0	0	0.700901635407098	10.1407854776044	17.1532648188506	0	0.572107324642343	0	0	0	0
469000	1270000	8356	0	0	0	0	26.2238716148382	0	0	15.2685849080736	0	0	0	5.95352869868091	0	0	0	0	0	0	0	0	8.51432499475709	1.68528093670031	14.2354483749544	0	0.136494950009367	0	0	0	0
477000	1270000	8357	0	0	0	0	37.0508065656828	0	0	27.3479579934809	0	0	0	9.31408467032473	0	0	0	0	0.325670737435714	0	0	0	0.415845792813708	0.973668543352169	6.79370167413562	0	0	0	0	0	0
485000	1270000	8358	0	0.746252118674752	0	0	2.83026372595987	0	0	1.56953994712682	0	0	0	12.9292089670939	0	0	0	0	0	0	0	0	0.428481467289442	3.49436894402829	11.4629568083707	0	0	0	0	0	0
493000	1270000	8359	0	0.0445068226846988	0	0	3.36432894432522	0	0	0	0	0	0	3.44384037101074	0	0	0	0	0	0	0	0	0	6.91665689330952	9.6215995429911	0	0.447804538841015	0	0	0	0
501000	1270000	8360	0	0	0	0	27.2816412327466	0	0	0	0	0	0	0	0	0	0	0	0	0	0	0	0	0	0	0	0	0	0	0	0
-27000	1262000	8590	0	0	0	0	0	0	0	0	0	0	18.6136911246663	0	0	0	0	0	0	0	13.4136270344525	0	0	0	0	0	0	0	0	0	0
-19000	1262000	8591	0	0	0	0	0	0	0	0	0	0	0	0	0	0	0	0	0	0	0	0	0	0	0	0	0	0	0	0	0
-11000	1262000	8592	0	0	0	0	0	0	0	0	0	0	0	0	0	0	0	0	0	0	0.0762404395566334	0	0	0	0	0	0	0	0	0	0
-3000	1262000	8593	0	0	0	0	0	0	0	0	0	0	0	0	0	0	0	0	0	0	0	0	0	0	0	0	0	0	0	0	0
5000	1262000	8594	0	0	0	0	0	0	0	0	0	0	0	0	0	0	0	0	0	0	0	0	0	0	0	0	0	0	0	0	0
13000	1262000	8595	0	0	0	0	0	0	0	0	0	0	0	0	0	0	0	0	0	0	0	0	0	0	0	0	0	0	0	0	0
21000	1262000	8596	0	0	0	0	0	0	0	0	0	0	0	0	0	0	0	0	0	0	0	0	0	0	0	0	0	0	0	0	0
29000	1262000	8597	0	0.00193715052318862	0	0	0	0	0	0	0	0	0	0	0	0	0	0	0	0	0.145526362821627	0	0	0.273693174367611	0	0	0	0	0	0	0
37000	1262000	8598	0	0	0	0	0	0	0	0	0	0	0	0	0	0	0	0	0	0	0.00195263835563316	0	0	0.137683339113777	0	0	0	0	0	0	0
45000	1262000	8599	0	0	0	0	0	0	0	0	0	0	0	0	0	0	0	0	0	0	0	0	0	0	0	0	0	0	0	0	0
53000	1262000	8600	0	0	0.113205000515702	0	0.00698352901300523	0	0	0	0	0	0	0	0	0	0	0.113205000515702	0	0	83.4262724536503	0	0	1.93513878844459	0	0	0	0	0	0	0
61000	1262000	8601	0	0.781042776691957	0.750953271555479	0	4.59984818837402e-05	0	0	0	0	0	4.59949523080037	0.174881500240398	0	0	0	0.00102958281800874	3.00874574137321	0	12.4335797462047	0	2.21010284107344	3.7441742518355	0.000644915638544659	0	0.154351927081231	0	0	0	0.0207813193333908
69000	1262000	8602	0	0.0688864229623097	0.262379592583461	0	0.473330577692871	0	0	0	0	0	3.93409123128494	0	0	0	0	0.0340742162554509	0.875301973818123	0	2.10300346374659	0	0.948738171586569	1.64104514024215	0.0798315305635837	0	0.166852697023376	0	0	0	0
77000	1262000	8603	0.00327292663554639	0.819821740021672	12.2436105250874	0	0.555363761500288	0	0	0	0	0	0.0710950237235912	0.436940889188018	0	0	0	0.65794412063053	1.92040849784322	0	3.24247642184352	0	5.28489221993003	2.85207742857678	0.288667249325272	0	0.57834604901587	0	0	0	0
85000	1262000	8604	0	0	0.0359002333945629	0	0.022972922309585	0	0	0	0	0	0.0501171678774635	0.0974876860555562	0	0	0	0	0.189395327487431	0	0.586098391415718	0	7.41708548880566	0.955066181499805	0.335107219425342	0	1.54399756642709	0	0	0	0
93000	1262000	8605	0	0	0.0370493781016628	0	1.65073495125738	0	0	0	0	0	0.245287466767783	0.0622894816411009	0	0	0	0.0921985816073011	0.254451124896779	0	0.551657205822341	0	32.1419025696697	2.82798012028572	1.44218650572725	0	0.357014027620038	0	0	0	0
101000	1262000	8606	0	1.78796678019295	0.00617361979626806	0	0.762319848169646	0	0	0	0	0	0.11274709143492	2.09087281296482	0	0	0	0	0.386593505307918	0	2.16046458179	0	46.3348519240002	15.0845844576669	2.45381083032307	0	0.762230910662634	0	0	0	0
109000	1262000	8607	0	0.159999662074943	0	0	0.0180465811582956	0	0	0	0	0	0.266490138714684	0	0	0	0	0.167092415869648	0	0	0.142613628959219	0	8.21480753148136	3.58477483376742	0.449486578812937	0	0.983746572809254	0	0	0	0
117000	1262000	8608	0	0	0.00602247747182784	0	0.533736612286968	0	0	0	0	0	0.135098950581006	0.981061187707072	0	0	0	0	0	0	0.170824578292761	0	14.3082183602302	4.58870763941669	0.561620747313703	0	1.70976419709359	0	0	0	0.0109937412005489
125000	1262000	8609	0	0.169377029473708	0.90491259239434	0	1.9438269427871	0	0	0	0	0	2.15350270324926	0.173556106363854	0	0	0	0.0576258519336546	3.47909989223918	0	4.9671196534142	0	10.7100083031266	2.59573612557392	0.445423119377021	0	2.9299330407395	0	0	0	0
133000	1262000	8610	0	0.104843876260705	0.0337064753756533	0	0.221550133097385	0	0	0.619290190405728	0	0	0.0222034709467504	0.204155672070989	0	0	0	0	0.50842399466121	0	0.686030820341679	0	7.268458178388	4.0873159588516	0.787405632675153	0	1.1433640457094	0	0	0	0
141000	1262000	8611	0	0.116650312114457	0	0	0.21021077789444	0	0	0	0	0	0.220066300825747	0	0	0	0	0.0675719777792953	0.60842003295279	0	1.99027766326246	0	24.5038364931807	0.314701967717584	0	0	0.852281497719156	0	0	0	0
149000	1262000	8612	0	0	0	0	0.0332904797221066	0	0	0	0	0	0	0	0	0	0	0	0	0	2.64545827678923	0	28.6155532890206	0.966006600687372	0	0	0.713961316050022	0	0	0	0
157000	1262000	8613	0	0	0	0	1.03062435510691	0	0	0	0	0	0.0133861118395495	0.0020470429579985	0	0	0	0.0365375970176837	0.0217889487341495	0	0.102635617065927	0	27.2917537099869	0.589619154978432	0.378797218986831	0	0.701154841992205	0	0	0	0
165000	1262000	8614	0	0	0	0	0.0314700322271434	0	0	7.16120942021695	0	0	0	0	0	0	0	0	0	0	0.000402401456942068	0	23.2606113153157	0.199903405238967	0	0	3.16255008582262	0	0	0	0
173000	1262000	8615	0	0	0	0	0	0	0	117.957830693938	0	0	0	0	0	0	0	0	0	0	0.00769643513146963	0	0.028864380547052	0	0	0	5.95518459741218	0	0	0	0
181000	1262000	8616	0	0	0	0	0.120046703503695	0	0	0.783715712202833	0	0	0.0916867718197888	0	0	0	0	0	0	0	0.522989653814336	0	9.39017168145893	0.0960195039225538	0	0	1.47815327032259	0	0	0	0
189000	1262000	8617	0	0	0.0078996251585695	0	0.407054504162279	0	0	0.612719468835649	0	0	0.573950563049914	0.0336664691029516	0	0	0	0	0	0	1.35794538131479	0	14.6201331680542	1.49649489521022	0.62665631770126	0	0.279070447603144	0	0	0	0.000336778775653621
197000	1262000	8618	0	0	0	0	8.86426208174432	0	0	1.023889303479	0	0	0	2.20086802513999	0	0	0	0	0	0	0	0	1.1338924121455	0.428257911993503	0.745789934806329	0	9.58709149739453	0	0	0	0.0136534542823813
205000	1262000	8619	0	0.894895455211441	17.6220242097492	0	4.85145207650757	0	0	8.19235218717546	0	0	0.0733098079219074	2.07401498544391	0	0	0	0	2.38340347952928	0	0.00871751728570077	0	4.98144779655705	1.91072954328571	1.2818805156075	0	2.76313482258597	0	0	0	0
213000	1262000	8620	0	2.12987064071515	0.590603678627838	0	9.48349605886034	0	0	4.93015393765808	0	0	0.690869228918493	1.19357305030929	0	0	0	0	1.07383293538811	0	0.304751892765293	0	9.27855915169985	2.46934434616343	2.35941507747198	0	3.61955167754664	0	0	0	0
221000	1262000	8621	0	0	3.19791497833904	0	21.6226660026483	0	0	0.148741180882573	0	0	0	2.68437532571495	0	0	0	0	10.4471012640479	0	1.76016112658516	0	38.3494000470198	28.0384091034754	2.13903248360183	0	1.49350704283333	0	0	0	0
229000	1262000	8622	0	0.287409713969844	0	0	32.5568326382065	0	0	0.67642684497047	0	0	0	1.05455873061121	0	0	0	0.0244047156957965	1.45266697362718	0	1.64435675816569	0	21.3849771735769	10.5869509613824	3.53596867647412	0	5.19706891173604	0	0	0	0
237000	1262000	8623	0	0.187372018210057	0	0	26.5974545052136	0	0	0	0	0	0	1.17395160871647	0	0	0	0	0.464225117905204	0	0	0	70.8964218513033	18.295446300218	14.5856443145914	0	4.84255614249895	0	0	0	0
245000	1262000	8624	0	2.72289496332787	0	0	18.7484085308967	0	0	1.13277171706851	0	0	6.48307414302462	2.4495353168384	0	0	0	0	1.5320733206106	0	0.143193256998	0	34.7044062405208	7.09683308699623	7.35401936370434	0	5.0231797417977	0	0	0	0
253000	1262000	8625	0	0.0649596911016977	0	0	3.28176760605172	0	0	1.28624505189467	0	0	1.93933893634844	2.61808915331024	0	0	0	0	0.275510917058197	0	0	0	10.0598689107603	7.77246865378177	10.3324155587166	0	10.1304177745474	0	0	0	0
261000	1262000	8626	0	0	0	0	15.0737851844701	0	0	0.396258314823356	0	0	0	2.44283130988286	0	0	0	0	0.482946639500716	0	0	0	25.6771155572055	6.35053353762656	5.92974850711988	0	9.30988302957233	0	0	0	0
269000	1262000	8627	0	0	0	0	14.3921012427749	0	0	2.06017056394885	0	0	0	0.537754710351712	0	0	0	0	0.133046575789712	0	0	0	36.5763122452846	5.65153126165543	10.8095825072615	0	5.90181218712387	0	0	0	0
277000	1262000	8628	0	0.314460197957543	0	0	8.27054107943118	0	0	3.93813753011351	0	0	0.126951026262518	0.625983910633813	0	0	0	0	0.235593923776142	0	0	0	24.5742025682974	0.325711813482436	10.7832946596491	0	2.80247829356371	0	0	0	0
285000	1262000	8629	0	0.155559774298422	0.61835261858967	0	12.0702037325829	0	0	1.40743787367676	0	0	0	2.79602086596937	0	0	0	0	1.72122905347406	0	0	0	52.7953390272262	0.0638819411343319	3.51327467756421	0	2.33936105642573	0	0	0	0
293000	1262000	8630	0	1.38866449524621	0.0895791904074928	0	20.4747568721988	0	0	8.05277537142729	0	0	2.85889414055356	6.86736504921947	0	0	0	0	1.15748321683362	0	0	0	50.2750326327896	0.387800353320561	1.30839480571413	0	2.45909225168302	0	0	0	0
301000	1262000	8631	0	0.804028363601145	0	0	12.3691548979307	0	0	13.7009862079171	0	0	0	8.97959058376499	0	0	0	0	1.23924596967705	0	0	0	80.4233387274435	0.183313037459213	1.19104475447673	0	1.33345726189614	0	0	0	0.0584295897871616
309000	1262000	8632	0.0332446797806365	1.04129023874547	0.617694461115771	0	16.3154598676104	0	0	3.71506507281881	0	0	0	3.1074672500916	0	0	0	0	1.66817825828367	0	0	0	67.2575525541181	2.02142231231308	3.01277481677047	0	2.10545559637383	0	0	0	0
317000	1262000	8633	0.46067199879221	0.30157434248286	0.216955058732384	0	16.6433005959472	0	0	1.51802160905289	0	0	0	4.19021896182592	0	0	0	0	0.634502746566914	0	0	0	5.8451597971328	3.06128759085721	5.54404967470042	0	4.35026894872268	0	0	0	0
325000	1262000	8634	0	0	0	0	13.4798432514859	0	0	4.81937475898696	0	0	0	0.43972996753089	0	0	0	0	0.233146773495891	0	0	0	20.4251972552367	6.6829425168187	2.52480911727847	0	2.57346033024114	0	0	0	0
333000	1262000	8635	0	0	0.643058395356611	0	8.83211886111519	0	0	1.83284209733626	0	0	0	0.0617513065613597	0	0	0	0	0.279744193021194	0	0	0	21.8119606233544	0.547598530752689	2.7924947604148	0	0.98660355138553	0	0	0	0
341000	1262000	8636	0	0	0	0	8.01756280638893	0	0	1.27268510777503	0	0	0	0.0301746576280324	0	0	0	0	0	0	0	0	7.2112357015737	0.56975794943118	3.30365751008945	0	3.00724196662158	0	0	0	0
349000	1262000	8637	0	0	0	0	2.1751439647269	0	0	0.114451981900367	0	0	0	0.333655791570938	0	0	0	0	0	0	0	0	3.56078919858818	1.37024822851826	7.61615997564446	0	1.71971217155205	0	0	0	0
357000	1262000	8638	0	0	0	0	1.93173778196773	0	0	0.74327703564971	0	0	0	0	0	0	0	0	0	0	0	0	5.42814683508012	0.287374589325738	4.55220476055274	0	2.48211061990141	0	0	0	0
365000	1262000	8639	0	0	0	0	9.27117083655506	0	0	0	0	0	0	0.771991758330312	0	0	0	0	0	0	0	0	23.9352846236887	0	6.18095963711119	0	4.44482783418129	0	0	0	0
373000	1262000	8640	0	0.0211025174767925	0	0	1.80117879774849	0	0	0.440810166780432	0	0	0	1.98296331905924	0	0	0	0	0	0	0	0	18.2760101719377	0.348957953809981	6.97556459375481	0	3.95978916644174	0	0	0	0
381000	1262000	8641	0	0.0530829511541942	0	0	2.27792816886654	0	0	0.844401056501959	0	0	0	0.715085998494942	0	0	0	0	0	0	0	0	10.2917911472254	3.51876829249443	7.56955622480358	0	4.68044772665561	0	0	0	0
389000	1262000	8642	0	0	0	0	1.24314308239393	0	0	1.21040538567194	0	0	0	0.748020866971487	0	0	0	0	0	0	0	0	22.7278753984806	0.693164678001112	1.54755284648468	0	0.0189231753631017	0	0	0	0
397000	1262000	8643	0	0.0862577353503053	0	0	1.91964408742656	0	0	0.297608183193131	0	0	0	0.550715225984051	0	0	0	0	0	0	0	0	27.4143805326483	0.39835324877346	1.02919248849803	0	0.494676838512723	0	0	0	0
405000	1262000	8644	0	0	0	0	1.66413343115736	0	0	0.202723743849311	0	0	0	0.185617158795084	0	0	0	0	0.260600601965651	0	0	0	16.8186435485441	0.557056509470687	2.57266988561653	0	1.05907430398122	0	0	0	0
413000	1262000	8645	0	0	0	0	8.63785000745668	0	0	1.86594741274386	0	0	0	0.198609308543523	0	0	0	0	0.0449020656372136	0	0	0	15.0622477677722	0.6846516554341	5.14357525446607	0	0.215321713787858	0	0	0	0
421000	1262000	8646	0	0	0	0	54.6571165921803	0	0	5.51293241683044	0	0	0	29.0390877055353	0	0	0	0	0.524842872861455	0	0	0	0.0171544467842465	0.0491693089540321	21.549645537049	0	3.39874372934673	0	0	0	0
429000	1262000	8647	0	6.3899285139708	0	0	5.10939705948037	0	0	6.60048012157486	0	0	0	14.3615302994499	0	0	0	0	0	0	0	0	0	2.09499408152716	4.64067864333592	0	0	0	0	0	0
437000	1262000	8648	0	0	0	0	8.84164097051178	0	0	4.86266181318326	0	0	0	7.73192024212128	0	0	0	0	2.24212488879198	0	0	0	20.9692635562949	6.13587573611364	6.30344388152652	0	0	0	0	0	0
445000	1262000	8649	0	0	0	0	20.6693607429444	0	0	2.06289094821645	0.0332009003934155	0	0	6.46252429431089	0	0	0	0	0.837971440978479	0	0	0	2.11869164435253	3.76476536809333	12.8003091440813	0	0	0	0	0	0
453000	1262000	8650	0	0.353152067245593	0	0	22.6246132226831	0	0	1.28480460697368	0	0	0	5.71427599805495	0	0	0	0	0	0	0	0	0	2.05980435545094	6.91703323996703	0	0	0	0	0	0
461000	1262000	8651	0	0	0	0	13.8297965780484	0	0	3.3736709978468	0	0	0	1.11003676924093	0	0	0	0	0	0	0	0	6.56538932051472	0	6.63558895817941	0	0	0	0	0	0
469000	1262000	8652	0	0	0	0	3.34482093894364	0	0	0	0	0	0	0	0	0	0	0	0	0	0	0	0	13.0622229471777	1.78529512711313	0	0	0	0	0	0
-27000	1254000	8886	0	3.84284004562688	0	0	0	0	0	0	0	0	0.732819256985851	0	0	0	0	0	0	0	21.8637246300932	0	0	0	0	0	0	0	0	0	0
-19000	1254000	8887	0	0.0247869615072776	0.0629050879545491	0	0	0	0	0	0	0	0.218010751081865	0	0	0	0	0	0	0	0.821856637038543	0	0	0	0	0	0	0	0	0	0
-11000	1254000	8888	0	0	0	0	0	0	0	0	0	0	0	0	0	0	0	0	0	0	0	0	0	0	0	0	0	0	0	0	0
-3000	1254000	8889	0	0	0	0	0	0	0	0	0	0	0	0	0	0	0	0	0	0	0	0	0	0	0	0	0	0	0	0	0
5000	1254000	8890	0	0	0	0	0	0	0	0	0	0	0	0	0	0	0	0	0	0	0	0	0	0	0	0	0	0	0	0	0
13000	1254000	8891	0	0	5.536222961899	0	0	0	0	0	0	0	0	0	0	0	0	0	0	0	0.0524358365149611	0	0	0.181214194704874	0	0	0	0	0	0	0
21000	1254000	8892	0	0	0	0	0	0	0	0	0	0	0	0	0	0	0	0	0	0	0	0	0	0	0	0	0	0	0	0	0
29000	1254000	8893	0	0	0	0	0	0	0	0	0	0	0	0	0	0	0	0	0	0	0	0	0	0.313510056716011	0	0	0	0	0	0	0
37000	1254000	8894	0	0	0	0	0	0	0	0	0	0	0	0	0	0	0	0	0	0	0	0	0	0	0	0	0	0	0	0	0
45000	1254000	8895	0	0	0	0	0	0	0	0	0	0	0	0	0	0	0	0	0	0	0.0830509500962126	0	0	0	0	0	0	0	0	0	0
53000	1254000	8896	0	0.00634658694347686	0.338676154341487	0	0.170519756362818	0	0	0	0	0	17.2001394418287	0.017817200075157	0	0	0	0	0.490526405635224	0	27.5804594293396	0	0	1.37683095869234	0	0	0.0562822107890117	0	0	0	0.000539077895300288
61000	1254000	8897	0	0.0297606127858664	0.639876028610115	0	0.481485417263964	0	0	0	0	0	4.46305616115311	2.29699623929775	0	0	0	0.0646773023627507	0	0	4.41018068433227	0	0.410692908159671	18.0935473236135	0.534524095253294	0	6.59879914129075	0	0	0	0
69000	1254000	8898	0	0.302257714446573	0.125071407553531	0	0.0881540758074061	0	0	0	0	0	0.279465192824279	0.201952145467472	0	0	0	0	1.18388289708237	0	13.5657889377	0	9.28656364986028	12.9106524363716	1.38420380669045	0	0.251857528972807	0	0	0	0
77000	1254000	8899	0	0	0.0701183971246094	0	0.555328504824872	0	0	0	0	0	0.150299302352975	0.0261053109450371	0	0	0	0.0363966417497753	0.168597698920452	0	0.906510736068709	0	10.6082110003166	3.40640611764097	0.722187676055051	0	0.0196038842361843	0	0	0	0
85000	1254000	8900	0	0	0.432059027980448	0	0.455042761720179	0	0	0	0.17385347425086	0	0.160633575354983	0.105672240854724	0	0	0	0	0.706162149861417	0	1.04220976072068	0	31.1783955834501	1.55590913007766	0.0545511668350366	0	1.21743739839968	0	0	0	0
93000	1254000	8901	0	0.00234334590636354	0	0	1.71152937016353	0	0	0	0	0	0.0973196018946313	0	0	0	0	0.0171341949085962	0.0652191251330339	0	0.241611053539716	0	41.3615693060221	4.69188015012802	0.0604965292505546	0	0.0640401701893686	0	0	0	0
101000	1254000	8902	0	0.00963275195442438	0	0	1.9259144575361	0	0	0.144540654651516	0	0	0.0310167181982016	0.0927360347502438	0	0	0	0	0.208610266391185	0	1.30171423521236	0	23.0653356219853	1.09248341219924	1.91473562361975	0	1.83514478260822	0	0	0	0
109000	1254000	8903	0	0.000372741607143644	0	0	0.555057647528408	0	0	0	0.00184206462209567	0	0.0472859169474976	0	0	0	0	0	0.0861603509485033	0	0.140709022669193	0	19.1252815025529	4.40367822813726	2.09279092712251	0	1.53907055406188	0	0	0	0.0553517163276868
117000	1254000	8904	0	0	0	0	0.544343278154547	0	0	0	0	0	0	0.0831362953113856	0	0	0	0	0	0	0.11671632314288	0	10.4390585920653	0.416731241591855	0.943675373439635	0	3.89664952462801	0	0	0	0
125000	1254000	8905	0	0.317649973815594	0.0276732084320001	0	3.23940618017058	0	0	0	0	0	0.162392543519053	0.780235842102053	0	0	0	0	0.349240820572294	0	7.58906465300024	0	22.3050792285081	6.74915679349123	0.298958560593633	0	1.61805012489511	0	0	0	0
133000	1254000	8906	0	0.0040289005792232	0.471795054454648	0	0.249195196401173	0	0	0.141240841249623	0	0	0.013792729738406	1.2100985339212	0	0	0	0	2.01904902443307	0	4.40357358747203	0	19.9881751466872	6.14489805769222	0.300152913210317	0	1.74247514206974	0	0	0	0.00538538440848247
141000	1254000	8907	0	0.00994596270558015	0	0	0.698170845473792	0	0	2.74848314838601	0	0	0.057379976287186	0.972514706574622	0	0	0	0	3.06333644035126	0	7.82840237322804	0	29.6667644813665	12.1212912804117	0.15912731509629	0	1.06055051168884	0	0	0	0
149000	1254000	8908	0	1.40483773520928	0	0	0.137961312401866	0	0	0	0	0	0.0872304386170793	0	0	0	0	0.0406621809587935	0.277319204086464	0	1.2757500630611	0	21.7433841150929	0.811411509825546	0	0	0.196782818790923	0	0	0	0.119323857659945
157000	1254000	8909	0	3.89428442951405	0.466993214867408	0	6.17525846284652	0	0	2.48513757563487	0	0	0.453388520371357	1.49192952255804	0	0	0	0.406213865247162	1.89092150602149	0	0.139774403290402	0	38.2283201980499	4.21940478984743	1.42571009418209	0	0.363831593681401	0	0	0	0
165000	1254000	8910	0	0.0169076294665737	0.26190176286039	0	0.395653275978557	0	0	0.598421759449924	0	0	0.0993559852125574	0.0731599727145636	0	0	0	0.0417133239198131	2.21548937210326	0	0.645479709666761	0	30.6145084932799	1.44298734820521	1.15019295769566	0	5.87481418868937	0	0	0	0
173000	1254000	8911	0	0.79013168659687	0	0	0.134926408043638	0	0	0.873009539518908	0	0	0	0.0541292802722314	0	0	0	0	0	0	0	0	9.70018111746133	0.264604835281357	0.00398453139171276	0	2.58571911844256	0	0	0	0
181000	1254000	8912	0	0	0	0	0.881222929653988	0	0	2.58614508399932	0	0	0.0987204068763451	0	0	0	0	0	0	0	0	0	14.9273200091536	0.640463035371369	0.0302938204385983	0	3.29960878932499	0	0	0	0
189000	1254000	8913	0	0	0	0	0.341057501982089	0	0	2.56896343815415	0	0	0	0.0458067932675222	0	0	0	0	0	0	0	0	25.0836917581697	0.769489838888514	0.0190202512353492	0	2.90069737431527	0	0	0	0
197000	1254000	8914	0	0.0563783052366219	0.0440869151862293	0	0.261833706082904	0	0	2.40123938791083	0	0	0.782718761437573	1.21441346011874	0	0	0	0	0	0	0.00127189113015857	0	11.8083065073533	0.347703597166146	0.816298812268847	0	4.62422586373728	0	0	0	0
205000	1254000	8915	0	0.605845009466027	0	0	9.62559948442603	0	0	7.98745398337056	0	0	1.08754787885866	2.43651541665326	0	0	0	0	0.116587696181584	0	0	0	2.93343216709127	20.6864508276981	1.99800010842113	0	8.26700639512637	0	0	0	0
213000	1254000	8916	0	0.106299323000925	0.553828453760176	0	1.4534613228275	0	0	1.04995890752896	0	0	0.236363471761875	1.68515767783147	0	0	0	0	1.52636282569091	0	2.15504638957627	0	7.62787105191092	9.68402026015514	3.73991262331782	0	4.37461582532069	0	0	0	0
221000	1254000	8917	0	0.690152098462587	0.559039861256313	0	23.3508817354011	0	0	2.3249811459482	0	0	0	2.41478499367596	0	0	0	0	3.45912277985684	0	2.00895947481669	0	20.9714986967337	9.91071652485785	1.19988591105753	0	5.78602284480514	0	0	0	0
229000	1254000	8918	0	0.932001282679477	0	0	27.0777493059599	0	0	2.74197268171226	0	0	0.944869908311582	3.76735188495406	0	0	0	0	4.02957594900377	0	0.110090685306181	0	133.789897710325	0.14412232892226	4.37132964112922	0	1.48102167083806	0	0	0	0
237000	1254000	8919	0	0.141837751256598	0	0	10.0597466962067	0	0	2.98869869893132	0	0	0.360804500599176	1.2697599151142	0	0	0	0	0.241045439866512	0	0	0	7.51820734613248	6.29576277684197	4.9141183899265	0	6.74221846781088	0	0	0	0
245000	1254000	8920	0	0.818281585634746	1.8884553457582	0	11.1428598815323	0	0	0.263216811805814	0	0	0.713243705104891	3.01174889086285	0	0	0	0	3.33428024449145	0	0	0	57.9195369641085	17.3138511025696	4.21698166638555	0	8.00492472741065	0	0	0	0
253000	1254000	8921	0	1.3415975671951	4.77521534558768	0	23.2934030557006	0	0	2.94714208312172	0	0	0.0165067804636689	3.02289069107225	0	0	0	0	3.22702597914647	0	0	0	16.4979613941412	4.46160980118426	2.93962890194855	0	6.8516722243978	0	0	0	0
261000	1254000	8922	0	1.81323798309909	0.335919878088861	0	22.539153858845	0	0	3.44800613886098	0	0	0	2.09097246240374	0	0	0	0	2.29018486339194	0	0	0	44.4039836324981	4.05992494134128	6.53324487207004	0	3.66568871936356	0	0	0	0
269000	1254000	8923	0	0.240423657976041	0.345272729759392	0	46.9971749459262	0	0	2.53850728232075	0	0	0	3.45184826184657	0	0	0	0	6.14074922057585	0	0	0	123.232005970074	2.6842085859513	0.861906328303174	0	5.0631433549723	0	0	0	0
277000	1254000	8924	0	0.357939865911082	0.17966934843423	0	16.3334331633366	0	0	4.84069334184382	0	0	0	2.02815052221662	0	0	0	0	0.620888787084552	0	0	0	13.8655524070998	0.130869796923747	7.42858736297309	0	6.12102211809615	0	0	0	0
285000	1254000	8925	0	0.465452370614443	0	0	8.78320303750886	0	0	2.25288019015086	0	0	0.0484984895892673	3.09778215105589	0	0	0	0	0.158738920927149	0	0	0	15.519904034652	0.307364098471275	6.84682946092892	0	7.93350008584355	0	0	0	0
293000	1254000	8926	0	0.0366679703284407	0	0	8.72449325479943	0	0	0	0	0	0	5.52648295924685	0	0	0	0	0.453994612474102	0	0	0	21.3411871664031	1.41421879574446	2.98417624722314	0	9.25295593765209	0	0	0	0
301000	1254000	8927	0.325673552301201	0.162217414737962	0.434720963933965	0	15.1394256157969	0	0	3.15000040426112	0	0	0	1.61308179807868	0	0	0	0	0.339952714856739	0	0	0	5.9943740665997	5.0021912578084	2.19772075415794	0	1.28651143251885	0	0	0	0.0974157004062555
309000	1254000	8928	0.192392914355754	0.595830659901344	0	0	16.6424660011445	0	0	25.304925792192	0	0	0	0.946136340861525	0	0	0	0	0.22598501330021	0	0	0	7.50573229572043	6.02232656299845	3.65806755240603	0	1.623323847328	0	0	0	0
317000	1254000	8929	0	0	0	0	4.38058601213496	0	0	0.0763578699964401	0	0	0	1.34529548728831	0	0	0	0	0.0620463754915563	0	0.0998973941107646	0	9.82726222457407	3.09040803204284	4.08705431245225	0	5.08590656652994	0	0	0	0
325000	1254000	8930	0.185352951015434	0.11215218910981	0	0	1.83182595788766	0	0	0.455013588061324	0.122066527178573	0	0	0.0740220465096865	0	0	0	0	0	0	0	0	7.50156006984126	3.42813267543203	0.566929229636174	0	4.92741732344615	0	0	0	0
333000	1254000	8931	0.19618440142932	0	0	0	7.57038601371242	0	0	0.934724969254691	0	0	0	1.74113397196733	0	0	0	0	0	0	0	0	7.88129945830949	1.7567199690645	2.21478687201888	0	3.8478128599372	0	0	0	0
341000	1254000	8932	0	0.0284254405112157	0	0	4.20353285273388	0	0	0.365656848757042	0	0	0	0.822563303155598	0	0	0	0	0	0	0	0	14.7189925176068	1.39529946839824	15.9873715814275	0	4.84951768686115	0	0	0	0
349000	1254000	8933	0	0	0	0	13.9009781331295	0	0	0.717006497134351	0	0	0	1.03594925633057	0	0	0	0	0.233255268595874	0	0	0	20.513409434034	0.867299954192882	16.4854549590767	0	5.66686464261795	0	0	0	0
357000	1254000	8934	0	0.0700327858285573	0	0	7.75734731975554	0	0	2.1932773934223	0	0	0	2.04004560017014	0	0	0	0	0	0	0	0	2.85572396893578	1.14622065624291	11.7828111594149	0	3.08058363068195	0	0	0	0
365000	1254000	8935	0	0	0	0	1.9112743140385	0	0	0.661096229897139	0	0	0	0.592487571374974	0	0	0	0	0	0	0	0	0	0	7.73987385428974	0	8.7178769752055	0	0	0	0
373000	1254000	8936	0.00256804874003398	0.0281103719831987	0	0	9.13614774963943	0	0	4.57649773753319	0	0	0	1.45763604297037	0	0	0	0	0	0	0	0	4.31649227654872	0	16.2385186940449	0	5.75027986109858	0	0	0	0
381000	1254000	8937	0	0	0	0	4.0846478459261	0	0	0.971045563056939	0	0	0	1.3630675105377	0	0	0	0	0	0	0	0	0	0.320626005419254	14.7653882089139	0	3.33607063216822	0	0	0	0
389000	1254000	8938	0	0	0	0	9.51247362990731	0	0	0.468750143261091	0	0	0	0.93799481764919	0	0	0	0	0	0	0	0	0	0	12.6114733145853	0	1.2510744988274	0	0	0	0
397000	1254000	8939	0	0	0	0	15.0062250098939	0	0	3.93551797421183	0	0	0	3.24985097483264	0	0	0	0	0	0	0	0	1.73903796066475	2.51745682948272	16.8492883179466	0	6.2498967516152	0	0	0	0
405000	1254000	8940	0	0	0	0	27.0885681550283	0	0	4.76360751521419	0	0	0	2.1781191587372	0	0	0	0	0	0	0	0	17.4865498101428	11.6694268846413	19.315790867348	0	5.46654071405667	0	0	0	0
413000	1254000	8941	0	0	0	0	26.5541392589886	0	0	9.01820944515236	0	0	0	6.52840932596685	0	0	0	0	0.761752820074027	0	0	0	3.29748818855231	0.207715989761026	11.2884157937831	0	0.501847846762015	0	0	0	0
421000	1254000	8942	0	0.116878194037178	0	0	37.5543076485741	0	0	24.0599550796874	0	0	0	6.06770326796167	0	0	0	0	2.5770175542639	0	0	0	0	0.870985791719897	9.54102648698732	0	1.23311865046787	0	0	0	0
429000	1254000	8943	0	0	0	0	17.750304492893	0	0	2.60720242143447	0	0	0	9.18382047338593	0	0	0	0	3.51067600898885	0	0	0	0	0.212580115644996	10.6264681270024	0	0.315504293133791	0	0	0	0
437000	1254000	8944	0	0	0	0	12.576220819679	0	0	14.0182676899833	0	0	0	6.54550263240379	0	0	0	0	0	0	0	0	0.739199654559095	5.55612480106197	11.2645073232032	0	0	0	0	0	0
445000	1254000	8945	0	0	0	0	2.37023136578634	0	0	0	0	0	0	8.34467381486428	0	0	0	0	0	0	0	0	0	0	15.375259328346	0	0	0	0	0	0
-27000	1246000	9182	0	7.04065927394517	0	0	0	0	0	0	0	0	0	0	0	0	0	0	0	0	3.8926448682901	0	0	0.243283230811818	0	0	0	0	0	0	0
-19000	1246000	9183	0	0	0.0024813760223027	0	0	0	0	0	0	0	0	0	0	0	0	0	0	0	0.358576717995635	0	0	0	0	0	0	0	0	0	0
-11000	1246000	9184	0	0	0	0	0	0	0	0	0	0	0	0	0	0	0	0	0	0	0	0	0	0	0	0	0	0	0	0	0
-3000	1246000	9185	0	0	0	0	0	0	0	0	0	0	0	0	0	0	0	0	0	0	0	0	0	0	0	0	0	0	0	0	0
5000	1246000	9186	0	0	0	0	0	0	0	0	0	0	0	0	0	0	0	0	0	0	0	0	0	0	0	0	0	0	0	0	0
13000	1246000	9187	0	0	0	0	0	0	0	0	0	0	0	0	0	0	0	0	0	0	0	0	0	0	0	0	0	0	0	0	0
21000	1246000	9188	0	0	0	0	0	0	0	0	0	0	0	0	0	0	0	0	0	0	0.282059034287432	0	0	0.234633960179659	0	0	0	0	0	0	0
29000	1246000	9189	0	0	0	0	0	0	0	0	0	0	0	0	0	0	0	0	0	0	0	0	0	0	0	0	0	0	0	0	0
37000	1246000	9190	0	0	0	0	0	0	0	0	0	0	0	0	0	0	0	0	0	0	0	0	0	0	0	0	0	0	0	0	0
45000	1246000	9191	0	0	0	0	0	0	0	0	0	0	0	0	0	0	0	0	0	0	2.63190450586336	0	0	0.0264614956289478	0	0	0	0	0	0	0
53000	1246000	9192	0	1.23617178402396	0.819272899169028	0	6.92176445936609	0	0	0	0	0	1.32737729736955	0	0	0	0	0.111168258304539	0.544034028147955	0	17.0780488967184	0	0	4.0665337420093	0	0	0	0	0	0	0
61000	1246000	9193	0	0.182532147427236	2.6218609722028	0	0.490800976320229	0	0	0	0	0	4.70210748183785	1.11811039142868	0	0	0	0	0.154398272178648	0	4.24031112878435	0	8.09119040765824	2.60358453007223	0.0240384683588096	0	0.13924136815866	0	0	0	0
69000	1246000	9194	0	0.00213336460778648	0.243996793166665	0	0.414788303893088	0	0	0	0	0	1.0312871478348	0.199881341887506	0	0	0	0	1.16609061108703	0	0.259843086504714	0	8.23984677705139	2.71317437046585	0.281207950678633	0	1.69191647656021	0	0	0	0
77000	1246000	9195	0	0.0628624630848917	0.35292696618538	0	1.03026460661943	0	0	0	0	0	0.732585097277966	0.546151841795562	0	0	0	0	0.00723844459225407	0	0.117539080389502	0	16.4037424399959	2.02470127965216	0.533549133799635	0	0.931573094804822	0	0	0	0
85000	1246000	9196	0	0.0288806435006069	0	0	0.00234767242663762	0	0	0	0	0	0.0288806435006069	0	0	0	0	0	0	0	0	0	13.779375507472	0.240604382154198	0.0201759905017122	0	0.0618570059724661	0	0	0	0
93000	1246000	9197	0	0	0	0	3.47298969304037	0	0	0	0	0	0.118541042197232	0	0	0	0	0	0	0	0.215220344565631	0	26.3024686687944	2.40903922900826	0.608928464347018	0	0.901919586687396	0	0	0	0
101000	1246000	9198	0	0	0.763408171091673	0	5.55382516303667	0	0	0	0	0	0.055238894762402	0.134279966838196	0	0	0	0	0.204616865024049	0	2.14062154473801	0	15.1096146110344	15.4651552803638	0.389922203104133	0	6.1264856540255	0	0	0	0
109000	1246000	9199	0	0	0	0	1.40748102382826	0	0	0	0	0	0	0.224092186195027	0	0	0	0	0.189379927644396	0	1.74691351218722	0	25.0319900211344	4.35891124270059	1.17980050842201	0	3.43391599545498	0	0	0	0
117000	1246000	9200	0	0.295470315532916	0	0	2.61168659499305	0	0	0	0	0	0	0	0	0	0	0	0	0	1.19474659828455	0	11.8120831921719	14.4525281954366	1.36300098632523	0	1.2887072125867	0	0	0	0
125000	1246000	9201	0	0.0934962549384041	0.531326247010017	0	2.02850939394371	0	0	0	0	0	0.0720137985514989	0	0	0	0	0	0.0921309679322079	0	0.477624586093477	0	22.0000294123182	4.08945151966879	3.32285184779166	0	2.90490668110914	0	0	0	0.0010087723403702
133000	1246000	9202	0	0.0520993678906868	0.0540117799884022	0	0.765575096669932	0	0	0	0	0	0.226912866517991	1.82361066660486	0	0	0	0	0.0318584522839891	0	0.89484457106651	0	22.4679609792211	2.63763480726328	7.17187691292251	0	0.500634012567565	0	0	0	0
141000	1246000	9203	0	0.050089141436668	0.163298884353644	0	0.0779153097706206	0	0	5.61898588583561	0	0	0.819218476765729	0	0	0	0	0	0	0	2.78846867152639	0	19.8329855358011	1.08005846457921	2.20419319933034	0	7.91892266117318	0	0	0	0
149000	1246000	9204	0	0.0641353350623944	0.62195502467033	0	0.0405829486599101	0	0	1.48334919770023	0	0	1.15011456064947	0.252713174393305	0	0	0	0	0.70804402414803	0	0.735069105513642	0	5.85947334537854	1.31332625897917	0.41074518817388	0	4.49946010087919	0	0	0	0
157000	1246000	9205	0	0.310172018010806	0.378447844428917	0	5.60121455353779	0	0	8.29527522626802	0	0	0	5.32917431197918	0	0	0	0.23240604557103	4.27218236809108	0	2.11656152660127	0	1.18696826506675	0.00577606220875614	5.89347003181778	0	3.09993619433012	0	0	0	0
165000	1246000	9206	0	0.256235139718743	0.105207674879794	0	6.26906804947016	0	0	1.24149575326536	0	0	0.288052715660362	0.812295589988091	0	0	0	0.239468663726793	1.34668596757635	0	0.651998061559483	0	2.81925097485212	5.65885231324978	0.0259964644535351	0	1.74436482417518	0	0	0	0
173000	1246000	9207	0	0	0.0842821216093028	0	0	0	0	2.43462528443625	0	0	0.0358215192479957	0.0436579765133137	0	0	0	0	0.0465094150508836	0	0.140339963050212	0	0.00385407264042611	2.61872859741656	0.390090487249797	0	10.1792950369545	0	0	0	0
181000	1246000	9208	0	0	0	0	0.709958935571439	0	0	1.40848839661053	0	0	0.0422621818037204	0	0	0	0	0	0	0	0	0	3.24363585438409	8.49137353746858	0.573282311980823	0	5.01251545847758	0	0	0	0
189000	1246000	9209	0	0.0209807742837837	0	0	11.7630070449108	0	0	0.674435565387673	0	0	0	0	0	0	0	0	0	0	0	0	2.40439669814759	3.02777487111925	0.483063094032378	0	4.36278327387897	0	0	0	0
197000	1246000	9210	0	1.54561691154619	0.178830129144157	0	6.10297141919904	0	0	17.8744746162114	0	0	0.0619921044032973	0.897434059849642	0	0	0	0	0.375918715904326	0	0.0257937878809359	0	22.4833170301435	2.85849168777796	0.765050580416331	0	2.23048064752451	0	0	0	0
205000	1246000	9211	0	4.08333094057779	0.652243874003796	0	1.38170711220757	0	0	5.67857120647931	0	0	0.665218847162318	1.39560014612606	0	0	0	0	0	0	0	0	1.43018409089016	3.1245907829039	1.87344033992023	0	14.4592755630352	0	0	0	0
213000	1246000	9212	0	1.61397798462398	0	0	5.12833525433515	0	0	7.38689728401932	0	0	0	0.668832992042195	0	0	0	0	0.539415631102385	0	0.0640937199423751	0	4.48840081967416	2.33786098110757	2.46743592742839	0	5.49187439982256	0	0	0	0
221000	1246000	9213	0	0.702420163226406	0	0	2.66499333437629	0	0	8.73994043261606	0	0	0	0.0981788051526116	0	0	0	0	0.170933953343013	0	0.158752774045183	0	18.7308091940429	5.28095054004891	0.851812517906253	0	5.36130000923188	0	0	0	0
229000	1246000	9214	0	1.36677127007068	0.817811412225889	0	14.8083327578186	0	0	2.12088952711565	0	0	0	5.27695217540278	0	0	0	0	0.91245779359602	0	0.469457989160464	0	14.4514187849808	4.53624904513447	1.93859170180114	0	6.347919331224	0	0	0	0
237000	1246000	9215	0	0.0611943115602848	0.306743982202926	0	24.6702865075797	0	0	4.04150239509762	0	0	0.238539761000278	4.35635777071266	0	0	0	0.0234774108915547	2.32342891120853	0	1.22088835664102	0	6.06403022714408	2.99168850890064	1.1976372698476	0	11.3863400584846	0	0	0	0
245000	1246000	9216	0	0.893742191219535	0.724259956595114	0	34.1613800492654	0	0	0.200468946043599	0	0	0.148051395967806	7.30037055047657	0	0	0	0.151551520696577	2.4954482157963	0	0	0	57.4856179781107	6.64484252540036	6.60307023337694	0	4.53365326712538	0	0	0	0
253000	1246000	9217	0	2.94679352252998	1.11851663971745	0	32.2812392645393	0	0	7.63147790415178	0	0	0	1.4953239607657	0	0	0	0	5.07349671923413	0	0	0	25.0434906806907	8.40148909498384	1.09187820793612	0	0.0816481204146825	0	0	0	0
261000	1246000	9218	0.0186678423155383	0.201845445900666	0	0	12.4951617554778	0	0	3.63532164572663	0	0	0	1.19044165259769	0	0	0	0	0.150301413498915	0	0	0	38.8780188114547	2.16534244135539	9.69366610387296	0	4.44698691075837	0	0	0	0
269000	1246000	9219	0	0.112178498344396	0	0	18.252044264336	0	0	8.34240604364128	0	0	1.20218487607476	0.511094407876039	0	0	0	0.0782873059706191	2.60116604338105	0	0	0	38.2027109969992	0	6.79591963463614	0	10.0208008606124	0	0	0	0.112602819544863
277000	1246000	9220	0.0337847907135952	0	0	0	8.28611620972928	0	0	0.378571264692081	0	0	0	1.43158314359437	0	0	0	0	0	0	0	0	8.65049053652127	0.836295873461411	9.58464586250397	0	9.41108000998419	0	0	0	0
285000	1246000	9221	0	0	0	0	9.60305699092222	0	0	1.38728146789359	0	0	0	1.9071576211221	0	0	0	0	0.228516309402344	0	0	0	0	1.30904293218825	7.82741219608973	0	4.57114443549548	0	0	0	0
293000	1246000	9222	0	0	0	0	2.80331834835212	0	0	3.99621278946917	0	0	0	0.471919163239117	0	0	0	0	0	0	0	0	0.232150498138866	0.892845319247886	6.04270749934131	0	11.6342547801601	0	0	0	0
301000	1246000	9223	0.0027153275538143	0	0	0	3.21356652357917	0	0	4.16613874573435	0	0	0	0.26369960336995	0	0	0	0	3.08784204448592	0	0	0	0.460279776509607	0.677580056667104	1.06583595179125	0	3.63311819230687	0	0	0.0241891645691948	0
309000	1246000	9224	0.00323285604247113	0.0302105576242737	0	0	2.61475651847974	0	0	1.5865558988595	0	0	0	0.32947092692517	0	0	0	0	0	0	0	0	2.13399724193415	2.92298713175919	5.93315765144044	0	5.36009164408126	0	0	0	0
317000	1246000	9225	0	0.189944225421648	0	0	1.8463322555271	0	0	0	0	0	0	0.763861456066529	0	0	0	0	0	0	0	0	21.1711301943337	14.8784989962159	9.2080620880508	0	2.06837911074732	0	0	0	0
325000	1246000	9226	0.320421433496416	0	0	0	8.81854741822143	0	0	3.09058339424864	0	0	0	0.560027112410143	0	0	0	0	0	0	0	0	39.18126549428	7.95505413145699	10.2359381591018	0	9.851188623487	0	0	0	0.0140626217099269
333000	1246000	9227	0	0	0	0	12.9116942170563	0	0	4.41255358450424	0	0	0	2.04595157030937	0	0	0	0	0.117044298611677	0	0	0	2.22274216582696	4.00114903225009	8.12041087023238	0	8.35578651794023	0	0	0	0
341000	1246000	9228	0	0.686796884090401	0	0	12.1549515526252	0	0	3.14853531333604	0	0	0	1.31945222381341	0	0	0	0	0.31377331685955	0	0	0	17.2490327588963	0.747620661736545	10.9892399023306	0	9.04305236704762	0	0	0	0
349000	1246000	9229	0	0.290984359725246	0	0	7.92504532920634	0	0	0.357798846448773	0	0	0	0.672022610613875	0	0	0	0	0.233886306106506	0	0	0	19.9827412979438	1.38914084137142	18.4609331168142	0	3.59208926970518	0	0	0	0
357000	1246000	9230	0	0	0	0	5.36520604362454	0	0	1.98702505307561	0	0	0	0.524883992089707	0	0	0	0	0	0	0	0	13.0447632527507	3.11540027632892	14.0236227296513	0	0.530544709625105	0	0	0	0
365000	1246000	9231	0	0	0	0	3.23262771058793	0	0	0.398931646656565	0	0	0	1.78874135229033	0	0	0	0	0	0	0	0	5.95483291559048	0	13.9746577907146	0	6.2366223287658	0	0	0	0
373000	1246000	9232	0	0.155326615638259	0	0	5.76776861963519	0	0	1.26986863637378	0	0	0	4.23234918898778	0	0	0	0	0	0	0	0	2.4803868858687	0	12.5042852948238	0	5.33662385995838	0	0	0	0
381000	1246000	9233	0	0	0	0	21.3055369825567	0	0	2.4450189337899	0	0	0	7.96115228460643	0	0	0	0	0	0	0	0	0.164083077783777	0	33.1518003974202	0	15.0215389108854	0	0	0	0
389000	1246000	9234	0	0	0	0	12.1154520802424	0	0	1.04766490772669	0	0	0	8.88337073778531	0	0	0	0	0	0	0	0	2.65183199798291	0	15.539623177743	0	17.4900182847622	0	0	0	0
397000	1246000	9235	0	0	0	0	9.33148882444371	0	0	3.72032432475604	0	0	0	6.55332902424802	0	0	0	0	0	0	0	0	0	0	16.538870069345	0	8.30355014551564	0	0	0	0
405000	1246000	9236	0	0	0	0	12.8936861123231	0	0	4.91832623229469	0	0	0	6.4078042591525	0	0	0	0	0.938899899331167	0	0	0	3.60633107416925	1.30457462361318	7.9599452609583	0	0.188449335791759	0	0	0	0
413000	1246000	9237	0	0.0357446382290155	0	0	29.6245653833621	0	0	10.3576388758067	0	0	0	5.14800017886522	0	0	0	0	4.14990067793774	0	0	0	3.61351251057772	1.22187476133855	10.5638920626228	0	1.89533660354259	0	0	0	0
421000	1246000	9238	0	0.792696828836405	0	0	34.4518387444737	0	0	17.9656896115837	0	0	0	3.82588023607604	0	0	0	0	2.43851466055358	0	0	0	0	0	10.1130087224202	0	0.465288901193788	0	0	0	0
429000	1246000	9239	0	1.88603498136812	0	0	8.64164763742581	0	0	13.3676528632843	0	0	0	5.53575355402643	0	0	0	0	0	0	0	0	0	0	8.17374729685359	0	0	0	0	0	0
-27000	1238000	9478	0	0.9597329478986	0.861491928916107	0	0	0	0	0	0	0	0	0	0	0	0	4.4346119876494	0	0	64.4821625811848	0	0	1.33944923050161	0	0	0	0	0	0	0
-19000	1238000	9479	0	0	0.0617436355424483	0	0	0	0	0	0	0	0.24633504263792	0	0	0	0	0.0617436355424483	0	0	0	0	0	0	0	0	0	0	0	0	0
-11000	1238000	9480	0	0.28278490191289	0	0	0	0	0	0	0	0	0.327429528385954	0	0	0	0	0	0	0	0.0243044579750862	0	0	0	0	0	0	0	0	0	0
-3000	1238000	9481	0	0	0	0	0	0	0	0	0	0	0	0	0	0	0	0	0	0	0	0	0	0	0	0	0	0	0	0	0
5000	1238000	9482	0	0	0	0	0	0	0	0	0	0	0	0	0	0	0	0	0	0	0	0	0	0	0	0	0	0	0	0	0
13000	1238000	9483	0	0.0621299258821994	0.0621299258821994	0	0	0	0	0	0	0	0	0	0	0	0	0	0	0	0.458723198582225	0	0	0	0	0	0	0	0	0	0
21000	1238000	9484	0	0	0	0	0	0	0	0	0	0	0	0	0	0	0	0	0	0	0.00442475662359855	0	0	0	0	0	0	0	0	0	0
29000	1238000	9485	0	0	0	0	0	0	0	0	0	0	0	0	0	0	0	0	0	0	0	0	0	0	0	0	0	0	0	0	0
37000	1238000	9486	0	0	0	0	0	0	0	0	0	0	0	0	0	0	0	0	0	0	0	0	0	0	0	0	0	0	0	0	0
45000	1238000	9487	0	0.01039149486047	0.0602835542054308	0	0	0	0	0	0	0	0.242279218773123	0	0	0	0	0	0	0	1.36969634692697	0	0	0.283016847847992	0	0	0	0	0	0	0
53000	1238000	9488	0	0.0453784465649686	2.20536758826696	0	9.55941066699348	0	0	0	0	0	1.74978963379119	0	0	0	0	0.0149437966624457	1.54451968363187	0	12.446467956682	0	0.0447752814802739	7.68986671480564	0.975342753000918	0	0.00772031878936977	0	0	0	0
61000	1238000	9489	0	6.51823838806563	4.04982329496191	0	0.891009093631738	0	0	0	0	0	2.72718574273033	0.0442575055456814	0	0	0	0.0316876260030525	0.380618414266395	0	10.781347862555	0	3.10874100580959	4.88661423765549	0.161170486410836	0	0.00861528004163454	0	0	0	0
69000	1238000	9490	0	0.127098040654366	0.0241936170865306	0	0.4696573731315	0	0	0	0	0	0.0208055144258251	0.0515150298645027	0	0	0	0.00760073894529334	0.493497103515581	0	2.0259391180626	0	2.23460303060394	1.53785823064258	4.39943026857769	0	0.116953844633517	0	0	0	0
77000	1238000	9491	0	0	0.0561932153263906	0	0.402069558797911	0	0	0	0	0	0.131114719199209	0	0	0	0	0	0.174569803371201	0	0.335942708246206	0	2.11166643383104	0.967104121148248	0.358649523167821	0	0.556751700940006	0	0	0	0
85000	1238000	9492	0	0.0133225701372302	0.335339004556258	0	0.0724459757271611	0	0	0	0	0	0.0287095086262242	0	0	0	0	0	0.0283992025307628	0	0.224480363300527	0	2.92702807815387	1.2569811231307	0.0312259083779809	0	0.436221766870868	0	0	0	0
93000	1238000	9493	0	0.024084156132416	0.721576312672704	0	1.01842296274419	0	0	0	0	0	0	0.0159132035524982	0	0	0	0	0	0	0.57025804858692	0	3.91785861255249	2.90192856247785	0.859924981022604	0	3.5558584896943	0	0	0	0
101000	1238000	9494	0	0	0.3533383100652	0	2.19596777502129	0	0	0	0	0	0	0.370754663261633	0	0	0	0	0.129336279230001	0	0.594285024338503	0	21.0787759170054	23.4769628570066	5.6565198041251	0	4.25189123302769	0	0	0	0
109000	1238000	9495	0	0.743244096505217	0.0252819698771446	0	0.836283069063515	0	0	0	0	0	0	0.0832913182021426	0	0	0	0	0.0204089408433881	0	0.816271843369015	0	44.7400429499933	10.7500353160036	1.2229456445678	0	0.906178867982879	0	0	0	0
117000	1238000	9496	0	0.00934914669172959	0	0	3.35938103682165	0	0	0	0	0	0.0259162799355032	0	0	0	0	0	0.0046340921769522	0	0.596937731797661	0	16.0036833841205	4.401542765704	0	0	0	0	0	0	0
125000	1238000	9497	0	0.00722646753578365	0.137864319827774	0	1.73719133420125	0	0	1.31293981831362	0	0	0	0.149336002518323	0	0	0	0	0.330514198718929	0	3.25020208921244	0	35.6943102629647	13.4290099630967	0.744750952049131	0	1.31784710251392	0	0	0	0
133000	1238000	9498	4.25883693424843e-05	1.17744176776318	0	0	1.43337963260719	0	0	0.931971674125216	0	0	0.00728312994216763	0	0	0	0	0.176394894753207	0.0395780293629702	0	2.67182837565445	0	11.2695610351497	4.88395641533882	0	0	0.565570860987114	0	0	0	0
141000	1238000	9499	0	0	1.61128335998608	0	1.1006420912732	0	0	0	0	0	0.0691540883006966	2.93775481313582	0	0	0	0.643521439448285	0	0	9.91277472262127	0	35.9423443491114	6.49457858672252	0.023295507839459	0	0.670853280803926	0	0	0	0.000361978220746151
149000	1238000	9500	0	0	0.0672342110986252	0	0	0	0	0	0	0	0	0	0	0	0	0	0	0	1.38251880203339	0	20.2875725205586	0.109313092793593	0	0	3.77609951761828	0	0	0	0
157000	1238000	9501	0	0	0	0	0	0	0	0	0	0	0.956552115859199	0	0	0	0	0	15.7285578845069	0	0	0	0	0	0	0	0.0382340150442298	0	0	0	0
165000	1238000	9502	0	0.235403554692801	1.07079242372035	0	0.555645847921861	0	0	0	0	0	0.245008116425833	0	0	0	0	0.384325842276925	19.2887070285416	0	1.46436264974239	0	0	1.33901211321367	0	0	3.13103210558444	0	0	0	0.105214338565766
173000	1238000	9503	0	0.376869622209416	0	0	5.13466808019165	0	0	1.54118929553542	0	0	0.374659522546617	1.23532975324238	0	0	0	0	2.60909762380365	0	0.183629034305262	0	0	9.9516303527633	2.8130541115038	0	11.041081186591	0	0	0	0
181000	1238000	9504	0	0.468705866267552	0	0	3.43762972510231	0	0	4.45767448363682	0	0	0.552565206782446	2.88847012196545	0	0	0	0	1.03017877726579	0	0	0	12.0421582411792	16.4396834635096	4.11772337560389	0	5.93259312336248	0	0	0	0
189000	1238000	9505	0	0	0.807384323602408	0	4.03519110538608	0	0	9.48806682674282	0	0	0	3.96264935770521	0	0	0	0	1.42118574143599	0	0.36611870508352	0	2.33647701512761	0.879219333058509	12.0061290824495	0	4.39166288577677	0	0	0	0
197000	1238000	9506	0	0.175423505302588	0.0741725286748082	0	3.874619112024	0	0	3.93646308503354	0	0	0.284632811053822	1.05514950430087	0	0	0	0	1.96817169815988	0	0	0	12.4409195517811	1.17713694261973	6.19959784070073	0	4.63233091791828	0	0	0	0.162950589190248
205000	1238000	9507	0	1.38243097556114	0.267515222057705	0	6.99620841531885	0	0	0.598593841457742	0	0	0.122909729085586	0.312657255819054	0	0	0	0.0139294761060117	0.176453363336692	0	0.254966920375794	0	6.07717101945266	6.44223550269086	3.45769932987135	0	3.38165675125055	0	0	0	0.00113111709146468
213000	1238000	9508	0	0.250980669049725	0.936553280794535	0	2.92197111206303	0	0	1.51871061351424	0	0	1.46515890176113	0.033796277574317	0	0	0	0	1.02890235515799	0	0.0411975928499979	0	11.2325029860493	0.865395222299918	1.50773008826106	0	4.82415205365335	0	0	0	0
221000	1238000	9509	0	0	0.453962406737522	0	2.16715894021334	0	0	3.87613457762545	0	0	0.00828010307256427	0.0352935236281594	0	0	0	0.0740209728546853	0.999937923333699	0	0.29946943612139	0	33.4029600153945	4.73413847925841	0.384376238757967	0	0.803652291096759	0	0	0	0
229000	1238000	9510	0	0	0.301598152380645	0	13.3050800968697	0	0	0.41578542156526	0	0	1.77720924770726	1.40224290110918	0	0	0	0.146113023189089	13.4952505569859	0	26.3159067634697	0	12.543203933651	10.3267700278752	1.48074978674687	0	1.9022547740034	0	0	0	0
237000	1238000	9511	0	0.495207676590292	2.2917017415365	0	13.0410199901967	0	0	0.567212495938955	0	0	2.4902977525166	11.918543814118	0	0	0	0.135286935762938	1.16392215494793	0	0.117559344371604	0	4.93159899101408	4.03482845461756	3.49615237788616	0	6.20336292513914	0	0	0	0
245000	1238000	9512	0	0.478734849610038	0	0	28.4170221831389	0	0	2.34509268238373	0	0	0.0425892532882305	2.16396342733636	0	0	0	0	1.61895260293113	0	0	0	34.9304163608197	2.07209671346647	4.08552046095114	0	3.57129889692887	0	0	0	0
253000	1238000	9513	0	0.101063079170298	4.40064994601833	0	27.0117396542004	0	0	2.74679495245237	0	0	0.384898784747664	1.6962886647207	0	0	0	0.115550969594715	4.786405383995	0	0	0	43.6358888803694	6.10841427077178	3.79660188519154	0	1.52287801706772	0	0	0	0
261000	1238000	9514	0	0.447731681570212	0.465709523195727	0	16.8656081178064	0	0	1.10095451968274	0	0	0.334265933883831	1.72102009573116	0	0	0	0	1.56874099457823	0	0	0	30.2593916920336	2.17094556069117	4.32416884847143	0	5.1074664895968	0	0	0	0
269000	1238000	9515	0	0.89878030080314	0	0	30.6135729305674	0	0	26.9949844805455	0	0	0	0.101278653762415	0	0	0	0	0.1392102492492	0	0	0	6.82287953839398	0.96645545013481	3.94170545192808	0	17.189552381387	0	0	0	0
277000	1238000	9516	0	0.0271608840983136	0	0	4.23821349657708	0	0	0	0	0	0	0.44424728577325	0	0	0	0	0	0	0	0	6.63097688886497	0.386622652410912	5.86350795524496	0	5.64798139806985	0	0	0	0
285000	1238000	9517	0	0	0	0	0.101187107120529	0	0	0	0	0	0	0.0815150115609092	0	0	0	0	0	0	0	0	5.34455954476523	0.914349196655563	3.49468887645486	0	9.52513923312263	0	0	0	0
293000	1238000	9518	0	0	0	0	3.99702529970318	0	0	0.347411266201359	0	0	0	0.579119592648668	0	0	0	0	0.728992191236445	0	0	0	51.6044948205793	2.15186048429182	2.9270977578878	0	4.54018714838993	0	0	0	0
301000	1238000	9519	0	0.752478153393648	0	0	0.924860704445722	0	0	0.014198116946403	0	0	0	0.281704837578101	0	0	0	0	0	0	0	0	8.9798760932052	2.42699512495775	0.705284863162228	0	1.48755927488741	0	0	0	0
309000	1238000	9520	0	0.00980279875618756	0	0	1.32956768282156	0	0	0	0	0	0.133289481046895	0.262644699645742	0	0	0	0	0	0	0	0	4.2712790714634	3.485645173283	5.75093152708078	0	2.38364708158254	0	0	0	0
317000	1238000	9521	0	0.00924684888670757	0	0	6.18884302626549	0	0	0	0	0	0	0.589089365507966	0	0	0	0	0	0	0	0	4.62953078550619	3.09311370591417	3.29142409214146	0	2.82695575619116	0	0	0	0
325000	1238000	9522	0	0	0	0	8.50892333708127	0	0	3.79048813801017	0	0	0	0.81980718457516	0	0	0	0	0	0	0	0	5.77675054984356	2.91958653887949	7.73227836195916	0	8.28503182811918	0	0	0	0
333000	1238000	9523	0	0	0	0	10.0078604809238	0	0	4.02336296740985	0	0	0	4.85639867904718	0	0	0	0	0	0	0	0	6.06100750578257	4.34437566744146	11.837987232347	0	5.26025716279168	0	0	0	0
341000	1238000	9524	0	0	0	0	6.1082410388964	0	0	0	0.0321637152798214	0	0	1.16662579294151	0	0	0	0	0	0	0	0	7.20552876457494	5.36399711209285	7.57860718317003	0	6.32987918553487	0	0	0	0.393291897605438
349000	1238000	9525	0	0.65898551789661	0	0	6.03411967087327	0	0	4.12494696556398	0	0	0	0.674805705920052	0	0	0	0	0	0	0	0	1.54225123074167	0.668818534385055	5.34750369911747	0	15.5623471221747	0	0	0	0
357000	1238000	9526	0	0	0	0	3.41451296911664	0	0	1.52405127676132	0	0	0	2.0555237251226	0	0	0	0	0	0	0	0	0.157842534609203	0.106304843742001	9.04044112761624	0	5.47373973226096	0	0	0	0
365000	1238000	9527	0	0	0	0	8.6912316913886	0	0	1.65222231767034	0	0	0	1.02174191781903	0	0	0	0	0	0	0	0	1.468407786349	2.90794192310442	7.68611494791506	0	3.59550702251416	0	0	0	0
373000	1238000	9528	0	0.321836780487541	0	0	11.2920093325972	0	0	1.54613816583896	0	0	0	8.3718592439845	0	0	0	0	0	0	0	0	1.87285300228196	0.11606278168581	11.5701353132058	0	4.16893274449376	0	0	0	0
381000	1238000	9529	0	0	0	0	15.6662914528837	0	0	3.67187259599927	0	0	0	0.830978173813416	0	0	0	0	0	0	0	0.0244971286418594	1.92329947813611	0.111613151414468	4.3441101962262	0	4.51402190896469	0	0	0	0
389000	1238000	9530	0	0.0486351470516436	0	0	4.30881968882203	0	0	0.399377041823453	0	0	0	4.34240522145129	0	0	0	0	0.530798936967199	0	0	0	6.64038739058975	3.08019539433437	5.74701228902361	0	3.19820575343505	0	0	0	0
397000	1238000	9531	0	0.0571066089468425	0	0	10.3357426882255	0	0	0.584023370362465	0	0	0.0428486171836391	4.48007932641613	0	0	0	0	0.151475855781785	0	0.111471506162962	0	2.14609055552448	7.92293957366709	8.37138062391804	0	0.795417466274849	0	0	0	0
405000	1238000	9532	0	0.143454200070113	0	0	16.2638983330932	0	0	9.45575243136776	0	0	0	4.23687709292116	0	0	0	0	4.96710850986914	0	0	0	1.65398719420529	0.897302647173903	17.490859388688	0	0.534772286661704	0	0	0	0
413000	1238000	9533	0	0.748255924152677	0	0	34.2146872962699	0	0	7.42187287407937	0	0	0	3.97361391894823	0	0	0	0	0.700606291295359	0	0	0	0.0867163519730759	0.143249706786313	12.8671158089329	0	0	0	0	0	0
421000	1238000	9534	0	0	0	0	6.27620543438308	0	0	9.81841155285373	0	0	0	6.49159923203807	0	0	0	0	0	0	0	0	0	0	0	0	0	0	0	0	0
-27000	1230000	9774	0	0	1.30460347888363	0	0	0	0	0	0	0	1.08529517226127	0	0	0	0	0	0	0	0.421783373088136	0	0	0	0	0	0	0	0	0	0
-19000	1230000	9775	0	0	0	0	0	0	0	0	0	0	0	0	0	0	0	0	0	0	0	0	0	0	0	0	0	0	0	0	0
-11000	1230000	9776	0	0	2.60192637744171	0	0	0	0	0	0	0	0.950544300181269	0	0	0	0	0	0	0	0	0	0	0	0	0	0	0	0	0	0
-3000	1230000	9777	0	0	0	0	0	0	0	0	0	0	1.92324761988621	0	0	0	0	0	0	0	0	0	0	0	0	0	0	0	0	0	0
5000	1230000	9778	0	0	0	0	0	0	0	0	0	0	0	0	0	0	0	0	0	0	0	0	0	0	0	0	0	0	0	0	0
13000	1230000	9779	0	0	0	0	0	0	0	0	0	0	0	0	0	0	0	0	0	0	0	0	0	0	0	0	0	0	0	0	0
21000	1230000	9780	0	0	0	0	0	0	0	0	0	0	0	0	0	0	0	0	0	0	0.0944056418167845	0	0	0	0	0	0	0	0	0	0
29000	1230000	9781	0	0	0	0	0	0	0	0	0	0	0	0	0	0	0	0	0	0	0	0	0	0	0	0	0	0	0	0	0
37000	1230000	9782	0	0	0	0	0	0	0	0	0	0	0	0	0	0	0	0	0	0	0	0	0	0	0	0	0	0	0	0	0
45000	1230000	9783	0	0.07612020880729	0	0	0.770714901880748	0	0	0	0	0	0.980608905644092	0	0	0	0	0.0170631911035446	0	0	1.63478349071236	0	0	2.04917030176497	0	0	0.0528288411931027	0	0	0	0
53000	1230000	9784	0	0.852788985471607	9.9000821262808	0	2.05957179219972	0	0	0	0	0	1.96227494620589	0	0	0	0	0.16061443265155	0.431434638106167	0	28.2016999290886	0	0	2.73596605073959	0.336645989142103	0	0.154946070836527	0	0	0	0
61000	1230000	9785	0	0.0179328742578243	0.140247722576782	0	2.49453291682455	0	0	0	0	0	0.807081684209001	0.797875666756819	0	0	0	0.0825443345356141	1.04385723501622	0	3.09023744187234	0	2.80650270899646	5.21170634988511	0.100447150432966	0	1.06894337973295	0	0	0	0
69000	1230000	9786	0	0	0	0	0.00987691139872825	0	0	0	0	0	0	0.25221817297108	0	0	0	0	0.626336598929387	0	1.584013338272	0	1.88611505259634	1.91098498761971	0.00232603668870865	0	0.693733328238954	0	0	0	0
77000	1230000	9787	0	0.0200288310090364	0	0	0.325155490593109	0	0	0	0	0	0	0.024169051507315	0	0	0	0.104775113413288	0	0	2.03554735958905	0	2.13550269971296	1.62352944736047	0.010020236503446	0	1.50958900887373	0	0	0	0
85000	1230000	9788	0	0	0	0	0.0782645850889051	0	0	0	0	0	0	0	0	0	0	0	0	0	0.00759167823049077	0	2.25713385485145	0	0.329742893559087	0	0.961697604048843	0	0	0	0
93000	1230000	9789	0	0	0	0	0.176631724046575	0	0	0	0	0	0	0	0	0	0	0	0	0	0.0351779808606864	0	15.6164864758089	1.89462621402536	0.00968550590123243	0	1.64736045630401	0	0	0	0.00046522755020156
101000	1230000	9790	0	0	0	0	0.12400499084564	0	0	0	0	0	0.062206714815684	0.135832180649928	0	0	0	0	0	0	0	0	9.58493996931478	2.07640722710856	0	0	2.24984412278779	0	0	0	0
109000	1230000	9791	0	0	0	0	0	0	0	0	0	0	0	0	0	0	0	0	0.21456701647007	0	0.910227730532244	0	19.9023207671796	1.28081747977203	0.187890478272963	0	5.72730063054088	0	0	0	0
117000	1230000	9792	0	0	0	0	2.13227399911262	0	0	0	0	0	0	0	0	0	0	0	0	0	0	0	34.8810313899641	1.0428290962964	0	0	0.491099630743484	0	0	0	0
125000	1230000	9793	0	0	0	0	1.12137819501522	0	0	0	0	0	0.00128712417254776	0	0	0	0	0	0	0	0.337436893053361	0	26.2488905204241	5.26488463682419	0	0	0	0	0	0	0
133000	1230000	9794	0	0	0	0	0.473640932835245	0	0	0	0	0	0	0	0	0	0	0	0	0	1.04975934511795	0	25.7921073299106	15.0271476882291	0.017900798372474	0	0.382833867525616	0	0	0	0
141000	1230000	9795	0	0	0	0	1.22019450379426	0	0	0	0	0	0	0	0	0	0	0.025473427859436	0	0	0.582967076812745	0	30.6496185381394	6.52012925724109	0	0	0.566190254251341	0	0	0	0
149000	1230000	9796	0	0.327199064848821	0	0	0.221677965677368	0	0	0.120827572994973	0	0	0.070401286537913	0	0	0	0	0	1.25032890977467	0	2.62872702651344	0	16.2724440453298	2.87567958020727	0.0261290536494312	0	3.24755407522268	0	0	0	0
157000	1230000	9797	0	0	0	0	2.27311810498827	0	0	0	0	0	1.54804211566393	0	0	0	0	0	0	0	0	0	0	0	0	0	0	0	0	0	0.815913774405446
165000	1230000	9798	0	0	0	0	0	0	0	0.30203157640544	0	0	11.2577752205731	0	0	0	0	0	1.37272083925427	0	12.2353168822676	0	0.220599502634232	2.57095500387648	0	0	0.819521082161021	0	0	0	0
173000	1230000	9799	0	2.02892392697698	0.556828466979703	0	8.35589925921387	0	0	13.5368540605792	0	0	1.37795859091625	1.55547012115812	0	0	0	0.718837770883328	5.60033396776354	0	19.3232642908413	0	29.4496324078777	20.8748574552883	2.2709998527284	0	7.48403213939713	0	0	0	0
181000	1230000	9800	0	0.0629167115773055	0	0	18.8224963844026	0	0	8.53225044109285	0	0	0	3.29471305337874	0	0	0	1.10635157906712	0.444334455508894	0	0.123800108442626	0	1.95863138124549	10.7265361487014	7.32437588863143	0	13.5237001537758	0	0	0	0.208690504390813
189000	1230000	9801	0	0.0727677605136836	0	0	27.0282664995371	0	0	7.74437027679875	0	0	0.504296007442822	4.43449603376889	0	0	0	0.12602457654751	3.2751055993151	0	0.679064563247851	0	23.0367373091205	1.67315015341213	6.13213340471445	0	1.62955269581642	0	0	0	0
197000	1230000	9802	0	0.383318069251123	0.543826434638409	0	10.8670574279077	0	0	10.6243786686159	0	0	3.7474018251914	2.12409001387505	0	0	0	0.302950120054187	2.72569436276697	0	0	0	6.23242970460424	4.95220861661265	6.77417468356906	0	11.9391854418767	0	0	0	0
205000	1230000	9803	0	0	1.18701570111869	0	23.8816152069896	0	0	3.32959029594214	0	0	0.288020178458926	7.74718956961772	0	0	0	0.0909980159654613	6.62811560457516	0	7.53525109458933	0	6.76133516738557	12.3758100420769	2.8278469335402	0	0.538133519323978	0	0	0	0
213000	1230000	9804	0	0.899985775206551	2.39752272946704	0	13.530445838155	0	0	0.811628544628501	0	0	0.108396453387039	1.46949371558326	0	0	0	0.158083650911533	7.93343835447225	0	0.149404244967799	0	75.8020242978858	0.23606974508645	1.46404883796815	0	1.51845429950717	0	0	0	0
221000	1230000	9805	0	0.0295833462225646	0.637542435234043	0	7.0698881404698	0	0	0	0	0	0.906924959155811	0.0735175743796661	0	0	0	0.0482545599179316	6.48304497009727	0	0.299682228768413	0	16.1637380424931	4.63845014645779	0	0	2.7134956448564	0	0	0	0
229000	1230000	9806	0	0	0	0	3.01994499081079	0	0	2.74285572472487	0	0	0.0633451184403721	0.343330799967895	0	0	0	0.00951593767719712	0.979988320728256	0	0.158436229859721	0	10.7896734763757	2.41026523863067	1.29065829718029	0	0.0826632707879623	0	0	0	0
237000	1230000	9807	0	0.254376887212162	0	0	4.17312160621389	0	0	1.4172749340417	0	0	0.0158806293066013	0.36078179985312	0	0	0	0	1.53755181056112	0	0.0122121546940519	0	13.5750866974474	1.25911725955507	1.70133332682333	0	3.98815140827607	0	0	0	0
245000	1230000	9808	0	3.33434075126028	2.0500968398076	0	15.4399425314302	0	0	3.89431764980328	0	0	0.735963046363112	3.7845287037628	0	0	0	0.226751602061079	1.16317938335762	0	0	0	21.7729028647778	1.57341519273233	5.89742915294459	0	7.97122484389993	0	0	0	0
253000	1230000	9809	0	0.364788253849514	0.115031001043432	0	23.7496358331486	0	0	1.09131833378402	0	0	0	1.67053902706715	0	0	0	0.148570985574734	9.18915856882398	0	0.977393020833104	0	246.102207833207	1.80221494641725	0.393227690994054	0	6.20509731315203	0	0	0	0
261000	1230000	9810	0	0.508484408122391	0.531500126642798	0	31.0692513787513	0	0	0.840569513647382	0	0	0	1.37351961216369	0	0	0	0	2.71075687102264	0	0	0	9.45480007586875	0.880484048495782	0.935272288735327	0	7.71266232694207	0	0	0	0
269000	1230000	9811	0	0	0	0	0.693669355288678	0	0	1.31982373392786	0	0	0	0.219222649575911	0	0	0	0	0.495720974859377	0	0	0	10.0379524964993	0	4.70856936053116	0	8.34121823550685	0	0	0	0
277000	1230000	9812	0	0.588204033640665	0.632560506362114	0	1.67436823109373	0	0	8.76370937583625	0	0	0.495693687167981	1.37280138514015	0	0	0	0	0.229192513842979	0	0	0	3.75541800313502	1.51933522825991	2.01750361838781	0	13.7493546451574	0	0	0	0.0244136139193284
285000	1230000	9813	0	0	0	0	9.13597093931882	0	0	8.19602634887288	0	0	0	1.41787049149136	0	0	0	0	0.199959326514742	0	0	0	4.45201656497744	1.71295309625032	10.4958053996651	0	12.5381930347173	0	0	0	0
293000	1230000	9814	0	0	0	0	1.74313144473857	0	0	1.05434476875823	0	0	0	0	0	0	0	0	0	0	0	0	0.63940041380566	0.0395034349166012	1.14697741716746	0	12.1614923289351	0	0	0	0
301000	1230000	9815	0	0.0257863205368687	0	0	14.3738398899305	0	0	0.61619820283033	0	0	0	0.625284218889181	0	0	0	0	0.390467095823479	0	0	0	12.1851202157001	1.16969048075002	4.08550075437076	0	12.5093756439242	0	0	0	0
309000	1230000	9816	0	0	0	0	7.18569417416334	0	0	0.719074031297159	0	0	0	0.120037459460487	0	0	0	0	0.422120388125278	0	0	0	1.1041948266642	5.08775826099715	4.79077742094571	0	1.63854247680642	0	0	0	0.0228389430853732
317000	1230000	9817	0	0	0.0768481022680057	0	5.92188057002819	0	0	0.0688843562586413	0	0	0	1.12163147072712	0	0	0	0	0.0320430712538594	0	0	0	5.16322844825969	3.24286594289712	11.4535936280768	0	7.73705385228882	0	0	0	0
325000	1230000	9818	0	0	0	0	9.8649053243246	0	0	1.16583759960564	0	0	0	1.70804968058395	0	0	0	0	0.0987381303698422	0	0	0	25.1768158642383	4.65922737208741	10.7638777473598	0	8.6800102243322	0	0	0	0
333000	1230000	9819	0	0	0	0	9.0313701263277	0	0	0	0	0	0.62845826451491	0.793817870808422	0	0	0	0	0.369462491082776	0	0	0	22.625361302484	3.5113741168329	15.6672482728734	0	9.5360458079613	0	0	0	0
341000	1230000	9820	0	0	0	0	16.5288701647759	0	0	0.754354690377985	0	0	0	0.9168583372838	0	0	0	0	0.0174136739220561	0	0	0	6.70968606567072	6.36008936024872	6.35963448392962	0	5.27068670312957	0	0	0	0
349000	1230000	9821	0	0	0	0	15.2699469306759	0	0	0.534779820924204	0	0	0	0.258072270769425	0	0	0	0	0	0	0	0	16.988243533644	1.06027710912348	9.62887733260425	0	5.16354214970368	0	0	0	0
357000	1230000	9822	0	0	0	0	1.91299803897827	0	0	0.227891361508942	0	0	0	1.26369442331788	0	0	0	0	0.0393547061195571	0	0	0	14.5994530203505	1.4776383097591	14.0516259849772	0	23.1151299223976	0	0	0	0
365000	1230000	9823	0	0	0	0	6.50198232052443	0	0	10.4286407089247	0	0	0	2.11993390271688	0	0	0	0	0.766824917616765	0	0	0	2.34931113729952	1.04118653450284	24.6323688518878	0	8.04027748225693	0	0	0	0
373000	1230000	9824	0	0.0202931978980558	0	0	23.061101459789	0	0	2.13099008947036	0	0	0	2.91609590884662	0	0	0	0	0.10599699734996	0	0	0	6.83883852738302	3.75870181032467	4.29653052228841	0	3.73626181607983	0	0	0	0
381000	1230000	9825	0	0	0	0	6.16650200347183	0	0	4.17604400761597	0	0	0	2.23803660491987	0	0	0	0	0.154787799079244	0	0	0	11.1126678633249	0.460347215381051	4.04473974614828	0	1.13627175471864	0	0	0	0
389000	1230000	9826	0	0	0.279528768448157	0	11.2239420551806	0	0	0.192942341147185	0	0	0	1.73881886466649	0	0	0	0	3.07798804712604	0	0	0	7.66169403076119	2.20774515232246	11.8024664184647	0	2.23187480722372	0	0	0	0
397000	1230000	9827	0	0.23968823260941	0.0653995264704083	0	25.4449209206367	0	0	7.08887343863885	0	0	0	4.11859941728284	0	0	0	0	2.26547921589045	0	0.189854923812657	0	9.63335438271383	5.89551370316146	5.83053169897978	0	1.01146361589215	0	0	0	0
405000	1230000	9828	0	0.0178980499139199	0	0	15.1929334638568	0	0	11.5069558730966	0.304812014154467	0	0	4.86400839985644	0	0	0	0	0.149258722263101	0	0	0	7.08593874506333	12.6314061958034	10.473077712345	0	0	0	0	0	0
-27000	1222000	10070	0	0	0	0	0	0	0	0	0	0	0	0	0	0	0	0	0	0	0	0	0	0	0	0	0	0	0	0	0
-19000	1222000	10071	0	0	0	0	0	0	0	0	0	0	0	0	0	0	0	0	0	0	0	0	0	0	0	0	0	0	0	0	0
-11000	1222000	10072	0	0	0	0	0	0	0	0	0	0	0	0	0	0	0	0	0	0	0	0	0	0	0	0	0	0	0	0	0
-3000	1222000	10073	0	0	0	0	0	0	0	0	0	0	0	0	0	0	0	0	0	0	0	0	0	0	0	0	0	0	0	0	0
5000	1222000	10074	0	0	0	0	0	0	0	0	0	0	0	0	0	0	0	0	0	0	0.00436964066240352	0	0	0	0	0	0	0	0	0	0.000118398742415609
13000	1222000	10075	0	0	0	0	0	0	0	0	0	0	0	0	0	0	0	0	0	0	1.38251731777095	0	0	0	0	0	0	0	0	0	0
21000	1222000	10076	0	0.276075976379639	0	0	0	0	0	0	0	0	0.190000681888087	0	0	0	0	0	0	0	22.4853870252209	0	0	0	0	0	0	0	0	0	0
29000	1222000	10077	0	0	0.642642881577338	0	0	0	0	0	0	0	0.000239364131271943	0	0	0	0	0.344278111080882	0.0308602665579492	0	3.57772733809312	0	0	0	0	0	0	0	0	0	0
37000	1222000	10078	0	0.018422286848458	0	0	0	0	0	0	0	0	0.175928049498138	0	0	0	0	0	0	0	4.3455588196277	0	0	0	0	0	0	0	0	0	0
45000	1222000	10079	0	1.50857420491304	4.17888621252523	0	2.62563831694498	0	0	0	0	0	1.76916363743225	0	0	0	0	0.334309859535062	1.15939162049148	0	20.4746540883472	0	0	4.3838962697508	0	0	0.903493512824014	0	0	0	0
53000	1222000	10080	0	0.132500265746698	16.5862147239526	0	7.16295153450749	0	0	0	0	0	1.5994879648998	0.140409303904785	0	0	0	2.51747378273578	3.50302715824152	0	13.3450493569077	0	0	9.13838803446892	2.24346722898024	0	0.565555640655218	0	0	0	0
61000	1222000	10081	0	0.250925628874205	1.63105077259428	0	0.00402578915438294	0	0	0	0	0	9.49417115935318	0.0113514320872794	0	0	0	0	3.05098474969047	0	12.3639488750391	0	3.60842713001595	1.8929188728278	0.0579861338044009	0	0.961389968246938	0	0	0	0
69000	1222000	10082	0	0.0042500082463055	0.61408844459944	0	0.0768925420878594	0	0	0	0	0	0.365677969331353	0.596837738456779	0	0	0	0	0.739884858945914	0	0.874764686543514	0	4.24302409957534	2.78562240710216	0.156749133144328	0	2.9443405261055	0	0	0	0
77000	1222000	10083	0	12.3339665973157	4.16936722649133	0	0.826265185316879	0	0	0	0	0	1.20310354666843	0.0243937782694599	0	0	0	0.0696673609953767	0.0696673609953767	0	1.99729463700994	0	7.83710901130684	6.02797788167689	1.18080080796288	0	5.02885277028782	0	0	0	0
85000	1222000	10084	0	0	0	0	0.104939216205947	0	0	0	0	0	0.0434251790561624	0.654944218742021	0	0	0	0	0.0889868928168134	0	3.25164826651183	0	22.0041768072101	1.875053981687	0.660842990253526	0	1.38087666366402	0	0	0	0
93000	1222000	10085	0	0	0	0	0	0	0	0	0	0	0	0.181368502775718	0	0	0	0	0	0	0.00417450135802243	0	21.3734128885119	0.00296828906791518	0	0	0.508225337894124	0	0	0	0
101000	1222000	10086	0	0	0	0	0	0	0	0	0	0	0	0.00266545111985618	0	0	0	0	0	0	0.423039347582318	0	30.6267443152638	0.616528379108549	0	0	1.60474827141205	0	0	0	0
109000	1222000	10087	0	0	0	0	0	0	0	0	0	0	0.279858858257707	0	0	0	0	0	0	0	0.0556627132954106	0	9.49821223402858	0.745749945611521	0	0	0.0131157825798276	0	0	0	0
117000	1222000	10088	0	0	0	0	0.214093502890288	0	0	0	0	0	0	0	0	0	0	0	0	0	0.0138171031899785	0	23.0318825270809	0.833403123861872	0	0	0.00204602846433716	0	0	0	0
125000	1222000	10089	0	0.0381696710815977	0	0	0.100691158979542	0	0	0	0	0	0	0	0	0	0	0	0	0	0.408605364118222	0	13.3431656141736	2.56763926851661	0.276636226048852	0	0	0	0	0	0
133000	1222000	10090	0	0.0457931346506833	0	0	3.45987519936628	0	0	0	0	0	0.88147074381938	0.39081022321946	0	0	0	0	0	0	3.07531165807907	0	11.9042297409695	5.50592145602079	0.429156032361537	0	0.952828832913165	0	0	0	0
141000	1222000	10091	0	0	0.338502924671158	0	5.34453619734341	0	0	0	0	0	0	0	0	0	0	0.034911000613336	0.863372756500865	0	1.75018846761254	0	19.9740336832393	4.71201523349407	0.55471212567024	0	0.0713114337323179	0	0	0	0
149000	1222000	10092	0	0	0	0	2.92919283761333	0	0	0.974425952099844	0	0	0.0180352172807866	0.0912978797605944	0	0	0	0	0.399742806256076	0	3.02715216410017	0	22.4840683612574	5.83478758222408	0.846775933195181	0	6.67383406575778	0	0	0	0
157000	1222000	10093	0	0	0.200625759527979	0	3.30622082476616	0	0	2.69051622861081	0	0	0.567849084664689	0	0	0	0	0	4.54919069978518	0	4.0129557155054	0	17.8992022304076	2.65141079071428	0	0	0.461067418009908	0	0	0	0
165000	1222000	10094	0	0.25561347668474	0.0490696950811975	0	2.0672161812161	0	0	2.93413285240481	0	0	2.67752644474694	0	0	0	0	0	4.29093652749827	0	3.16848579409918	0	26.1951160199375	4.56054522785309	1.25105736572506	0	0.00112057199437249	0	0	0	0
173000	1222000	10095	0	0.770908270241507	1.62219396498254	0	5.60690555021928	0	0	0	0	0	0.308908389960594	0.188882164054634	0	0	0	0.678396185014749	2.13094126316316	0	4.68982786021365	0	27.9273088897486	3.3524118699597	0	0	3.58217769695925	0	0	0	0
181000	1222000	10096	0	0	0	0	12.9795363004319	0	0	1.78074426186462	0	0	1.90025571699739	2.00841955352106	0	0	0	0	1.11361157381243	0	2.17899543781302	0	7.28556522390098	14.9147653549603	0.427333564813735	0	5.77748195455676	0	0	0	0
189000	1222000	10097	0	0	0.541400322491093	0	11.9940223114096	0	0	0.139651837465501	0	0	0.125516013527286	2.67867568394278	0	0	0	0	1.90242793071814	0	0	0	22.3458107027621	5.63506094924532	13.4758987069337	0	1.92520365962955	0	0	0	0
197000	1222000	10098	0	0	0	0	7.20619025548995	0	0	3.22867142989905	0	0	0.159683506226943	3.26498893135723	0	0	0	0	0.997952703089196	0	0.121176452973908	0	48.8973379338395	3.66777395615777	12.222588143698	0	1.79133932722962	0	0	0	0
205000	1222000	10099	0	0.0227994864505135	0.445868417632189	0	9.48389927944271	0	0	8.97607855520381	0	0	0.0724006539038563	2.34587426498808	0	0	0	0.0990190084778218	0.672966203157001	0	0	0	6.00025549554291	3.18529293117129	4.56189134362958	0	8.1630360184925	0	0	0	0.00506088803029127
213000	1222000	10100	0	0.587021783430736	4.70046965162804	0	13.1248130018252	0	0	1.355399126295	0	0	0.100263939140155	1.03183082576818	0	0	0	0.512365667465565	12.5105783068725	0	0	0	7.75915052819158	0	0.228286956169723	0	1.95010703710378	0	0	0	0
221000	1222000	10101	0	2.95899389902003	0.111385834021845	0	25.9282908917764	0	0	2.8410554677659	0	0	0.777444303530328	0.76916945896829	0	0	0	0.0369978597758892	6.02274605088029	0	0	0	11.8532672267519	5.34565803506564	1.21029011614478	0	2.70923933376636	0	0	0	0
229000	1222000	10102	0	0.0628614912096717	0	0	9.7770711921315	0	0	1.78435664436417	0	0	0	0.382379580968693	0	0	0	0	0.797546947433825	0	0	0	2.38548277384578	0.988963809679588	0.651428202812326	0	5.62091714464556	0	0	0	0
237000	1222000	10103	0	0	0	0	1.55055764951477	0	0	2.85371963886819	0	0	0.00314318371381712	0.398263403417124	0	0	0	0	0.0649681632129628	0	0.103891942474754	0	9.99355954233215	1.75899853128363	2.58770005288997	0	0.963696743732668	0	0	0	0
245000	1222000	10104	0	0.0148890839154892	1.60868767454904	0	28.9770328558196	0	0	9.3210959193647	0	0	1.40099567979217	2.54415866243726	0	0	0	0.279389826755225	7.55317486064723	0	0	0	9.15136990526438	8.81798006811266	5.38408423903221	0	7.55517144394154	0	0	0	0
253000	1222000	10105	0	0	2.53519656244906	0	27.3393393755989	0	0	6.58241068812576	0	0	4.31097948307969	2.4812442301297	0	0	0	0.607368904312815	4.92316506798792	0	0	0	39.8094885014341	0	2.84459525325396	0	2.66300440519666	0	0	0	0
261000	1222000	10106	0	0	0.033675014207142	0	24.7795599675725	0	0	10.573428160367	0	0	0	1.04429469296127	0	0	0	0	5.01314413245182	0	0	0	7.03976549600802	0	1.37540229136679	0	6.68166096369997	0	0	0	0
269000	1222000	10107	0	0.17874162164897	0	0	0.308675762972677	0	0	0.888127579169346	0	0	0	0.0308250238297175	0	0	0	0	0	0	0	0	4.3305367061616	0	0.182389951407092	0	18.021727725751	0	0	0	0
277000	1222000	10108	0	0.823386439186568	0	0	5.17133029035243	0	0	4.47797216315173	0	0	0	0.77590797326534	0	0	0	0	1.23635019680196	0	0	0	0.243550012903885	2.97094300571914	3.51661756291032	0	5.96882333848017	0	0	0	0.0753364979209934
285000	1222000	10109	0	0.0739479403221571	0	0	9.15101609478487	0	0	4.41921133849544	0	0	0.152020479911736	0.282379412271589	0	0	0	0	0.450567440305939	0	0	0	0	0.922327909208828	5.49652853239191	0	4.73578457714352	0	0	0	0
293000	1222000	10110	0	0	0	0	1.57782323022935	0	0	2.74667212698789	0	0	0	1.35081952816041	0	0	0	0	0	0	0	0	5.6130903190705	4.51739456700233	7.13450546256557	0	12.0416994642625	0	0	0	0
301000	1222000	10111	0	0.0327180256284154	0	0	2.07888366397606	0	0	0.134696652954158	0	0	0.0446701338043503	0.0770123124806526	0	0	0	0	0.122355259574101	0	0	0	0	27.2004134883942	9.06754754443029	0	12.371099529247	0	0	0.284690291247678	0
309000	1222000	10112	0	0	0	0	2.87364796280976	0	0	1.99687926246011	0	0	0	0.852932088365293	0	0	0	0	0	0	0	0	8.36020143986273	3.62022335370882	11.6623467111676	0	7.26930990014421	0	0	0	0.104763459925941
317000	1222000	10113	0	0.0248258326997094	0	0	7.81518211022139	0	0	2.34793213662234	0	0	0.0572549185227611	0.171845841265822	0	0	0	0	0.701673038224908	0	0	0	11.1918617898151	1.52262791876905	4.55224020220377	0	5.97068664750749	0	0	0	0
325000	1222000	10114	0	0.127032335950602	0	0	31.8524079797315	0	0	1.02039260112343	0	0	0.0633509062508069	1.83698731554018	0	0	0	0	0.104167918141978	0	0	0	18.5244103038035	3.25904639022431	10.7323402624198	0	3.84521075084014	0	0	0	0
333000	1222000	10115	0	0.0265480886417262	0	0	7.29696982083758	0	0	2.56032962366344	0	0	0.094253952144255	0.359457503917442	0	0	0	0	0.144309088547897	0	0	0	43.6357053799281	0.418446231810846	5.4485463753899	0	5.50851083487932	0	0	0	0
341000	1222000	10116	0	0	0	0	2.66312000872974	0	0	0.765445253589942	0	0	0	0.464549473069673	0	0	0	0	0	0	0	0	8.56214340793326	0.126750959793654	9.77278146573212	0	4.23428378130185	0	0	0	0
349000	1222000	10117	0	0.0795188651689299	0	0	22.0872015077432	0	0	4.71033747769728	0	0	0.370658863520561	1.04021734162883	0	0	0	0	0	0	0	0	108.671027969109	12.0446121297529	24.1044682553286	0	12.3817830480075	0	0	0	0
357000	1222000	10118	0	2.97622014288923	0	0	16.2738160670758	0	0	1.87173023428633	0	0	0	1.9644034619957	0	0	0	0	0	0	0	0	21.6953660549737	15.2190418852664	9.61814682448751	0	14.0090938141502	0	0	0	0
365000	1222000	10119	0	0.524632868461063	0	0	12.8441513016932	0	0	2.74316431823873	0	0	0.0317128936793938	0.890694552902933	0	0	0	0	1.8443059545719	0	0	0	11.0266695100346	1.61928896254733	21.2718086009498	0	14.7726195247472	0	0	0	0
373000	1222000	10120	0	0.0193516151048821	1.0979870409538	0	18.941599742177	0	0	7.40032048143798	0	0	0	9.54303262469392	0	0	0	0	3.05781885257147	0	0	0	29.912322100088	0.750654468337497	15.620115151716	0	8.90577829497326	0	0	0	0
381000	1222000	10121	0	0.0923019269891584	0	0	34.1922898924874	0	0	5.56845306440584	0	0	0.466497513795843	3.24290868641923	0	0	0	0	1.07306718942742	0	0	0	18.1975740613893	11.3208452780668	12.8406664777246	0	0.184930626149716	0	0	0	0.0614404320333366
389000	1222000	10122	0.00694826852283044	0	0	0	11.9638966876699	0	0	2.45013021250708	0	0	0	3.85793088831579	0	0	0	0	0.128204464995192	0	0.0130696439838231	0	18.3479149293586	9.03375352173439	10.036256470811	0	1.66135298014738	0	0	0	0.0116137346589563
397000	1222000	10123	0	0	0	0	7.27795562855326	0	0	4.75260318005854	0	0	0	4.67460514932475	0	0	0	0	0	0	1.25699326316406	0	18.0662433999717	2.22012761383405	10.5672025701429	0	0.742302250100233	0	0	0	0
621000	1222000	10151	0	0	0	0	3.08267664356475	0	0	16.5971294832394	0	0	0	26.4507006960316	0	0	0	0	0	0	0	0	12.8763502683591	15.9524751880476	0	0	0	0	0	0	0
629000	1222000	10152	0	0	0	0	12.9962961743307	0	0	22.8835379498158	0	0	0	2.85952255618603	0	3.5439554159104	0	0	5.71706207896535	0	2.00919310209882	0	5.36686954033981	31.6198642143091	1.71443077648712	0	1.60490059170036	0	0	0	0
637000	1222000	10153	0	0	0	0	16.4976999805679	0	0	22.3998319598787	0	0	0	7.19166828946699	0	0	0	0	13.8392207837881	0	4.88340216825319	0	14.7856411060532	3.07608650608962	13.1599095075793	0	0	0	0	0	0
645000	1222000	10154	0.0321808451820114	0	0	0	10.1251864460401	0	0	64.4191029310569	0	0	0	12.8828416971562	0	0	0	0	7.53243793629471	0	2.96827550794708	0	3.10500852600532	0.216234216016022	19.082283004133	0	0	0	0	0	0
653000	1222000	10155	0	0	0	0	3.26493418503928	0	0	16.1259528228686	0	0	0	14.9137232662883	0	0	0	0	14.0235433232768	0	6.82984187317854	0	7.34154848751192	0.132397179357973	4.67183898832225	0	0.212794582846234	0	0	0	0
661000	1222000	10156	0	0	0	0	8.3729641329079	0	0	0	0	0	0	8.10340233355705	0	0	0	0.283208856011093	6.86032424695985	0	8.67773254213676	0	6.53576664386472	4.55907659566658	0.19300804888244	0	0.235094298213085	0	0	0	0
-27000	1214000	10366	0	0	0	0	0	0	0	0	0	0	1.48386758226172	0	0	0	0	0	0	0	0	0	0	0	0	0	0	0	0	0	0
-19000	1214000	10367	0	0	0	0	0	0	0	0	0	0	0	0	0	0	0	0	0	0	0	0	0	0	0	0	0	0	0	0	0
-11000	1214000	10368	0	0	0	0	0	0	0	0	0	0	0	0	0	0	0	0	0	0	0	0	0	0	0	0	0	0	0	0	0
-3000	1214000	10369	0	0	0	0	0	0	0	0	0	0	0	0	0	0	0	0	0	0	0	0	0	0	0	0	0	0	0	0	0
5000	1214000	10370	0	0	0	0	0	0	0	0	0	0	0	0	0	0	0	0	0	0	0	0	0	0	0	0	0	0	0	0	0
13000	1214000	10371	0	0	0.350227582315465	0	0.0534225173392113	0	0	0	0	0	0.0594299941710833	0	0	0	0	0.171421382671491	0	0	5.10481088391738	0	0	0.160304047527413	0	0	0	0	0	0	0
21000	1214000	10372	0	0.092612279134098	0.416300328845798	0	0.268812753545872	0	0	0	0	0	0.555267013154077	0	0	0	0	0.426882796178848	5.82713333414138	0	7.25823805744205	0	0	0.0991735999993659	0	0	0	0	0	0	0
29000	1214000	10373	0	0.105462589952397	1.24779780727911	0	0.00427675172778658	0	0	0	0	0	1.86319299152005	0	0	0	0	0.0986365320969401	5.71138522135366	0	16.597701163038	0	0	0.438951984634325	0	0	0	0	0	0	0
37000	1214000	10374	0	0.250377209168027	1.19371335145684	0	0.0709725305337109	0	0	0	0	0	0.285276953961954	0	0	0	0	0.0525006407422025	1.02892234925808	0	8.15773092737609	0	0	0.371872215604667	0	0	0	0	0	0	0
45000	1214000	10375	0	0.97439189178372	4.31423288757858	0	0.871045124812164	0	0	0	0	0	3.26531914336655	0	0	0	0	0.0755259926947904	1.7477408359945	0	10.9731000043759	0	0	0.91363052425009	0	0	1.65462665001883	0	0	0	0.000608557319509957
53000	1214000	10376	0	0.0755265242552206	1.0724949658051	0	1.75178901388461	0	0	0	0	0	0.751888196127601	0	0	0	0	0	0.537910179121827	0	10.6424839668944	0	1.25226379564448	4.36568712893947	0.389278968617389	0	0.809412784877339	0	0	0	0
61000	1214000	10377	0	0.0409409005632878	0.310686894549458	0	2.35740476934018	0	0	0	0	0	1.05811317131844	0	0	0	0	0.126006644120964	0	0	6.12290823822483	0	1.3535707650441	4.04287398208386	1.18412175847695	0	1.38723092228573	0	0	0	0
69000	1214000	10378	0	0.190162949021264	0.253874691238272	0	0.748386861114251	0	0	0	0	0	0.206267411565085	0.711573204520576	0	0	0	0	0.118509891737841	0	1.41470560287619	0	17.0295999615276	2.91446728642265	0.813403728677877	0	0.767572250144093	0	0	0	0
77000	1214000	10379	0	0.347643853670246	0	0	0.997322711985746	0	0	0	0	0	0.182783523606902	0.0709523352911423	0	0	0	0	11.3741665797919	0	17.7202422615155	0	3.88733360543241	8.20441911773058	0.984781501171801	0	2.07304579664811	0	0	0	0
85000	1214000	10380	0	0.0458452513466634	0	0	0.180089407840633	0	0	0	0	0	0.0387919848318512	0.368295037197913	0	0	0	0.462393528636949	0.659602922232891	0	0.999492545929139	0	33.8215507199052	2.03371646299292	2.82944675209894	0	7.18355032214101	0	0	0	0
93000	1214000	10381	0	0	0	0	0	0	0	0	0	0	0	0	0	0	0	0	0	0	2.46899123571442	0	18.9199996291194	0.0405973200115556	0	0	0.338447757008513	0	0	0	0
101000	1214000	10382	0	0	0	0	0	0	0	0	0	0	0	0	0	0	0	0	0	0	0.0182684685153444	0	4.54125171795613	0	0	0	0	0	0	0	0
109000	1214000	10383	0	0	0	0	0.0571891657759841	0	0	0	0	0	0.0463044735170602	0	0	0	0	0	0	0	0.0544967025441663	0	13.6147063663834	0.331375259614605	0.0332305412976156	0	1.44079915422733	0	0	0	0
117000	1214000	10384	0	0.277847543063254	0	0	0.0928615925231696	0	0	0	0	0	0	0	0	0	0	0	0	0	0.114037920423946	0	16.6282998295213	0.18785390278641	0.122419048631378	0	0.648390396059016	0	0	0	0
125000	1214000	10385	0	0	0	0	0.310281608621516	0	0	0	0	0	0	0	0	0	0	0	0	0	0.0561214080478549	0	20.7918083667546	0.573130958126807	0.105193536478228	0	3.01095198039005	0	0	0	0
133000	1214000	10386	0	0.842170444098034	0	0	3.58877433813069	0	0	0	0	0	0	0	0	0	0	0	0	0	3.8615046116101	0	18.2141076283583	5.33670032608495	2.14017176344001	0	0.451958436845278	0	0	0	0
141000	1214000	10387	0	0	0.0896562818227698	0	1.63059281025035	0	0	0	0	0	0	0	0	0	0	0	0.0676522844148508	0	0.132374270282648	0	22.702101083364	4.35543011770855	0.0443769905559146	0	0.453036955315879	0	0	0	0
149000	1214000	10388	0	0.061998310390281	0.329036764726781	0	0.745523531181469	0	0	0	0	0	0.346616791359038	0	0	0	0	0.102402945637233	0.13197107134499	0	0.746037405018833	0	15.4083623948344	0.80941283521946	1.71906176530783	0	0.26651319151165	0	0	0	0
157000	1214000	10389	0	0.0534248928540919	0.100618713897837	0	5.73440343905202	0	0	0	0	0	0.476561570170096	0.0573102703967934	0	0	0	0.15107300541358	1.10578431183618	0	7.76165447267684	0	16.1755098855488	7.22301140880006	0.198600169948939	0	1.66595200292815	0	0	0	0
165000	1214000	10390	0	0.405546127702884	0	0	2.41037938608619	0	0	0	0	0	0.149535077526818	1.49233084460801	0	0	0	0.101659427097627	0.362678800299117	0	0.38324258619719	0	29.9965699509718	0.758687997456188	0.750796145757621	0	0	0	0	0	0
173000	1214000	10391	0	0.138784243276855	0.284512217110933	0	1.54478280903541	0	0	12.123749408358	0	0	0.166745775459392	1.8776271763964	0	0	0	0.348969329241693	6.1518812876409	0	0.169022179750683	0	11.2911578496524	4.83563063831502	5.14455899870748	0	0.747827480778098	0	0	0	0.0343073245014232
181000	1214000	10392	0	0	0.663009208050056	0	2.8307468626046	0	0	4.64849426841959	0	0	0.892847752684502	0.313354745002205	0	0	0	0.145522652020467	1.58461386059579	0	2.40744850382256	0	5.60830871354508	3.92562277291045	1.16365098484115	0	2.11675021748778	0	0	0	0
189000	1214000	10393	0	0.164729068567904	0.805365516620485	0	0.587193746679881	0	0	6.02796721797063	0	0	0.286073506068717	0.998923021148959	0	0	0	0	0.368911225494139	0	0.229950420515511	0	22.490804452963	5.8950052860391	4.87532506933188	0	4.3385577527436	0	0	0	0
197000	1214000	10394	0	0	0.417203297513289	0	16.6250318095008	0	0	5.51457158819027	0	0	0.179043172174707	3.47376509317805	0	0	0	0	0.584715746722989	0	0	0	26.2126293980407	4.82727402888682	5.53495279416125	0	9.73023650935828	0	0	0	0.0208226071806264
205000	1214000	10395	0	1.05984010042906	0.330841793538022	0	13.1645023197067	0	0	8.9571184519868	0	0	0.0496695449313673	4.03048108218908	0	0	0	0	0.980032999862189	0	0.044216852742659	0	6.74910655468296	2.27597827954194	1.86711380737795	0	5.82186673295218	0	0	0	0
213000	1214000	10396	0	3.66654950123265	4.06384575479864	0	11.6263501913123	0	0	12.6522852193872	0	0	0.368122856261523	7.02491736737215	0	0	0	0	2.38809968595452	0	0	0	46.1365721359926	0	0.208159110498192	0	7.1621842751221	0	0	0	0
221000	1214000	10397	0	0.186929589332497	0.245180452340964	0	36.8542091916025	0	0	6.83982753134714	0	0	0.5332483680064	2.35917019872955	0	0	0	0.0699519817891543	6.96264905921408	0	1.46586561499568	0	20.425590619739	3.12810062980358	1.71389364325142	0	1.95038624415553	0	0	0	0
229000	1214000	10398	0	0.168716329739253	0.0777498345763725	0	0.951138727290278	0	0	3.78707870179098	0	0	0	0.709494858351411	0	0	0	0	0.342068088731711	0	0.0369446051536767	0	12.9659954553847	4.67854672319659	0.118915383733324	0	2.80789314753085	0	0	0	0
237000	1214000	10399	0	0.72331929775884	2.33118221792371	0	0.135739944140676	0	0	1.09887766942168	0	0	0.155981447198802	0.582033464688757	0	0	0	0	0.104366641350377	0	0.527858123722762	0	22.2278560367636	1.62664493134699	0.59568811265348	0	2.41772407191892	0	0	0	0
245000	1214000	10400	0	1.20545899866965	4.37967723770827	0	4.12546178961653	0	0	1.25121365613031	0	0	0.243414602167906	0.590044381936177	0	0	0	0	0.818875303565489	0	6.76461927706342	0	16.7093479441214	1.61099549069748	1.77427438030323	0	11.2940318662143	0	0	0	0
253000	1214000	10401	0	0.0827484553803482	0	0	4.63834110846036	0	0	5.17519206500498	0	0	0	0.307817528887947	0	0	0	0	0.129364678268288	0	0	0	1.58733813613145	2.52680635223608	7.36544933703885	0	9.87009678883282	0	0	0	0
261000	1214000	10402	0	0.650429661167509	0	0	0.481371322296276	0	0	1.96781052965627	0	0	0.991578279285782	0.239565690334975	0	0	0	0	0.136674526782999	0	0	0	1.22099619578919	2.90776375560475	3.99967637687835	0	9.08025220285061	0	0	0	0
269000	1214000	10403	0	0.100445560584385	0	0	12.2471854363789	0	0	2.10183613028725	0	0	0.0663554586200686	0.371082020241108	0	0	0	0	0	0	0	0	0.781336254461281	0.177558235989297	0.724466313715379	0	10.7806372390659	0	0	0	0
277000	1214000	10404	0	0	0	0	3.51097660454414	0	0	2.77150897173988	0	0	0	0.00644161729240385	0	0	0	0	0.0756532934587797	0	0	0	0.377567370504059	0	4.66339264697307	0	7.70404480715125	0	0	0	0
285000	1214000	10405	0	0.0225576094506386	0.0455889430056357	0	2.34983659559538	0	0	5.1109984385295	0	0	0.197955125665164	0.0174924720928084	0	0	0	0	0.224278069616936	0	0	0.0318172744548393	0.132905447836761	0.292695002850699	4.43503527094593	0	2.50161198658278	0	0	0	0
293000	1214000	10406	0	0.0616152379045294	0	0	3.10800603271979	0	0	2.79315770560481	0	0	0.0782972727336216	0.0787124565117841	0	0	0	0	0.352050499421605	0	0	0	3.38914335594171	0.703908486777309	2.7535584858661	0	7.41040961049127	0	0	0	0
301000	1214000	10407	0	0.846928247396788	0.0131933677323029	0	3.47495990977715	0	0	0.774932185859502	0	0	0.170460068751174	0.214057575844735	0	0	0	0	0.0759807962009133	0	0	0	1.88496091816071	2.39841623026908	7.56506617307901	0	6.09898021284196	0	0	0	0.00958875919406096
309000	1214000	10408	0	0.60750634375739	0	0	6.99394156329209	0	0	0.957386997671602	0	0	0	0.927857808569959	0	0	0	0	0.106707635903334	0	0	0	18.8227199616686	1.96664008750949	7.79828671957303	0	4.72266777462697	0	0	0	0.351336256999731
317000	1214000	10409	0	0.34785508554718	0	0	4.98522439492303	0	0	9.82059224608028	0	0	0	0.211140645786909	0	0	0	0	0.07239560403226	0	0	0	28.3503217830445	2.40130069142899	14.151147455159	0	16.5029589218963	0	0	0	0
325000	1214000	10410	0	0.247394292713447	0.219793322648597	0	17.1907735648032	0	0	1.94951530115923	0	0	2.46740263840606	1.0913209812664	0	0	0	0	0.181945185809607	0	0	0	28.9063234471263	0.0606520740812142	5.20817454331154	0	8.51466694208328	0	0	0	0
333000	1214000	10411	0	0	0	0	16.741629668757	0	0	0.408450094959638	0	0	0.521676548904884	0.643901932497302	0	0	0	0	0	0	0	0	10.4224433882972	0.670905806447507	6.87753743953975	0	4.8643239150422	0	0	0	0
341000	1214000	10412	0	0	0	0	10.4792229391155	0	0	7.65442114312121	0	0	0.110055178665935	0.665738457654262	0	0	0	0	0	0	0	0	47.4074790192563	0.100936546195722	2.28375462309545	0	6.41948556024225	0	0	0	0
349000	1214000	10413	0	0	0.582890166360446	0	22.4611778953394	0	0	4.48966212870186	0	0	0	12.8225368052038	0	0	0	0	0.602972471829522	0	0	0	54.5704284243903	52.3754784822481	18.5718988502137	0	25.3806336196607	0	0	0	0
357000	1214000	10414	0	0.223410673030038	0	0	9.49515483924393	0	0	2.32826201712991	0	0	0	6.30487488465432	0	0	0	0	0.985415881400174	0	0	0	66.6787712671129	4.95128070864301	6.34270910136939	0	7.97284408882302	0	0	0	0
365000	1214000	10415	0	1.36353052572767	0.964751817383914	0	12.7637185226457	0	0	7.04976461986333	0	0	0	8.4805872921444	0	0	0	0	1.9052879312668	0	0	0	16.3672957060683	8.49580625875851	10.7519137621215	0	3.54781803929958	0	0	0	0
373000	1214000	10416	0	1.10009684358569	0.103249141890057	0	29.3169806962613	0	0	3.91663786209318	0	0	0	9.04474399643185	0	0	0	0	3.94627273372584	0	0	0	30.246410920185	3.49899016505959	8.20309536722623	0	2.34166603834039	0	0	0	0.460997411237077
381000	1214000	10417	0	0.293595535929286	0	0	18.2401070467964	0	0	4.56348264616352	0	0	0	4.71470295800519	0	0	0	0	0.156987501493969	0	0	0	53.4923173778373	6.02702319407682	6.04475042866685	0	2.96180418342508	0	0	0	0
389000	1214000	10418	0	0.809235788088445	0	0	11.1037523758332	0	0	12.4275241196719	0	0	0	4.74976109825351	0	0	0	0	0	0	0	0	43.2968727568797	0	3.32153687298323	0	1.53200859263419	0	0	0	0
605000	1214000	10445	0	0	0	0	22.2079330347666	0	0	0	0	0	0	32.0791577803867	0	0	0	0	18.8654223933453	0	0	0	0	0	48.0496088059901	0	0	0	0	0	0
613000	1214000	10446	0	0	0.917886839662589	0	15.7792007671858	0	0	19.8476607415174	0	0	0	7.15832679054353	0	11.6077055050987	0	0	21.1109542902162	0	0	0	10.2436961382658	5.66781783141009	1.85345730457682	0	0.178178722995416	0	0	0	0
621000	1214000	10447	0	0.694542411509615	1.56723596688975	0	31.6585601309666	0	0	17.1528698459428	0	0	0	10.3399972173197	0	0.912146914964344	0	0.147804119697863	39.0100966929424	0	3.6436480097855	0	54.2461561399889	0	2.4086247932415	0	0.190926656582332	0	0	0	0
629000	1214000	10448	0	2.11322889847792	1.90796262749923	0	19.133593027648	0	0	10.220207862295	0	0	0	4.514865219278	0	0	0	0.226388543083049	30.2039344762384	0	2.72937153646156	0	10.1212868463676	0	4.95363085296	0	0	0	0	0	0.00487149778329566
637000	1214000	10449	0	0.762265575397396	0.619870052562662	0	19.5516588612721	0	0	3.74736946031257	0	0	0	5.93785898645762	0	0.400833623381091	0	3.52646463494389	28.2737733887568	0	1.22157892856479	0	5.35675208679992	0	6.89324784400632	0	0.532557098682204	0	0	0	0
645000	1214000	10450	0	0	0	0	7.36311724073159	0	0	9.0027430247617	0	0	0	5.68744154105356	0	7.32141015154538	0	0.396224947246804	31.933733794362	0	0	0	5.53105209697319	0	9.01188526446926	0	0.131536132930055	0	0	0	0
653000	1214000	10451	0	0	0	0	8.82299335773357	0	0	19.6266139569854	0	0	0	21.1741850602766	0	0	0	1.62031259712615	20.2266119986972	0	3.24784894426565	0	10.0746112437953	1.28807579386276	12.7405316953248	0	2.59751625928269	0	0	0	0
661000	1214000	10452	0	0	0	0	38.456879136535	0	0	15.0543893582427	0	0	0	7.68494282863284	0	0	0	0	7.37324846576931	0	0	0	1.28727686997561	4.34866243221365	2.21951510386658	0	0.129008270139219	0	0	0	0
-27000	1206000	10662	0	0	0	0	0	0	0	0	0	0	0.414506284027783	0	0	0	0	0	0	0	0.10135997112971	0	0	0	0	0	0	0	0	0	0
-19000	1206000	10663	0	0	0	0	0	0	0	0	0	0	0	0	0	0	0	0	0	0	0	0	0	0	0	0	0	0	0	0	0
-11000	1206000	10664	0	0	0	0	0	0	0	0	0	0	0	0	0	0	0	0	0	0	0	0	0	0	0	0	0	0	0	0	0
-3000	1206000	10665	0	0	0	0	0	0	0	0	0	0	0	0	0	0	0	0	0	0	0	0	0	0	0	0	0	0	0	0	0
5000	1206000	10666	0	0	0	0	0	0	0	0	0	0	0	0	0	0	0	0	0	0	0	0	0	0	0	0	0	0	0	0	0
13000	1206000	10667	0	0	0	0	0	0	0	0	0	0	0	0	0	0	0	0	0	0	0.43418336525292	0	0	0	0	0	0	0	0	0	0
21000	1206000	10668	0	0	0	0	0	0	0	0	0	0	0	0	0	0	0	0	0	0	2.12206053552062	0	0	0	0	0	0	0	0	0	0
29000	1206000	10669	0	0	1.38229492764332	0	0.364903866628795	0	0	0	0	0	9.40544506326537	0	0	0	0	0.0925889677538546	0.125101576426648	0	48.0336682190633	0	0	0.0924355959451234	0	0	0	0	0	0	0
37000	1206000	10670	0	0.666923357227489	5.36560004550338	0	0.198765461225215	0	0	0	0	0	1.45800432977296	0	0	0	0	0.256745557925079	1.35392678014155	0	6.44984459020391	0	0	0.155017980493353	0	0	0.4470755557023	0	0	0	0
45000	1206000	10671	0	0.604343961101236	4.02689431763752	0	0	0	0	0	0	0	7.98779542241961	0	0	0	0	0.454344255073202	4.13618967220967	0	24.6709222635168	0	0	0.154634565602484	0.0574338789492681	0	0.674338690274108	0	0	0	0
53000	1206000	10672	0	0.130021176771947	0.299909215060478	0	0	0	0	0	0	0	0.479882102666379	0	0	0	0	0	0.600442636760413	0	9.00155937509783	0	0.683181598005915	0.414785235003264	0.515927545890778	0	0.779836535517227	0	0	0	0
61000	1206000	10673	0	0.00618903734154704	0	0	1.64552794667697	0	0	0	0	0	0.151686176546552	0.00525549686439054	0	0	0	0	0	0	0.802831407150255	0	3.17155451622463	2.8539030044599	1.92256757751707	0	2.47767373268771	0	0	0	0
69000	1206000	10674	0	0	0.0428392814442094	0	0.3660453845158	0	0	0	0	0	0.125030720928427	0	0	0	0	0.00461716033562628	0	0	0.0353821879647974	0	3.76926308097717	8.23985346007279	0.328033571025183	0	9.59035998852703	0	0	0	0.00728734423653183
77000	1206000	10675	0	0.374662746650427	0.692865540309517	0	0.309898936678445	0	0	0	0	0	1.20002091872155	0	0	0	0	0	3.52336234550194	0	1.62421275549699	0	11.2898466543641	4.55779215862778	2.73831902123844	0	2.51477382877283	0	0	0	0.0170157548996045
85000	1206000	10676	0	0	4.13360733932162	0	5.84275417965722	0	0	0	0	0	1.59859390795391	1.41429724750367	0	0	0	0.0100668048325652	0.0666502782984934	0	5.53224126808613	0	5.39592912841745	13.4766561063942	4.54942147584712	0	1.62013747983416	0	0	0	0
93000	1206000	10677	0	0	0	0	0.00369780533478182	0	0	0	0	0	0.971686246466045	2.91432193066055	0	0	0	0	0	0	0.127484201777888	0	8.69307217250604	1.10716399454694	5.52766597772598	0	1.88637243715877	0	0	0	0
101000	1206000	10678	0	0	0	0	0	0	0	0	0	0	0	0	0	0	0	0	0	0	0.0490308966450439	0	20.573816658314	0	0	0	0.0532498873413089	0	0	0	0
109000	1206000	10679	0	0.0861334356128286	0	0	0	0	0	0	0	0	0.0868335986329996	0	0	0	0	0	0	0	0.0710645477635333	0	6.08392286710205	0.111146737832371	0.0466871930553535	0	0	0	0	0	0
117000	1206000	10680	0	0	0	0	0	0	0	0	0	0	5.00951031398767	0.105679919588326	0	0	0	0	0	0	1.4594594242023	0	9.70551927749292	0	9.25692661465013e-05	0	1.15824277992708	0	0	0	0
125000	1206000	10681	0	0	0	0	0	0	0	0	0	0	0	0	0	0	0	0	0	0	0.00526247013626422	0	7.38303971817408	0	0.0390291397492793	0	1.77326613913126	0	0	0	0
133000	1206000	10682	0	0	0	0	0	0	0	0	0	0	0	0	0	0	0	0	0	0	0.162526708011275	0	9.59683167464481	0.0536894399324266	7.52651385953396	0	6.63341517930621	0	0	0	0
141000	1206000	10683	0	0.439614110624694	0	0	2.28020185307171	0	0	1.22813433965707	0	0	0	0	0	0	0	0	0	0	1.14940582640952	0	48.895036429847	1.19624784143655	0.204011524802037	0	7.24418242084441	0	0	0	0
149000	1206000	10684	0	0	0	0	0.668730982550246	0	0	0	0	0	0	0	0	0	0	0	0	0	0.0115146796073218	0	56.046113481179	0.250264141423207	0	0	2.73028410031748	0	0	0	0
157000	1206000	10685	0	1.27440856427199	0.192716469792184	0	0.520145198751196	0	0	0	0	0	0	0.0715987910588018	0	0	0	0.0151654577789848	0.538068644694013	0	0.707536367646139	0	9.94648674445418	0.37703679907342	0.236050565212084	0	0.996468083983708	0	0	0	0
165000	1206000	10686	0	0	0.232534653025245	0	2.56353387072593	0	0	0	0	0	2.82420746263364	0	0	0	0	0	1.1327565699311	0	2.15212902156952	0	29.0224219082197	3.72678530502203	0.177992317018037	0	1.41339107211283	0	0	0	0
173000	1206000	10687	0	0.0138580549104189	0.148480402114067	0	3.39973753645929	0	0	5.6077682734622	0	0	0	1.46972583090381	0	0	0	0.360054424974998	0.289232088498	0	0.460587513435401	0	27.6543057208815	3.42572792981436	2.64975983064105	0	6.7198822864845	0	0	0	0
181000	1206000	10688	0	0.167178514829962	0.175863242800417	0	2.70269432289182	0	0	3.96022534912773	0	0	0	0.31375872114177	0	0	0	0.0891431892859227	0.785886620862973	0	0.379799131530223	0	14.279609672008	1.13512106975029	0.139002134825292	0	2.32745604811168	0	0	0	0
189000	1206000	10689	0	1.31353813168913	0.108553296746503	0	2.84268144234756	0	0	0	0	0	0.936605575182689	1.01759045930429	0	0	0	0.0534602892749791	0.663448725564004	0	2.27034666309322	0	19.5877697652126	3.51233407904691	0.622884772233278	0	0.563146542954169	0	0	0	0.106228754219712
197000	1206000	10690	0	0.0477634842168071	0	0	7.96377594877792	0	0	0.330394927520743	0	0	0.213302427502761	3.36090549788794	0	0	0	0	1.49490590625305	0	0.244252483586917	0	8.86675430434952	9.5706738803817	2.79725311691031	0	2.76512246751572	0	0	0	0.00570078942630685
205000	1206000	10691	0	0.157020875809619	0.528299291886186	0	10.6639105875385	0	0	1.79247094175337	0	0	0.396153541807329	1.8310316379057	0	0	0	0	0.862173128428668	0	0.816023462065984	0	20.4797240927957	17.5524927061927	5.91558965176326	0	0.921810038962414	0	0	0	0
213000	1206000	10692	0	1.47070240972561	0.0700955958134515	0	9.66765271808863	0	0	13.1283492429469	0	0	0.46791523852437	4.7293759779725	0	0	0	0	0.295846098602114	0	0.0807630061472917	0	31.2609821413758	6.722270507406	3.36194485943469	0	3.64060529042298	0	0	0	0
221000	1206000	10693	0	0	0.277819349070956	0	9.26066334887808	0	0	5.07394181321077	0	0	0.143219977030697	6.70343467608938	0	0	0	0	4.21217371272322	0	0.0329209551515385	0	8.39019026127077	0.695375457766228	2.82174361840327	0	4.36874991054479	0	0	0	0.0185602099463272
229000	1206000	10694	0	0	2.01855333075283	0	1.10753360283587	0	0	0.599967089366793	0	0	0	1.05860693774578	0	0	0	0	0.141063588116872	0	0.552506267364321	0	0.0175965743072931	6.50569376673986	0.619360559070506	0	13.0880325834747	0	0	0	0
237000	1206000	10695	0	3.97338664958159	1.11591288297329	0	4.62455532364481	0	0	10.5434212944841	0	0	5.61366376824359	0.865513748133011	0	0	0	0	0.964446125910465	0	0.459208480542155	0	6.27194162999999	0.449713440981716	1.96098260350532	0	16.8854472504941	0	0	0	0
245000	1206000	10696	0	0.841024046131055	0.8337779834405	0	1.50184309050988	0	0	3.57100114254621	0	0	0.530947304196879	0.339741620413379	0	0	0	0	0.559409488659286	0	3.16395254134141	0	4.97460503302952	5.07647583730721	0.570218718682751	0	1.64228465874197	0	0	0	0
253000	1206000	10697	0	0	0	0	0	0	0	0.0777115369621604	0	0	0	0.0954703759638472	0	0	0	0	0	0	0	0	0.0463011750986836	2.13656482927844	1.24193719795851	0	4.29758804643711	0	0	0	0
261000	1206000	10698	0	0.248975640532291	0	0	0.520415435518123	0	0	0.624948698911417	0	0	0	0.389114920601734	0	0	0	0	0	0	0	0	0	0	0.123336517378614	0	13.4084751822956	0	0	0	0
269000	1206000	10699	0	0	0.0639979861768464	0	28.8309768479698	0	0	3.09695257792617	0	0	0.282442760582387	0.563138061636854	0	0	0	0	3.32229320321298	0	0	0	0	3.25943679497495	6.51137908480727	0	11.5869657917029	0	0	0	0.807364086692927
277000	1206000	10700	0	0	0	0	0.284506268994776	0	0	2.66394627384938	0	0	2.01393183305394	0.0277337518663575	0	0	0	0	0	0	0	0	3.85724134764295	0	0.916920437901352	0	1.960000819201	0	0	0	0
285000	1206000	10701	0	0	0	0	12.0289185230503	0	0	4.49074891801876	0	0	0.283532229588725	0.128739858135906	0	0	0	0	0	0	0	0	4.40167121635572	7.1929629220147	2.18982177579176	0	8.4215707876952	0	0	0	0
293000	1206000	10702	0	0.0532431114689465	0	0	2.64654641820684	0	0	1.29005900312857	0	0	0	0.558190865297232	0	0	0	0	0	0	0	0	0.0626380877325456	1.51176443686749	0.748349507874569	0	3.25185243213654	0	0	0	0
301000	1206000	10703	0	0	0.023413573822163	0	2.0956941595017	0	0	0.0752921516668698	0	0	0	0	0	0	0	0	0.023413573822163	0	0	0	1.87234764872594	3.45905918681186	0.949576067617818	0	4.92663371061312	0	0	0	0
309000	1206000	10704	0	0.0165741134796174	0.0131076569470796	0	15.3747728227423	0	0	1.94401374763447	0	0	0.501466580097288	0.124109850628883	0	0	0	0	0.0817392906866494	0	0.0225823454986167	0	7.00620628599963	3.72090050844385	1.12822687970134	0	4.92373174934404	0	0	0	0
317000	1206000	10705	0	0.0444076788315365	0.131538097295616	0	14.4776746314997	0	0	0.16018473843168	0	0	0	3.90000279785048	0	0	0	0	1.32704201118345	0	0	0	4.97827945635069	4.92849012551147	6.75635970114116	0	5.45597898366159	0	0	0	0
325000	1206000	10706	0	0	0	0	10.1767502819115	0	0	2.29441154885919	0	0	0	1.99894541308443	0	0	0	0	0.308502897778225	0	0	0	19.1752468432178	0.272521187449891	6.11641221364206	0	5.52062541103298	0	0	0	0
333000	1206000	10707	0	0.189995394514613	0	0	17.3245847636754	0	0	0.881551016478744	0	0	0	1.69276872213724	0	0	0	0	0.544225744364413	0	0	0	27.4232161401296	1.5774032393731	2.07307722483762	0	0.865717775515925	0	0	0	0
341000	1206000	10708	0	0.783942054974741	0	0	6.55852204175011	0	0	1.49801728672738	0	0	0	0.657074785857608	0	0	0	0	0.431392457681529	0	0	0	12.5335396605831	8.68326440467436	6.85174918957243	0	5.21724384247206	0	0	0	0
349000	1206000	10709	0	0.216137855784016	0	0	11.1927896741082	0	0	1.87945687671853	0	0	0	4.21715297283435	0	0	0	0	4.6888996895226	0	0	0	32.5374189826271	7.54044401322721	9.67878418245453	0	8.72010381469367	0	0	0	0
357000	1206000	10710	0	0.701466565022404	0.682751077987265	0	20.2942387202396	0	0	5.96700702291213	0	0	0	2.93741857091834	0	0	0	0	1.82058415258269	0	0	0	36.9909062496489	4.38601147211627	6.99450285680742	0	1.13677315076722	0	0	0	0
365000	1206000	10711	0	0.254219338994637	0.400446301697851	0	25.9045936770123	0	0	12.6941503546782	0	0	0	2.85126390755443	0	0	0	0	3.53339871974083	0	0	0	12.3564070305827	0.0339530348786668	2.7996549014711	0	0.0629032094058563	0	0	0	0
373000	1206000	10712	0	0.172275088076853	0	0	12.5206250552658	0	0	1.60472369805404	0	0	0	3.71512491213629	0	0	0	0	0.050908251345874	0	0	0	29.2543921174204	7.3220609629008	10.4957982213611	0	0.260654482904139	0	0	0	0
381000	1206000	10713	0	0	0	0	13.9975463271038	0	0	4.85141808154874	0	0	0	6.33098967236116	0	0	0	0	0	0	0	0	41.939796174032	8.55114117278681	7.87526545389242	0	0.214950213763728	0	0	0	0
605000	1206000	10741	0	0	8.88130607602412	0	44.0507336417263	0	0	22.5415977035081	0	0	0	12.7741717397005	0	17.4604744906695	0	0	9.02584640466661	0	0	0	0	0	1.42840566957244	0	0	0	0.167442397178689	0	0
613000	1206000	10742	0.132119765591237	0.162318107192199	0	0	34.7742854461267	0	0	24.6473382096394	0	0	0	10.3538321431759	0	74.0920267318331	0	0.0667967545406061	28.4363293029291	0	1.79341629585608	0	9.70780474087187	0	9.35996457211037	0	0.545619877089792	0	0	0	0
621000	1206000	10743	0	0	0	0	52.9011560587416	0	0	3.9325903449092	0	0	3.02865933442273	13.4385334957829	0	0.12286226770271	0	0.371638299400936	24.0230288166314	0	6.64236380537831	0	20.5990645240834	0	4.82313976513223	0	0.0572625983859519	0	0	0	0
629000	1206000	10744	0	0.197053245927607	0.185282580764809	0	35.0517128374099	0	0	4.75554491205849	0	0	0.0463297220273596	8.68016244278989	0	1.74685801298828	0	0.0232136679181511	29.5529338521644	0	1.70590139185473	0	26.7457126611996	0	4.90119799237418	0	2.1663669498947	0	0.162706697711635	0	0
637000	1206000	10745	0	0.235922993591701	0	0	59.7801206937585	0	0	9.08474265730585	0	0	0	11.1547734717119	0	0	0	0.196793980711441	25.4795268976289	0	0	0	9.36491422018528	0	8.78700092857843	0	0.831096993260715	0	0	0	0
645000	1206000	10746	0.178488172505238	0.431362131836238	0	0	274.538290237251	0	0	0.515539716102114	0	0	0	52.7187845935299	0	0	0	0	1.69913344841585	0	0	0	18.7918251445214	0	8.55271889800203	0	2.47799501973595	0	0	0	0
-27000	1198000	10958	0	1.04246609569668	0	0	0	0	0	0	0	0	5.83001850798637	0	0	0	0	0	0	0	0	0	0	0	0	0	0	0	0	0	0
-19000	1198000	10959	0	0	0	0	0	0	0	0	0	0	0	0	0	0	0	0	0	0	0	0	0	0	0	0	0	0	0	0	0
-11000	1198000	10960	0	0	0	0	0	0	0	0	0	0	0	0	0	0	0	0	0	0	0	0	0	0.00184508725295108	0	0	0	0	0	0	0
-3000	1198000	10961	0	0	0	0	0	0	0	0	0	0	0	0	0	0	0	0	0	0	0	0	0.163097020809669	0.933006246843704	0	0	0	0	0	0	0
5000	1198000	10962	0	0	0	0	0	0	0	0	0	0	0	0	0	0	0	0	0	0	0	0	0	0	0	0	0	0	0	0	0
13000	1198000	10963	0	0	0	0	0.00164983048054346	0	0	0	0	0	0.805122861704502	0	0	0	0	0	0.293658466913976	0	13.2128621428527	0	0	2.69074916201343	0	0	0	0	0	0	0
21000	1198000	10964	0	0.0104937581610025	0	0	0	0	0	0	0	0	0.023646241180247	0	0	0	0	0	0	0	2.65962124232847	0	0	0.0380510933570796	0	0	0	0	0	0	0
29000	1198000	10965	0	0.235197256976313	3.63177818681383	0	0.0598220387713753	0	0	0	0	0	1.4348612542473	0	0	0	0	0.170510826665649	3.71074675344704	0	5.88566713967501	0	0	0.000425475916528604	0	0	0	0	0	0	0
37000	1198000	10966	0	0.347489082077401	3.39585222245076	0	1.40167142320758	0	0	0	0	0	7.16466548002828	0	0	0	0	0	6.61675129527345	0	7.91569953211826	0	0	0.135715232717151	0	0	0.209562142998779	0	0	0	0
45000	1198000	10967	0	1.73025533831873	7.51055311913025	0	0	0	0	0	0	0	6.27186108735244	0	0	0	0	0.39681526442519	10.0651753339997	0	12.4353115967757	0	0	1.41877895817726	0	0	0.112193489057281	0	0	0	0
53000	1198000	10968	0	1.1536587353457	54.6030298224136	0	0.960643027477893	0	0	0	0	0	3.69385086265446	0	0	0	0	0	8.3786444299155	0	2.46418938974855	0	0	0.0120956593251754	3.68907222851293	0	1.81698545891805	0	0	0	0
61000	1198000	10969	0	0.647318529247821	0.338707823013519	0	0.318737254122199	0	0	0	0	0	0.219138672941928	0.0188835436786435	0	0	0	0.0207285300802969	0	0	0.332708274802674	0	0.916274364293416	0.544654441364959	0.168906934503274	0	1.60967127216769	0	0	0	0
69000	1198000	10970	0	0.342353995273122	1.85263895843724	0	0	0	0	0	0	0	5.17178763665798	0	0	0	0	1.63838820219324	1.4084343355258	0	7.09932059364319	0	5.43130580332989	7.97673715558693	0.162761036947951	0	3.77723678598722	0	0	0	0
77000	1198000	10971	0	0	1.01044361355315	0	0.556873593617608	0	0	0	0	0	3.9587676848854	0.305318314786213	0	0	0	0.237125588700462	0.810427524959114	0	10.886999811611	0	7.00283242758926	7.95931661113958	1.68797211486335	0	2.81347049074052	0	0	0	0.0105533212126639
85000	1198000	10972	0	0	4.25616820554804	0	2.11771527541703	0	0	0	0	0	0.00449897535646159	0.13869327016275	0	0	0	0	0	0	7.1638033856159	0	1.17270328700157	5.65539719779458	5.93190346566662	0	2.34365790968779	0	0	0	0
93000	1198000	10973	0	0.570329022342806	0.0661512272744601	0	2.41479247461279	0	0	0	0	0	0.0503205145013986	1.11547348781373	0	0	0	0.0032942979071424	0.344306518262757	0	1.1022388777058	0	4.49816305619559	3.91302628291314	13.8298218026643	0	6.88768728739976	0	0	0	0.00130315774138669
101000	1198000	10974	0	0.1024371808789	0	0	2.67733241318304	0	0	0	0	0	0	0	0	0	0	0	0	0	0.022145761868152	0	14.0535407693505	0.377519521472238	0.66489556536123	0	4.2963539807453	0	0	0	0
109000	1198000	10975	0	0	0	0	0.0344330513871932	0	0	0	0	0	0	0	0	0	0	0	0	0	0.013532970741508	0	43.7991917222036	0.00302138852506701	0	0	2.9870009873776	0	0	0	0
117000	1198000	10976	0	0	0	0	0.0101914928533891	0	0	0	0	0	0.0755550053935574	0	0	0	0	0	0	0	0.0515943969984229	0	10.4624627651565	0.0134426715220597	0.786389036731827	0	0.0853274383708733	0	0	0	0
125000	1198000	10977	0	0.0641784618372886	0	0	0.174394441929674	0	0	0	0	0	0.00484395111753503	0.0411872715420132	0	0	0	0	0	0	0	0	12.3294843816143	0.102222652669574	1.00024839381818	0	10.9168780723793	0	0	0	0
133000	1198000	10978	0	0	0	0	6.58911581824889	0	0	0	0	0	0	0.623639375958286	0	0	0	0	0.0149666127207937	0	4.3996911217365	0	25.3156478579903	8.52213946514378	5.28971457257968	0	4.47023734928372	0	0	0	0
141000	1198000	10979	0	0.425403586721712	0.0895678455204438	0	0.951639508230248	0	0	0.0150290676130743	0	0	1.2018446197247	0.0947857754668554	0	0	0	0.416785873182096	0.662053544792801	0	3.35613194155356	0	23.9124368888828	1.10322098126856	0.190409314789038	0	0.430186338008019	0	0	0	0
149000	1198000	10980	0	0	0.20001894838197	0	0.282656138805187	0	0	0	0	0	0.143773464060735	0	0	0	0	0	0	0	0.00636015400033958	0	20.7119748671495	0.318517045113498	0	0	1.75501448718399	0	0	0	0
157000	1198000	10981	0	0	0	0	1.71700668901214	0	0	0	0	0	0	0.462101772760023	0	0	0	0	0	0	1.37800844428292	0	29.5447888837118	0.534413942240749	0.121402638835731	0	13.0405021781307	0	0	0	0
165000	1198000	10982	0	0.00680675145373458	0.0148529617612053	0	6.9291863731068	0	0	2.82599357834967	0	0	0	0	0	0	0	0	1.82581103917554	0	9.42724800603745	0	14.5268941476727	25.3457587599478	0.407114662910417	0	3.06006381785396	0	0	0	0
173000	1198000	10983	0	0.125489308532457	0.387056995272861	0	6.19424997258466	0	0	1.71359026583885	0	0	0.285406791288907	0.623176405658326	0	0	0	0	14.2319402193967	0	2.30805398894573	0	30.9930226452647	9.30603304342649	0.552412487629942	0	0.726610575148851	0	0	0	0
181000	1198000	10984	0	0.756040694020276	0.145133940916099	0	4.04505702431279	0	0	1.35937260352865	0	0	10.7631493776296	0.68575284273148	0	0	0	0.0854304451558839	0.7681361543709	0	0.440721964330389	0	72.6869984129757	2.88062196659097	4.29555208505992	0	4.07500101095496	0	0	0	0
189000	1198000	10985	0	0.415415612503737	0.0964070311101356	0	1.88513411476574	0	0	0	0	0	0.0366589346210637	0.0373141083622035	0	0	0	0	0.945216465284055	0	0.769706731522362	0	31.9776240281017	1.03500728747786	0.0357330280294539	0	0.224636334772578	0	0	0	0
197000	1198000	10986	0	0	0.465906810290145	0	7.29361486203856	0	0	1.0553911453624	0	0	0	2.57718250443209	0	0	0	0	1.24419647214344	0	0.442521118573915	0	12.6460187815134	10.7922482817531	2.15171619840996	0	2.71827123441538	0	0	0	0.00451298357293035
205000	1198000	10987	0	0.722634379606332	0.472553625488191	0	7.01217435225897	0	0	0.283632051585123	0	0	0	1.71639529713334	0	0	0	0	7.73517464938361	0	0.784266700253332	0	47.5300670200471	4.15054562454297	0.79353580304015	0	2.14937186865089	0	0	0	0.075771733951119
213000	1198000	10988	0	1.11498737732184	0	0	3.98731930974093	0	0	2.10241632542594	0	0	0.324262706105941	1.61496665003086	0	0	0	0	0.516609842654583	0	0.598540873808345	0	34.8074175617796	14.4117579426362	3.60265293943348	0	13.8174663020946	0	0	0	0
221000	1198000	10989	0	0	0.349418100020942	0	0.881905188043717	0	0	0.788876454755768	0	0	0.015476999306172	3.92987016538381	0	0	0	0	0.209561088842741	0	0	0	0.00053776745322633	0.135492826255264	0.880160433032176	0	11.1006689105167	0	0	0	0.00125589111680635
229000	1198000	10990	0.00109713836148007	0.353086824871297	0	0	0	0	0	7.40987381421947	0	0	1.76199987290876	1.12027775772267	0	0	0	0.0487039086073837	0.125526839003045	0	1.27695606894305	0	0.733795389725147	0.241678534944685	1.24573245076631	0	18.6975170569763	0	0	0	0
237000	1198000	10991	0	0.699625702263587	0.0402972177297561	0	1.01536664545056	0	0	1.89977128679027	0	0	0.0380134019474983	1.45729866844853	0	0	0	0.00677099140480378	0.320995935097254	0	0.236636576498209	0	2.2222294946138	3.51167590478827	0.593034729350521	0	11.6350702407144	0	0	0	0
245000	1198000	10992	0	1.29532381075688	6.31427462593647	0	25.7265238856856	0	0	2.63562636841558	0	0	0	0.858467957791865	0	0	0	0	2.17056417516332	0	0.0373387890029797	0	8.07856303576522	0.171876132736261	0.432601540657792	0	3.83458077244053	0	0	0	0
253000	1198000	10993	0	0	0	0	0.0112348581204471	0	0	2.85439070749948	0	0	0	0.0591080571363515	0	0	0	0	0	0	0	0	0.0857962541394517	0.329766609966713	0.0406002515724426	0	8.16567899366714	0	0	0	0
261000	1198000	10994	0	0.171228440325757	0	0	2.69836622427439	0	0	9.17447198044152	0	0	0.885823907626591	0.186472670220054	0	0	0	0	0	0	0	0	0	0.817019306203477	3.70571177927404	0	6.41352421729966	0	0	0	0.0914791500724227
269000	1198000	10995	0	0.109401182577817	0.158329401711065	0	3.01350013849683	0	0	1.77055618663655	0	0	0	0.596394046934165	0	0	0	0	2.55126146920454	0	0	0	5.390273739214	2.88957424367122	6.18659551314596	0	10.9446824533638	0	0	0	0
277000	1198000	10996	0	2.75192481798358	15.652625365474	0	11.8562648165673	0	0	2.24985731441185	0	0	0	0.0652543173236413	0	0	0	0	0.0104193796754672	0	0	0	4.28640617847641	0.79584498375531	1.714318966321	0	2.82323320548703	0	0	0	0
285000	1198000	10997	0	0.124486524562485	0	0	4.48407195304036	0	0	6.97976666610368	0	0	0.0905107475663926	0.949371141627322	0	0	0	0	0.00980869755060038	0	0	0	0.691431060553878	1.32764432599072	9.05120480768726	0	2.99767713498866	0	0	0	0.000311403412070265
293000	1198000	10998	0	0.799603721166465	0	0	1.54194735152827	0	0	0	0	0	0	0.00100959300102595	0	0	0	0	0	0	0	0	0.246826865865595	7.16112555908671	3.37515423837259	0	3.559892896501	0	0	0	0
301000	1198000	10999	0	0.0202480875215544	0	0	9.05957075581369	0	0	1.13465591247372	0	0	0	0.0295799365663472	0	0	0	0	0.0882171119788129	0	0	0	11.9181475549018	1.63763502625508	1.5809184289162	0	1.41317248512944	0	0	0	0.0537114055338076
309000	1198000	11000	0	0.629218305287151	0.222303591549913	0	8.42744750987884	0	0	0.16235364666879	0	0	0.287227578128512	0.400765468316234	0	0	0	0	0.321879105308852	0	0	0	19.3985081130878	5.66762647712763	2.57663055533993	0	6.64599800858925	0	0	0	0
317000	1198000	11001	0	0	0	0	9.66004870422185	0	0	0.818742907868219	0	0	0.305742895483257	1.30219199380662	0	0	0	0	0.936428095153971	0	0	0	19.4626307377361	8.260191091896	3.67236742620629	0	8.71928502686464	0	0	0	0
325000	1198000	11002	0	0.137781590684612	0.0806082820075081	0	12.7064475464627	0	0	0.656336257794506	0	0	0	0.743339973489388	0	0	0	0	0.486697788036647	0	0	0	8.17355986421011	6.84590133130058	8.93037743571219	0	9.63303065892713	0	0	0	0
333000	1198000	11003	0	0.0997428668901859	0	0	9.19573168873317	0	0	6.08027472527418	0	0	0.00140649583903555	2.52210499419459	0	0	0	0	0.245153885289841	0	0	0.0302014248057836	18.8285765869115	6.30345670388719	3.92854676563117	0	10.134247185367	0	0	0	0
341000	1198000	11004	0	0.364639452879517	0	0	5.12801388338303	0	0	0.968020080622529	0	0	0	1.90925462876408	0	0	0	0	0.409087251954499	0	0	0	24.398855875748	1.68843770470254	2.57955298720267	0	6.623113365776	0	0	0	0
349000	1198000	11005	0	1.28120898292559	0.0464197015410977	0	16.772734299899	0	0	2.63118069083214	0	0	0	4.32373774956064	0	0	0	0	0.0972780205781833	0	0	0	27.3795305626959	9.60869231224326	4.55551836204392	0	4.62037676878383	0	0	0	0
357000	1198000	11006	0	0.179333859820022	0.932354399126488	0	7.19671149585432	0	0	14.6434978449488	0	0	0	2.08399244433992	0	0	0	0	1.21146727982452	0	0	0	37.8673694150902	2.46463194848603	3.66733619852438	0	6.54450685380773	0	0	0	0
365000	1198000	11007	0	0.891493888584178	0	0	8.63751909468574	0	0	2.27598122203308	0	0	0	0.923940208785073	0	0	0	0	0	0	0	0	30.178407302279	0.237905755261926	2.74893499648578	0	0	0	0	0	0
373000	1198000	11008	0	0	0	0	0	0	0	0	0	0	0	0	0	0	0	0	0	0	0	0	3.41924610885985	0	10.2205012086942	0	0	0	0	0	0
589000	1198000	11035	0	0	1.00348926651674	0	70.4680735428096	0	0	2.52454081322151	0	0	0	6.5428660679104	0	32.0416582691486	0	0	27.282430157346	0	0	0	0	0	0.543339268317554	0	0	0	0	0	0
597000	1198000	11036	0	1.92863337223911	1.36109021601869	0	22.3648319942585	0	0	6.15744223063223	0	0	0	1.94833625259582	0	28.8569613155479	0	0.140110842960257	53.6156704798275	0	0	0	0	0	0.29158730352418	0	0	0	0	0	0
605000	1198000	11037	0	2.0896541942121	0	0	17.8677612913118	0	0	9.03770950234532	0	0	0	7.0209372974477	0	34.5611552614054	0	0.706135895518056	39.6299853733677	0	0	0	11.3612029864473	0	0.544100066366642	0	1.98201315508248	0	0	0	0
613000	1198000	11038	0	0.959911666573836	0	0	69.5448962430819	0	0	7.67905030649997	0	0	0.0937158649177431	4.75518248723079	0	14.0840590225617	0	0	51.2499660979425	0	1.98603405160453	0	1.08055340456917	0	2.26073349247872	0	0.332738552728833	0	0	0	0
621000	1198000	11039	0.67497782089524	0	0	0	58.041942986172	0	0	7.59865479638967	0	0	0	15.289486425616	0	1.58403584858221	0	0	26.398340029263	0	0	0	12.2633159774515	0	3.86895820421528	0	1.79011160678207	0	0	0	0
629000	1198000	11040	0	0	0	0	16.5603277089822	0	0	20.4412153786088	0	0	0	18.3938532364805	0	0	0	0	12.6056379899044	0	0	0	20.4026863072786	0	22.8635547614764	0	0.692162199201281	0	0	0	0
637000	1198000	11041	0	0	0	0	32.4798854043819	0	0	0	0	0	0	35.5893442679461	0	0	0	0	0	0	0	0	0	0	18.1915282457972	0	1.72202951187365	0	0	0	0
-19000	1190000	11255	0	0	0	0	0	0	0	0	0	0	0	0	0	0	0	0	0	0	0	0	0	0	0	0	0	0	0	0	0
-11000	1190000	11256	0	0	0	0	0	0	0	0	0	0	0	0	0	0	0	0	0	0	0	0	0	0	0	0	0	0	0	0	0
-3000	1190000	11257	0	0	0	0	0	0	0	0	0	0	0	0	0	0	0	0	0	0	0	0	0	0	0	0	0	0	0	0	0
5000	1190000	11258	0	0	0	0	0	0	0	0	0	0	0	0	0	0	0	0	0	0	0	0	0	0	0	0	0	0	0	0	0
13000	1190000	11259	0	0	0	0	0	0	0	0	0	0	0	0	0	0	0	0	3.35609470634385	0	8.63669704980564	0	0	1.47095324843385	0	0	0	0	0	0	0
21000	1190000	11260	0	0.103299972052922	0	0	0.110199708821187	0	0	0	0	0	1.96842097543601	0	0	0	0	0	1.20054394443154	0	4.41946938400493	0	0	0.0879405196996229	0	0	0	0	0	0	0
29000	1190000	11261	0	0.00117277182187483	17.9610939124819	0	0.331975070641866	0	0	0	0	0	6.11992210911923	0	0	0	0	0	14.0483616067943	0	7.11854418441048	0	0	4.69322666922353	0	0	0.459643151590086	0	0	0	0
37000	1190000	11262	0	4.07674084780344	8.23331323585812	0	0.518415999028233	0	0	0	0	0	16.585872898029	0	0	0	0	1.56736039487154	4.38370126523407	0	10.6180147768356	0	0	2.39707373091815	0	0	0.336678673954371	0	0	0	0
45000	1190000	11263	0	0	5.28643889216639	0	0.213383398916811	0	0	0	0	0	13.5172813600828	0	0	0	0	0.981449288031187	11.2922146526227	0	26.9333823336384	0	0	0.406156057285204	0	0	0.116405915263824	0	0	0	0
53000	1190000	11264	0	0.484136561877792	0.00178938536089357	0	0	0	0	0	0	0	0.650951258870526	0	0	0	0	0.228397730970157	1.74776988401844	0	9.34508673868398	0	0	0.711175966719272	0	0	0	0	0	0	0
61000	1190000	11265	0	0.00177653621670525	0.467321556813655	0	0	0	0	0	0	0	0.0179454218423519	0	0	0	0	0.0918753653672734	0	0	1.64093376940431	0	0	0	0	0	0.055722248339827	0	0	0	0
69000	1190000	11266	0	0.0293439491587906	2.49333086578118	0	0.222149545947889	0	0	0	0	0	0.204762853081528	0	0	0	0	0.162375070345411	0.0186582942136605	0	1.08505662121286	0	8.71890849738923	7.12232562954214	0	0	0.195964255068534	0	0	0	0
77000	1190000	11267	0	0.176977607981398	3.06648503235119	0	1.51654963399052	0	0	0	0	0	0.520582989922293	0	0	0	0	0.0289832370065999	2.32685282821318	0	1.58063390993132	0	0.809117955834117	6.09743370707637	0	0	2.08976559992266	0	0	0	0
85000	1190000	11268	0	0	0.110891055197801	0	0.0774519545931036	0	0	0	0	0	1.3402186661939	0	0	0	0	0	0.0278128462804298	0	2.47033075278248	0	1.67569850664105	3.38325242255853	0.157838685561774	0	0.779537350908302	0	0	0	0.000370793783926769
93000	1190000	11269	0	0	0	0	0.260394550426654	0	0	0	0	0	0.104283325508334	0	0	0	0	0	0.312092782635283	0	1.21309007328952	0	6.37947835338642	2.8955764320059	0.0371085267675769	0	4.17724398599241	0	0	0	0.0166329056211753
101000	1190000	11270	0	0.149317425700766	0	0	0.026975575386075	0	0	0	0	0	1.00516375079193	0	0	0	0	0	0	0	0.899473819288903	0	11.9171555049159	0.482073077507084	0.448217869737494	0	5.84573513284121	0	0	0	0
109000	1190000	11271	0	0	0	0	0	0	0	0	0	0	0	0	0	0	0	0	0	0	0.00416218597805656	0	19.4174863261284	0	0	0	1.21586722743683	0	0	0	0
117000	1190000	11272	0	0	0	0	0.0696561721870355	0	0	0	0	0	0.00570471619895733	0	0	0	0	0	0	0	0	0	4.2062924013152	0.307872546805873	0.00602139496463709	0	1.225406020184	0	0	0	0
125000	1190000	11273	0	0.218662254931307	0	0	2.36348301024149	0	0	0	0	0	0.0195735361554252	0.481945833194343	0	0	0	0	0	0	0.433169682377929	0	7.37341398258771	1.36634465751645	2.50903925808729	0	9.27921950559673	0	0	0	0
133000	1190000	11274	0	0	0	0	3.04550357932821	0	0	0.66132466809341	0	0	0.100974668323059	0.54131331486633	0	0	0	0	0.0631597079931386	0	5.26400446993683	0	41.4780256089634	2.50205776049663	1.91188591490546	0	2.08970308522774	0	0	0	0
141000	1190000	11275	0	0.33518675410526	0	0	0.760855187604689	0	0	0	0	0	0.054897482143791	1.51522331517627	0	0	0	0	0	0	0.0282968879748583	0	18.9945244981922	0.6460435213091	4.69108754271898	0	8.58293353559441	0	0	0	0
149000	1190000	11276	0	0	0	0	0.0808098123212448	0	0	0	0	0	0	0	0	0	0	0	0	0	0	0	26.5999066985813	0.000311802445260211	0	0	4.81051828629938	0	0	0	0
157000	1190000	11277	0	0.264054687069604	0.712973565499701	0	0.631348369541034	0	0	0	0	0	0.0137781797221958	0.0405637251656958	0	0	0	0.0705995435319546	2.18601040843598	0	2.42695451540004	0	23.8986808884976	1.95007846932761	0.61851822981596	0	2.4142605761286	0	0	0	0
165000	1190000	11278	0.455999265311771	0.353485508597862	0.180334589358767	0	6.9180150982048	0	0	0	0	0	0	0.796419231291276	0	0	0	0	1.0519358796262	0	0.613608036581881	0	10.0752513509548	13.5644543789594	1.07822096027291	0	2.11000154060293	0	0	0	0
173000	1190000	11279	0	0.0811268955518744	0.312214007381425	0	5.8672785406793	0	0	0	0	0	0	0	0	0	0	0	0.0911984023629682	0	1.24123495061712	0	29.5149320952058	9.14993561785252	0.28619371410121	0	0.108732121727324	0	0	0.00957789233696828	0
181000	1190000	11280	0	0.354365835217287	0.144900147757805	0	0.579866843179678	0	0	0	0	0	0.199514260352799	0	0	0	0	0	0	0	0.412061272133258	0	16.1475678359755	5.68669819914348	0.14570976188404	0	0.458806997588199	0	0	0	0
189000	1190000	11281	0	0.053715746076323	0.0635047417426171	0	8.86203173171386	0	0	0.344660208844003	0	0	0.350126315220102	1.48767159181181	0	0	0	0	0.724459749464919	0	0.245624821548727	0	11.953228509115	4.25802563307379	0.411883517694711	0	1.67813118177023	0	0	0	0
197000	1190000	11282	0	0.0936687537860421	0	0	3.02994428402235	0	0	0.190561361414522	0	0	0	1.57991203073758	0	0	0	0	0.0341517833345562	0	0	0	2.30676873950039	6.18433933121902	3.15731009129393	0	4.27270814225362	0	0	0	0
205000	1190000	11283	0	0	0.689397628541689	0	9.74978314558372	0	0	0.0359186781859347	0	0	0	0.474133943832415	0	0	0	0.302531131671332	5.13856339055642	0	1.88329144482707	0	33.3271458322843	4.73266046283346	0.113890885000992	0	6.53826287988572	0	0	0	0
213000	1190000	11284	0	0	0.183283762552713	0	5.5693533605387	0	0	0	0	0	0	0.356090635649122	0	0	0	0	4.15916988296649	0	1.37983787055511	0	29.0054072895951	10.1393501217837	0.416095838294228	0	3.55365241497166	0	0	0	0
221000	1190000	11285	0	0	0	0	5.27018123962918	0	0	3.40266907107315	0	0	0.980272502344675	0.461653847727696	0	0	0	0	1.03885348949762	0	0	0	0	6.13180057614867	2.51939999785859	0	22.7700934161949	0	0	0	0
229000	1190000	11286	0	3.2606442334911	0	0	6.26350858609626	0	0	2.87148632366417	0	0	0.973450073829525	0.850089488420249	0	0	0	0	1.74489221084755	0	0.762600782562491	0	1.03107579056029	2.9167662775403	3.12367790814303	0	23.4782772728499	0	0	0	0.00808050348257439
237000	1190000	11287	0.00900638119890793	0	0.128825651875918	0	3.26711163050569	0	0	3.38889361477939	0.00295516113982421	0	0.266475892985452	3.69240129022009	0	0	0	0.483990144202124	3.70495627338497	0	0.962006778402058	0	3.53557991788749	11.7017723060349	2.877475619275	0	8.20860816904423	0	0	0	0
245000	1190000	11288	0.0617555928504768	0.587714204915425	0.163343992083192	0	6.23493937489329	0	0	16.754768114398	0	0	0	2.53093821645349	0	0	0	0	4.95299475190547	0	0.766757283419052	0	7.91176010110947	13.0799132300944	0.682660519106272	0	2.84064629580589	0	0	0	0.00668406270322184
253000	1190000	11289	0	0.086455207199785	0	0	3.58877625216833	0	0	0.375373487591092	0	0	0.0514564460335339	0.283192252145099	0	0	0	0	0	0	0	0	0	5.61447346585812	0.837972825268813	0	12.5848106499305	0	0	0	0.0121445005213349
261000	1190000	11290	0	0.873650898638895	0	0	1.09754023547599	0	0	0.381892782313161	0	0	0.529836159597212	0.0597141827919886	0	0	0	0	1.30989366441445	0	0	0	0.103778687911426	4.59294941302146	4.86403470989105	0	8.85888341508591	0	0	0	0
269000	1190000	11291	0	0.300649166191978	0	0	4.79319514930441	0	0	0.537795730567935	0	0	0.0440155383588315	0.293450763960049	0	0	0	0	0.284075591081474	0	0.361444376554969	0	6.24371384804038	3.48546616967802	4.30439355068525	0	7.80035880638886	0	0	0	0.035005966163905
277000	1190000	11292	0	0.270438285586588	0.732988079965065	0	7.09627543171024	0	0	1.64015460931851	0	0	2.41795700922008	1.24769961714541	0	0	0	0.421134571586836	0.780943813670161	0	0.149092830214193	0	10.1050485966798	1.33043778223648	0.605083428708934	0	1.56675676775392	0	0	0	0
285000	1190000	11293	0	0.268688418566074	0	0	4.090218327469	0	0	0.854447403586883	0	0	0.0567038992427991	0.182405022590028	0	0	0	0	1.21462430120299	0	0	0	2.5501080612619	14.4808627296416	2.01511707828172	0	5.12561511979696	0	0	0	0
293000	1190000	11294	0	0	0.0216411044149051	0	1.1859786389643	0	0	0	0	0	0.06833657043035	0	0	0	0	0	0.0375507555253339	0	0	0	1.04073148035046	4.1159060073102	2.57793080320251	0	0.917010968613041	0	0	0	0
301000	1190000	11295	0	0.0109349111069718	0.356927766425127	0	7.03387793968619	0	0	0.204105558538439	0	0	0	0.344598584436647	0	0	0	0	0.582321332452719	0	0.0239664186131787	0	63.4730010272704	2.39563164247933	1.34986514463091	0	8.20465769271823	0	0	0	0
309000	1190000	11296	0	0.00658608131053739	0.209061749540099	0	12.8768732427149	0	0	0.754475987902666	0	0	0	2.09781601307415	0	0	0	0	0.487991204077633	0	0	0	12.4012620874266	11.1414042182442	0.932150991613685	0	4.42756013767991	0	0	0	0
317000	1190000	11297	0	0	0	0	9.6961547334914	0	0	0.76315891610343	0	0	0	1.93948129483727	0	0	0	0	2.26661319358194	0	0	0	18.2648711464304	4.32142229182696	8.82530897822427	0	9.18748575661409	0	0	0	0
325000	1190000	11298	0	0.155696148855739	0	0	5.94791953900745	0	0	0.746572744117487	0	0	0	4.55448361999233	0	0	0	0	0.411199809520732	0	0	0	2.79576951792024	3.74646918095443	8.94708186019439	0	10.0979709421298	0	0	0	0.145824626728441
333000	1190000	11299	0	0.422566163067033	0.948783757586687	0	9.8871186934037	0	0	0.632411518057448	0	0	0.00507124752758312	3.80773759608373	0	0	0	0	0.374392751889125	0	0	0	13.9397281375041	1.63823938932085	4.28261015630125	0	7.93189889872383	0	0	0	0
341000	1190000	11300	0	0.873448024628095	0	0	11.70981595636	0	0	4.99217879692856	0	0	0.586874479563419	1.36432514093958	0	0	0	0	0.551439414719661	0	0.190820847712026	0	24.6023359702066	10.0857319688558	5.21275275300026	0	8.76891426895799	0	0	0	0
349000	1190000	11301	0	0	0	0	11.5271960764813	0	0	0.485154100835208	0	0	0.186341559497013	6.36824208714588	0	0	0	0	0	0	0.0932865281443339	0	18.5809786318736	5.64441196950525	8.90225857211899	0	1.65395337861526	0	0	0	0.215011993263416
357000	1190000	11302	0	0.391946602172011	0	0	19.4114385085815	0	0	0.883277011508937	0	0	0	5.02905272063843	0	0	0	0	0	0	0	0	10.0607313486234	0	1.82378430759108	0	0	0	0	0	0
413000	1190000	11309	0	0	0	0	0	0	0	0	0	0	0	0	0	0	0	0	0	0	0	0	0	0	90.0641128946202	0	0	0	0	0	0
421000	1190000	11310	0	0	0	0	0	0	0	0	0	0	0	36.7124915026155	0	0	0	0	0	0	0	0	0	0	0	0	0	0	0	0	0
429000	1190000	11311	0	0	0	0	25.6202599455889	0	0	2.6709932689177	0	0	0	0	0	17.6698034954596	0	0	8.6774596680978	0	0	0	0	0	0	0	0	0	0	0	0
437000	1190000	11312	0	0	0	0	43.2215459441817	0	0	13.3555143781787	0	0	0	2.20833949032963	0	0	0	0	11.5226422314693	0	0	0	0	0	0	0	0	0	0	0	0
445000	1190000	11313	0	0	0	0	63.500217175216	0	0	5.21702652589524	0	0	0	6.23975869557657	0	5.78167919717966	0	0	0	0	0	0	0	0	0	0	0	0	0	0	0
453000	1190000	11314	0	0	0.540089160293801	0	30.3107158189774	0	0	0.293652067396026	0	0	0	2.5804834217674	0	73.1082479533758	0	0.384407862661384	5.05295375730868	0	0	0	0	0	0	0	0	0	0	0	0
461000	1190000	11315	0	0	0	0	2.92937744453064	0	0	0	0	0	0	0	0	171.197075239478	0	0	10.8123674723463	0	0	0	0	0	9.18457150812009	0	0	0	0	0	0
573000	1190000	11329	0	0	0	0	404.897288137946	0	0	0	0	0	0	0	0	107.800281602752	0	0	16.3523552139799	0	0	0	0	0	0	0	0	0	0	0	0
581000	1190000	11330	0	0	1.9564389362077	0	47.6149693466865	0	0	9.03379770527178	0	0	0	2.12253427436205	0	16.1052763320983	0	1.31837882046045	47.1285936399718	0	0	0	0	0	1.53905677112338	0	0	0	0	0	0
589000	1190000	11331	0	0.336093329511925	1.93962569647	0	48.9232022992835	0	0	9.21583757110789	0	0	0	6.68033143246277	0	20.7057911086471	0	0.365320497631334	35.954871463679	0	0	0	0	0	6.7103434712227	0	0.659607852791319	0	0	0	0
597000	1190000	11332	0	1.0925586242664	0.556560162160894	0	11.2126133858164	0	0	6.94860201176886	0	0	0	2.21069735645365	0	28.544049842234	0	0.930991712190864	51.5799808366631	0	0	0	0	0	0.00306460878697556	0	0	0	0	0	0
605000	1190000	11333	0	1.6378773160101	0	0	32.8210892254853	0	0	3.05123903713881	0	0	0	5.21094995339076	0	24.7769571838053	0	0	44.5347591497063	0	2.00829302187009	0	2.78003924354247	0	2.57849584482221	0	0	0	0	0	0
613000	1190000	11334	0.161491504584315	14.4704940225346	0	0	43.1681442648642	0	0	10.6087768964835	0	0	1.33889053744179	4.30057667572831	0	6.35084861256477	0	2.02517019981369	28.7258404653024	0	0	0	35.9190967117525	0	5.43935964047574	0	0	0	0	0	0
621000	1190000	11335	0	0.675400851831932	0	0	15.4154880737118	0	0	22.2024481913092	0	0	0	4.55856012940964	0	0	0	0	2.14777994335309	0	0	0	45.50473266892	0	26.0445855255504	0	10.1119867581028	0	0	0	0
-27000	1182000	11550	0	0	0	0	0	0	0	0	0	0	1.29151945706043	0	0	0	0	0	0	0	5.67078300687804	0	0	2.22073977631296	0	0	0	0	0	0	0
-19000	1182000	11551	0	0	0	0	0	0	0	0	0	0	0	0	0	0	0	0	0	0	0	0	0	0	0	0	0	0	0	0	0
-11000	1182000	11552	0	0	0	0	0	0	0	0	0	0	0	0	0	0	0	0	0	0	0	0	0	0	0	0	0	0	0	0	0
-3000	1182000	11553	0	0	0	0	0	0	0	0	0	0	0	0	0	0	0	0	0	0	0	0	0	0	0	0	0	0	0	0	0
5000	1182000	11554	0	0	0	0	0	0	0	0	0	0	0	0	0	0	0	0	0	0	0	0	0	0	0	0	0	0	0	0	0
13000	1182000	11555	0	0	0	0	0	0	0	0	0	0	0	0	0	0	0	0	0	0	2.41587745041829	0	0	0	0	0	0	0	0	0	0
21000	1182000	11556	0	0.0367000936944835	0.329134164103052	0	0.107516507965708	0	0	0	0	0	2.49656234318968	0	0	0	0	0.391335461163152	0.705469859808468	0	4.13763837397463	0	0	0.103117152511036	0	0	0	0	0	0	0
29000	1182000	11557	0	0.0361877896736253	0.628400985798878	0	15.5746182760225	0	0	0	0	0	18.3303645661723	0	0	0	0	0.0409846443438813	4.15078091776571	0	16.9530960976022	0	0	14.4274786937903	0	0	0.0965541372813791	0	0	0	0
37000	1182000	11558	0	0.165286965435328	5.31197007391638	0	1.71722760927666	0	0	0	0	0	5.94510653810361	0	0	0	0	0.964794217211045	12.7986024000922	0	18.8840572505455	0	0	6.1330551869951	0	0	0.165045026530236	0	0	0	0
45000	1182000	11559	0	0.182771840192496	2.88741808776494	0	3.3550842785134	0	0	0	0.0264762783129194	0	5.0414632121761	0	0	0	0	2.93995500798793	9.88036834168998	0	11.8047666007165	0	0	0.865514179714888	0	0	4.04188796835186	0	0	0	0
53000	1182000	11560	0	0	2.81750020728177	0	0.0752552327598363	0	0	0	0	0	1.1324990808444	0	0	0	0	0	0.133280834778784	0	9.46976725543409	0	0	2.70703837095186	0	0	1.34318991787592	0	0	0	0
61000	1182000	11561	0	0.290120465412439	0	0	0	0	0	0	0	0	0.707134973205358	0	0	0	0	0	0	0	0.984964254706623	0	0	0.123154916847349	0	0	0	0	0	0	0
69000	1182000	11562	0	0.191002945007808	1.61030177584572	0	1.2289258244122	0	0	0	0	0	0.386970606491397	0	0	0	0	0.140933398676386	0	0	3.41302859547341	0	29.9343916488492	13.8210901127683	0	0	2.47806333072631	0	0	0	0
77000	1182000	11563	0	0.290366234049338	0.520785376130114	0	4.42457751475746	0	0	0	0	0	1.22365882388995	2.93088384282032	0	0	0	0	0.42991078787556	0	5.31450397107769	0	15.0940613700936	13.9103826038555	1.0388433969458	0	9.51010630261071	0	0	0	0
85000	1182000	11564	0	0.595892850521203	5.14555131279111	0	0	0	0	0	0	0	0.690356976211402	0.457523466900922	0.0427869036593056	0	0	0.180980258115227	0	0	4.7961065660615	0	0.178844229197177	11.9814046844754	1.28291501635202	0	5.84610626167848	0	0	0	0
93000	1182000	11565	0	1.90889992744964	8.59997890465555	0	0.140211601367537	0	0	0	0	0	15.5456071553017	1.19705685911272	0	0	0	0.578680425779564	0.744673106075275	0	25.3150796797881	0	0.00675393253836127	9.19275622246463	1.85757078440886	0	6.40041899101934	0	0	0	0
101000	1182000	11566	0	2.1622657421363	1.74197966743687	0	7.12930226500098	0	0	0	0	0	1.18523727206262	0.0434154196643895	0	0	0	0.157378621339376	0.389413806924019	0	14.4262801301724	0	3.32743003968225	6.05441083423247	0.58941322049183	0	4.18955282275008	0	0	0	0
109000	1182000	11567	0	1.97364760359377	0.107286820612704	0	0	0	0	0	0	0	0.117554747530264	0.330835656852834	0	0	0	0	0	0	0.149358339291777	0	11.2215845365719	0.475428426581852	1.40604960141826	0	2.48416699281771	0	0	0	0.0205580851705636
117000	1182000	11568	0	0.221671963962746	0	0	0.161460998379443	0	0	0	0	0	0.0205532111812304	0.182449336832272	0	0	0	0	0	0	0.265432852824936	0	13.3340791791072	1.20228678719424	0.283665395813355	0	12.5587097982484	0	0	0	0
125000	1182000	11569	0	0.507878599831898	1.78978134628348	0	0.838930283683205	0	0	0	0	0	0.247396002665341	0.127113120369175	0	0	0	0	0.0304262642499306	0	0.320803398086746	0	6.45566180684022	4.54186506014658	0.932552914732776	0	4.75671061165731	0	0	0	0
133000	1182000	11570	0	0	0	0	6.21300537127208	0	0	0	0	0	0	0.232727070251399	0	0	0	0	0.272133439769233	0	3.47533772875661	0	15.216003649787	5.95240735312485	0.016233375813766	0	5.0964956429477	0	0	0	0
141000	1182000	11571	0	0.261001568534389	0.018063787798594	0	5.01289471240538	0	0	0	0	0	0.0418573793751538	0.130467475246205	0	0	0	0	0.0707132691841834	0	0.673822929893378	0	8.77948795158196	5.55744465639115	0.0783699893977972	0	1.25602657337151	0	0	0	0
149000	1182000	11572	0	0	0	0	0.263992853765638	0	0	0	0	0	0.037523631968969	0.0528212582671792	0	0	0	0	0	0	0.736182031956408	0	14.8259179019462	9.2367418009575	1.00381299536299	0	5.70038184801843	0	0	0	0
157000	1182000	11573	0	0.428882313985151	0.0228439080441131	0	0.741010759132581	0	0	0	0	0	0.00961679594646593	0	0	0	0	0.0228439080441131	0	0	2.98000310497592	0	18.4263268128378	2.37236142410371	0.464764165490504	0	0.102393488500178	0	0	0	0
165000	1182000	11574	0	0	0	0	0.517838308577373	0	0	0	0	0	0	0	0	0	0	0	0	0	0.156028329924963	0	16.800186364256	0.550348309371168	5.5879198030986	0	0.857627718424189	0	0	0	0
173000	1182000	11575	0	0	0	0	0.182258777038312	0	0	0	0	0	0	0	0	0	0	0	0.0455682209080929	0	0.117579537613695	0	31.1984092328601	5.60744800114496	0.527385034957995	0	0.459966856042308	0	0	0	0.0138393984273222
181000	1182000	11576	0	0	0	0	2.09852547405047	0	0	0	0	0	0	0	0	0	0	0	0	0	0.0994558432136615	0	17.4299552174102	1.94963292582275	0	0	0.60348227574084	0	0	0	0
189000	1182000	11577	0	0.308933419374082	0	0	0.979986972650824	0	0	0	0	0	0.10922332468229	2.43147480828216	0	0	0	0.00641723393679814	0	0	0	0	29.3364248877992	1.93371005000697	0.465346767274871	0	2.42601144053808	0	0	0	0
197000	1182000	11578	0	0.0464781547058587	0.104566025272942	0	3.05975293401184	0	0	0	0	0	0.127224724487779	0.310902504997972	0	0	0	0.0088010201948199	1.0823308237294	0	1.92825628613278	0	2.79281200970333	5.33909392643638	0.907473891594771	0	5.1361216511955	0	0	0	0
205000	1182000	11579	0	0.128555539103871	0	0	3.83664804758571	0	0	0.15050022426181	0	0	0	1.76765647247844	0	0	0	0	6.70362205296128	0	0.0590442023377643	0	42.8954973659343	4.23040921747375	1.71396689760251	0	1.11972259914333	0	0	0	0
213000	1182000	11580	0	3.38194321989973	0.93026975129992	0	6.13308906474738	0	0	2.28534301158529	0	0	0.106660630567836	5.47227001428563	0	0	0	0	0.8631797737206	0	0	0	0.162378514646323	15.1900698551813	6.156935109082	0	18.9770058700497	0	0	0	0
221000	1182000	11581	0	1.0342843213637	0.269804254971343	0	2.1660188393412	0	0	8.47941857240608	0	0	0.660799513401157	1.23987732106274	0	0	0	0.0116438215903219	0.880797578096003	0	1.4910112010787	0	1.00221180535902	8.91871702666835	1.09315235786312	0	22.7352258067787	0	0	0	0
229000	1182000	11582	0	1.01710827447907	2.48514204595633	0	2.96040616758303	0	0	1.05925538610443	0	0	0.640719703332358	0.202707289235973	0	0	0	0	0.413965576880636	0	2.00049014304675	0	5.80854274027153	3.14724008387558	1.50345484676609	0	18.3354082950412	0	0	0	0.130574634545399
237000	1182000	11583	0	0.0715760746836319	5.28752887700001	0	0.227758608056046	0	0	0	0	0	0.346937295510665	0	0	0	0	0	0.14281788307574	0	5.85943007256005	0	22.5745143632754	10.6419677232078	1.1555639316808	0	3.11156705170409	0	0	0	0
245000	1182000	11584	0	0.0579954518538245	0.394467121656486	0	4.0250992586889	0	0	0.0578375694415196	0	0	0.226639077530175	2.85961056850601	0	0	0	0	0.120476052747366	0	0.0748896255882475	0	6.25731683955835	21.150765092158	3.01186301814959	0	15.7551761364046	0	0	0	0
253000	1182000	11585	0	0.296912312312591	0	0	9.83779630887164	0	0	1.77718648851475	0	0	0	2.26489435116329	0	0	0	0.0377169228056738	2.9999191788542	0	0	0	4.68275321284021	19.5508070803524	0.935454657811257	0	4.80861707660747	0	0	0	0
261000	1182000	11586	0	0.242046162081897	0	0	10.5348697273802	0	0	0.390983624786026	0	0	0.124333054283803	10.8086281525971	0	0	0	0	0.746774183591554	0	0	0	29.1505146319681	16.9053406787649	3.6608230490255	0	10.1880900239929	0	0	0	0.0531473952822314
269000	1182000	11587	0	0.0600067695496667	0.554344160790394	0	11.64062246559	0	0	0.387212112570547	0	0	0.0467447236336158	4.21355174213702	0	0	0	0	1.56944941973861	0	0	0	7.52863198200169	10.3716698682121	3.65643658379364	0	8.40395529705421	0	0	0	0
277000	1182000	11588	0	0.402466296742779	0	0	36.2404131578236	0	0	6.92964392430542	0	0	0.187083850867519	1.0933194128896	0	0	0	0.311882348164268	10.5703800539867	0	0.274664910307962	0	59.5766958125567	2.76732890573427	1.96946558911463	0	8.79897651539024	0	0	0	0
285000	1182000	11589	0	0.557371098187019	0.264822133679293	0	7.81181987878306	0	0	23.6765451119851	0	0	0.292127650518054	0.0609041969585828	0	0	0	0.0130178140969697	0.985287640640139	0	0	0	15.608272050272	5.70367364151462	5.13172507974465	0	2.31422383980328	0	0	0	0
293000	1182000	11590	0	0	0.319371020749072	0	11.87251455153	0	0	2.39780553914958	0.00492179402739425	0	0	0	0	0	0	0	0	0	0.0187962290771179	0	4.25833654240856	14.8706767263119	7.4810702862666	0	2.05949405500358	0	0	0	0
301000	1182000	11591	0	0	0	0	33.2827362833953	0	0	1.18085116440263	0	0	0.24297884349542	0.403823808558415	0	0	0	0	3.46008336732047	0	0	0	28.8074777091448	1.09342203536974	1.07929550093653	0	21.9118985139378	0	0	0	0
309000	1182000	11592	0	0.120118546092647	0.593858511685322	0	20.9237666398084	0	0	2.30930734425908	0	0	0	0.135702938612466	0	0	0	0.460543852140257	3.32783920366368	0	0	0	20.1189714338502	0.630713479062922	2.12530976535155	0	5.16556134397354	0	0	0	0
317000	1182000	11593	0	0.507394070064493	0	0	4.79358929987212	0	0	4.77498265277153	0	0	0	13.5866824543151	0	0	0	0	0.0608598373186753	0	0	0	2.06482646805077	2.21086158412353	10.044312391059	0	9.5113143673502	0	0	0	0
325000	1182000	11594	0	2.4983379378407	0.907357896981919	0	11.3767714718007	0	0	1.19213377474193	0	0	0.328564755722956	3.50952687982099	0	0	0	0	0.373535441193707	0	0	0	2.06021292386832	2.11079158102908	7.67731516867233	0	4.15629047909349	0	0	0	0
333000	1182000	11595	0	0.28889914623016	0.441607850853808	0	11.8030297037149	0	0	4.73616197052672	0	0	0.199795294015061	4.83390875334527	0	0	0	0	1.30510333851549	0	0	0	9.87937704196463	8.0939356392181	4.22619262460357	0	1.39208038158527	0	0	0	0
341000	1182000	11596	0	0.0714006800585587	0.476265668807961	0	24.8166143905196	0	0	0	0	0	0	15.7009322229159	0	0	0	0	0	0	0	0	1.29924681924398	25.4084119391117	20.0368219160643	0	2.73082501190529	0	0	0	0
349000	1182000	11597	0	0	0	0	12.8116706594491	0	0	0.389029393982997	0	0	0	0	0	0	0	0	0	0	0	0	0.857856203367679	0	5.78298721591821	0	0.834887831579483	0	0	0	0
405000	1182000	11604	0	0	0	0	212.484388920293	0	0	74.7794306320559	0	0	0	0	0	0	0	0	0	0	0	0	0	0	0	0	0	0	0	0	0
413000	1182000	11605	0	0	0	0	86.2643844774568	0	0	29.1845152513236	0	0	0	1.94011114381295	0	17.7685852583557	0	0	1.15196364003487	0	0	0	12.6723996522411	19.2356597242497	7.70895784040993	0	0	0	0	0	0
421000	1182000	11606	0	0	0	0	31.8731376954277	0	0	0.481375706432984	0	0	0	0.116690641456187	0	10.8861890236984	0	0	9.53698864014545	0	0	0	45.6326192508754	11.981921921686	14.5594416048245	0	0	0	0	0	0
429000	1182000	11607	0	0	0	0	28.9772450304005	0	0	5.34138790228971	0	0	0	2.60932376259565	0	25.9803861166717	0	0	5.42581715312553	0	8.93959412419767	0	23.4223050520827	1.5277956420415	0	0	0	0	0	0	0
437000	1182000	11608	0	0	1.43727033621065	0	8.12017272740458	0	0	7.65524054810873	0	0	0	3.14347334845246	0	44.5975222612037	0	0	11.138001283665	0	0	0	0	0	0	0	0	0	0	0	0
445000	1182000	11609	0	0	0	0	32.5321496806907	0	0	10.3732879194341	0	0	0	0	0	37.5062752321296	0	0	14.9469443407441	0	5.85937367732194	0	7.65821016919299	0	0	0	0	0	0	0	0
453000	1182000	11610	0	0	0	0	30.8817496851208	0	0	1.51256283534357	0	0	0	0	0	61.8646329659876	0	0	0	0	42.3139416599695	0	10.4687323295838	0	0	0	0	0	0	0	0
573000	1182000	11625	0.036872987278061	5.55695260389265	11.6364406226035	0	114.394360091671	0	0	16.3688679565971	0	0	1.09373306368978	8.17636254936425	0	132.941921017025	0	1.50174458105942	78.1512401432387	0	0	0	0	0	1.39437644278562	0	0	0	0	0	0
581000	1182000	11626	0	0.511555999734272	2.77680892501679	0	31.0633942814405	0	0	12.4454128807372	0	0	0	7.1740604895177	0	45.0218709716585	0	0.796255671447178	88.6689498628406	0	0	0	0	0	2.85968194036526	0	0	0	0	0	0
589000	1182000	11627	0	0.408948087981836	1.63832461995613	0	22.1441279846784	0	0	4.76577555083102	0	0	0	4.65694940409485	0	12.9776224293403	0	0.99293286161221	69.5886723360858	0	0	0	0	0	0	0	0	0	0	0	0
597000	1182000	11628	0	0	1.20836850491843	0	23.9903972851993	0	0	1.44647581552589	0	0	1.79114382013975	4.19586343446151	0	31.4787209796141	0	0.137860047244421	40.8006275206794	0	0.578566766987938	0	0.306431817510857	0	2.82236907637326	0	0.277051951892813	0	0	0	0
605000	1182000	11629	0	0	0.61454447875266	0	19.0034529889602	0	0	2.38971236744789	0	0	0	10.0267265666619	0	50.9873932336036	0	0.161594793924681	22.8083247387833	0	0.47159206792752	0	10.8282197580352	0	1.39727110656677	0	0	0	0	0	0
613000	1182000	11630	0	0	0	0	47.7526960516367	0	0	24.1048232537535	0	0	0	12.1240091537501	0	25.6563968132587	0	0	17.0604749632342	0	0	0	12.2919963900934	0	1.87829954919339	0	0.678667249029852	0	0	0	0
621000	1182000	11631	0	0	0	0	79.4505154850245	0	0	0	0	0	0	0	0	44.5887778405538	0	0	0	0	0	0	38.8976984131593	0	11.5750938515774	0	0	0	0	0	0
-27000	1174000	11846	0	0	0	0	0	0	0	0	0	0	0	0	0	0	0	0	0	0	0	0	0	0	0	0	0	0	0	0	0
-19000	1174000	11847	0	0	0	0	0	0	0	0	0	0	0	0	0	0	0	0	0	0	0	0	0	0	0	0	0	0	0	0	0
-11000	1174000	11848	0	0	0	0	0	0	0	0	0	0	0	0	0	0	0	0	0	0	0	0	0	0	0	0	0	0	0	0	0
-3000	1174000	11849	0	0	0	0	0	0	0	0	0	0	0	0	0	0	0	0	0	0	0	0	0	0	0	0	0	0	0	0	0
5000	1174000	11850	0	0	0	0	0	0	0	0	0	0	0	0	0	0	0	0	0	0	0	0	0	0	0	0	0	0	0	0	0
13000	1174000	11851	0	0.00324579437077705	0	0	0	0	0	0	0	0	0.00746162072656261	0	0	0	0	1.50540568955208	0	0	15.2451190023475	0	0	0.0599815116375211	0	0	0	0	0	0	0
21000	1174000	11852	0	0.339286473313642	0.293620962891952	0	1.0660904740965	0	0	0	0	0	3.12747984577174	0	0	0	0	0.430087289993487	2.71780835401464	0	10.4628139136892	0	0	0.61498549568821	0	0	0.105516859500241	0	0	0	0
29000	1174000	11853	0	0.890236790429877	5.73507666750729	0	6.32657346230545	0	0	0	0	0	12.4432525174508	0	0	0	0	1.07060400312754	11.2123929216337	0	16.4675070678869	0	0	0.277018589606434	0	0	0	0	0	0	0
37000	1174000	11854	0	0.59498648350021	2.21929649900734	0	0.660416300453066	0	0	0	0	0	2.62475931699992	0	0	0	0	1.15631015959982	0.970969779192467	0	9.22350269928061	0	0	2.92558295914715	0	0	0.342191117357607	0	0	0	0
45000	1174000	11855	0	0.487529959367543	5.34689454165784	0	1.18368758711549	0	0	0	0	0	1.57836345675196	0	0	0	0	0.0769572474186692	4.05224376969323	0	15.5450413723238	0	0	4.32061357631461	0	0	1.15113648880485	0	0	0	0
53000	1174000	11856	0	0.184093888564672	41.1059403442466	0	1.05640553012752	0	0	0	0	0	9.04924456839977	0	0	0	0	0.902827320004967	5.90499119215958	0	8.05683134104961	0	0	7.51284757324271	0	0	1.20166450460158	0	0	0	0
61000	1174000	11857	0	0.771670550438061	0.790557451356285	0	0.00349050849277129	0	0	0	0	0	3.03506653141961	0	0	0	0	0.446536397944176	0.0858599210925377	0	15.729950478112	0	0	1.94318688202506	0	0	0	0	0	0	0
69000	1174000	11858	0	0.254881833026124	4.76000798401511	0	1.09886154284858	0	0	0	5.11786630080422e-05	0	0.202378361033426	0	0	0	0	0.303380847927648	1.04902468021273	0	11.9175099142896	0	0	0.914091701591202	0.118461671365179	0	1.77864506638035	0	0	0	0.0207819149232922
77000	1174000	11859	0	0.528037984190559	10.4415568290558	0	3.80872530073274	0	0	0	0	0	10.2064949175957	0.198374389689564	0	0	0	0.131081846760395	0.421054467917776	0	20.9946835664736	0	11.7196312071764	22.0540718252039	0.365012788727953	0	7.348917381347	0	0	0	0
85000	1174000	11860	0	1.42917124120965	1.04036460776693	0	0	0	0	0	0	0	0.65486362760991	0.254621774955327	0	0	0	0	0.343951390278867	0	4.91706567030597	0	1.52034923723611	2.85297823867079	0.735695514925878	0	6.24359240079886	0	0	0	0
93000	1174000	11861	0	1.3604731866885	3.16594104536813	0	1.03416657043902	0	0	0	0	0	1.51247560943551	0.0693225664100719	0	0	0	0.0908803989630347	0.458246061417205	0	16.5248561056799	0	0	6.33234434303049	0.00072489812392128	0	29.3567627376391	0	0	0	0
101000	1174000	11862	0.00267251952696145	0.108819540000771	2.66601060392172	0	2.32391167969062	0	0	0	0	0	2.07578222701164	0.120410868418599	0	0	0	0	0.135835751859251	0	9.95389035391719	0	1.29711679533055	33.0568206140019	0.631059251792688	0	22.8869705636372	0	0	0	0
109000	1174000	11863	0	0.325160404714577	0	0	4.54540720401402	0	0	0	0	0	0.00119437449506589	0.918254908625122	0	0	0	0	0	0	0.124630589400474	0	7.62416375127551	3.63882526989401	0.137656041668188	0	4.91432040375987	0	0	0	0.00804992444218258
117000	1174000	11864	0	0.0811915046463771	0	0	0	0	0	0	0	0	0.307229131214835	0	0	0	0	0	0	0	0.16089019557434	0	22.2683373074051	0.0397006699629914	0.0213428355853582	0	4.08343899353981	0	0	0	0
125000	1174000	11865	0	0	0.147859047338021	0	0.0190357916008172	0	0	0	0	0	0	0.519007000999183	0	0	0	0	0	0	4.42323452276962	0	7.34483999676067	0.946611042801923	2.07749605759475	0	4.24115340962227	0	0	0	0
133000	1174000	11866	0	0	0	0	5.70581646017101	0	0	0	0	0	0	6.43870031781175	0	0	0	0.138010958096373	1.18882044716291	0	9.21241767437881	0	5.26826440401089	10.3409770311639	2.58810720301392	0	5.357614411478	0	0	0	0
141000	1174000	11867	0	0.0723634052465027	0	0	11.6491290420797	0	0	0	0	0	0.116961774905499	4.1803358196521	0	0	0	0	0.0684288126088746	0	0.827422376526442	0	6.09555148743493	10.6045886452583	1.79188959517569	0	13.959557279659	0	0	0	0
149000	1174000	11868	0	0.023468292081592	0	0	2.95578977926178	0	0	0	0	0	0.185403552304146	0	0	0	0	0	0.114416417368002	0	0.984163823427536	0	10.1771420225504	6.5075523263555	0.580480420579485	0	2.8055109864023	0	0	0	0
157000	1174000	11869	0	0	0	0	0.179168060386387	0	0	0	0	0	0	0	0	0	0	0	0	0	0.00865386736647212	0	8.16085209170935	0	0	0	1.08498508842068	0	0	0	0
165000	1174000	11870	0	0.0830739460271357	0.02059407295952	0	0	0	0	0	0	0	0.180864446005127	0	0	0	0	0	0	0	0.03532924602704	0	6.06264884140927	0.579918557963061	0	0	0.000129216148951976	0	0	0	0
173000	1174000	11871	0	0.103670835256522	0	0	0	0	0	0	0	0	0	0	0	0	0	0	0	0	0	0	29.9265783225152	0.504017686204581	0	0	0	0	0	0	0
181000	1174000	11872	0	0.512151036805961	0.0123277089527649	0	0.22900765279815	0	0	0	0	0	0.143260717714624	0.0194323103289426	0	0	0	0.0824937301563283	0.127366723566747	0	0.488568962109623	0	7.93143270093233	1.58489235782755	3.08004437733052	0	4.05198442608365	0	0	0	0
189000	1174000	11873	0	1.17675309465937	0.934294010869582	0	3.28334609496506	0	0	0	0	0	0.0236174375111853	0.696325300239448	0	0	0	0.0542130679723486	2.32847795821615	0	2.8369438788082	0	8.31556172520848	2.66996455306666	1.04701717990036	0	0.569975625834442	0	0	0	0.0100943741712221
197000	1174000	11874	0	0.359097005668442	3.68057887681744	0	4.60559725863118	0	0	1.08642606545958	0	0	0.175081445778041	2.78921744288709	0	0	0	0	5.007425939095	0	0.0601241514348188	0	10.1449442803761	9.44410355516471	2.53217116688008	0	8.72174529278199	0	0	0	0
205000	1174000	11875	0	0.403368876888762	0	0	1.80562243245712	0	0	0.245330884619031	0	0	0	0.126663939901846	0	0	0	0	0.406640451899639	0	0.330680051666609	0	27.6762377537614	20.6911303382597	0.00213581007070293	0	3.06730990854075	0	0	0	0
213000	1174000	11876	0	1.34116806413385	1.91215456039908	0	6.21451720036953	0	0	6.00424229356726	0	0	6.05473831303898	0.849421954733825	0	0	0	0	0	0	8.89206953955397	0	5.56105565531265	4.955029146318	8.57537136171327	0	6.64933816295684	0	0	0	0
221000	1174000	11877	0	0	0	0	8.08987086539521	0	0	0	0	0	0	0.230434345056663	0	0	0	0	2.17844469617007	0	3.62748768818758	0	0.806402488707941	0.873799200377284	0.236849910588284	0	3.40809590453903	0	0	0	0
229000	1174000	11878	0	1.77425489525164	0	0	6.38097280064267	0	0	0	0	0	0	7.90174347823284	0	0	0	0	0.0529802242377607	0	0.25450200729789	0	1.65428075641603	1.45196919715876	0.0244610067431679	0	12.367648346589	0	0	0	0
237000	1174000	11879	0.08915379137131	0.376579733578386	0.0812510808217936	0	11.2602338651848	0	0	0	0	0	0.141418154064734	0.739741438941841	0	0	0	0	0	0	0.377054731337325	0	13.2249245359681	9.67071402427569	0	0	11.8208806779134	0	0	0	0.159007230020251
245000	1174000	11880	0	0.192400944346976	1.19313830045582	0	16.8198931111209	0	0	0.254432550564844	0	0	0	0.986090359326485	0	0	0	0.07918974835906	6.34101145710283	0	0	0	10.0561534772559	13.8862046203965	5.09595366293681	0	9.70807500630237	0	0	0	0.0397988166317945
253000	1174000	11881	0	0.160659919134296	0	0	10.514020667966	0	0	27.6156959274358	0	0	0.420984268707752	0.643652796582732	0	0	0	0	2.31794483492967	0	0	0	1.55980800718398	11.2239737813724	6.4373964736028	0	6.67691271601555	0	0	0	0
261000	1174000	11882	0	1.69863060245099	0	0	7.46147259126608	0	0	0.768403182833575	0	0	0.025161231410524	0.297783387682651	0	0	0	0	2.5403156036022	0	0.26265220351566	0	5.09300885013321	11.2206606513102	3.04810564456794	0	11.9187064144086	0	0	0	0
269000	1174000	11883	0	0.0609768721891925	0.100158737100061	0	5.03530227083571	0	0	1.85328353230268	0	0	0.122749536964794	0.123269844507569	0	0	0	0	0.806324394786633	0	0	0	6.9834067126224	16.9830873089391	3.20668996838694	0	6.65815058745396	0	0	0	0
277000	1174000	11884	0	2.38486273869804	0	0	9.71857359517784	0	0	8.83430684337752	0	0	0	1.01448264489287	0	0	0	0	0.60848864017906	0	0	0	1.12772668244315	2.55031907716371	0.8018216048674	0	3.05717408808522	0	0	0	0
285000	1174000	11885	0	0	1.53807749737764	0	68.6310383727666	0	0	1.84949918974604	0.0166702809560889	0	0	0.011150324213057	0	0	0	0.00285868895433995	1.62920889719476	0	0.0716485000850607	0	4.36787269138192	2.21933836936147	0.664104167190219	0	7.0544198875546	0	0	0	0
293000	1174000	11886	0	2.93244314570412	0.154505321607536	0	9.44093316858194	0	0	0.0701593084223986	0	0	0.168310350420582	0.453579601746215	0	0	0	0	0.128976315075509	0	0	0	2.93821118927214	5.9893682819213	2.84481202049744	0	3.64745140034183	0	0	0	0
301000	1174000	11887	0	0.0250138520643412	0.132353794382742	0	43.3936769102678	0	0	20.6231548341997	0	0	0	5.33734086023557	0	0	0	0	1.23165541423784	0	0	0	18.4707586638469	11.2719858818755	0	0	4.33979166550662	0	0	0	0
309000	1174000	11888	0	0.536371330813467	0	0	18.0634571932282	0	0	2.07861217937215	0	0	0	3.54645472666163	0	0	0	0	4.42161808525967	0	0	0	24.0135788481329	21.1070063362373	2.20799435431036	0	4.97771967857085	0	0	0	0
317000	1174000	11889	0	0.770940857274886	0.810335526949176	0	16.2010315406546	0	0	4.8090787366445	0	0	0	4.13215609021629	0	0	0	0	0.890683625377213	0	0	0	5.75457133458759	3.2693383414374	3.36781274448801	0	4.01955759742301	0	0	0	0
325000	1174000	11890	0	0.0461735282664912	1.82503563009171	0	19.6964830804883	0	0	2.28646275275522	0	0	0	2.49789081206801	0	0	0	0	7.88630878023019	0	0.216611942159297	0	8.62592057809386	3.53066634025184	7.49113854642246	0	0.723924358102869	0	0	0	0
333000	1174000	11891	0	0	0.981522699452776	0	12.9375597214826	0	0	0	0	0	0	2.04139760221136	0	0	0	0.276019000057071	0.199566367559317	0	0	0	10.6200442400613	5.29044804901944	1.34331874059578	0	0	0	0	0	0
381000	1174000	11897	0	0	0	0	0	0	0	0	0	0	0	0	0	0	0	0	19.2333132689667	0	26.4557012805966	0	0	0	0	0	0	0	0	0	0
389000	1174000	11898	0	0	0	0	49.095880128742	0	0	24.7764717893226	0	0	0	20.3162055793658	0	2.68109254114921	0	0	0	0	0	0	0	15.1453786759382	17.9652735391213	0	0	0	0	0	0
397000	1174000	11899	0	2.70331348833435	0	0	28.0276747175029	0	0	0.315901778718637	0	0	0	17.1332281479182	0	0	0	0	2.4444673716764	0	5.38590366721541	0	55.7259796928707	5.81028024959565	10.7928761256594	0	2.21374617320985	0	0	0	0
405000	1174000	11900	0	0.602078515491667	0	0	17.000223385909	0	0	5.4006018900874	0	0	0	17.7907654341528	0	82.8458896698849	0	0	16.3979914018014	0	0	0	13.3021758632152	4.02186927596649	9.26765907572802	0	1.23442751391772	0	0	0	0
413000	1174000	11901	0	0	0.881056994345861	0	20.44452481118	0	0	7.30569800990367	0	0	0	4.73241214836807	0	60.2263078376717	0	0.0906577018593631	15.2068299881653	0	0.866181486344133	0	30.5437859092683	11.1306911232521	3.77581033379887	0	0.0841244756381873	0	0	0	0
421000	1174000	11902	0	2.07281155290081	2.86524612373607	0	14.2487384489385	0	0	9.42218034829674	0	0	0.296487694202323	3.1941616715857	0	44.224695061353	0	0	15.0774445502946	0	1.69679346721583	0	16.3467849200741	5.23522778752834	0.982872043690012	0	0	0	0	0	0
429000	1174000	11903	0	1.03863931035698	0	0	7.755486753689	0	0	11.367959684928	0	0	0	6.39386447514597	0	15.1104777103386	0	0	27.8015372817381	0	5.88745556853129	0	20.1384637940725	14.0882874286376	1.90730179351434	0	0	0	0	0	0
437000	1174000	11904	0	0	0	0	71.9709940244421	0	0	8.21418935768548	0	0	0	0.852144860906595	0	27.6082301307024	0	0	12.2053127702597	0	0	0	8.5544594585589	9.90645100284496	0	0	0	0	0	0	0
445000	1174000	11905	0	0	0	0	34.7971126736809	0	0	16.1220340017108	0	0	0	7.61899814791926	0	34.1179580804526	0	0	2.02433002501453	0	0	0	0	9.04741002512404	7.49912300307692	0	0	0	0	0	0
453000	1174000	11906	0	0	0	0	3.81507670931083	0	0	0	0	0	0	0	0	59.9489353119115	0	0	6.95091718068701	0	0	0	0	69.4862467469949	0	0	0	0	0	0	0
549000	1174000	11918	0	0	0	0	72.3491548538164	0	0	0	0	0	0	3.4168338707316	0	86.0133688589831	0	0	23.2247150232139	0	0	0	0	0	0	0	0	0	0	0	0
557000	1174000	11919	0	0	1.00757624435739	0	23.1980998192631	0	0	13.8262004847232	0	0	1.85646800189357	3.31263000115547	0	214.905267727536	0	0	17.8908066424864	0	0	0	0	0	2.86218362027424	0	0	0	0	0	0
565000	1174000	11920	0	0	7.5666402805096	0	35.5039462486597	0	0	13.8144515359448	0	0	0	3.89867593147228	0	107.508284436264	0	3.02451286860994	29.7053145455188	0	0	0	0	0	1.64560170711871	0	0	0	0	0	0
573000	1174000	11921	0	1.06455520755833	2.55299353048734	0	7.10801327212417	0	0	0.397468766001821	0	0	2.10018314359171	0.996004901063153	0	60.3169171536988	0	0	39.1181248968464	0	0	0	0	0	0.847412661779849	0	0	0	0	0	0
581000	1174000	11922	0	0.405404719235443	3.97601385326464	0	22.707268343079	0	0	0.745180212774873	0	0	0	15.9266140395441	0	12.3145089403949	0	1.85281518902445	60.1496649911691	0	0.336281014966739	0	0.0851190233449649	0	0	0	0.11075655277525	0	0	0	0
589000	1174000	11923	0	0.390133987592994	0.717853400918129	0	26.361826448036	0	0	6.50372264400574	0	0	0	2.4453288872156	0	22.0079107418773	0	0.175588789223693	57.2121770925031	0	0	0	11.9257900918138	0	3.71048218262153	0	0	0	0	0	0
597000	1174000	11924	0	0	0	0	23.3982458432744	0	0	8.03205334842106	0	0	0.555658577410006	1.82329244215956	0	29.1837603662073	0	0	22.3148717966309	0	0	0	0	2.53166401897961	0.751279217390134	0	1.04837415781612	0	0	0	0
605000	1174000	11925	0	0.974156475341543	0	0	63.7860702287716	0	0	13.393746117571	0	0	0	3.01891206142013	0	26.730938237021	0	0	63.0879106063289	0	0	0	0.734107760652243	2.72089996210115	4.39044975217329	0	3.41524985465668	0	0	0	0
613000	1174000	11926	0	0	0	0	49.0401957427716	0	0	12.6745730857376	0	0	0	26.7929491516455	0	5.9387414044907	0	0	10.4130943754146	0	0	0	0	0	1.11862026792016	0	3.19045520706876	0	0	0	0
-19000	1166000	12143	0	0.0212340779381202	0	0	0	0	0	0	0	0	0.0212340779381202	0	0	0	0	0	0	0	0	0	0	0	0	0	0	0	0	0	0
-11000	1166000	12144	0	0	0	0	0	0	0	0	0	0	0	0	0	0	0	0	0	0	0	0	0	0	0	0	0	0	0	0	0
-3000	1166000	12145	0	0	0	0	0	0	0	0	0	0	0	0	0	0	0	0	0	0	0	0	0	0	0	0	0	0	0	0	0
5000	1166000	12146	0	0	0	0	0	0	0	0	0	0	0	0	0	0	0	0	0	0	0.0026988744908041	0	0	0	0	0	0	0	0	0	0
13000	1166000	12147	0	0	0	0	0	0	0	0	0	0	1.40909149560512	0	0	0	0	0.106557864375863	0	0	2.67681963840012	0	0	2.92873632467611	0	0	0	0	0	0	0
21000	1166000	12148	0	0.00342414388481869	0.418616309713899	0	0	0	0	0	0	0	1.79892949340506	0	0	0	0	0	0	0	2.77683381310985	0	0	2.96941893539454	0	0	0	0	0	0	0.00184493631179189
29000	1166000	12149	0	0.743449307092188	0.22424975518903	0	0.998984996246694	0	0	0	0	0	2.20053258844562	0	0	0	0	0.113197268198258	1.03406082383872	0	6.59253767835615	0	0	4.22230381524224	0	0	0	0	0	0	0
37000	1166000	12150	0	0.914859385596316	0.57135913961451	0	0.153876674537418	0	0	0	0	0	1.49777911318825	0	0	0	0	0.614343601874705	3.68102451039909	0	15.9412347054859	0	5.04844880067055	4.58780706983181	0	0	0	0	0	0	0
45000	1166000	12151	0	0	0.606004253251643	0	0	0	0	0	0	0	1.57102160359262	0	0	0	0	0.0937067902985106	1.13668234631628	0	5.49003110343687	0	0	0.164891024404825	0	0	5.26942341453144	0	0	0	0
53000	1166000	12152	0	0	2.48420968442344	0	0	0	0	0	0	0	2.37937963824881	0	0	0	0	0.662189717566255	1.52718415468538	0	8.72224728693354	0	0	0.540086835273012	0	0	0	0	0	0	0
61000	1166000	12153	0	0	0	0	0	0	0	0	0	0	0	0	0	0	0	0	0	0	1.49794703121475	0	0	0.187243179533211	0	0	0.00134249186983541	0	0	0	0
69000	1166000	12154	0	0.731202986078451	2.91308420035964	0	0	0	0	0	0	0	2.45493012915551	0	0	0	0	0	0.371333893770413	0	3.46995704318409	0	0	2.54600920823303	0.0521641801781667	0	2.20424892623594	0	0	0	0
77000	1166000	12155	0	0.424851178781845	1.16119903485036	0	0.432283865913346	0	0	0	0	0	3.51842975610207	0	0	0	0	0	1.78937300908533	0	4.18734484200624	0	1.61708095961353	4.56980601833334	0.2393260786699	0	4.37386763048664	0	0	0	0
85000	1166000	12156	0	0	0.165930494844743	0	0	0	0	0	0	0	1.301410489233	0	0	0	0	0	0	0	2.62383087332494	0	0.00375332376691182	1.67629831122644	0	0	1.37694512935868	0	0	0	0
93000	1166000	12157	0	3.62059949143697	0.322207014061833	0	0	0	0	0	0	0	1.38539364907422	0	0	0	0	0	0	0	0.91336043859625	0	0.346614699254073	4.22059501552428	0.377856262839825	0	5.35974574796053	0	0	0	0
101000	1166000	12158	0	0	0	0	0	0	0	0	0	0	0.00312493653252358	0	0	0	0	0	0	0	0.728088365776843	0	3.77366266984491	0.225783237601888	0	0	1.56533873348309	0	0	0	0.00169572294705288
109000	1166000	12159	0	0	0	0	0.440353465472747	0	0	0	0	0	0.543667917123307	0	0	0	0	0	0	0	2.29717446405874	0	8.32031475307817	1.60674767155002	0.782935106367676	0	7.47749951341592	0	0	0	0
117000	1166000	12160	0	0.262887835736004	0	0	0	0	0	0	0	0	0.968725753167208	0	0	0	0	0	0	0	0.0561098239392464	0	11.2925550534892	2.19462907509063	0.0392641946672413	0	2.46435467416211	0	0	0	0
125000	1166000	12161	0	0.0781498310571564	0	0	0.199774336018782	0	0	0	0	0	0	0.570226428922215	0	0	0	0	0	0	1.0210113643715	0	13.8931865852697	5.23407263608661	0.00482541406127919	0	2.41522311570293	0	0	0	0
133000	1166000	12162	0.00140054967918247	5.8556278189594	2.62724965514044	0	5.01174386375809	0	0	0	0	0	1.35927466599494	0.079683595668268	0	0	0	0	0.136435649048632	0	6.3966093771332	0	14.9168756353953	10.2782071085958	1.68231522778738	0	4.26827629289505	0	0	0	0
141000	1166000	12163	0	0.201321283005308	1.09780316520902	0	3.2196664027123	0	0	0	0	0	2.32294834161322	3.679432431604	0	0	0	0.013585591949795	2.19171776644742	0	9.61928472854501	0	16.6380815561335	5.87125434749809	2.81229416271346	0	2.57924626169769	0	0	0	0
149000	1166000	12164	0.000571444953076328	0.00323772846697692	0.109263845685401	0	4.13115086310787	0	0	0	0	0	0.399765685168007	0	0	0	0	0	0.852257267291824	0	6.92202501363112	0	17.761598886299	13.0476081411612	0.439609114694953	0	1.50418710312119	0	0	0	0
157000	1166000	12165	0	0	0	0	0.707838229274426	0	0	0	0	0	0.0386740381235324	0	0	0	0	0	0	0	0.0527123685988355	0	12.7675159005561	0.283117250006617	0	0	0.700694346433757	0	0	0	0
165000	1166000	12166	0	0.0156447544947765	0	0	0	0	0	0	0	0	0	0	0	0	0	0	0	0	0.0852552118355242	0	14.8570984816965	0	0	0	0.268734081366521	0	0	0	0
173000	1166000	12167	0	0.027196193188696	0	0	0.0250897736258181	0	0	0	0	0	0.459976520797231	0	0	0	0	0	0	0	0.0447372331379814	0	24.8009911785336	0.586950962949642	0.0187482147560666	0	0.0881281422677938	0	0	0	0
181000	1166000	12168	0	0.0166130322119807	0.259872309705198	0	1.70241237991112	0	0	0	0	0	0.27971942405725	0.35966394241111	0	0	0	0	1.08088686351007	0	1.17277772215547	0	16.8549934518999	1.33010733945031	0.0397445577257116	0	0.615915284909838	0	0	0	0.00794428881626828
189000	1166000	12169	0	0.490330523243316	0.302856298485307	0	0.420937079845138	0	0	0	0	0	0.145688942642261	1.46610263483836	0	0	0	0	1.09153976019422	0	8.01269331470484	0	12.0573114477192	6.54474973454157	0.221983190346908	0	5.30919712888376	0	0	0	0
197000	1166000	12170	0	8.45604446530945	0.0526350691838147	0	0.159345083866523	0	0	0	0	0	26.0773688161319	0.563855371559542	0	0	0	0	0.454764966352166	0	12.3336766498092	0	1.01797877001429	1.5139782697437	0	0	4.27611472772144	0	0	0	0
205000	1166000	12171	0.00287106307064248	8.44510338926035	0.225403364399306	0	0.271033331185963	0	0	0	0	0	4.161461556328	0	0	0	0	0	2.6795489098856	0	0.262487829695081	0	2.00461621620562	0	0	0	2.3970639326311	0	0	0	0.145421770887834
213000	1166000	12172	0	0.144111442143695	0.188158922240417	0	0.279580103807107	0	0	0.189731454309104	0	0	0.92791958150016	0.0589790779804024	0	0	0	0	0	0	0	0	0.646483556169968	4.56770889756598	2.34957831097524	0	12.4169577641262	0	0	0	0
221000	1166000	12173	0	0.0872082086658749	0	0	10.3939266375901	0	0	5.58680718211336	0	0	0.376973249908	0	0	0	0	0	3.58798590624051	0	6.63464206311938	0	7.53878292572884	9.14178290493825	1.69882792151638	0	8.20837844053681	0	0	0	0
229000	1166000	12174	0	0	0	0	2.52162544553069	0	0	0	0	0	0	0.28987480096427	0	0	0	0	0	0	0.0142202591911726	0	9.84261805956945	6.64993968094531	0.719394736765322	0	3.20968100766942	0	0	0.0922441373366872	0
237000	1166000	12175	0	0.130800369001934	0	0	1.89260914549629	0	0	0	0	0	0	0	0	0	0	0	0	0	0	0	0.189113310664592	0.190426430542278	5.10695210160968	0	6.04834643846437	0	0	0	0
245000	1166000	12176	0	5.72583529615738	0	0	11.3059380055955	0	0	0.637414840367504	0	0	0.989878715316309	2.00148399211074	0	0	0	0	3.91479433279658	0	0	0	0.499254524754098	3.11926104051475	0.1916037846392	0	15.28803473875	0	0	0	0
253000	1166000	12177	0	3.16024827318507	0.815888176034582	0	16.1635736514744	0	0	0	0	0	0.810825244353657	1.21079954322797	0	0	0	0	1.74009544701733	0	0	0	3.84737267143871	6.30730716810358	7.03528841072437	0	11.4850637034416	0	0	0	0
261000	1166000	12178	0	0.974348608005723	25.4953560705255	0	14.4164554284587	0	0	0.27891817125877	0	0	0	1.12530221236172	0	0	0	0	1.63914531387206	0	0	0	3.53916624185754	10.3772250519887	1.35374011435864	0	6.52943224897593	0	0	0	0
269000	1166000	12179	0	0.412017803717674	0.185807532482031	0	7.61748108459655	0	0	1.39468568392706	0	0	0	0.32217269403304	0	0	0	0	4.66226310464507	0	0.433361035121439	0	6.69926364843443	1.22672072761057	0.665902492035775	0	2.44887880424216	0	0	0	0
277000	1166000	12180	0	0.26401914131645	0	0	4.14989575764316	0	0	2.33480572055388	0	0	0	2.78343939535335	0	0	0	0	1.89435192615265	0	0	0	17.3461235374267	1.82949570302964	10.1572428213912	0	6.04891968088541	0	0	0	0
285000	1166000	12181	0	0	0.572491225240677	0	15.5936312167116	0	0	0.914526203703944	0	0	0	0.329900119298906	0	0	0	0.00761719193999593	0.689225078497962	0	0	0	4.72385237275966	2.95547512288183	0.580756393988971	0	5.93239039508963	0	0	0	0
293000	1166000	12182	0	0	0	0	7.84060948986892	0	0	0.130656645673174	0	0	0	4.18676456149237	0	0	0	0	0.698568077421455	0	0	0	8.46600546143645	4.3381303655387	1.07848562121711	0	5.06506127705212	0	0	0	0
301000	1166000	12183	0.015352202899012	0	0.206359887553634	0	28.2614633775497	0	0	2.6779181071648	0	0	0	6.5584497661559	0	0	0	0	1.49012645925849	0	0	0	19.2966972164962	1.83899948368233	1.54398785085785	0	7.1372306813578	0	0	0	0
309000	1166000	12184	0	0.322673771584075	1.75324356679076	0	20.1545439526034	0	0	2.00317490859719	0	0	0	2.25865514725049	0	0.177080392986194	0	0	3.19435203785931	0	0.176692971963006	0	8.58789880454094	1.15170497516442	2.49496809106586	0	4.78617779989452	0	0	0	0
317000	1166000	12185	0	0.58058131837901	0.106244133414595	0	17.8810754876688	0	0	4.50099639541534	0	0	0	1.28841267761018	0	0	0	0	5.42258859590229	0	1.46804224608835	0	27.3835272329959	3.27250867177816	0.622185142209142	0	1.12380518936078	0	0	0	0.0250226207680951
325000	1166000	12186	0	0.312098591939451	0	0	13.1541868286568	0	0	1.09096291330796	0	0	0	0.373446810636622	0	0	0	0	1.98286592507134	0	0	0	18.9368708787749	0	6.26010539867912	0	6.48696249579131	0	0	0	0
333000	1166000	12187	0	3.61033044076884	0	0	17.4305974250531	0	0	0	0	0	15.9478573227871	7.31476084356029	0	0	0	0	0	0	0	0	27.8998465560997	17.2282760644035	1.2512861431373	0	3.87175796281073	0	0	0	0
349000	1166000	12189	0	0	0	0	0	0	0	0	0	0	0	0	0	0	0	0	0	0	0	0	0.737325860218961	0	0	0	0	0	0	0	0
357000	1166000	12190	0	0	0	0	22.5907077096373	0	0	3.96169973266779	0	0	0	0	0	0	0	0	0	0	0	0	97.2911860026701	16.5759741834399	0	0	0	0	0	0	0
365000	1166000	12191	0	2.46293259112301	0	0	9.87611615002632	0	0	10.5456328282869	0	0	0	1.9444713115729	0	0	0	0	0	0	0	0	36.2477897281398	0	9.8976468803359	0	0	0	0	0	0
373000	1166000	12192	0	0.589826649396107	0	0	26.0546260403055	0	0	4.26014412608837	0	0	0	0	0	0.376880959349495	0	0.274512207438556	1.62433718148714	0	0	0	20.6701423463821	3.83655332279723	2.41227763291175	0	0.440014787234753	0	0	0	0
381000	1166000	12193	0	1.05099137372712	0.157156451631128	0	37.5925719893684	0	0	12.566020932063	0	0	2.0145205846721	8.52537643179965	0	0	0	0	4.37617418655743	0	6.61696779299021	0	18.3056873574849	6.58254218513886	14.418563713278	0	0.47257335077213	0	0	0	0
389000	1166000	12194	0	0	0.475275162259911	0	29.0754794694844	0	0	2.43827366295026	0	0	0	11.2753494814981	0	0	0	0	6.72805076382242	0	13.4970218734304	0	70.6297043652165	22.0507321115454	4.49803941443694	0	0	0	0	0	0
397000	1166000	12195	0	0	0.257330281394971	0	21.4878953984179	0	0	0.942296017087222	0	0	0	3.13755914905916	0	2.60171880680072	0	0.0906915315334132	6.35800223825847	0	12.813033354844	0	71.2002350230437	15.2871032897472	7.78474937453425	0	0	0	0	0	0
405000	1166000	12196	0	0	0.1560533351827	0	10.2107342842568	0	0	6.33535666497339	0	0	0	1.88843630832469	0	42.0521384681221	0	0	8.89734347912598	0	15.2488434786596	0	38.6954258398013	8.66919753615338	6.5704659054555	0	0.399378128430331	0	0	0	0
413000	1166000	12197	0	0.0824409668363645	1.17270427935093	7.08535189289272	34.159188657527	0	0	11.8324481160738	0	0	0	2.24469413599566	0	36.058296613473	0	0.126420095530914	23.8820238674478	0	0	0	11.3339979432164	4.41924197669216	2.70177098126954	0	0.30562630214291	0	0	0	0
421000	1166000	12198	0	1.6438048183047	2.15182395421115	0	14.9909521913808	0	0	12.1094651641209	0	0	0	4.58352271048154	0	22.6009108224935	0	0	19.1372659089158	0	11.4616530989808	0	23.3463008484773	0.80373049231179	0	0	3.2070655550007	0	0	0	0
429000	1166000	12199	0	0.241498918037881	2.16212128795249	0	18.8679200394012	0	0	3.75933987982314	0	0	0	5.75880842091334	0	10.4062666180781	0	0	23.4286820616292	0	1.07311522126426	0	0.171178732742103	1.00414244846548	3.13498995635732	0	2.028782418	0	0	0	0
437000	1166000	12200	0	0.0611243301821984	0	0	28.6193492431405	0	0	63.5813666408483	0	0	0	0.436580777039731	0	62.6884553372586	0	0	22.5602013678469	0	0	0	0.782925144852395	0.909322530495783	1.23313812336263	0	1.05900679675793	0	0	0	0
445000	1166000	12201	0	0	0	0	50.7132116724669	0	0	1.89791006705595	0	0	0	0	0	1.70227491925042	0	0	54.2832134046827	0	0	0	0	14.3108552218364	0	0	0.702311374369007	0	0	0	0
453000	1166000	12202	0	0	0	0	7.1646950878202	0	0	0	0	0	0	0	0	0	0	0	9.3675856325397	0	0	0	0	0	0	0	0	0	0	0	0
533000	1166000	12212	0	0	0	0	0	0	0	0	0	0	0	0	0	4.95248655965123	0	0	0	0	0	0	4.23674801237642	0	0	0	0	0	0	0	0
541000	1166000	12213	0	1.73058516524946	0	0	20.562350993637	0	0	2.38787124056082	0	0	0	2.97410096173316	0	72.2330434369003	0	0	30.2856233703125	0	0	0	4.61895133968498	0	0.0172830285392386	0	0.0152403375442404	0	0	0	0
549000	1166000	12214	0	10.1253868204846	0	0	42.3171430714262	0	0	14.0599737271394	0	0	1.23422581104073	7.9377989264739	0	70.7488266394688	0	1.55341132208022	30.9013227450943	0	1.10822915654374	0	0.457696844602786	0	1.00219656862328	0	0.00153508080227938	0	0	0	0
557000	1166000	12215	0	4.51585929603633	11.1405489004493	0	34.8194858624266	0	0	9.98128453132326	0	0	2.59622686676755	9.01772177296659	0	64.495065987764	0	0.208419047107848	31.4410966077909	0	0	0	0	0	1.43557770943204	0	0	0	0	0	0
565000	1166000	12216	0	0	2.20607188611961	0	29.449826816437	0	0	8.16011711591732	0	0	1.6938485428861	2.51510881033139	0	36.8909109157492	0	0.243820423164014	44.7375711122789	0	0	0	0	0	0	0	0	0	0	0	0
573000	1166000	12217	0	13.3540797639089	0.145394716610875	0	15.1032384347262	0	0	1.27398476633553	0	0	0.0834455664816899	0.54944241679782	0	48.1717263394684	0	1.95969423970989	54.9245468436986	0	0	0	0.780292644183573	0	0	0	0.000268450761616084	0	0	0	0
581000	1166000	12218	0	0.546624819253702	0.317382461991669	0	29.1704481098536	0	0	9.9755939585686	0	0	0	1.85594059571397	0	18.8596311399809	0	1.88251886246023	63.8755791533717	0	0	0	10.5474421124832	0	1.67699587545127	0	0.425452029822274	0	0	0	0
589000	1166000	12219	0	1.43687603419014	0	0	13.5894829555195	0	0	15.9662463871065	0	0	0	7.14794079304787	0	6.90652826876328	0	0	27.4418473976921	0	0	0	42.1177073700776	0	5.05446228048597	0	0.785273369907573	0	0	0	0
597000	1166000	12220	0	1.10458884729254	1.58933105262786	0	21.466834046019	0	0	1.47709983802909	0	0	0.188009969414977	3.54439413365906	0	36.7933293867679	0	0	43.5434361929695	0	0	0	0.0154365725412639	0	1.64754637409083	0	8.56511593555133	0	0	0	0
605000	1166000	12221	0	4.74075653355975	0	0	48.0775997577403	0	0	1.21082285678396	0	0	0	5.01815074365727	0	13.3240279183168	0	0	8.98216237176202	0	0	0	0	0	5.37770549393369	0	3.45128243341508	0	0	0	0
621000	1166000	12223	0	0	0	0	43.6547279205379	0	0	6.78852936303722	0	0	0	1.83463736219475	0	14.2278822142801	0	0	18.9046491483345	0	0	0	1.4543858774422	0	0	0	0	0	0	0	0
629000	1166000	12224	0	0	0	0	37.4944639484148	0	0	39.826215677289	0	0	0	3.34692028720004	0	286.537338600925	0	0	9.24586845854494	0	0	0	0	0	0	0	0	0	0	0	0
-27000	1158000	12438	0	0	0	0	0	0	0	0	0	0	0	0	0	0	0	0	0	0	0	0	0	0	0	0	0	0	0	0	0
-19000	1158000	12439	0	0	0	0	0	0	0	0	0	0	0	0	0	0	0	0	0	0	0	0	0	0	0	0	0	0	0	0	0
-11000	1158000	12440	0	0	0	0	0	0	0	0	0	0	0	0	0	0	0	0	0	0	0	0	0	0	0	0	0	0	0	0	0
-3000	1158000	12441	0	0	0	0	0	0	0	0	0	0	0	0	0	0	0	0	0	0	0	0	0	0	0	0	0	0	0	0	0
5000	1158000	12442	0	0	0	0	0	0	0	0	0	0	0	0	0	0	0	0	0	0	0	0	0	0	0	0	0	0	0	0	0
13000	1158000	12443	0	0	0	0	0	0	0	0	0	0	0	0	0	0	0	0	0	0	3.17453833894353	0	0	0.0185053147889119	0	0	0	0	0	0	0
21000	1158000	12444	0	0	0	0	0	0	0	0	0	0	0	0	0	0	0	0.179252610324747	0	0	16.8688854878957	0	0	3.72934635213271	0	0	0	0	0	0	0.00229455240767342
29000	1158000	12445	0	0	0	0	0.108485567802171	0	0	0	0	0	0.972274853068941	0	0	0	0	0.0327719545637474	0.120458627160682	0	12.8684630354467	0	0	1.22232061943047	0	0	0	0	0	0	0
37000	1158000	12446	0	0	2.77929476163167	0	0.0296074611004438	0	0	0	0	0	3.77844494908741	0	0	0	0	0.981498580565606	2.62092330259658	0	18.8684923524793	0	0	3.13791352955792	0	0	0	0	0	0	0
45000	1158000	12447	0	0	0	0	0	0	0	0	0	0	0.0143205556604751	0	0	0	0	0	0.366709839416048	0	2.4523732356741	0	0	0.335103609427344	0	0	0	0	0	0	0
53000	1158000	12448	0	0	0.461326231462082	0	0	0	0	0	0	0	0.29333340609746	0	0	0	0	0.0423639902600069	0	0	11.0742702499884	0	0	0.00105662806826431	0	0	8.52187064822326	0	0	0	0
61000	1158000	12449	0	0	0	0	0	0	0	0	0	0	0	0	0	0	0	0	0	0	7.97291124457055	0	0	10.4104549292991	0	0	3.74600948025582	0	0	0	0
69000	1158000	12450	0	0	1.00249641391225	0	0.151556977208327	0	0	0	0	0	0.610969352704725	0	0	0	0	0.250342497414925	9.02203392368513	0	17.6003217305727	0	0	2.48901699155099	0	0	5.04116398895545	0	0	0	0
77000	1158000	12451	0	4.55011870370421	0.350482522764635	0	0	0	0	0	0	0	2.73531387452301	0	0	0	0	0	2.85597458813434	0	3.54578418427072	0	0	5.49007430181727	0	0	3.43313479925897	0	0	0	0
85000	1158000	12452	0	0	0.173992090392755	0	0.000306449225325031	0	0	0	0	0	1.58878094012085	0	0	0	0	0.203449124987568	0.952805738245343	0	10.5777267165199	0	0	2.00463531582559	0	0	1.34858703755069	0	0	0	0
93000	1158000	12453	0	0.36486801998484	0.624367896357525	0	0.477854068453951	0	0	0	0	0	1.259062186312	0	0	0	0	0.442930577913748	4.9582715744103	0	2.44784670364555	0	0.483328059102884	3.17694754539828	0.379780427906128	0	0.0258934836647351	0	0	0	0
101000	1158000	12454	0	0.504007312978267	0.0417824648775059	0	0.224307272110498	0	0	0	0	0	2.50637974656601	0	0	0	0	0	0.194653949453057	0	9.72788096829959	0	0.426773388273088	1.24537782389818	0.464062740688487	0	1.23402321744202	0	0	0	0
109000	1158000	12455	0	0.342499528433134	0.929986355517354	0	0.393730489911193	0	0	0	0	0	0.263616001765984	0	0	0	0	0	0.369176640873128	0	15.2562291526147	0	4.84050907543353	2.3064834726169	0.558333526084263	0	3.30241841379199	0	0	0	0
117000	1158000	12456	0	2.65138691459966	0	0	0	0	0	0	0	0	4.63653227229586	0	0	0	0	0	0.957974263624075	0	2.22960567086209	0	4.20849795256817	0.937775059621063	0.00360927979512543	0	0.470151140116508	0	0	0	0
125000	1158000	12457	0	0	0	0	0.646512011089723	0	0	0	0	0	0	0	0	0	0	0	0.0748883372819414	0	1.08682227032447	0	10.2938363068616	7.73237433856389	0.779543579702193	0	5.1362196451701	0	0	0	0.00217840069236821
133000	1158000	12458	0	0	0	0	3.06619266934138	0	0	0	0	0	0.719966630038504	0.474248719030733	0	0	0	0	1.10740613917668	0	1.19183791206499	0	4.41146625185364	14.3474455176926	11.8194018449978	0	1.10718040724883	0	0	0	0
141000	1158000	12459	0	1.09119536698208	2.38318119126301	0	4.76423973405065	0	0	0	0	0	0.00530168316665651	0.0149883004664337	0	0	0	0.0384242703893472	0.875263454534196	0	3.49267789283884	0	20.3920118398277	9.71322641762426	2.57014907506733	0	18.5662103431732	0	0	0	0
149000	1158000	12460	0	0.261072671143916	0.521074698890585	0	0.0385816959475881	0	0	0	0	0	0.619086877750087	0.0762339898797494	0	0	0	0.557606878857538	0	0	0.0655413987265596	0	27.4608349964396	1.6239080501194	1.24101276790095	0	2.21878655219558	0	0	0	0
157000	1158000	12461	0	0	0.0530818935059103	0	0.212721044819705	0	0	0	0	0	0.0832079642389032	0	0	0	0	0.0834820357345081	4.55681639123205	0	0.0616696988384954	0	10.9951309907354	0.0450149029152947	0	0	0.0096803953896486	0	0	0	0
165000	1158000	12462	0	0	0	0	0	0	0	0	0	0	0	0	0	0	0	0	0	0	0.15399967271709	0	11.55861019321	0	9.26893958213014	0	0.108535876741935	0	0	0	0
173000	1158000	12463	0	11.6924505403921	1.55451844557639	0	0.0578235370353598	0	0	0	0	0	12.0756625915599	0	0	0	0	0	0.0311615833802267	0	0.413467413638251	0	21.0073323907205	0.107520147134529	3.36086989487518	0	6.33895792712134	0	0	0	0
181000	1158000	12464	0	0.0147004075910474	0.672382655897655	0	4.30428782581718	0	0	0	0	0	0.271506765779799	0	0	0	0	0	0.181614446694205	0	0.812091691346404	0	23.8752825541095	3.41337919011746	0.518987818713916	0	11.0573524890065	0	0	0.360522162141241	0.0203462660585414
189000	1158000	12465	0.0502152203712146	0.110586776294864	1.48575213402221	0	1.48654817047724	0	0	0	0	0	0.122465075325817	3.8966667422025	0	0	0	0.0941641804739878	2.07094484130004	0	8.24444728372123	0	14.467954461893	8.05146855969055	0.0259522977577422	0	1.48392925525528	0	0	0	0
197000	1158000	12466	0	4.11329125559438	2.70123302702376	0	0.787444011089126	0	0	0	0	0	0.172044722595277	0.480583410602125	0.173847125182281	0	0.108341713532834	0.0189416471934686	0.109625721821925	0	5.85008155481102	0	0.570015506823071	3.16025743630126	0.0506972851793679	0	3.17824585409812	0	0	3.94829440878433	0.402573492673844
205000	1158000	12467	0.0010006330798595	1.23489316985796	1.1916265784246	0	4.57912896932528	0	0	1.00102940821698	0	0	0.777497418528961	2.30444088011044	0	0	0	0	1.4579781569313	0	2.45450291487014	0	3.35054868240429	16.3557983556989	1.68429745281923	0	4.7805632942171	0	0	0	0.00263361243475645
213000	1158000	12468	0	8.90327932810612	0.932071942360606	0	3.52042722088862	0	0	1.29165848641472	0	0	5.62942590177777	3.03807974656853	0	0	0	0	1.75660708765385	0	3.46903821042006	0	13.1871391770432	0.486348840809019	0.162937253195989	0	3.35851675604433	0	0	0	0.0683129656929802
221000	1158000	12469	0	0.724976953032565	0.342515055854455	0	5.13701567926403	0	0	2.52708571596496	0	0	0.0188012473949857	0.458014654281354	0	0	0	0	1.3208604804644	0	1.38923937741452	0	4.07288910917654	7.12801141467007	0.493338691331878	0	3.53790405952192	0	0	0	0
229000	1158000	12470	0	1.29959678426232	0.279303224455161	0	6.31159527411148	0	0	0.507899264175773	0	0	0	0.417096062070735	0	0	0	0	0.424591647852525	0	0.264129966818799	0	1.61031514471996	5.15485261677768	0.0800500690990852	0	1.84500288794108	0	0	0	0
237000	1158000	12471	0	0.254482963149686	1.54120208244144	0	13.2295236165695	0	0	0.872788432990401	0	0	0.522018586104977	3.31712711017754	0	0	0	0	2.91895809513798	0	0.268349124101072	0	31.8188496898808	19.718975439896	11.8986261850823	0	2.25403312163253	0	0	0	0
245000	1158000	12472	0.00499683630567801	0.867870108159381	2.29452649312037	0	12.4275866941794	0	0	2.08881906670973	0	0	2.10975778532145	4.55773462149136	0	0	0	0.110471519796559	2.53020286090486	0	0.154123617707867	0	35.1185722769463	7.79657141984982	4.76759212020879	0	18.3746245759988	0	0	0	0
253000	1158000	12473	0	1.3649796927489	1.53801298310557	0	8.19133758400563	0	0	0.024795466977915	0	0	0.247714696731175	1.37641383498279	0	0	0	0	1.58255397211269	0	0.293116847895079	0	6.73826437227852	5.28005387144016	6.92625000768537	0	4.21545346995344	0	0	0	0
261000	1158000	12474	0	1.73314226830449	0	0	5.17762150186302	0	0	0.0680116538573948	0	0	0.710022428042021	0.301918883326734	0	0	0	0	1.21544822654296	0	0.0663205319768222	0	4.30199354664539	8.24417633367971	1.76496377751936	0	5.81715036092913	0	0	0	0
269000	1158000	12475	0	0.19668515753942	0	0	7.11697323352836	0	0	0.649864886011506	0	0	0.184203693113634	2.02460124817033	0	0	0	0	1.25985447444346	0	0	0	9.83836397626809	3.48888909948626	3.05545541404469	0	8.09853781918162	0	0	0	0
277000	1158000	12476	0	1.53685156029552	0	0	15.4445012131608	0	0	6.11371024653413	0	0	0.270143681574648	0.613766176254145	0	0	0	0	0.986937479213839	0	0	0	34.7043511586638	0.00794349989906705	2.00887432714311	0	4.66730774789026	0	0	0	0
285000	1158000	12477	0	0	0.424976477957786	0	10.9266525010836	0	0	1.00334318183983	0	0	0.133500369915044	1.75685320670367	0	0	0	0	1.48116661798662	0	0.795178366602813	0	14.0165446391617	6.58739972777564	1.25335844333228	0	3.10914424012194	0	0	0	0.153911287432438
293000	1158000	12478	0	0	0.073817395683595	0	10.4161915087704	0	0	0.511285991090155	0	0	0	1.23487189495578	0	0	0	0.0619793244354748	1.31461094901028	0	0.00212930972405044	0	19.678444425427	1.97120270406275	4.93335994235873	0	5.81038070179909	0	0	0	0
301000	1158000	12479	0	0.507096205241831	1.97274989057412	0	20.9406944290205	0	0	3.60454541620193	0	0	0	4.32803653299944	0	0	0	0.244987838640049	7.37032047054094	0	0.168782133288697	0	98.7322745521049	4.44335638242094	1.845353578876	0	0.594291630081935	0	0	0	0
309000	1158000	12480	0	0	2.8355240351457	0	26.753602818532	0	0	7.99680371874109	0	0	0.0752580277826143	0.682497536946764	0	0	0	0.0709916220768923	2.47580288349605	0	0	0	50.6439128094522	4.54091389844014	6.79172421491994	0	0.751961305725991	0	0	0	0
317000	1158000	12481	0	0.08431588173904	0	0	24.8606048321142	0	0	15.009686210781	0	0	0	3.13624948250291	0	0	0	0	1.42138483918332	0	0	0	16.0609568710561	22.5928366712172	34.6934083627558	0	6.28456639952999	0	0	0	0
325000	1158000	12482	0	0.340255096571107	0	0	5.82816007794271	0	0	2.66355881756363	0	0	0.259019430589624	0	0	0	0	0	0	0	0	0	6.41288923969407	5.23411237650233	14.5692757393354	0	13.4900644231295	0	0	0	0
333000	1158000	12483	0	0	0	0	7.9751834876202	0	0	0.000195695283724564	0	0	0	0.960990412640581	0	0	0	0	0	0	0	0	5.17624350640214	2.41396162021912	16.8184059656073	0	10.475291334465	0	0	0	0
341000	1158000	12484	0	0	0	0	19.8849224639088	0	0	2.60506001090654	0	0	0	0.10721843186056	0	0	0	0	0	0	0	0	3.67384691655564	2.79388362003438	7.83209072875266	0	10.1684066719057	0	0	0	0
349000	1158000	12485	0	0	0	0	14.6850710535762	0	0	0	0	0	0.489243202271951	1.55570802851849	0	0	0	0	1.52752470606863	0	0	0	24.5568318660033	6.950029026296	3.33072669422479	0	3.8946298390356	0	0	0	0
357000	1158000	12486	0	1.56983157213808	0.25392555328723	0	16.6670483643225	0	0	0.259787443900143	0	0	0.871521484968121	5.56121335639531	0	0	0	0	1.85820224995654	0	0	0	45.271033335534	0.982325839309609	10.4399048295268	0	3.73367573665432	0	0	0	0
365000	1158000	12487	0	3.84986994264423	0	0	10.057945876161	0	0	4.12461458451293	0	0	0.116997748755823	3.80285869617325	0	0	0	0	1.02667393424123	0	3.13824878653312	0	61.1066067092765	1.52910366274043	4.56765909805597	0	2.21998389044376	0	0	0	0
373000	1158000	12488	0	1.18911502431743	0.0347023492660022	0	11.7839865623974	0	0	1.64616291432183	0	0	0.0949229397914042	6.13235761641932	0	0	0	0	2.24169820259396	0	0.339844791881011	0	54.9147952239481	3.9948838446859	8.53802334573386	0	3.97175474768671	0	0	0	0
381000	1158000	12489	0	0	0	0	19.5143911895185	0	0	0.517696729961727	0	0	1.08213895690848	7.68241316927043	0	0	0	0	2.62321229131287	0	4.97424863946164	0	71.5638646466528	10.3292911081289	8.90510427162355	0	0	0	0	0	0
389000	1158000	12490	0	0	0.264956422103459	0	16.1993077401368	0	0	1.35158680617347	0	0	0	2.31928220202515	0	0	0	0	3.6658894072442	0	5.78520401681617	0	64.4277756135089	25.5232365409201	4.55020784033278	0	0.33913614900497	0	0	0	0
397000	1158000	12491	0	0	0	0	1.8940869880708	0	0	0	0	0	0	0	0	0	0	0	0.207197081517335	0	1.91104470018159	0	84.0239048882252	4.0619415944859	0	0	0	0	0	0	0
405000	1158000	12492	0	0	0	0	2.27108860556834	0	0	0.0200515121140013	0	0	0	0.105555034879536	0	0.22066941279818	0	0	0.847266839813483	0	1.30943203005972	0	40.3531819144051	1.96787826113081	0.0531089692823254	0	0	0	0	0	0
413000	1158000	12493	0	0.0342048671550665	0.855046565640319	0	3.33588032748554	0	0	4.29429122838892	0	0	0	3.42720907061621	0	28.0756943042213	0	0.156637564943529	1.86997736455486	0	2.37533651172414	0	43.2126796202144	5.61646836004133	9.30769287789633	0	0	0	0	0	0
421000	1158000	12494	0	0.395908702655837	0	0	7.38675010660927	0	0	0.270434060338949	0	0	0	1.77983212996669	0	26.8939021344878	0	0	9.83211289395249	0	0	0	69.6767901975447	0	0.540300290073481	0	0.0430948911996459	0	0	0	0
429000	1158000	12495	0	1.65540362944217	0	0	8.16529918038293	0	0	0.982156289372447	0	0	0	1.24576529114183	0	0	0	0	15.100192043596	0	0	0	1.83749505177172	4.80827606177658	0.661142339143714	0	0.222673430257948	0	0	0	0
437000	1158000	12496	0	0	0	0	81.8013623849094	0	0	0	0	0	0	0	0	0	0	0	12.1019133028006	0	0	5.29538122805377	0	0	0	0	0	0	0	0	0
493000	1158000	12503	0	0	0	0	12.2928365293388	0	0	0	0	0	0	0	0	115.165188544349	0	0	21.4920162940102	0	0	0	0	0	0	0	0	0	0	0	0
501000	1158000	12504	0	2.0347313477512	8.33128135521637	0	15.3240596315877	0	0	9.44851893333031	0	0	0.470027187571827	13.3199833608725	0	45.3302185471891	0	0	19.786881671839	0	3.52289214508307	0	0	4.98692202131634	0.814655813207094	0	0	0	0	0	0
509000	1158000	12505	0	0.188987991925291	15.4199405112243	0	25.2033391071315	0	0	3.29822021536473	0	0	0.497851001517277	5.40291633418455	0	66.7786039131894	0	0.862791251165908	60.6874178676556	0	1.1698676229947	0	0	10.15387787118	0	0	0.415120330084901	0	0	0	0
517000	1158000	12506	0	0	77.100202582237	0	40.8569956996428	0	0	9.56180594060765	0	0	0	2.20841335260712	0	56.44965672659	0	0	50.026478552718	0	13.4646276647211	0	0	0	0	0	0	0	0	0	0
525000	1158000	12507	0	0	5.49055432532199	0	15.9052001088759	0	0	6.01174083346386	0	0	0	0	0	172.565868366828	0	0	7.06391471583772	0	0	0	0	0	0	0	0	0	0	0	0
533000	1158000	12508	0	1.64581419107158	13.8105703968265	0	22.2584577675973	0	0	8.2843110009514	0	0	0.315504940601843	1.23280054147778	0	84.3036801190476	0	0	8.8242889388003	0	2.27614168805712	0	2.36589348491537	0	0.0632041918251441	0	0	0	0	0	0
541000	1158000	12509	0	0.230112837995809	5.20578574423247	0	12.7349696546724	0	0	0.326529376123733	0	0	0	0.18848989391493	0	44.0191389535246	0	0	15.3364894360655	0	0	0	0	0	0	0	0.0635854098567512	0	0	0	0
549000	1158000	12510	0	17.3152054593843	35.1327425039841	0	27.2690789285953	0	0	0	0	0	0.994689445624474	27.1180538194033	0	86.7771038445515	0	7.1365294508907	72.6008537039578	0	0	0	0	0	0	0	0	0	0	0	0
557000	1158000	12511	0	0	10.429201768358	0	79.61425248356	0	0	0	0	0	49.3389084691522	14.6438932987557	0	99.0810243272284	0	0.409465862573756	22.4022800457212	0	0	0	44.7982295701017	0	0.0575642912897465	0	0	0	0	0	0
565000	1158000	12512	0	0	6.99355750010245	0	0.134533964335974	0	0	0	0	0	2.03805775900084	6.14132645943171	0	22.5202312569773	0	2.57488625192497	42.8190080522278	0	0	0	7.75985986953898	0	4.6079867080972	0	0.32686441085198	0	0	0	0
573000	1158000	12513	0	2.00314922982685	11.7222251885484	0	29.6278268422216	0	0	0.307850543391685	0	0	6.23218817055152	7.92434312347854	0	33.7459457419406	0	0.258456146483825	71.7932183191994	0	0	0	38.1354499877842	0	2.26770511235707	0	0.303249681767083	0	0	0	0
581000	1158000	12514	0	0	0.266891259951017	0	13.9786830908342	0	0	8.45098189846376	0	0	6.60412980092907	12.3725638114458	0	49.0583528724671	0	0.276201127166551	45.7705962746941	0	0	0	0.306031883978013	0	2.5567151346472	0	0	0	0	0	0
589000	1158000	12515	0	0	0	0	70.6841235459451	0	0	24.9845716855922	0	0	2.34608220838566	12.8365018275769	0	47.7094754437275	0	0.245357552134057	33.2558124742966	0	0	0	1.08683589252003	0	3.55196666850615	0	0	0	0	0	0
597000	1158000	12516	0	3.95908591825731	0	0	20.7879242268416	0	0	6.98999701276165	0	0	1.46127709181315	2.4865459175427	0	51.8948412294672	0	0	27.4670608703195	0	0.232144855743334	0	5.92470160087622	0	1.38283871292566	0	6.80417528771329	0	0	0	0
605000	1158000	12517	0	0.546668197607408	0	0	56.0667158563276	0	0	5.58606323441611	0	0	0	5.31636790897586	0	9.56753706516803	0	0	18.2265538436429	0	0	0	0	0	0	0	0	0	0	0	0
613000	1158000	12518	0	0.244878680203735	38.1855622182576	0	34.7456665626959	0	0	17.6061656529871	0	0	0	1.77193625670844	0	99.8817827405047	0	0	7.9234703970838	0	0	0	0	3.84268111701815	13.5010991944808	0	0.00163842664800657	0	0	0	0
621000	1158000	12519	0	0	0.281035170475694	0	9.04999910282961	0	0	9.99950694322872	0	0	0.605099301976551	0.866367086291226	0	98.8142057561539	0	0.128723627029109	19.9581511511345	0	0	0	1.24295434092243	0	1.01188862182543	0	0	0	0	0	0
629000	1158000	12520	0.0190628170249995	2.35103809469547	0.379817641305313	0	79.0237200672199	0	0	30.978381952219	0	0	0.48499912695604	5.91165319037976	0	63.598702701976	0	0.217432407766007	29.0003094594933	0	0	0	11.3238272680234	0	7.86630254871996	0	0	0	0	0	0
637000	1158000	12521	0	0.928892537662742	1.61067082170673	0	16.4488287307241	0	0	21.8974176563651	0	0.35292554664899	0	7.77104579697394	0	56.978598890972	0	0.747422099385694	30.4864799350024	0	0	0	1.85859068118673	0	50.7846311559723	0	0.1850992811297	0	0	0	0
645000	1158000	12522	0	0	0	0	4.49726973760215	0	0	2.10608930706754	0	0	0	3.577110342877	0	30.7571769135453	0	0.158703754174198	12.1904921448858	0	6.50792789690188	0	6.53906937164288	0.471799386120173	0	0	0	0	0	0	0
653000	1158000	12523	0	0	0	0	10.4030590603067	0	0	2.19915250632282	0	0.0698244350725701	0	2.80098836827444	0	22.2514562288766	0	0	35.8989964165152	0	0	0	4.47041392075719	1.85888333145388	1.21907574084576	0	14.2714767248043	0	3.97392297588892	0	0
-27000	1150000	12734	0	0	0	0	0	0	0	0	0	0	0	0	0	0	0	0	0	0	0	0	0	0	0	0	0	0	0	0	0
-19000	1150000	12735	0	0	0	0	0	0	0	0	0	0	0	0	0	0	0	0	0	0	0	0	0	0	0	0	0	0	0	0	0
-11000	1150000	12736	0	0	0	0	0	0	0	0	0	0	0	0	0	0	0	0	0	0	0	0	0	0	0	0	0	0	0	0	0
-3000	1150000	12737	0	0	0	0	0	0	0	0	0	0	0	0	0	0	0	0	0	0	0	0	0	0	0	0	0	0	0	0	0
5000	1150000	12738	0	0	0	0	0	0	0	0	0	0	0	0	0	0	0	0	0	0	0	0	0	0	0	0	0	0	0	0	0
13000	1150000	12739	0	0	0	0	0	0	0	0	0	0	0	0	0	0	0	0	0	0	1.44345941367859	0	0	0	0	0	0	0	0	0	0
21000	1150000	12740	0	0.0559510758879111	0	0	0	0	0	0	0	0	0	0	0	0	0	0.132763282264828	0	0	3.65859765551182	0	0	0	0	0	0	0	0	0	0
29000	1150000	12741	0	0	1.39917828377845	0	0	0	0	0	0	0	0.662205046145383	0	0	0	0	0	0	0	17.7875250857044	0	0	1.88550220656458	0	0	0	0	0	0	0
37000	1150000	12742	0	0.103085128486506	3.92663407392648	0	0	0	0	0	0	0	0.283035141114412	0	0	0	0	0.595333929874341	0.638320838980273	0	5.16924246704508	0	0	0.00778690075411221	0	0	0.150492239840694	0	0	0	0
45000	1150000	12743	0	0	0.259548483127963	0	0.000562227081743405	0	0	0	0	0	0	0	0	0	0	0	0.145430767694731	0	2.71952509679008	0	0	0.000256947942957756	0	0	0	0	0	0	0
53000	1150000	12744	0	0.0207406853787072	0.0863007076362752	0	0	0	0	0	0	0	0	0	0	0	0	0	0	0	2.64457780159582	0	0	4.36006927144054e-06	0.00769677620877801	0	0	0	0	0	0
61000	1150000	12745	0	0	0	0	0	0	0	0	0	0	0	0	0	0	0	0	0	0	3.45632074243636	0	0	1.62755459944874	0	0	2.0340439277889	0	0	0	0
69000	1150000	12746	0	0.0309799170410387	0	0	0	0	0	0	0	0	0.082687088226974	0	0	0	0	0	0	0	1.83566117808987	0	0	3.38201700657164	0	0	0.360579558383743	0	0	0	0
77000	1150000	12747	0	0.82086273811169	0	0	0.711851634333564	0	0	0	0	0	0.0225892917188325	0	0	0	0	0	0.950142126730428	0	7.66620763999517	0	0	2.01958405054484	1.25965115876361	0	3.34356961860461	0	0	0	0
85000	1150000	12748	0	5.06350314420764	0.075264379504791	0	0.0268278184603223	0	0	0	0	0	0.434426147669354	0	0	0	0	0.0357915217836641	1.82897929370554	0	5.3050290645753	0	0	2.96552201598607	7.16721494779968	0	2.5187692043936	0	0	0	0
93000	1150000	12749	0	2.09389414211151	0.569247961847743	0	0.912327993318124	0	0	0	0	0	3.32744899313038	0	0	0	0	0.18919497339067	4.62174616836714	0	9.00738232980761	0	0	5.99928654518265	3.54324382176133	0	0.588287212119591	0	0	0	0
101000	1150000	12750	0	1.00856696803875	0.509764962033391	0	4.42638025380362	0	0	0	0	0	2.99992415231512	0	0	0	0	0.247094787361026	9.79280688985895	0	7.39327856019954	0	0.33278631563625	1.65765701388857	1.41170534131866	0	1.54382272769772	0	0	0	0
109000	1150000	12751	0	3.07059050741039	0.593776366865102	0	0.379057428568192	0	0	0	0	0	0.507060253541906	0	0	0	0	0.246219581099582	4.49103283222163	0	4.28803719777163	0	17.3337887982991	3.41171588979093	3.54979088757069	0	7.55532032881861	0	0	0	0
117000	1150000	12752	0	0.04234594860301	0.289039105651476	0	0.00359440378042596	0	0	0	0	0	1.54445538225259	0	0	0	0	0.0304766904135014	4.15025436298629	0	4.76559591152988	0	65.6798375353391	4.9475014789174	8.58209290236766	0	113.610562907106	0	0	0	0
125000	1150000	12753	0	0.672674972153598	0.247297823305735	0	0.00310196289896669	0	0	0	0	0	3.49040807578689	0	0	0	0	0	0	0	8.68233004258442	0	6.96846160163635	6.00314043319097	0.00108701802582145	0	2.26310834051172	0	0	0	0
133000	1150000	12754	0	0.0855707413390464	0	0	0.583121853688766	0	0	0	0	0	0	1.18257734861956	0	0	0	0	0.335773288475376	0	9.92659056514557	0	5.49302536441746	12.0618396583797	4.26678365318178	0	11.4390758511533	0	0	0	0
141000	1150000	12755	0	0	0	0	0.593245437165936	0	0	0	0	0	0	4.67379660630142	0	0	0	0	0	0	1.13672386487011	0	38.4474643604157	0.971540951726118	0	0	1.73395580447463	0	0	0	0
149000	1150000	12756	0	0.00478882105320069	0.0140732934833481	0	1.81417501534467	0	0	0	0	0	0	0	0	0	0	0	0	0	1.04794298692796	0	13.863955659969	0.897310836237882	0	0	0.000871047300067731	0	0	0	0
157000	1150000	12757	0	0.0166850217038235	0	0	0	0	0	0	0	0	0	0	0	0	0	0	0	0	0.00312730106057163	0	9.68686524682919	0.00724693049846706	4.52781032234379	0	0.18563494932474	0	0	0	0
165000	1150000	12758	0	0.375331679870602	0	0	0.311822392062502	0	0	0	0	0	0	0	0	0	0	0	0	0	0.264005363378719	0	10.1581095088744	0.377252562829737	0.219807589491472	0	3.37414195076687	0	0	0	0
173000	1150000	12759	0	0.223154169237456	0	0	0.0541276403619998	0	0	0	0	0	0.421132075470878	0	0	0	0	0	0	0	1.24087293292067	0	15.4768497979636	0.0799688584773349	0.00360313886793602	0	0.816197521924973	0	0	0	0
181000	1150000	12760	0	0	0.0238767846993617	0	3.30733317316396	0	0	0	0	0	0.784047293923804	0	0	0	0	0	0.0403385115977773	0	1.92735941236767	0	15.5755322394493	6.6443606758409	0	0	4.39622658255375	0	0	0	0
189000	1150000	12761	0	0	6.08589287349174	0	1.04460225713765	0	0	0	0	0	0.238992052839212	0	0	0	0	0.1965888678059	2.80479661461564	0	12.8156137158539	0	2.52824084759566	5.02401497431087	0	0	0.180032803008619	0	0	0	0.103681350329818
197000	1150000	12762	0	0.250699180763842	1.9666775279358	0	1.44802710266192	0	0	0	0	0	0.266962266815666	0.369620163950461	0	0	0	0.0501947811524869	4.57072673765687	0	2.94335918559169	0	3.57234262691817	8.925468674549	0	0	1.09431445559417	0	0	0	0.0261489764600987
205000	1150000	12763	0	4.28481780644454	0.0111942181708154	0	2.81128247505277	0	0	0.141502175503452	0	0	0.31568055105831	0.170523079834167	0	0	0	0	0.837178724420276	0	6.27199278039406	0	5.2146515816792	4.22694674744607	1.74380840874455	0	9.1066342941443	0	0	0	0
213000	1150000	12764	0	3.33915715216222	0	0	1.00854396394317	0	0	0.0361703758302103	0	0	0	0.722509620540499	0	0	0	0	0	0	0.769253338414021	0	1.31843890808082	5.76288198662168	1.133272665563	0	9.65167808420954	0	0	0	0.0158221503308073
221000	1150000	12765	0	4.23246335089735	1.15939681949619	0	16.9830101524169	0	0	3.96447931162125	0	0	0.430022001689419	0.382733991460799	0	0	0	0	2.70413514171629	0	1.58989663009724	0	7.4328326467031	6.05609836265311	1.47197526548875	0	6.23033049138996	0	0	0	0
229000	1150000	12766	0	4.5007137669044	0.885323181271368	0	10.9892925592377	0	0	0.864180061703446	0	0	0.0444065967053016	3.44943987330961	0	0	0	0	1.65197964634151	0	0.427065266725674	0	4.06818607134124	10.0838472576558	0.779876387796485	0	4.64883639314547	0	0	0	0
237000	1150000	12767	0	1.2174466825073	0.640817285619523	0	4.57728768691851	0	0	0	0	0	0.602360882635554	6.83290408998188	0	0	0	0	1.23893351740859	0	4.25398285539269	0	1.31661665900458	20.4006328642227	5.67134792201883	0	21.4594124517037	0	0	0	0.0152658650838697
245000	1150000	12768	0	0.752495862627063	0.790576614899632	0	17.6703081717881	0	0	0.578070908449416	0	0	0	1.44579655012786	0	0	0	0	1.6168778722467	0	0.0217349591682335	0	4.00019548281535	9.28381111827547	5.34886165429647	0	14.645830802858	0	0	0	0
253000	1150000	12769	0	0.99982300977171	1.2687507659924	0	8.03377458265648	0	0	0	0	0	0.860723336325034	2.2498957376354	0	0	0	0	3.4888445634832	0	2.94245050929035	0	7.83094162788611	19.6157173985669	2.74252614290976	0	10.0036885225412	0	0	0	0
261000	1150000	12770	0	0.75820030558484	0.0819454919214716	0	10.6985387590718	0	0	0	0	0	0.622526900227541	2.41600952427988	0	0	0	0	0.332715317612313	0	0.950888305554535	0	0.814242858848462	13.3413661805681	3.71962749717473	0	2.49986160155349	0	0	0	0
269000	1150000	12771	0	3.04013054230985	0	0	12.1202829993462	0	0	0.962879676360634	0	0	0.090405518637399	0.436501422236472	0	0	0	0	1.43712776230338	0	0.14481645203285	0	17.8180999885543	4.72306828732131	6.14120130276787	0	5.7030751312221	0	0	0	0
277000	1150000	12772	0	0.785827937947161	0.80848306546719	0	8.87172945139783	0	0	5.00240109664106	0	0	0	0.288457859457918	0	0	0	0	1.18322926675316	0	0.0728663966892501	0	28.7185835521767	4.69219237489929	6.1340939240189	0	5.07039500807663	0	0	0	0
285000	1150000	12773	0	1.42389370795031	0.354396913353986	0	11.1454599303434	0	0	0.150304683309483	0	0	0.119834891629298	0.958014940604553	0	0	0	0	0.106953339044651	0	1.52964767762035	0	4.72423220055347	8.44114804923653	3.233184351492	0	2.9865799719462	0	0	0	0
293000	1150000	12774	0	0	0.206591473068662	0	10.7754329312264	0	0	1.04284107683416	0	0	0.486750130232562	0.571036390302727	0	0	0	0	1.16416038371303	0	0.233808332816713	0	39.791189617043	1.0531480545807	0.976161033797455	0	2.16231333959288	0	0	0	0
301000	1150000	12775	0	0.106802153662214	0.294933092604542	0	18.7506239040689	0	0	0	0	0	0	4.04681862489285	0	0	0	0	2.70853831533807	0	0	0	28.3365440393112	1.98882924922594	8.03981042071529	0	0.478518484857034	0	0	0	0
309000	1150000	12776	0	0.776626410354687	0.322876751585215	0	5.89456807907132	0	0	0.163928160499632	0	0	0	5.88127645082104	0	0	0	0.0442008642477689	1.93408537672077	0	0	0	98.7675801151211	0.439114890363194	9.56325636238105	0	0.675833198031553	0	0	0	0
317000	1150000	12777	0	1.94059416374712	0.568299296057795	0	16.7663521791533	0	0	3.09939183218555	0	0	2.84096828362514	1.26103797087337	0	0	0	0	0.148789808303491	0	0	0	80.0195192006446	5.75764180963712	8.62289943863973	0	19.6063053179404	0	0	0	0
325000	1150000	12778	0	0.6595221364325	2.40917944790751	0	12.6441889965972	0	0	0.357475783173381	0	0	0	1.17788975492387	0	0	0	0	3.43272209745184	0	0.835169427426964	0	11.1781583887262	4.15165294817918	19.5469349549607	0	2.89713695980214	0	0	0	0
333000	1150000	12779	0	0	0.130838250313455	0	8.94237189948347	0	0	0.863904495125753	0	0	0	1.46491257789775	0	0	0	0	2.90287074722071	0	0	0	18.3471424143286	13.0092442319211	28.8830350486089	0	3.71207522965031	0	0	0	0
341000	1150000	12780	0	0.4697036838845	1.50103235807615	0	5.66495389241526	0	0	0.107195216511247	0	0	0	0	0	0	0	0	1.09765576095623	0	0	0	4.91304781298548	11.6777415086474	8.83803872079951	0	3.46232177242469	0	0	0	0
349000	1150000	12781	0	1.2533274191047	0	0	19.7747845516563	0	0	1.29822692443661	0	0	0.649406853628155	4.68465793911002	0	0	0	0	1.71554017571429	0	0.725582317075916	0	18.0211602390072	10.2906309746155	2.59451470571148	0	3.89165353202264	0	0	0	0
357000	1150000	12782	0	7.12315304436895	2.03988183151666	0	13.6377223166955	0	0	13.4557156762599	0	0	0.193890226150305	1.92372166674478	0	0	0	0	8.32214052834877	0	2.45643507137242	0	20.672119424493	1.40465933906488	5.65380176260619	0	6.85328028697874	0	0	0	0
365000	1150000	12783	0	0	1.07417073773702	0	9.11329332627785	0	0	1.6304809733865	0	0	0	0.446629530715516	0	0	0	0	4.94973087641571	0	4.89302065496151	0	12.8440855268264	19.3186605585812	8.75603394258983	0	4.35449738363849	0	0	0	0
373000	1150000	12784	0	0.0481289787378187	0.0797743227166727	0	3.99818189888667	0	0	0.0566730675777415	0	0	2.62915101461129	1.36394458216989	0	0	0	0	1.18323469887845	0	1.37294170068606	0	18.9422168150728	1.97509692402009	16.5655456338287	0	1.84068875460618	0	0	0	0
381000	1150000	12785	0	0.0802173220756842	0	0	0.774143740849667	0	0	0.00823506342885588	0	0	0.062455406671866	0.200672354557532	0	0	0	0	0.197492232745827	0	0.0120215643609912	0	25.8873932306908	0.687913962710294	2.36464993640599	0	0.0126306093904525	0	0	0	0
389000	1150000	12786	0	0	0	0	11.022695505999	0	0	0	0	0	0	0	0	0	0	0	0.0134588020720924	0	0	0	51.1046912696957	2.16653592692434	0	0	0	0	0	0	0
397000	1150000	12787	0	0	0	0	3.49568308698758	0	0	0	0	0	0	0	0	0	0	0	1.55577874086364	0	0.897077992797929	0	93.815806608959	4.16358259156782	0.0114351531764638	0	0	0	0	0	0
405000	1150000	12788	0	0.059390851398943	0.045467294894909	0	3.85216130196738	0	0	1.11744503919531	0	0	0	3.18099667747566	0	3.84383978832496	0	0	5.52415590493484	0	17.3307090694791	0	64.6939954183828	7.8361331116623	4.77295405339744	0	0	0	0	0	0
413000	1150000	12789	0	0	0.131982955781727	0	17.4427085385629	0	0	8.78146355234371	0	0	0.235692296277019	3.16872042408994	0	7.2621910248558	0	0	15.9215223334404	0	2.77386883330524	0	85.1353926542341	0.141866583401109	0.384411568918158	0	0	0	0	0	0
421000	1150000	12790	0	0	0	0	3.94751159617539	0	0	1.98758331310467	0	0	0	0	0	56.6358835628858	0	0	3.74705267423724	0	0	0	59.3732699084754	0	0	0	0	0	0	0	0
429000	1150000	12791	0	0	0	0	0.322634409434632	0	0	0	0	0	0	0.285022437788016	0	0	0	0	0	0	0	0	8.69551126621798	0.576586716669873	0	0	1.01942694610958	0	0	0	0.13509199482606
437000	1150000	12792	0	0	0	0	106.183719833776	0	0	0	0	0	0	0	0	0	0	0	0	0	0	0	0	0	0	0	5.16804803731568	0	0	0	0
485000	1150000	12798	0	1.05369561164466	8.64683567232962	0	3.61565022912933	0	0	2.35804548970009	0	0	0	0	0	34.8123694527693	0	0	5.77758595063208	0	0	0	0	0	0	0	0	0	0	0	0
493000	1150000	12799	0	0	7.16144934195471	0	21.8445178117913	0	0	0	0	0	2.80221538079777	1.74875955729012	0	83.1967027058137	0	0.350075249971444	41.4238003649629	0	0	0	0	0	0	0	0	0	0	0	0
501000	1150000	12800	0	1.75594903201272	6.19954562645131	0	58.4093460884123	0	0	0.721142858622535	0	0	8.85045235964689	1.07783325991838	0	22.183134820144	0	0.961383367055344	101.64967022846	0	3.22039136097296	0	0	0	0.595948243895857	0	0.00907904011131671	0	0	0	0
509000	1150000	12801	0	6.72189459265857	3.80461757175767	0	8.07064079221945	0	0	8.42672855217343	0	0	0.446070115453957	5.8518604471409	0	18.2829936224822	0	0.0502998712273604	22.3498064310748	0	2.40389258828574	0	2.20947839678702	0.0889055939735557	5.08170123613893	0	0.200842279858567	0	0	0	0
517000	1150000	12802	0	2.02605749605808	9.60547425251517	0	22.5684215255824	0	0	2.6457511161675	0	0	1.02964801923023	3.47154953066073	0	46.5794262094221	0	0.0668675735589783	20.5231567491626	0	0	0	6.5633318471278	0	0.349071549857209	0	0.580171715410999	0	0	0	0
525000	1150000	12803	0	10.9337858661972	9.74968993840681	0	28.5348723466219	0	0	0.843906843537324	0	0	1.40779238545142	5.47674488565317	0	83.9128567816564	0	0.184732192165956	21.960285585588	0	0	0	0	0	0.196644173533658	0	0	0	0	0	0
533000	1150000	12804	0	10.3123182737674	9.77766983328656	0	15.934101706487	0	0	2.30262301094712	0	0	0.916978560368969	0.986887471661781	0	100.924983275771	0	0.371313248579046	23.7084310461438	0	0	0	0	0	0.125406459369117	0	0	0	0	0	0
541000	1150000	12805	0.0046000731481691	0	3.35564852499206	0	32.122580564693	0	0	0	0	0	2.23107267719353	0.509440776489373	0	74.852525458429	0	0.413993523192046	20.6145194681059	0	0	0	0	1.37297861447642	0	0	0	0	0	0	0
549000	1150000	12806	0	0	8.48512273173504	0	13.3443943462323	0	0	0	0	0	0.629503492300924	3.11461221485952	0	50.7562361902052	0	0.281960175062287	45.8462530936186	0	0	0	0	0	0	0	0	0	0	0	0
557000	1150000	12807	0	0	5.35326854555332	1.69996913346464	19.0136248829182	0	0	2.18618474821407	0	0	5.20938798726904	17.8557367039266	0	26.8418224171742	0	0.346756700609724	28.1342307199469	0	0	0	5.68309693951058	0	2.19665822745534	0	0	0	0	0	0
565000	1150000	12808	0	0	0	0	34.383549646264	0	0	1.57864312755344	0	0	0	6.29045858776048	0	46.9886942788429	0	0.348576486710876	60.8814158932351	0	0	0	0.226377791219622	1.25819838723992	0.0953513466810969	0	0.222576146272957	0	0	0	0
573000	1150000	12809	0.0236237946705318	0.237096768843296	9.67944691660283	0	26.2624526360585	0	0	28.45414604306	1.1057699870626	0	12.7521858553626	12.3868745936358	0	19.8482354586072	0	0.365168782736156	48.0716510702833	0	0	0	2.14733594352613	0	1.23377736730821	0	1.17194921255791	0	0	0	0
581000	1150000	12810	0.0575054509192472	1.9179220960278	3.58006780786184	0	65.1815954649997	0	0	16.7603733470191	0	0	0	9.1476055501442	0	55.3125725746078	0	0.0811733165325418	36.5537383370366	0	0	0	0	0	0.299687671243368	0	0.106855324309464	0	0	0	0
589000	1150000	12811	0.043546470293497	1.10002528742603	0.478270706035777	0	26.1511051656762	0	0	35.1839794788227	0	0	5.66128619380659	9.59258260704848	0	42.0833998687683	0	0	12.4579814150754	0	0	0	12.6531882745495	0.244162750485441	4.75492225210981	0	0.804127196676747	0	0	0	0
597000	1150000	12812	0	0	2.07165719736999	0	16.1338487894341	0	0	15.1115463499139	0	0	0	9.65977068666557	0	102.487192509926	0	0	19.8662399469319	0	0	0	0	0	0.692866228231665	0	0	0	0	0	0
[truncated: 5,375 more rows]
