# Supplementary material for: Novel and Lost Forests in the Upper Midwestern United States, from New Estimates of Settlement-Era Composition, Stem Density, and Biomass
Source: PLoS One. 2016 Dec 9;11(12):e0151935. doi: 10.1371/journal.pone.0151935 (PMC5147790; doi:10.1371/journal.pone.0151935)
Supplement: S3 File — (ZIP) [file pone.0151935.s003.zip › wiki_outputs/plss_biomass_pft_alb_v0.9-10.csv]

x	y	cell	Grass	TBDT	TNDT	TNET
141000	1486000	323	0	0.660274904660456	1.25027673446984	0.871963248831362
149000	1486000	324	0	6.24989524172648	0.85365771448185	18.2840798207624
157000	1486000	325	0	0.267590832730641	0	0.415220831567206
133000	1478000	618	0	0	0.335390653392234	0.335390653392234
141000	1478000	619	0	1.89086260308956	5.92430201379678	3.92059615398618
149000	1478000	620	0	9.87412655179597	7.30550668727263	12.9295531983869
157000	1478000	621	0	3.91032990442455	0.0915650123709173	2.14476884323776
-19000	1470000	895	0	0.49630421193586	0	0
-11000	1470000	896	0	0	0	0
-3000	1470000	897	0	0	0	0
5000	1470000	898	0	0	0	0
133000	1470000	914	0	3.22655654308933	7.05806125020428	3.63899418447024
141000	1470000	915	0	1.14718833136799	5.66496711487432	3.62229424742325
149000	1470000	916	0	1.62104872753003	5.18399147762478	3.99451302228902
157000	1470000	917	0	1.63703550250443	0	0
-19000	1462000	1191	0	0.852508444459185	0	0
-11000	1462000	1192	0	0	0	0
-3000	1462000	1193	0	0	0	0
5000	1462000	1194	0	0.396371878881698	0	0
13000	1462000	1195	0	1.29689693946616	0	0
21000	1462000	1196	0	1.94855109528254	0	0
29000	1462000	1197	0	1.94252488575112	4.32777288096831	0
37000	1462000	1198	0	0.121132876420344	0	0.111171614026702
45000	1462000	1199	0	0.591016941595219	0.0308767628168667	0.0260751151578657
53000	1462000	1200	0	0.369772469585656	0.192582473667043	0
133000	1462000	1210	0	0.534421336411407	0	0
141000	1462000	1211	0	5.59955270469528	10.4164774065564	1.10250989770183
149000	1462000	1212	0	5.82173205639041	2.70876383885493	5.69732415859868
157000	1462000	1213	0	26.812525710299	0	0
-19000	1454000	1487	0	1.00026212620502	0	0
-11000	1454000	1488	0	0	0	0
-3000	1454000	1489	0	0.282232998484343	0	0
5000	1454000	1490	0	0.00242266981293548	0	0
13000	1454000	1491	0	3.87711064080001	0	0
21000	1454000	1492	0	5.37347509125693	0	0
29000	1454000	1493	0	0.17534821221395	0	0
37000	1454000	1494	0	0	0	0
45000	1454000	1495	0	0.554595314228052	2.19782878838198	0
53000	1454000	1496	0	0	0.395613984418263	0
61000	1454000	1497	0	0	1.44787192465834	0.326770024978303
69000	1454000	1498	0	6.66428503579532	4.84632302712687	7.69935144001683
77000	1454000	1499	0	0.968675269451915	4.49004872480636	0.983193147877042
85000	1454000	1500	0	0.0113596504888729	4.82983182309607	0.399678574023553
93000	1454000	1501	0	0.258430403482114	6.4507644354015	0.582400339760896
101000	1454000	1502	0	5.17001086268611	9.65290106258824	0.642305371285722
-19000	1446000	1783	0	0.670942403109504	0	0
-11000	1446000	1784	0	0.215348533668483	0	0
-3000	1446000	1785	0	0.498094306328328	0	0
5000	1446000	1786	0	0.765037039670883	0	0
13000	1446000	1787	0	0.403085272138344	0	0
21000	1446000	1788	0	0.360614018636743	0	0
29000	1446000	1789	0	3.04537013285878	0	0
37000	1446000	1790	0	3.5550688861552	0	0
45000	1446000	1791	0	6.53778043725212	0	0
53000	1446000	1792	0	5.5843585441136	0	0
61000	1446000	1793	0	1.78260471336635	0.00933906699847414	0
69000	1446000	1794	0	0.492355680204885	0	0
77000	1446000	1795	0	0.232293437450031	0.395566683476496	0
85000	1446000	1796	0	0.00272173041986947	2.34701788320115	0
93000	1446000	1797	0	0.0768197102373195	6.75341247246266	2.64143616230488
101000	1446000	1798	0	5.90443229727303	4.86470696169645	10.923850303516
109000	1446000	1799	0	1.0734997642688	5.25967179369538	1.25022628816618
117000	1446000	1800	0	22.3923210746846	4.40652687265402	14.0966735753262
-19000	1438000	2079	0	0	0	0
-11000	1438000	2080	0	0.00674603115333276	0	0
-3000	1438000	2081	0	0.172678893130252	0	0
5000	1438000	2082	0	5.08858292327102	0	0
13000	1438000	2083	0	0.410135664314237	0	0
21000	1438000	2084	0	0.63228491619472	0	0
29000	1438000	2085	0	1.62254610773525	0	0
37000	1438000	2086	0	1.70278331914027	0	0
45000	1438000	2087	0	2.38791380284036	0	0
53000	1438000	2088	0	2.61554149291682	0	0
61000	1438000	2089	0	0.204101666463141	0	0
69000	1438000	2090	0	0.305512191744536	0	0
77000	1438000	2091	0	0.975118515834217	0.0682451643859863	0
85000	1438000	2092	0	1.33236829359062	0	0
93000	1438000	2093	0	0.316910694812262	0.36733719871802	0
101000	1438000	2094	0	3.8579082646482	5.59936495849448	3.78684975628732
109000	1438000	2095	0	1.54947185625179	6.96176916919819	4.2331074128256
117000	1438000	2096	0	16.0191130477571	6.05535105969563	3.09157442112868
125000	1438000	2097	0	12.1426895819949	0	0
133000	1438000	2098	0	21.9855167516726	0.0558817780564095	3.97567670055988
141000	1438000	2099	0	22.1985530125289	3.16657865650756	7.43706715562568
149000	1438000	2100	0	21.2829795232824	0.697955511069787	6.69059412682578
-19000	1430000	2375	0	246.964563844834	0	0
-11000	1430000	2376	0	0.00807093676927688	0	0
-3000	1430000	2377	0	0	0	0
5000	1430000	2378	0	0	0	0
13000	1430000	2379	0	0.208489050024652	0	0
21000	1430000	2380	0	0.605707211799937	0	0
29000	1430000	2381	0	0.842764713452504	0	0
37000	1430000	2382	0	0.469075782251127	0	0
45000	1430000	2383	0	0.240021637720188	0	0
53000	1430000	2384	0	0.340115279761441	0	0
61000	1430000	2385	0	0.138281846685874	0.00353276602874619	0
69000	1430000	2386	0	0.250792910164686	0	0
77000	1430000	2387	0	0.252146910047014	0.0656649690877403	0.00562454701428765
85000	1430000	2388	0	5.19012728894044	4.01333092030618	0.190175264671739
93000	1430000	2389	0	3.6690224728976	1.51657950841045	4.18242725692276
101000	1430000	2390	0	16.7907047297864	10.2780169451219	17.4305661617103
109000	1430000	2391	0	21.7872504868715	12.0179008115429	2.51444692479953
117000	1430000	2392	0	2.53558000525839	3.20074724290113	0.831913671213858
125000	1430000	2393	0	16.1656154696965	10.6271124989245	9.88334368298535
133000	1430000	2394	0	35.2315595920862	3.70798083420242	17.6550748701962
141000	1430000	2395	0	4.90868382553535	28.0919883647988	18.3093264240333
149000	1430000	2396	0	1.45732636826069	8.68425355068312	13.9383475020207
157000	1430000	2397	0	45.4185766580797	0.778864484252565	0
-19000	1422000	2671	0	3.73451919209916	0	0
-11000	1422000	2672	0	0	0	0
-3000	1422000	2673	0	0	0	0
5000	1422000	2674	0	0	0	0
13000	1422000	2675	0	0.242705119488522	0	0
21000	1422000	2676	0	0.927605784143046	0	0
29000	1422000	2677	0	0.724883510446625	0	0
37000	1422000	2678	0	2.86136977190838	0	0
45000	1422000	2679	0	1.3522542083935	0	0
53000	1422000	2680	0	0.554225079547773	0	0
61000	1422000	2681	0	0.960980093998972	0.00181724934785154	0
69000	1422000	2682	0	0.342376133584183	0	0
77000	1422000	2683	0	2.35282366517351	0.0990969564620823	0
85000	1422000	2684	0	3.02554259962877	0.262954178199558	0.574364309721336
93000	1422000	2685	0	2.82151986038794	2.77387093477302	1.98300751973351
101000	1422000	2686	0	1.19591227923545	3.56952856847488	2.12955042302828
109000	1422000	2687	0	0.655396035764041	6.96757453108579	2.17544158430527
117000	1422000	2688	0	0.765004871459042	1.9020044997218	0.755355045633284
125000	1422000	2689	0	3.4483819253972	3.49615810830286	10.9112006048508
133000	1422000	2690	0	18.9610273786871	2.51520816620071	6.70311064202492
141000	1422000	2691	0	2.27662125416126	11.6028612504034	10.3261108019158
149000	1422000	2692	0	2.29082790790962	11.482252423092	8.12248901733423
157000	1422000	2693	0	3.94680513561591	7.40991454321625	11.0352261488407
165000	1422000	2694	0	1.12155271239282	1.46666593380475	1.96488354497526
-19000	1414000	2967	0	1.58741493944538	0	0
-11000	1414000	2968	0	0	0	0
-3000	1414000	2969	0	0	0	0
5000	1414000	2970	0	0	0	0
13000	1414000	2971	0	0.0158481519247913	0	0
21000	1414000	2972	0	0	0	0
29000	1414000	2973	0	0.699124605546598	0	0
37000	1414000	2974	0	0.0249610092055113	0	0
45000	1414000	2975	0	1.20467941183035	0	0
53000	1414000	2976	0	0.253821244859382	0.00269847727845555	0
61000	1414000	2977	0	3.92679070043572	1.2806269731939	2.70099271868396
69000	1414000	2978	0	5.4990000553776	8.22240253908484	4.45946933768473
77000	1414000	2979	0	4.0956103692882	1.80285380298806	0.480174464667436
85000	1414000	2980	0	1.24542029215346	4.44213013199153	0
93000	1414000	2981	0	10.5142443624849	5.14836387975263	12.8301446450379
101000	1414000	2982	0	0.112930283983852	1.75230777366458	2.61103529887577
109000	1414000	2983	0	0.225558267065802	3.10761666326634	6.90097667916968
117000	1414000	2984	0	0.0014113795689102	2.4390694826323	1.99578052078341
125000	1414000	2985	0	0.0767341885023285	4.0970355291446	3.1787197509336
133000	1414000	2986	0	0.243600385018349	1.70057756738463	7.93003604657174
141000	1414000	2987	0	0.510555270342538	1.28690158518863	12.7794965964132
149000	1414000	2988	0	2.70458342128467	6.79113029675463	15.6086580062955
157000	1414000	2989	0	5.47411516638793	8.13302111281254	15.0435730112982
165000	1414000	2990	0	12.2342898131406	4.25412131167539	14.432996162005
-27000	1406000	3262	0	27.1039843410251	0	0
-19000	1406000	3263	0	9.92462491224245	0	0
-11000	1406000	3264	0	0	0	0
-3000	1406000	3265	0	1.60214356373164	0	0
5000	1406000	3266	0	0	0	0
13000	1406000	3267	0	0	0	0
21000	1406000	3268	0	3.31420207543043	0.231081440466253	0
29000	1406000	3269	0	0.543672301488702	6.99807598769748e-05	0
37000	1406000	3270	0	0.783157141812749	9.4035181916129e-05	0
45000	1406000	3271	0	0.973827872517523	1.61447920814152	0.0586841296622492
53000	1406000	3272	0	0.727572056909002	2.20017334140417	0.0592836025222718
61000	1406000	3273	0	6.08971663653977	3.04881171542815	0.457112141730927
69000	1406000	3274	0	11.8324842180151	5.35046100296298	0.0409623069302102
77000	1406000	3275	0	7.00094996620204	6.42661635864228	0.0335648147468198
85000	1406000	3276	0	15.5729633931638	11.0632259161992	1.13119069768775
93000	1406000	3277	0	4.96816602974104	11.4672544474143	3.4053740002884
101000	1406000	3278	0	2.23713563474913	2.40985539866309	6.77014644843575
109000	1406000	3279	0	7.05138884528336	1.27489780936073	2.00557193909905
117000	1406000	3280	0	0.523155224728228	3.0684274622752	7.65073596627417
125000	1406000	3281	0	5.11558059260897	20.8662445263634	8.59148468051942
133000	1406000	3282	0	0.137466136621593	24.2354234365823	16.499440096196
141000	1406000	3283	0	1.08921300056009	14.9894744358646	6.38156292284031
149000	1406000	3284	0	2.12722923685771	13.5791205361607	6.35103680271023
157000	1406000	3285	0	4.21002003907487	11.1948164645426	13.2331909825141
165000	1406000	3286	0	47.8012817836388	18.2676823158696	23.0682084108582
173000	1406000	3287	0	2.05599151330658	9.04503861552879	19.5382906384803
181000	1406000	3288	0	25.9408300415096	2.21987452990432	10.8463115438932
189000	1406000	3289	0	4.8362463346737	3.21499665148137	10.9941342515775
-27000	1398000	3558	0	73.9312779542572	0	0
-19000	1398000	3559	0	9.04739734527247	0	0
-11000	1398000	3560	0	0.171206291176033	0	0
-3000	1398000	3561	0	0.207803783047758	0	0
5000	1398000	3562	0	1.23984230873567	0	0
13000	1398000	3563	0	0.0982940038711839	0	0
21000	1398000	3564	0	2.73907671139768	1.2658919927144	0
29000	1398000	3565	0	1.22064908493905	2.56443853208308e-05	0
37000	1398000	3566	0	6.40610228197146	1.47018330355206	0.000176681722084521
45000	1398000	3567	0	4.3176628836469	2.7056300056766	2.17079520281371
53000	1398000	3568	0	1.29032993775349	1.81933804195005	0.450650887117901
61000	1398000	3569	0	0.842020880491286	1.82743453910832	1.26152795836335
69000	1398000	3570	0	0.39180176411361	1.0691646665183	0
77000	1398000	3571	0	7.14940858627959	13.1379310438331	0.36963379450456
85000	1398000	3572	0	3.51203612092515	9.79051456155836	1.32319604457663
93000	1398000	3573	0	3.00150462910513	4.76284409530743	2.34140804429284
101000	1398000	3574	0	2.46877140942271	5.81336421124325	2.37425405595868
109000	1398000	3575	0	1.01440071201036	3.91929615085629	2.81582601278735
117000	1398000	3576	0	1.91984354062821	11.341232175362	3.36366684124917
125000	1398000	3577	0	0.578846777807061	14.8128193332386	9.74051634715192
133000	1398000	3578	0	6.56914285204137	8.45864890497092	10.5532737011583
141000	1398000	3579	0	0.893899843337139	10.3259423359135	10.4390045557644
149000	1398000	3580	0	0.41968029188228	15.3706129400511	7.74243760487543
157000	1398000	3581	0	1.56885188900599	9.57450857940248	15.1798988130612
165000	1398000	3582	0	10.8235229588199	14.4226514222402	7.01567202689016
173000	1398000	3583	0	3.57674472479085	11.7721376908645	10.0175161281464
181000	1398000	3584	0	2.19178059153158	3.88750943985524	6.09554563872528
189000	1398000	3585	0	1.16649573175021	5.2768791666945	3.39101816323255
197000	1398000	3586	0	14.9752941424784	5.20023560743569	27.1288705445677
205000	1398000	3587	0	7.65768312093597	7.09504436997119	23.9300930963514
213000	1398000	3588	0	94.5829101603424	0	25.7734979375237
-27000	1390000	3854	0	37.618799234531	0	0
-19000	1390000	3855	0	21.2860277116461	0	0
-11000	1390000	3856	0	0	0	0
-3000	1390000	3857	0	1.02758170377448	0	0
5000	1390000	3858	0	1.46306407133563	0	0
13000	1390000	3859	0	0	0	0
21000	1390000	3860	0	0.18602362465041	0	0
29000	1390000	3861	0	1.92833917481968	0	0
37000	1390000	3862	0	3.05563899997024	0.995057330098106	0.00334068564305761
45000	1390000	3863	0	7.38891944813722	0	0
53000	1390000	3864	0	1.84234582305725	0.0388090839299523	0
61000	1390000	3865	0	0.543018933341074	2.91326818926506	1.91306499795494
69000	1390000	3866	0	0.0561483996621226	0.776616765943987	0.319169669466354
77000	1390000	3867	0	1.00579813163584	2.53118955955043	0.029628225729775
85000	1390000	3868	0	3.85505974760467	6.89579982907079	0.39339310924254
93000	1390000	3869	0	1.17472684262221	3.52485088336003	1.62519230402052
101000	1390000	3870	0	0.821048324186018	6.04711248856366	1.52374563909222
109000	1390000	3871	0	1.77637965608495	8.55089121778659	1.84870247653831
117000	1390000	3872	0	3.23281489030861	2.92640421046227	1.27242479175026
125000	1390000	3873	0	0.497356996434046	6.7594692313312	2.96513857411394
133000	1390000	3874	0	1.1168177755306	7.89173920035973	6.11573502404688
141000	1390000	3875	0	1.57766223115662	4.6376334693729	11.6946981136863
149000	1390000	3876	0	0.7540225986939	6.98264994608778	7.26692808785105
157000	1390000	3877	0	1.75478977134275	10.0966049760837	5.30531005064747
165000	1390000	3878	0	4.31966741073483	9.46603083155354	7.87091969552657
173000	1390000	3879	0	7.49194578185413	7.62014912154291	18.0846752256956
181000	1390000	3880	0	6.19930421281616	5.25609521064259	7.89608501693878
189000	1390000	3881	0	1.13912579753921	6.51461980101027	5.01182037833759
197000	1390000	3882	0	9.25008641758422	6.67399468527176	12.8037682881874
205000	1390000	3883	0	4.21164481016927	20.4395286593221	24.1139966087012
213000	1390000	3884	0	2.83792667554187	3.41069285942934	36.4764037970152
221000	1390000	3885	0	10.037077556385	3.81977108267501	15.2595938588765
-27000	1382000	4150	0	14.6024057887008	0	0
-19000	1382000	4151	0	2.3159547725197	0	0
-11000	1382000	4152	0	0	0	0
-3000	1382000	4153	0	0	0	0
5000	1382000	4154	0	0	0	0
13000	1382000	4155	0	0	0	0
21000	1382000	4156	0	0.314119930855499	0	0
29000	1382000	4157	0	0.341100834897506	0	0
37000	1382000	4158	0	0.495244953247047	0	0
45000	1382000	4159	0	1.28317595063848	0	0
53000	1382000	4160	0	0.519032506525004	0	0
61000	1382000	4161	0	0.240819225797537	10.6936502859405	0.742017634194136
69000	1382000	4162	0	0.0110695997850061	2.48080247863866	0
77000	1382000	4163	0	1.95321647603314	0.482324500984589	0
85000	1382000	4164	0	0.129736017168581	0.411502274396661	0.0040141577217658
93000	1382000	4165	0	0.228191809311658	1.19047745814123	1.7587624670411
101000	1382000	4166	0	0.491320722098497	2.53448181759112	1.42959327545757
109000	1382000	4167	0	0.50978846607237	4.27459621970813	1.81856063313576
117000	1382000	4168	0	1.12218532618035	6.7083555846504	1.04125101244402
125000	1382000	4169	0	0.548157616262179	5.05575739601558	2.53512872009175
133000	1382000	4170	0	0.142656943753203	5.46024927941852	6.89516037809478
141000	1382000	4171	0	2.4916842719247	3.86905348901135	5.33079980496812
149000	1382000	4172	0	0.816157275305114	3.70840546615503	2.04470708154341
157000	1382000	4173	0	8.39796557797625	7.66820984689242	14.0480233295643
165000	1382000	4174	0	5.11085537903556	16.8125000643766	4.38743163534251
173000	1382000	4175	0	5.35359603337952	27.1548927320225	13.086183441957
181000	1382000	4176	0	12.6858617348756	12.2743521970391	17.877591364234
189000	1382000	4177	0	1.82508201777108	6.77498840448887	7.55768706107422
197000	1382000	4178	0	3.27850214044974	5.23198518095562	14.6004980975404
205000	1382000	4179	0	0.483649601635732	15.2900388597104	6.08050757168882
213000	1382000	4180	0	1.69838968308317	7.33883883041346	16.5375014620774
221000	1382000	4181	0	8.52701308092518	0.885545790523215	24.0557637631466
229000	1382000	4182	0	35.254592393155	0	3.69738354039646
237000	1382000	4183	0	93.8069580474562	0	0
245000	1382000	4184	0	136.309810776722	0	30.8819407721807
253000	1382000	4185	0	53.7011401581179	1.10783410501732	36.0934270831536
261000	1382000	4186	0	5.29547408908299	3.61589746665087	15.8567762155614
269000	1382000	4187	0	25.1180912337303	0.470918813345615	21.6788107758219
277000	1382000	4188	0	9.88643334312795	1.10433219252763	19.4776481051689
285000	1382000	4189	0	12.2417144023434	0	1.50243673622907
-27000	1374000	4446	0	2.50343130309724	0	0
-19000	1374000	4447	0	0.315772633422594	0	0
-11000	1374000	4448	0	0	0	0
-3000	1374000	4449	0	0.00817893330598036	0	0
5000	1374000	4450	0	0.0865330147891033	0	0
13000	1374000	4451	0	0	0	0
21000	1374000	4452	0	0	0	0
29000	1374000	4453	0	0.373248845599194	0	0
37000	1374000	4454	0	3.05333804921842	0	0
45000	1374000	4455	0	3.28916602618459	0	0
53000	1374000	4456	0	4.59438428910042	0	0
61000	1374000	4457	0	0	0	0
69000	1374000	4458	0	1.5019373701059	0	0
77000	1374000	4459	0	1.14283160472033	0	0
85000	1374000	4460	0	3.36108578961924	0.0172708704423951	0
93000	1374000	4461	0	0.0763039720669192	0	0
101000	1374000	4462	0	1.50833773843938	0.803409118734426	0.891105906758563
109000	1374000	4463	0	0.261504799451036	0.860887525746735	0.131026550341393
117000	1374000	4464	0	5.5250801762271	7.84745034520679	2.20255835829101
125000	1374000	4465	0	1.07405857429988	6.13615906885415	2.48925170999598
133000	1374000	4466	0	0.103482631253846	7.44547193261546	1.70859468743444
141000	1374000	4467	0	0.172836478889168	3.25315118929683	3.28127854848571
149000	1374000	4468	0	2.59751798247527	3.44916082991576	1.62436147784453
157000	1374000	4469	0	6.309905253142	2.18967580785508	6.22683113494935
165000	1374000	4470	0	0.477957068685824	5.63330357347536	1.19155578273362
173000	1374000	4471	0	0.889182800641023	8.40371592275336	4.1161619583733
181000	1374000	4472	0	6.20115532914938	27.3185336911749	3.45626399629238
189000	1374000	4473	0	1.30105315923174	9.78337790586329	3.45992916695004
197000	1374000	4474	0	38.5029276060213	18.3969201106949	9.42473285361743
205000	1374000	4475	0	14.6495264394627	21.0836211639954	40.181378309076
213000	1374000	4476	0	10.4178789486101	3.89028039912762	34.9557346397788
221000	1374000	4477	0	16.2371057354791	15.1940980298467	15.0857147496062
229000	1374000	4478	0	7.80134027533633	3.95551698051393	13.4694456120088
237000	1374000	4479	0	14.8454659523374	67.6138327422105	16.5045323017663
245000	1374000	4480	0	31.7002346107391	3.67724972759625	16.7698558697491
253000	1374000	4481	0	8.40608338779156	4.68154063772249	28.0977514536195
261000	1374000	4482	0	5.19516761372005	5.44240318464023	18.5849178906898
269000	1374000	4483	0	20.6379283847713	6.34385700356372	25.9478689961788
277000	1374000	4484	0	12.6805564673172	5.13284600733819	11.9605389820582
285000	1374000	4485	0	13.8414795569587	1.01121840590104	33.2090131743465
293000	1374000	4486	0	14.8284966116799	1.83755363422142	27.1903884385929
301000	1374000	4487	0	12.4658763606033	2.77912307108526	12.5184863809048
309000	1374000	4488	0	0	0	24.87611220958
-19000	1366000	4743	0	0	0	0
-11000	1366000	4744	0	0	0	0
-3000	1366000	4745	0	0	0	0
5000	1366000	4746	0	0	0	0
13000	1366000	4747	0	0.00841655458640112	0	0
21000	1366000	4748	0	0	0	0
29000	1366000	4749	0	0.133202687989344	0	0
37000	1366000	4750	0	6.99982790462296	0	0
45000	1366000	4751	0	0.0905716707544547	0	0
53000	1366000	4752	0	0.00326267096834045	0	0
61000	1366000	4753	0	0	0	0
69000	1366000	4754	0	0.0122888655979255	0	0
77000	1366000	4755	0	2.08743193179264	0	0
85000	1366000	4756	0	1.52079047045498	0	0
93000	1366000	4757	0	0.428389795727683	0.552879516288661	0
101000	1366000	4758	0	2.24689840181244	0	1.44746256769593
109000	1366000	4759	0	3.83881618445013	3.13565005075296	2.65809243659615
117000	1366000	4760	0	1.52735246862587	20.3730065816622	4.91364046405132
125000	1366000	4761	0	0	9.92304058582886	1.02772946830989
133000	1366000	4762	0	0	3.70567229842828	0.0582909515594157
141000	1366000	4763	0	0	1.00286745467016	0.275115636932065
149000	1366000	4764	0	0	0.596400900815104	0.443054960611625
157000	1366000	4765	0	0	0.68216368677241	1.06395972210029
165000	1366000	4766	0	0	1.36001633750304	0.329167987507037
173000	1366000	4767	0	0	1.56739686464162	1.96837595328245
181000	1366000	4768	0	0	3.94696356800439	1.06943206213884
189000	1366000	4769	0	0	13.0827048938689	1.21201661032125
197000	1366000	4770	0	0.547525087072331	19.767250608338	10.2402179298499
205000	1366000	4771	0	0.342748251107973	18.8292408539876	37.4286621504738
213000	1366000	4772	0	30.675533684371	13.5786592242812	23.6333924704248
221000	1366000	4773	0	12.9823376934257	5.22061181969016	14.9691155853791
229000	1366000	4774	0	7.81638298851959	2.28596575847686	15.6258588860805
237000	1366000	4775	0	14.1178236513374	3.54520439517454	22.2587500465579
245000	1366000	4776	0	5.12674405880701	4.46858012835162	27.687298117947
253000	1366000	4777	0	7.15286792395988	4.76612661333148	17.9025250811126
261000	1366000	4778	0	23.3900989600752	2.63965415106242	31.152899415835
269000	1366000	4779	0	5.60267110336381	1.75654662745858	17.9238211200704
277000	1366000	4780	0	15.0246406468323	15.301664094905	32.9900025760426
285000	1366000	4781	0	17.9196470420807	5.5310074401869	31.8949728761931
293000	1366000	4782	0	13.595900290929	1.77628939468163	24.3663691644635
301000	1366000	4783	0	14.1251208493686	1.95207722796997	23.5691490079231
309000	1366000	4784	0	2.83841403900664	0	2.82401209999639
-27000	1358000	5038	0	1.64052735528981	0	0
-19000	1358000	5039	0	0	0	0
-11000	1358000	5040	0	0	0	0
-3000	1358000	5041	0	0	0	0
5000	1358000	5042	0	0	0	0
13000	1358000	5043	0	0	0	0
21000	1358000	5044	0	0	0	0
29000	1358000	5045	0	1.52102177833777	0	0
37000	1358000	5046	0	2.03930905480693	0	0
45000	1358000	5047	0	11.6599209616372	0	0
53000	1358000	5048	0	0.456793718244649	0	0
61000	1358000	5049	0	0.00286674540539077	0	0
69000	1358000	5050	0	0.0772058217297253	0	0
77000	1358000	5051	0	1.40611258351387	0	0
85000	1358000	5052	0	0.504152682734569	0	0
93000	1358000	5053	0	4.7857932170932	0	0
101000	1358000	5054	0	6.42607917832256	1.64064704151518	4.21973430535794
109000	1358000	5055	0	1.11744092646856	11.0174096077563	2.99703884962572
117000	1358000	5056	0	0.897953188447787	20.4207867852115	6.29954378179621
125000	1358000	5057	0	0	22.7967792859798	5.36094933428267
133000	1358000	5058	0	1.8620127529791	18.2876999415334	4.92299450541871
141000	1358000	5059	0	0	2.61523326227353	0.0454199429572519
149000	1358000	5060	0	0.741838629167006	1.98808723767868	2.20792915898611
157000	1358000	5061	0	0.00913798254655139	2.71921509050698	4.09775007123994
165000	1358000	5062	0	0.126864035756703	2.13795557787883	4.1091941208108
173000	1358000	5063	0	0	7.88534066352513	11.9173011070451
181000	1358000	5064	0	4.67854804705437	26.1261103972994	6.9583357389822
189000	1358000	5065	0	1.35853188267302	8.12272087600117	21.0649778827006
197000	1358000	5066	0	3.52016007752294	12.9286067132115	44.2559576678786
205000	1358000	5067	0	14.6280452674452	18.9535870005401	17.3473331009049
213000	1358000	5068	0	2.80895221303533	18.162824106454	18.211564989372
221000	1358000	5069	0	9.22897834713956	8.10381977886721	10.6744677487561
229000	1358000	5070	0	7.03943883762824	3.23635857415148	19.1678441358351
237000	1358000	5071	0	12.7020695833353	3.34225379343029	29.3244034877433
245000	1358000	5072	0	22.9530167650038	8.0967826567617	32.6835200543341
253000	1358000	5073	0	12.8945424052219	12.1844732396064	55.934751433129
261000	1358000	5074	0	8.02881589200184	1.64500116298219	17.7097344363954
269000	1358000	5075	0	7.08787252619201	4.23175332803228	21.2643446550208
277000	1358000	5076	0	6.62662748394623	1.2290391068447	15.9943895933657
285000	1358000	5077	0	24.6873328719837	2.58197603260023	36.0527370377651
293000	1358000	5078	0	10.1296097239928	4.36148021640998	28.2740332445063
301000	1358000	5079	0	3.65215823655095	1.46992736557103	26.7638037508405
309000	1358000	5080	0	22.6841908309364	4.24390107357532	36.3525990191477
317000	1358000	5081	0	13.2763744735662	0	23.4192764447799
-27000	1350000	5334	0	15.0563384353433	0	0
-19000	1350000	5335	0	19.6297562844442	0	0
-11000	1350000	5336	0	0	0	0
-3000	1350000	5337	0	0	0	0
5000	1350000	5338	0	0	0	0
13000	1350000	5339	0	0	0	0
21000	1350000	5340	0	0.0153697110401709	0	0
29000	1350000	5341	0	0.521273587750201	0	0
37000	1350000	5342	0	3.06554865340224	0	0
45000	1350000	5343	0	0.713074795684712	0	0
53000	1350000	5344	0	2.20541959137132	0	0
61000	1350000	5345	0	0.788562541716378	0	0
69000	1350000	5346	0	0.574361249659274	0	0
77000	1350000	5347	0	1.19626562087454	0	0
85000	1350000	5348	0	0.353822027988529	0.00807066920283981	0
93000	1350000	5349	0	1.20407464114406	0.00169968088473308	0
101000	1350000	5350	0	2.15944831745478	2.18893553301459	3.53947091436557
109000	1350000	5351	0	1.88804916097464	3.94593866251603	1.59167133418079
117000	1350000	5352	0	3.45332456186712	5.44843709984464	1.10779788610965
125000	1350000	5353	0	1.61457011596277	7.27727537702585	1.54268004114505
133000	1350000	5354	0	0.038944053419768	28.7054428085755	4.23148500094249
141000	1350000	5355	0	0.234834209298549	2.17372402281474	0
157000	1350000	5357	0	0.174737422386406	17.7758905872684	0
165000	1350000	5358	0	0.595629004144858	5.99003413232209	0.22989000611126
173000	1350000	5359	0	0.235437887335435	20.5836327077098	1.93237590973677
181000	1350000	5360	0	0	7.82976997471508	2.74967282159547
189000	1350000	5361	0	2.8720837746513	15.4916260372993	11.2384079414956
197000	1350000	5362	0	1.5758261500535	10.2770703506983	18.0618107225287
205000	1350000	5363	0	4.91897658869678	27.514203731727	8.00731908807071
213000	1350000	5364	0	32.5527232653446	24.4807944566163	26.4222821143638
221000	1350000	5365	0	3.38688141261173	13.5435810976235	9.91664320704207
229000	1350000	5366	0	3.19167943341247	12.3698083918008	6.38096103184834
237000	1350000	5367	0	6.24754437193092	9.13857413885697	25.3281566101297
245000	1350000	5368	0	13.8289996885112	2.43201297967025	31.3928061281905
253000	1350000	5369	0	9.80340852810045	7.21556150652094	18.5067814941191
261000	1350000	5370	0	6.12449117077686	2.29606314595855	19.92354614004
269000	1350000	5371	0	4.7905227252218	2.64219456709236	21.3514541092765
277000	1350000	5372	0	6.53879212271107	5.87934626906824	19.04948811074
285000	1350000	5373	0	13.6742422629382	3.76401784352481	33.5685591190006
293000	1350000	5374	0	17.7300534965977	4.24621271215413	23.1566456037381
301000	1350000	5375	0	6.83417669165215	4.40845787353102	19.8618272297443
309000	1350000	5376	0	7.05109085880321	0.680634056839667	19.7566783788456
317000	1350000	5377	0	32.0424364158808	3.2393518511014	25.4787618407279
333000	1350000	5379	0	0	0	154.603720143848
341000	1350000	5380	0	66.9716593973688	0	9.54441035762779
-27000	1342000	5630	0	101.594691184672	0	0
-19000	1342000	5631	0	33.1980907997584	0	0
-11000	1342000	5632	0	2.09398204468615	0	0
-3000	1342000	5633	0	0	0	0
5000	1342000	5634	0	0	0	0
13000	1342000	5635	0	0	0	0
21000	1342000	5636	0	0.315407538831661	0	0
29000	1342000	5637	0	0.395426132184098	0	0
37000	1342000	5638	0	5.38277755689933	0	0
45000	1342000	5639	0	0.659251847194576	0	0
53000	1342000	5640	0	1.72863435328425	0	0
61000	1342000	5641	0	0.039517060793771	0	0
69000	1342000	5642	0	2.21208088836672	0	0
77000	1342000	5643	0	1.60289644897879	0	0
85000	1342000	5644	0	3.31115622211458	0.000936229083350498	0
93000	1342000	5645	0	0.894679013228924	0.375838135326787	0.0855752454770553
101000	1342000	5646	0	1.47948613261428	4.77759977291497	1.18068523023199
109000	1342000	5647	0	6.04458931315397	10.5171254004002	1.08297189929094
117000	1342000	5648	0	1.78118996295008	1.64111705483047	0.812388162308385
125000	1342000	5649	0	2.98252964357201	24.5269159318841	4.09451078663326
133000	1342000	5650	0	13.1413863603799	0	44.0401701905107
141000	1342000	5651	0	5.36267823316666	0	18.5338705838697
149000	1342000	5652	0	3.01460656812428	17.6421651930537	25.2280001970859
157000	1342000	5653	0	10.3808773249105	15.5748307686117	5.78689963804383
165000	1342000	5654	0	1.62702805144172	15.0911785503864	11.8135734094417
173000	1342000	5655	0	2.12599964869468	27.1119476906399	8.50150870125221
181000	1342000	5656	0	2.9078376764152	12.7758897892918	6.74973887363531
189000	1342000	5657	0	0.199478189215856	15.119753811158	7.82530635138007
197000	1342000	5658	0	1.12242158759835	7.99854423437762	10.2432466359931
205000	1342000	5659	0	0.0627344344883123	22.7342550975384	13.743022411358
213000	1342000	5660	0	9.68764734534077	37.267269463101	17.6040741565362
221000	1342000	5661	0	22.637466643702	9.44011944579636	7.62653119244415
229000	1342000	5662	0	1.8088674972201	6.90129551539616	4.50830319883285
237000	1342000	5663	0	2.16115152008562	4.13654612569533	13.9963654017984
245000	1342000	5664	0	7.54162280244197	4.79238730458767	27.9299005578256
253000	1342000	5665	0	12.678664714116	8.21737976738434	46.3298022376376
261000	1342000	5666	0	10.3217767264429	9.35201443988745	25.5781711386171
269000	1342000	5667	0	8.72619533146142	1.92457042221413	13.1022974635477
277000	1342000	5668	0	4.91210288699963	2.65813822540551	29.7598004347222
285000	1342000	5669	0	6.54890707710113	3.13839983699384	39.7398567851247
293000	1342000	5670	0	13.638151347311	0.727677762277744	55.0090412618457
301000	1342000	5671	0	5.40436749099696	0.184566802369799	30.4272192965107
309000	1342000	5672	0	10.3179125031497	0.355287451928881	12.1967947150057
317000	1342000	5673	0	6.99418192209439	0.534928539026798	33.6511988719966
325000	1342000	5674	0	0	11.3713902033441	56.9351359790796
333000	1342000	5675	0	3.49946550569845	0.865261539072274	12.7136300745622
341000	1342000	5676	0	12.2945030690174	2.35360398704497	10.4647954184483
349000	1342000	5677	0	5.57108290018962	0.310927967418044	7.26441746930456
-19000	1334000	5927	0	15.7209153284904	0	0
-11000	1334000	5928	0	21.2624863104805	0	0
-3000	1334000	5929	0	5.97604188508761	0	0
5000	1334000	5930	0	0	0	0
13000	1334000	5931	0	4.2372679325287	0	0
21000	1334000	5932	0	3.70322755110592	0	0
29000	1334000	5933	0	7.41880125634143	0	0
37000	1334000	5934	0	42.9338979442841	0	0
45000	1334000	5935	0	3.05112992326181	0	0
53000	1334000	5936	0	0.27643646562889	0	0
61000	1334000	5937	0	0.0326167023226451	0	0
69000	1334000	5938	0	0.145339466682287	0	0
77000	1334000	5939	0	0.120927048422428	0	0
85000	1334000	5940	0	5.01119976997456	0.655613475701922	0
93000	1334000	5941	0	0.913294268084428	0.127238584581839	0.764725260028562
101000	1334000	5942	0	6.94684256922736	1.01249152825795	0
109000	1334000	5943	0	4.02487252632945	0	0
133000	1334000	5946	0	32.4556787001548	0	23.4332013501525
141000	1334000	5947	0	19.2163698549717	0.084853514674374	28.1322779265176
149000	1334000	5948	0	12.4317894090932	2.04729231002751	7.55360472647337
157000	1334000	5949	0	14.1554680159746	2.10091518872677	19.8491529038922
165000	1334000	5950	0	1.13956199736899	16.3512816933587	13.6657851822316
173000	1334000	5951	0	5.10885418811571	20.8274140791877	7.74055450846938
181000	1334000	5952	0	0.248711770537081	9.8855461566123	2.98649052229136
189000	1334000	5953	0	0	8.46645055628257	4.84015871561922
197000	1334000	5954	0	3.42730717891044	24.4216261256532	6.17804745303649
205000	1334000	5955	0	7.58630977546365	10.7539408038547	25.493492481491
213000	1334000	5956	0	31.6546586399865	7.89380857749934	9.20514517258856
221000	1334000	5957	0	9.08494123765574	6.80360934050237	7.57090400425533
229000	1334000	5958	0	8.47184274779012	18.0882711508784	29.1494276042726
237000	1334000	5959	0	6.13883678934455	15.9273223017486	18.2957715452006
245000	1334000	5960	0	5.61880487055507	2.55959327100964	28.4415431983324
253000	1334000	5961	0	22.7616531696468	4.31739606044368	38.8550228229615
261000	1334000	5962	0	6.77963384524177	1.46139957331043	13.9866413861504
269000	1334000	5963	0	7.08954140174922	6.30031378924571	11.5020996411156
277000	1334000	5964	0	5.53956560203625	3.19706003786426	13.8649358520761
285000	1334000	5965	0	15.3254904012463	1.55541845656264	13.4877637283526
293000	1334000	5966	0	5.47885146928561	0.534131779065282	37.151316163822
301000	1334000	5967	0	6.08736120655333	0.50076520288324	20.1720636008343
309000	1334000	5968	0	5.36909790501591	0.768331349800159	21.668826230913
317000	1334000	5969	0	6.00792695104049	0.266203935287044	29.0161380503974
325000	1334000	5970	0	7.75734194656079	8.15721344058569	15.8861274156882
333000	1334000	5971	0	4.27134858850209	3.09612581182863	13.193983660318
341000	1334000	5972	0	5.33628805018501	0.761870730775004	16.3917964463476
349000	1334000	5973	0	13.3724827714103	1.30459975739206	24.9014200717646
357000	1334000	5974	0	6.67976078349221	0.0233472612152706	3.49695598124344
-19000	1326000	6223	0	1.38185348906065	0	0
-11000	1326000	6224	0	1.44768287028179	0	0
-3000	1326000	6225	0	1.72568663851053	0	0
5000	1326000	6226	0	4.70498877585602	0	0
13000	1326000	6227	0	1.41328792919469	0	0
21000	1326000	6228	0	0	0	0
29000	1326000	6229	0	0	0	0
37000	1326000	6230	0	2.36088743002105	0	0
45000	1326000	6231	0	3.61870856829138	0	0
53000	1326000	6232	0	5.83655658452253	0	0
61000	1326000	6233	0	2.65971516529065	0	0
69000	1326000	6234	0	0.493050844040866	0	0
77000	1326000	6235	0	0.423699718949023	0.00161372701675074	0.00829691104278019
85000	1326000	6236	0	1.13029940639244	1.49583206760109	0
93000	1326000	6237	0	1.71786344961744	0.72117753102647	0.678439773498573
101000	1326000	6238	0	1.36195526954243	1.00506088857161	1.86307136028622
109000	1326000	6239	0	2.61702795176448	2.421210237229	5.92411043134363
141000	1326000	6243	0	0	0	7.39042668460116
149000	1326000	6244	0	9.9401861618942	6.23705257867603	5.97841848918673
157000	1326000	6245	0	22.5382063178947	6.4775894033822	24.7029895433648
165000	1326000	6246	0	19.0086613561844	2.68750586184585	22.838300440081
173000	1326000	6247	0	7.67869967119302	5.13944259945357	21.6203602111163
181000	1326000	6248	0	16.994711104776	5.57381898360244	33.575966859889
189000	1326000	6249	0	15.7612360079081	14.7609059395833	18.6376796299744
197000	1326000	6250	0	1.86995010057473	10.2000992786632	33.9772757118787
205000	1326000	6251	0	1.0384230605827	14.74400164705	0.914105786926557
213000	1326000	6252	0	3.00797739504996	2.42689131907425	4.5212119102376
221000	1326000	6253	0	12.7021532897485	8.65111862166974	17.8278715781726
229000	1326000	6254	0	5.7454253565626	11.4424901113529	17.3470265764289
237000	1326000	6255	0	0.304229536329224	8.93995418716189	2.00420563181594
245000	1326000	6256	0	4.83545731934069	2.64917920068946	18.4896510922303
253000	1326000	6257	0	6.64393851269408	6.30546693399162	34.1301636741956
261000	1326000	6258	0	5.25941871550817	3.1377838432618	5.1019861412528
269000	1326000	6259	0	6.06137356380681	1.71487869847557	12.9287966140701
277000	1326000	6260	0	9.0013103638825	1.01387026313084	18.3893559806041
285000	1326000	6261	0	14.9315814007413	19.0933309442875	22.701727996138
293000	1326000	6262	0	7.14365073698167	2.27390745313395	18.5626128220274
301000	1326000	6263	0	7.96768822252403	1.96220749441108	15.976285918935
309000	1326000	6264	0	7.38101271730762	0.738209289203114	11.6366457555637
317000	1326000	6265	0	15.382095583507	2.84267382315766	18.6581900073833
325000	1326000	6266	0	7.90791200683168	10.9639020458282	12.2359041226271
333000	1326000	6267	0	4.39975384354498	2.91896036018399	16.908663423846
341000	1326000	6268	0	2.2059061747498	1.50160645417659	19.2840383693934
349000	1326000	6269	0	3.75987116170025	5.51494292217976	24.4929167970943
357000	1326000	6270	0	3.7425270913384	0.17161312817292	9.5770854067517
365000	1326000	6271	0	4.62455325710104	3.99669051395248	33.9579829818677
373000	1326000	6272	0	0.952833884482365	0	23.1617661107462
429000	1326000	6279	0	0	0	7.40804713838092
437000	1326000	6280	0	3.90651448607988	9.68895662255006	32.0808556215085
-19000	1318000	6519	0	13.8989257557446	0	0
-11000	1318000	6520	0	0	0	0
-3000	1318000	6521	0	0	0	0
5000	1318000	6522	0	0	0	0
13000	1318000	6523	0	0	0	0
21000	1318000	6524	0	0	0	0
29000	1318000	6525	0	0.0116968219756022	0	0
37000	1318000	6526	0	3.03803426271757	0	0
45000	1318000	6527	0	0.454049256689815	0	0
53000	1318000	6528	0	1.80165549990079	0	0
61000	1318000	6529	0	1.93104662633923	0	0
69000	1318000	6530	0	2.23595647401442	0.106014488259471	0
77000	1318000	6531	0	5.37132139850692	4.4945514220999	0.999360262399376
85000	1318000	6532	0	13.235584434651	0.632271856300572	0.120157735956761
93000	1318000	6533	0	26.325937695034	3.8518462691252	1.65235221916324
101000	1318000	6534	0	6.38207567216816	4.48667796247414	4.28557760207343
109000	1318000	6535	0	1.63303297112134	1.99689950804872	9.74621141435426
117000	1318000	6536	0	14.5985705378295	2.31499373837194	10.8472467616485
125000	1318000	6537	0	1.11384507424257	0.304870860664093	12.2458223903589
133000	1318000	6538	0	19.8434021597565	1.56698912607877	15.4001266203454
141000	1318000	6539	0	6.8876509071225	8.32275827956446	40.8122518846517
149000	1318000	6540	0	15.2961018543781	12.4161339061541	18.3771478951432
157000	1318000	6541	0	26.3995482230118	5.509610070338	26.6489395427897
165000	1318000	6542	0	20.0477171568147	4.99845118973278	35.9454296436841
173000	1318000	6543	0	12.2659925047414	7.42122902340989	29.8429082230189
181000	1318000	6544	0	11.3312661970326	9.44605347993463	16.6566057759868
189000	1318000	6545	0	27.3319193216549	9.51591360403341	26.9051678191113
197000	1318000	6546	0	7.13550775375364	15.4261414926597	23.09623896631
205000	1318000	6547	0	15.7339770861311	24.5224949109123	23.3987214177648
213000	1318000	6548	0	20.7429227031398	9.8482908286434	10.9907775119047
221000	1318000	6549	0	6.73436836898113	7.21585957359521	7.76033325023815
229000	1318000	6550	0	7.60338150692505	13.4299880550308	10.2980357250664
237000	1318000	6551	0	7.76140899333189	8.02060997118111	35.6668083902649
245000	1318000	6552	0	2.10291550891017	9.79128826432678	10.2507860213612
253000	1318000	6553	0	11.1508309116967	3.60848079968644	14.4750801396824
261000	1318000	6554	0	13.0009479333568	1.48896063855708	3.69399822701748
269000	1318000	6555	0	10.7679686726211	3.26402332620643	4.82333143726504
277000	1318000	6556	0	5.66410914553611	0.532080128832669	4.79501483593073
285000	1318000	6557	0	4.54143163632286	0.926151319444435	10.2388459020778
293000	1318000	6558	0	14.6328816431932	0.180558707925728	10.6499470441828
301000	1318000	6559	0	6.58523689625887	3.64581614779633	9.59188106576939
309000	1318000	6560	0	3.70835352704826	0.841469139171462	11.782101050738
317000	1318000	6561	0	2.96235909023081	4.22428241931489	12.8435865555954
325000	1318000	6562	0	4.24831176240123	0.548818032163961	10.0728016780545
333000	1318000	6563	0	6.75635693247679	1.52619272980291	22.5915382208405
341000	1318000	6564	0	2.14336246071824	6.28419463993027	31.9337124104784
349000	1318000	6565	0	0.160410143052647	0.632700328267718	8.81221937754001
357000	1318000	6566	0	4.03573811141272	2.99124818456696	10.6358285644695
365000	1318000	6567	0	1.12279698665121	1.86493635601379	42.472259841961
373000	1318000	6568	0	4.27464000648072	1.17317347755952	43.8510863424321
413000	1318000	6573	0	2.39675980529797	0	11.54823440763
421000	1318000	6574	0	6.2462429741366	0.985153095261677	9.2713046686191
429000	1318000	6575	0	16.1505149305478	0.825852830555201	35.8461947227873
437000	1318000	6576	0	5.94362799177999	11.158144145641	42.7146689399459
-19000	1310000	6815	0	3.95039935934082	0	0
-11000	1310000	6816	0	0.107887008891555	0	0
-3000	1310000	6817	0	0	0	0
5000	1310000	6818	0	0	0	0
13000	1310000	6819	0	0	0	0
21000	1310000	6820	0	0	0	0
29000	1310000	6821	0	2.79093323150639	0	0
37000	1310000	6822	0	24.6549283446092	0	0
45000	1310000	6823	0	15.4727993325792	0.936066938124786	0
53000	1310000	6824	0	4.60120896509595	0.298045835901952	0
61000	1310000	6825	0	7.01595627174139	0.00361926876496556	0
69000	1310000	6826	0	11.1582006642126	0.00172224805384633	0
77000	1310000	6827	0	11.6417373710913	0.28148979117704	0.000153011628952612
85000	1310000	6828	0	12.9288932111272	1.09215890054924	0.828905487797946
93000	1310000	6829	0	12.2945324407197	1.25680071254152	7.77569223789437
101000	1310000	6830	0	18.6003550300221	4.00593419320476	5.58316507226566
109000	1310000	6831	0	1.63898792965492	0.540518354565369	7.66545623185553
117000	1310000	6832	0	10.0434300686984	3.61190816950629	11.5054023639809
125000	1310000	6833	0	32.268916665805	4.90553938066877	25.760036803173
133000	1310000	6834	0	63.183352882432	11.0866521157633	38.2618483141414
141000	1310000	6835	0	22.6172845781797	10.8338378333066	37.6299420967636
149000	1310000	6836	0	12.8596821287303	8.61246380485807	45.1879201529102
157000	1310000	6837	0	12.4297188565294	6.68776049642058	43.7584975700327
165000	1310000	6838	0	17.5677756817087	9.55990875454859	57.6015957429499
173000	1310000	6839	0	11.3889381241985	6.71203256977218	18.0430286900919
181000	1310000	6840	0	22.0073818980401	2.1456479343709	15.9532880988108
189000	1310000	6841	0	26.8379268869753	7.57038917010484	23.1836619458735
197000	1310000	6842	0	17.8567196204299	4.79323128119111	29.4368829175428
205000	1310000	6843	0	13.5890214290059	6.67931956484364	14.3433646565177
213000	1310000	6844	0	4.5394642658641	8.43610379802666	24.0054666567622
221000	1310000	6845	0	7.20634629691347	5.34196043764644	19.4232009152453
229000	1310000	6846	0	26.3891793628449	3.01042865272224	30.8220949500787
237000	1310000	6847	0	9.92376430352887	2.45043834862319	31.5238717035344
245000	1310000	6848	0	6.7264586362674	9.75181851397333	28.6984380556384
253000	1310000	6849	0	6.78884339467218	6.35170729282485	24.329755329873
261000	1310000	6850	0	10.6036489715222	1.12226774987342	5.99246808834735
269000	1310000	6851	0	16.497642119556	0.172523712056081	2.23994771505826
277000	1310000	6852	0	6.60431161912017	1.56851698866657	9.70220132807985
285000	1310000	6853	0	11.0784062423633	0.883133490802354	6.46790130674187
293000	1310000	6854	0	7.57443265020934	4.25808436260878	7.5523765058917
301000	1310000	6855	0	6.91965333976101	2.54680602187879	11.2842117801422
309000	1310000	6856	0	6.99270026832332	0.946935124680389	34.6941849920569
317000	1310000	6857	0	3.4930016425768	0.786642063831718	16.9438554184037
325000	1310000	6858	0	4.90037356237616	3.99116112233417	19.3725796408916
333000	1310000	6859	0	2.62295203831387	3.11163840064791	19.7480400889983
341000	1310000	6860	0	1.91621228072676	0.706768132552456	17.3784529304802
349000	1310000	6861	0	2.1723549827899	0.795710573075308	4.82896905113866
357000	1310000	6862	0	3.67615998446767	2.36844146373364	20.0977723901393
365000	1310000	6863	0	9.27478796044002	0.772737210750811	58.2226972393643
373000	1310000	6864	0	6.81854622409573	1.27878351978978	112.104408336102
381000	1310000	6865	0	2.38244245703602	3.53599208817988	20.6391783249326
389000	1310000	6866	0	7.17282028760718	1.78464457436254	25.9759510258074
397000	1310000	6867	0	3.65396856773294	0	37.1321453876003
405000	1310000	6868	0	6.80991569269039	0.804252712321626	49.5109751485937
413000	1310000	6869	0	4.12529033950951	0	39.4409799054957
421000	1310000	6870	0	3.91960527942728	1.58584661609863	11.1502967377933
429000	1310000	6871	0	5.67952203341036	2.8861236335959	17.7765183326698
437000	1310000	6872	0	7.93123167792947	1.9041929831221	50.0604192539951
445000	1310000	6873	0	33.1172097261838	3.81034462936648	0
453000	1310000	6874	0	9.86659957939076	0	44.2420512073423
-19000	1302000	7111	0	4.11794240840314	0	0
-11000	1302000	7112	0	0	0	0
-3000	1302000	7113	0	0	0	0
5000	1302000	7114	0	0	0	0
13000	1302000	7115	0	0.343852009940604	0	0
21000	1302000	7116	0	1.19094592163951	0	0
29000	1302000	7117	0	12.5041246596906	0	0
37000	1302000	7118	0	32.2225290295137	0	0
45000	1302000	7119	0	26.9978445194382	0	0
53000	1302000	7120	0	8.04585877113986	0	0
61000	1302000	7121	0	10.0046386836192	0	0
69000	1302000	7122	0	9.45133982216965	0.115566256920213	0
77000	1302000	7123	0	27.771488123448	0.184471429685908	8.00663523506001
85000	1302000	7124	0	3.31592130114063	2.53576179295528	2.14476053752174
93000	1302000	7125	0	3.42989860100468	0.74446516869721	16.3612701768162
101000	1302000	7126	0	0.495299175501672	0.598342447739897	7.06288398181792
109000	1302000	7127	0	1.6755165127756	2.14861708732466	6.47120820918146
117000	1302000	7128	0	12.1138917802168	4.03591439570211	19.2425465525312
125000	1302000	7129	0	26.3847520624056	20.5939274086715	21.3399914854648
133000	1302000	7130	0	15.3756561364427	4.76063741925253	27.3529674737082
141000	1302000	7131	0	26.9146385124617	8.30290935260857	32.6698011235753
149000	1302000	7132	0	30.5221024829282	5.2063499503573	26.852005726193
157000	1302000	7133	0	32.9616656742001	8.49551155984286	32.1332600395204
165000	1302000	7134	0	10.3638656173618	10.3867134848109	32.5177131946645
173000	1302000	7135	0	22.980672547932	4.50630561201618	18.1229672208735
181000	1302000	7136	0	43.4760157283134	7.20468977326438	25.8131983495206
189000	1302000	7137	0	19.9255357243736	8.37923590094455	29.6437087599167
197000	1302000	7138	0	12.8872131235863	6.39203186350775	13.999411672112
205000	1302000	7139	0	38.0645289623253	6.50557275057723	40.3566403721843
213000	1302000	7140	0	5.34752416192135	6.21170515454474	19.279522090335
221000	1302000	7141	0	22.5499129730625	11.9726024783841	13.820749141355
229000	1302000	7142	0	23.0954593271001	4.09565016309337	21.0167229168447
237000	1302000	7143	0	15.2730814799466	8.78717597682189	32.4874048992337
245000	1302000	7144	0	18.2188963246177	6.59700457941918	36.5936885066111
253000	1302000	7145	0	16.1284511367734	7.79832901464256	32.436262155315
261000	1302000	7146	0	1.37361398431605	3.47302750779864	8.08577917409917
269000	1302000	7147	0	8.18323703415289	0.258426488081126	5.25476206784915
277000	1302000	7148	0	14.2488226778751	0.352575318454003	1.51367638279222
285000	1302000	7149	0	9.52980415964024	0.798740445222937	2.86003142614616
293000	1302000	7150	0	2.93849044503605	0.705807002783395	18.6036784680027
301000	1302000	7151	0	6.27498145278113	0.349015994701312	48.1168257402129
309000	1302000	7152	0	22.0941772607475	1.11912929166269	27.2358610122681
317000	1302000	7153	0	14.451058379238	4.17544018466054	18.9559581105553
325000	1302000	7154	0	11.7589721191537	4.63954223567234	23.1032965453821
333000	1302000	7155	0	5.22422280385791	1.71070393114911	30.7300479981249
341000	1302000	7156	0	5.12185068411279	3.74611703934222	92.1353008854721
349000	1302000	7157	0	3.84728826002442	1.32808293530247	49.8014439231272
357000	1302000	7158	0	15.1974950826213	1.2230938677952	31.0600298654051
365000	1302000	7159	0	12.5369960717234	6.78324066072694	73.7589264637756
373000	1302000	7160	0	19.5982492138788	4.9737365326286	34.16124773607
381000	1302000	7161	0	11.613552776533	5.64522397709934	43.2522363223189
389000	1302000	7162	0	9.04337145044088	1.80365705076634	38.9660184151484
397000	1302000	7163	0	8.97410176221987	0.632438381074729	69.6290030669894
405000	1302000	7164	0	13.4718449348199	2.17296081260533	63.076336756046
413000	1302000	7165	0	4.49449360832644	0.748636241813758	18.9044993160315
421000	1302000	7166	0	4.81935223762187	0.0537722028408952	7.38807339779997
429000	1302000	7167	0	3.38463759600974	0.32474102040076	8.80997309013067
437000	1302000	7168	0	12.037336991807	0.97643330009731	11.4654821521373
445000	1302000	7169	0	3.31749595338964	0	12.5427628691242
453000	1302000	7170	0	13.6129797169036	0.073726082617671	5.58682001368087
461000	1302000	7171	0	19.7182343730439	0	17.4355606384347
469000	1302000	7172	0	28.4084527384905	2.56611282514101	35.549693353873
477000	1302000	7173	0	5.18602400935765	0	32.4374864459894
485000	1302000	7174	0	8.03550765892418	0.194502618368145	14.3200370778899
493000	1302000	7175	0	4.70049558891756	11.977921649259	30.7551222218917
-19000	1294000	7407	0	8.12878104787227	0	0
-11000	1294000	7408	0	0	0	0
-3000	1294000	7409	0	0	0	0
5000	1294000	7410	0	0	0	0
13000	1294000	7411	0	0.00756656822283279	0	0
21000	1294000	7412	0	2.91464138438091	0	0
29000	1294000	7413	0	41.7526331486725	0	0
37000	1294000	7414	0	3.9412555430185	0	0
45000	1294000	7415	0	0.144664964002218	0	0
53000	1294000	7416	0	1.0985931176284	0	0
61000	1294000	7417	0	0.926387929575891	0	0
69000	1294000	7418	0	22.5932731890663	0.130940291112269	0
77000	1294000	7419	0	20.1377020479608	1.00296878332544	1.56281222634572
85000	1294000	7420	0	10.7893511096309	0.624088606224931	2.15725668752289
93000	1294000	7421	0	1.98000565394028	4.21761723493259	11.0926909806016
101000	1294000	7422	0	1.01341868038165	3.61153460157096	9.34202606814808
109000	1294000	7423	0	1.91577723551678	0.05881772824896	11.4147742681911
117000	1294000	7424	0	5.09151739867161	0.0433146493314366	21.8864204698483
125000	1294000	7425	0	16.9508569553975	3.5814852755432	10.0033035398133
133000	1294000	7426	0	71.3014867344683	8.26211573727005	8.47797202996429
141000	1294000	7427	0	52.9589710531924	8.15626056673875	13.4727310099481
149000	1294000	7428	0	43.4567502758098	2.60462244294036	47.7235757496365
157000	1294000	7429	0	18.620654431677	5.3671509873303	13.2064591495835
165000	1294000	7430	0	9.97930140651997	12.2711130021429	22.9703869765062
173000	1294000	7431	0	52.4526960183308	9.48786007579934	14.0391255219434
181000	1294000	7432	0	14.718220966636	13.1828837089625	16.5213678109536
189000	1294000	7433	0	13.1155033388166	15.0070301440897	14.953329719021
197000	1294000	7434	0	11.3172086734109	9.12253654170543	20.0334333407009
205000	1294000	7435	0	13.8683807445327	5.65569697098355	18.9379677936755
213000	1294000	7436	0	22.4767824992878	7.23899055871152	13.0899963330465
221000	1294000	7437	0	9.35766157855888	4.71531358067001	21.923873966484
229000	1294000	7438	0	6.90718673325244	8.2074324020578	28.9004944504896
237000	1294000	7439	0	10.5254384421154	2.69057723512137	4.93886770185752
245000	1294000	7440	0	9.57357498951121	7.41125208328167	14.8585892292969
253000	1294000	7441	0	3.12912698668845	0.597724963207077	25.3413559813457
261000	1294000	7442	0	1.87009425350906	1.30442741816307	20.2944000724109
269000	1294000	7443	0	4.05782697517988	0.169168099262762	3.96738036531446
277000	1294000	7444	0	6.50185046597599	0.384331603323951	2.93197021525393
285000	1294000	7445	0	4.87678288400509	2.10813990818105	18.5800181485668
293000	1294000	7446	0	7.39793571487038	1.66918425634567	6.71547577727834
301000	1294000	7447	0	2.66747907185814	0.683474830241235	2.95843617765818
309000	1294000	7448	0	4.28116562862621	3.32629712994329	11.8253226536822
317000	1294000	7449	0	9.43224802532043	2.11227500670757	24.7162946466573
325000	1294000	7450	0	2.08246565289971	8.61037807216679	9.12558750091139
333000	1294000	7451	0	4.25390812322152	1.30705916293722	22.9745665301848
341000	1294000	7452	0	7.71280863161426	0.568613043371835	13.3653353522839
349000	1294000	7453	0	21.2598464888129	1.70872793523499	57.7685656425539
357000	1294000	7454	0	11.0228998566585	2.73419238500883	15.7659261789677
365000	1294000	7455	0	14.4037264463983	0.717580675377248	14.1786801243493
373000	1294000	7456	0	4.77683240636489	0.341748880500347	14.2367989606686
381000	1294000	7457	0	2.74750818005679	2.04041405025867	14.4821168465872
389000	1294000	7458	0	2.63968201390099	9.13937104363592	16.1816114291618
397000	1294000	7459	0	5.86148749699309	2.10065569475819	7.61889514821147
405000	1294000	7460	0	2.11209403621864	0.928778940317515	7.58972797325056
413000	1294000	7461	0	1.53241616007269	0.175791047312102	5.52090841832812
421000	1294000	7462	0	1.45850937736121	1.4937312229762	1.86420004124831
429000	1294000	7463	0	2.41090014605996	0.0315570807910991	0.590219754478383
437000	1294000	7464	0	6.16243188353951	0.00386596320453376	8.42962838410073
445000	1294000	7465	0	7.20924945551515	1.0243240973584	20.3935660470767
453000	1294000	7466	0	26.3066436017181	0.987027916585423	21.5865484634167
461000	1294000	7467	0	31.1857448449463	0.445133833684153	28.6705909470159
469000	1294000	7468	0	6.13809555123995	2.77847713912132	23.574891851423
477000	1294000	7469	0	22.0150702603675	2.31840016135149	25.5173568055056
485000	1294000	7470	0	21.6338775453101	1.23692175215019	26.0765658387168
493000	1294000	7471	0	35.9108073746014	3.3614646515052	32.8524176800507
501000	1294000	7472	0	3.72755611398732	2.75116072038242	12.7885181087804
509000	1294000	7473	0	3.76510279817647	0	33.6399829060782
517000	1294000	7474	0	5.04990545072195	2.81130622626601	58.6062811693945
525000	1294000	7475	0	4.409420694127	0	33.9136629658806
-19000	1286000	7703	0	2.06807230651032	0	0
-11000	1286000	7704	0	0.0152494686325472	0	0
-3000	1286000	7705	0	0	0	0
5000	1286000	7706	0	0	0	0
13000	1286000	7707	0	0	0	0
21000	1286000	7708	0	0	0	0
29000	1286000	7709	0	0.645148493519764	0	0
37000	1286000	7710	0	8.1759989551286	0	0
45000	1286000	7711	0	0.41866317970218	0	0
53000	1286000	7712	0	0.048394931698632	0	0
61000	1286000	7713	0	12.7703563538566	0.0661856485604613	0
69000	1286000	7714	0	281.565620835999	1.17857169660833	1.4239021819528
77000	1286000	7715	0	2.14960128910321	1.56206187302716	3.07453148572588
85000	1286000	7716	0	4.44385408456823	1.47162716133028	14.8239571413411
93000	1286000	7717	0	6.33105917477736	4.74296127437906	8.52969989521225
101000	1286000	7718	0	3.20888705072175	5.32680869179544	13.6370167321938
109000	1286000	7719	0	5.24203606809214	1.66362868270151	8.47726413137821
117000	1286000	7720	0	0.376213949152731	1.47284010383206	9.40711469562169
125000	1286000	7721	0	1.01003931627594	4.85310671112134	10.8838332533118
133000	1286000	7722	0	8.06049467583023	0.298991768882122	33.3975301068417
141000	1286000	7723	0	6.05563695145884	1.53874637619259	16.1827574440087
149000	1286000	7724	0	21.5062638019399	17.6631544469299	16.3326219114059
157000	1286000	7725	0	17.4248198498898	2.41241454291427	20.9410021401364
165000	1286000	7726	0	14.6131123090767	9.10601585207719	11.0951631080679
173000	1286000	7727	0	6.08260591610363	7.87588615073748	25.1609876297449
181000	1286000	7728	0	13.3720588610474	2.82170163859432	20.3369585305923
189000	1286000	7729	0	26.1812254023636	1.94971182832638	5.8174541695141
197000	1286000	7730	0	10.2816463456013	4.80856020719372	9.79343412959967
205000	1286000	7731	0	26.700111620767	1.90610951493747	30.8102785744045
213000	1286000	7732	0	43.8367118403462	4.60115725148016	40.0947124209751
221000	1286000	7733	0	7.76989133487452	4.60651372098504	62.4352214561754
229000	1286000	7734	0	15.1570834589565	11.8447887961261	44.9106443308668
237000	1286000	7735	0	3.27960676771965	20.1959157718656	19.0231197705699
245000	1286000	7736	0	10.8392915093254	15.1532921364117	19.094849759839
253000	1286000	7737	0	3.2458989884126	2.05343953471722	31.2661246576861
261000	1286000	7738	0	9.46961749056082	2.02671273490008	28.3105252513969
269000	1286000	7739	0	1.37134554167998	1.01861966708924	17.3929813774013
277000	1286000	7740	0	8.28138641755475	2.33955442016325	16.3600611394294
285000	1286000	7741	0	6.30727764570704	3.43166952068156	8.32002873690488
293000	1286000	7742	0	3.06209152848925	0.685137482829097	3.99375427167198
301000	1286000	7743	0	9.29041126163885	0.358459036849673	12.1641184049228
309000	1286000	7744	0	7.45781269189353	2.77024937556919	22.369789515248
317000	1286000	7745	0	11.8103146386658	2.01791365236717	11.3553287724612
325000	1286000	7746	0	2.34826947263109	4.19965059285441	7.35021782249263
333000	1286000	7747	0	3.75671099351335	5.67809021757917	21.6486587786893
341000	1286000	7748	0	4.49802405469631	3.25277851506166	17.3763618869049
349000	1286000	7749	0	7.4392727533056	0.93074307512274	6.37238546659464
357000	1286000	7750	0	2.94972549783024	3.10053998407482	14.3618065137189
365000	1286000	7751	0	2.61181216461548	0.956803277963205	25.9633659992574
373000	1286000	7752	0	1.00634434318778	1.05448982061058	6.24886274420609
381000	1286000	7753	0	1.47330330246431	1.11872207929227	17.4551445048048
389000	1286000	7754	0	10.2452014740708	1.57325484159704	18.2362623731601
397000	1286000	7755	0	8.13713871965436	1.36688291263447	12.5143500197055
405000	1286000	7756	0	5.50683861546459	1.81569101406208	12.8012316306852
413000	1286000	7757	0	3.39820708204599	1.16995189464904	5.81346953793451
421000	1286000	7758	0	7.05731810738695	0.428172533043438	11.6249595261257
429000	1286000	7759	0	1.31736401203973	0.0804799086762927	16.5938350544649
437000	1286000	7760	0	6.90732271451854	0.0706271642593064	6.8270770839022
445000	1286000	7761	0	10.2332105174591	1.17193864297251	12.3201836085239
453000	1286000	7762	0	19.0375134260953	0.561797059289042	46.6325021439919
461000	1286000	7763	0	36.1223417004844	1.46428299890138	31.0326227412544
469000	1286000	7764	0	15.323518699648	0.973003613537132	26.4505998608225
477000	1286000	7765	0	7.57650011528029	1.13120010262427	21.869689896835
485000	1286000	7766	0	12.1626204175198	1.81541842802624	17.7401797598245
493000	1286000	7767	0	22.2518920819759	0.155360864066443	14.912261011494
501000	1286000	7768	0	26.2976850798126	6.37982070192979	25.2466282062978
509000	1286000	7769	0	34.8707212500101	1.13133213097487	63.7022486762874
517000	1286000	7770	0	9.5538696041378	18.0886874716187	22.7838226439274
525000	1286000	7771	0	14.1462861412173	1.78475492947646	19.3277538444806
533000	1286000	7772	0	0	0	3.743658307238
-19000	1278000	7999	0	2.45530114679845	0	0
-11000	1278000	8000	0	0	0	0
-3000	1278000	8001	0	0.633555647549833	0	0
5000	1278000	8002	0	0	0	0
13000	1278000	8003	0	0	0	0
21000	1278000	8004	0	5.57913495936793	0	0
29000	1278000	8005	0	2.82175082447251	0	0
37000	1278000	8006	0	0.116791853343225	0	0
45000	1278000	8007	0	0.702076499923354	0	0
53000	1278000	8008	0	0.146946726029152	0	0
61000	1278000	8009	0	6.15607865760641	0	0
69000	1278000	8010	0	107.589631372977	9.87604735245511	0.431704163092338
77000	1278000	8011	0	12.6347290034096	4.10514518903309	3.46408795226164
85000	1278000	8012	0	3.62871543140175	1.02018365282417	9.15695577449518
93000	1278000	8013	0	1.5474865247205	0.493545543689709	23.0672052882359
101000	1278000	8014	0	4.40229460365744	1.75160503391793	13.7050337732513
109000	1278000	8015	0	0.588340816232922	2.37865900782157	15.4339908916158
117000	1278000	8016	0	2.45256624569069	1.16149170029631	11.6572358133636
125000	1278000	8017	0	0.618022801990408	1.25635437534063	20.8796882313519
133000	1278000	8018	0	10.2475829465423	0.161257711046431	17.606915485308
141000	1278000	8019	0	7.16866578831418	0.377369780274071	22.514611491862
149000	1278000	8020	0	4.01364516919967	1.73351036286952	16.7057371283259
157000	1278000	8021	0	19.7069742582967	0.885894060990051	5.68013561368669
165000	1278000	8022	0	4.24407257356927	2.30435207455586	9.33212038471425
173000	1278000	8023	0	3.16728477312187	6.91159254408662	15.7776112593191
181000	1278000	8024	0	6.86619755827147	2.69368628908265	9.70488662997038
189000	1278000	8025	0	5.39932508785764	0.706443438627584	12.1623176053848
197000	1278000	8026	0	35.1989047087161	5.27068998945318	30.9656285044722
205000	1278000	8027	0	24.3915639835402	3.93375334495159	15.0225414963153
213000	1278000	8028	0	15.1889502139468	10.3449537283852	17.1391443108436
221000	1278000	8029	0	13.5423886340309	0.741794941518859	21.6842887618741
229000	1278000	8030	0	36.2944117583687	1.87532769978802	23.7537415271409
237000	1278000	8031	0	11.4876479751559	4.62475390265723	20.4751741613463
245000	1278000	8032	0	11.8214204212816	3.98733944720879	20.5301009374183
253000	1278000	8033	0	10.1431635359313	5.08223889659016	16.2327976906501
261000	1278000	8034	0	13.3177571442568	8.48906943171913	14.8403338042069
269000	1278000	8035	0	5.2845145660016	1.56409993219369	18.3943124454356
277000	1278000	8036	0	20.8186441985902	3.78328886724039	34.2093246436027
285000	1278000	8037	0	6.52644765628872	1.9178635278833	23.1194011290718
293000	1278000	8038	0	8.90448400258481	3.73818628730468	21.4958876549656
301000	1278000	8039	0	4.38558708578097	1.58431368874943	21.9085633912816
309000	1278000	8040	0	4.93469653970012	1.70638736706719	9.47487234646294
317000	1278000	8041	0	7.28887135317085	2.41754594000859	6.03372497078359
325000	1278000	8042	0	4.44169023164094	1.47407971205927	7.56860116602802
333000	1278000	8043	0	3.80006362571346	4.35140323949284	13.8817678382641
341000	1278000	8044	0	6.30855758705712	6.98802327552662	23.4625839170624
349000	1278000	8045	0	10.865467881617	1.78842460032493	24.0590162815527
357000	1278000	8046	0	4.27054398975457	17.417574146629	24.7820352412731
365000	1278000	8047	0	3.54907553945263	0.756136879055228	15.5013234949448
373000	1278000	8048	0	2.24600544589363	1.31542789389964	11.549486575454
381000	1278000	8049	0	2.03105375232414	1.45610705709538	8.6146115628383
389000	1278000	8050	0	3.82680317788159	3.08268455825843	17.8955181731117
397000	1278000	8051	0	3.21380317797517	1.62010894782431	17.4009373004347
405000	1278000	8052	0	5.17136725724162	1.42492148630681	12.8865033565199
413000	1278000	8053	0	6.61769514318427	1.58853476038158	9.10459931740276
421000	1278000	8054	0	8.29482839544207	0.564584691855665	10.4579842114743
429000	1278000	8055	0	0.284146282652823	0.92640215142124	23.2210178926679
437000	1278000	8056	0	5.66524847669422	0.516130487179358	41.5570172344853
445000	1278000	8057	0	12.3825760463701	1.06149867576359	12.8112078715247
453000	1278000	8058	0	5.5440547125259	0.138984165738801	16.1048556570144
461000	1278000	8059	0	22.785553023762	0.233991861825909	20.5221126534825
469000	1278000	8060	0	17.4715403367656	3.1565092696282	11.7068340476766
477000	1278000	8061	0	9.40013945497306	2.739565105208	46.4972637995594
485000	1278000	8062	0	15.6271752244567	2.01044951953026	20.8425035201895
493000	1278000	8063	0	21.7213676679077	0.291736555248331	21.1528882763999
501000	1278000	8064	0	47.581265450234	1.71044778601428	40.752522150596
509000	1278000	8065	0	7.37013427648487	0	37.0838257269107
-19000	1270000	8295	0	2.17395266747964	0	0
-11000	1270000	8296	0	9.25218722025541	0	0
-3000	1270000	8297	0	0.195949351830781	0	0
5000	1270000	8298	0	3.76915716974688	0	0
13000	1270000	8299	0	2.83116892594358	0	0
21000	1270000	8300	0	12.6216556173446	0	0
29000	1270000	8301	0	8.00098254848083	0	0
37000	1270000	8302	0	16.7331751320841	0	0
45000	1270000	8303	0	108.522728700791	0	0
53000	1270000	8304	0	1.04517176411279	0	0
61000	1270000	8305	0	5.31754042235064	0.454966607224331	0.00156232398941871
69000	1270000	8306	0	7.28965954826361	0.394941868203927	0.125043912988209
77000	1270000	8307	0	1.13258915157883	1.30393435478961	0.530993863683009
85000	1270000	8308	0	4.10306085025134	3.68954654572944	7.49105422946873
93000	1270000	8309	0	4.6882078356474	2.66475655170712	7.49398718848363
101000	1270000	8310	0	7.23221907505159	2.61520994263958	12.9405755335789
109000	1270000	8311	0	1.08024019563566	3.77028211906573	11.6900480419439
117000	1270000	8312	0	10.5374800023712	3.52369973625569	10.3979005206916
125000	1270000	8313	0	49.9916213516388	0.378904392262931	21.6561808981878
133000	1270000	8314	0	19.216305399728	0.0985164804027276	20.883084881285
141000	1270000	8315	0	7.87925165973577	0.146107221279527	13.3918718096177
149000	1270000	8316	0	11.4304694196236	0.125174471706774	13.3815712419083
157000	1270000	8317	0	1.95549186216804	0.253540067636382	13.6629844436435
165000	1270000	8318	0	30.0308543271208	2.39216726904053	18.5162606342615
173000	1270000	8319	0	8.98322955741918	4.69913928358976	3.6112695779563
181000	1270000	8320	0	2.7831216735088	1.47366101183904	0.546433923880271
189000	1270000	8321	0	8.87512626167752	3.82069708949966	17.8753092824946
197000	1270000	8322	0	1.24251928901954	1.83600276870739	18.3995065704212
205000	1270000	8323	0	3.58750204276154	9.32391375312758	10.9328306390728
213000	1270000	8324	0	1.99076183598242	1.97510076229624	8.06299395338346
221000	1270000	8325	0	24.2571511102905	0.946136715126306	30.7372886872119
229000	1270000	8326	0	19.6192946493108	1.51528673407315	25.7526617459934
237000	1270000	8327	0	14.1163594607867	9.46826967919131	65.6352145435513
245000	1270000	8328	0	7.90600999661818	2.9838576069509	38.3393790541751
253000	1270000	8329	0	5.55913750288616	4.41824426969457	23.5108176074799
261000	1270000	8330	0	13.4985196862919	8.76237189909275	20.6878760687079
269000	1270000	8331	0	12.1523272336802	3.08095918158448	21.3263827715287
277000	1270000	8332	0	10.1892264107881	0.795996063274207	69.1473904051474
285000	1270000	8333	0	17.2626300790682	9.05011341680818	31.4025957964121
293000	1270000	8334	0	4.83588662746883	4.80625498136464	45.8397211295553
301000	1270000	8335	0	1.9127985736215	2.41098955708009	45.8350221071692
309000	1270000	8336	0	2.85628739369423	1.27898606393767	6.09085839252118
317000	1270000	8337	0	12.7844816676604	0.924136946071373	6.39629935195038
325000	1270000	8338	0	2.03700773572062	1.12973572998177	22.2577199827615
333000	1270000	8339	0	11.4976408736846	2.11386137713925	17.9935560408791
341000	1270000	8340	0	5.55653905793539	4.67133056153916	12.3624534079236
349000	1270000	8341	0	15.1492200288041	2.22474381556193	14.8823786286892
357000	1270000	8342	0	6.90755826459371	1.89686644594615	32.4915059029798
365000	1270000	8343	0	2.33001731187978	5.34011931956095	19.7183374943391
373000	1270000	8344	0	3.24703811820621	0.511723113518297	11.8774497288589
381000	1270000	8345	0	2.96537154775043	0.0587149987493331	16.755875079117
389000	1270000	8346	0	3.21961303832478	0.912649038527374	11.5903157525156
397000	1270000	8347	0	1.9280961648708	2.33590390472471	14.6807730866745
405000	1270000	8348	0	2.74069451874261	2.50398677573421	16.8916112611564
413000	1270000	8349	0	13.7222488431531	2.25612867460034	19.4390722015843
421000	1270000	8350	0	14.5709321406035	0.227360850852738	18.8775942958192
429000	1270000	8351	0	7.14170235352659	0.186026668626949	12.2765763892354
437000	1270000	8352	0	5.13428564482523	0.367507619966367	10.3001301147674
445000	1270000	8353	0	5.06999572576003	0.28391696233012	13.0132812601635
453000	1270000	8354	0	9.43178781270243	0.655656929629438	20.622215899688
461000	1270000	8355	0	29.4809528341198	0.572107324642343	32.5160038574723
469000	1270000	8356	0	27.9091525515386	0.136494950009367	43.971886976466
477000	1270000	8357	0	38.3501458464707	0	43.871590130755
485000	1270000	8358	0	7.07088478866291	0	26.3901871898809
493000	1270000	8359	0	10.3254926603194	0.447804538841015	13.0654399140018
501000	1270000	8360	0	27.2816412327466	0	0
-27000	1262000	8590	0	32.0273181591188	0	0
-19000	1262000	8591	0	0	0	0
-11000	1262000	8592	0	0.0762404395566334	0	0
-3000	1262000	8593	0	0	0	0
5000	1262000	8594	0	0	0	0
13000	1262000	8595	0	0	0	0
21000	1262000	8596	0	0	0	0
29000	1262000	8597	0	0.421156687712427	0	0
37000	1262000	8598	0	0.13963597746941	0	0
45000	1262000	8599	0	0	0	0
53000	1262000	8600	0	85.5948047721393	0	0
61000	1262000	8601	0	25.3398479190945	0.154351927081231	2.38562925695238
69000	1262000	8602	0	9.39211261858589	0.166852697023376	1.02856970215015
77000	1262000	8603	0	22.3660704458626	0.57834604901587	6.01050035844332
85000	1262000	8604	0	1.83955022398457	1.54399756642709	7.84968039428656
93000	1262000	8605	0	5.65935882873896	0.357014027620038	33.6463785570381
101000	1262000	8606	0	20.3008498843586	0.762230910662634	50.8795355672881
109000	1262000	8607	0	4.33901726054421	0.983746572809254	8.6642941102943
117000	1262000	8608	0	5.4453839992498	1.70976419709359	15.850900295251
125000	1262000	8609	0	16.2712007910654	2.9299330407395	11.3289875288675
133000	1262000	8610	0	5.66407472953498	1.1433640457094	8.87930967353986
141000	1262000	8611	0	3.52789903254678	0.852281497719156	24.5038364931807
149000	1262000	8612	0	3.64475535719871	0.713961316050022	28.6155532890206
157000	1262000	8613	0	1.79459178474265	0.701154841992205	27.6725979719317
165000	1262000	8614	0	0.231775838923053	3.16255008582262	30.4218207355327
173000	1262000	8615	0	0.00769643513146963	5.95518459741218	117.986695074485
181000	1262000	8616	0	0.830742633060373	1.47815327032259	10.1738873936618
189000	1262000	8617	0	3.84368174767143	0.279070447603144	15.8931754236941
197000	1262000	8618	0	9.3061734480202	9.58709149739453	5.10443967557082
205000	1262000	8619	0	27.7445320894908	2.76313482258597	16.5296954847839
213000	1262000	8620	0	16.7427687814387	3.61955167754664	17.7617012171392
221000	1262000	8621	0	65.0662524750958	1.49350704283333	43.3215490372192
229000	1262000	8622	0	46.5526217610473	5.19706891173604	26.6519314256327
237000	1262000	8623	0	45.5444979415469	4.84255614249895	86.6560177746111
245000	1262000	8624	0	36.7264773018541	5.0231797417977	45.6407326381321
253000	1262000	8625	0	13.3340458043418	10.1304177745474	24.2966186746818
261000	1262000	8626	0	21.9072653615973	9.30988302957233	34.4459536890316
269000	1262000	8627	0	20.17667908022	5.90181218712387	49.9838200268467
277000	1262000	8628	0	9.27325804090982	2.80247829356371	39.9216186686938
285000	1262000	8629	0	14.6292271200794	2.33936105642573	60.5120724444365
293000	1262000	8630	0	26.3571782685602	2.45909225168302	66.5035678591505
301000	1262000	8631	0	14.6541718584552	1.33345726189614	104.294960273602
309000	1262000	8632	0	21.697289817849	2.10545559637383	77.092859693799
317000	1262000	8633	0	21.3182923333788	4.35026894872268	17.097450042712
325000	1262000	8634	0	20.3959325418004	2.57346033024114	28.209111099033
333000	1262000	8635	0	10.3025199802457	0.98660355138553	26.4990487876668
341000	1262000	8636	0	8.58732075582011	3.00724196662158	11.8177529770662
349000	1262000	8637	0	3.54539219324516	1.71971217155205	11.6250569477039
357000	1262000	8638	0	2.21911237129347	2.48211061990141	10.7236286312826
365000	1262000	8639	0	9.27117083655506	4.44482783418129	30.8882360191302
373000	1262000	8640	0	2.17123926903527	3.95978916644174	27.6753482515322
381000	1262000	8641	0	5.84977941251517	4.68044772665561	19.4208344270258
389000	1262000	8642	0	1.93630776039504	0.0189231753631017	26.2338544976087
397000	1262000	8643	0	2.40425507155033	0.494676838512723	29.2918964303235
405000	1262000	8644	0	2.4817905425937	1.05907430398122	19.779654336805
413000	1262000	8645	0	9.36740372852799	0.215321713787858	22.2703797435256
421000	1262000	8646	0	55.2311287739958	3.39874372934673	56.118820106199
429000	1262000	8647	0	13.5943196549783	0	25.6026890643607
437000	1262000	8648	0	17.2196415954174	0	39.8672894931259
445000	1262000	8649	0	25.3052984524096	0	23.4444160309612
453000	1262000	8650	0	25.0375696453796	0	13.9161138449957
461000	1262000	8651	0	13.8297965780484	0	17.6846860457819
469000	1262000	8652	0	16.4070438861213	0	1.78529512711313
-27000	1254000	8886	0	26.4393839327059	0	0
-19000	1254000	8887	0	1.12755943758223	0	0
-11000	1254000	8888	0	0	0	0
-3000	1254000	8889	0	0	0	0
5000	1254000	8890	0	0	0	0
13000	1254000	8891	0	5.76987299311884	0	0
21000	1254000	8892	0	0	0	0
29000	1254000	8893	0	0.313510056716011	0	0
37000	1254000	8894	0	0	0	0
45000	1254000	8895	0	0.0830509500962126	0	0
53000	1254000	8896	0	47.164037811039	0.0562822107890117	0.017817200075157
61000	1254000	8897	0	28.1825835301215	6.59879914129075	3.24221324271071
69000	1254000	8898	0	28.4552726617858	0.251857528972807	10.8727196020182
77000	1254000	8899	0	5.29365739868236	0.0196038842361843	11.3565039873167
85000	1254000	8900	0	4.52586987996623	1.21743739839968	31.3386189911399
93000	1254000	8901	0	6.82703684167389	0.0640401701893686	41.4220658352726
101000	1254000	8902	0	4.56937184149152	1.83514478260822	25.2173479350068
109000	1254000	8903	0	5.29045768878779	1.53907055406188	21.2180724296754
117000	1254000	8904	0	1.07779084288928	3.89664952462801	11.4658702608163
125000	1254000	8905	0	18.434584173001	1.61805012489511	23.3842736312038
133000	1254000	8906	0	13.3117179351793	1.74247514206974	21.6396674350684
141000	1254000	8907	0	23.7785268784576	1.06055051168884	33.5468896514234
149000	1254000	8908	0	4.15449630182007	0.196782818790923	21.7433841150929
157000	1254000	8909	0	17.6462391920058	0.363831593681401	43.6310973904249
165000	1254000	8910	0	5.11948840741312	5.87481418868937	32.43628318314
173000	1254000	8911	0	1.18966292992186	2.58571911844256	10.6313044686442
181000	1254000	8912	0	1.6204063719017	3.29960878932499	17.5437589135915
189000	1254000	8913	0	1.1105473408706	2.90069737431527	27.7174822408267
197000	1254000	8914	0	1.49399317623963	4.62422586373728	16.2402581676517
205000	1254000	8915	0	32.1220308966304	8.26700639512637	15.3554016755362
213000	1254000	8916	0	15.7153820467728	4.37461582532069	14.1029002605892
221000	1254000	8917	0	39.9788724746513	5.78602284480514	26.9111507474154
229000	1254000	8918	0	33.2384094601832	1.48102167083806	144.67055191812
237000	1254000	8919	0	17.099197164771	6.74221846781088	16.6907843501045
245000	1254000	8920	0	35.2109718650912	8.00492472741065	65.4114843331627
253000	1254000	8921	0	37.1153585292778	6.8516722243978	25.4076230702837
261000	1254000	8922	0	31.0384215247662	3.66568871936356	56.4762071058328
269000	1254000	8923	0	56.4078291401888	5.0631433549723	130.084267842544
277000	1254000	8924	0	17.6228009616902	6.12102211809615	28.1629836341333
285000	1254000	8925	0	9.763256917111	7.93350008584355	27.7173958367877
293000	1254000	8926	0	10.6293746333464	9.25295593765209	29.851846372873
301000	1254000	8927	0	21.5015972198414	1.28651143251885	12.9551770230974
309000	1254000	8928	0	23.6790011517003	1.623323847328	37.41486198118
317000	1254000	8929	0	7.63293781378013	5.08590656652994	15.3359698943111
325000	1254000	8930	0	5.67953030062351	4.92741732344615	8.59752493404845
333000	1254000	8931	0	9.52329038420624	3.8478128599372	12.7719452715504
341000	1254000	8932	0	5.62725776164334	4.84951768686115	31.894584250947
349000	1254000	8933	0	15.0015333559183	5.66686464261795	38.7518201465757
357000	1254000	8934	0	8.973600761827	3.08058363068195	18.8718581219432
365000	1254000	8935	0	1.9112743140385	8.7178769752055	8.99345765556185
373000	1254000	8936	0	9.16682617036266	5.75027986109858	26.5891447510972
381000	1254000	8937	0	4.40527385134535	3.33607063216822	17.0995012825085
389000	1254000	8938	0	9.51247362990731	1.2510744988274	14.0182182754956
397000	1254000	8939	0	17.5236818393766	6.2498967516152	25.7736952276558
405000	1254000	8940	0	38.7579950396696	5.46654071405667	43.7440673514422
413000	1254000	8941	0	27.5236080688236	0.501847846762015	30.1325227534546
421000	1254000	8942	0	41.119189188595	1.23311865046787	39.6686848346364
429000	1254000	8943	0	21.4735606175268	0.315504293133791	22.4174910218228
437000	1254000	8944	0	18.132345620741	0	32.5674773001494
445000	1254000	8945	0	2.37023136578634	0	23.7199331432103
-27000	1246000	9182	0	11.1765873730471	0	0
-19000	1246000	9183	0	0.361058094017938	0	0
-11000	1246000	9184	0	0	0	0
-3000	1246000	9185	0	0	0	0
5000	1246000	9186	0	0	0	0
13000	1246000	9187	0	0	0	0
21000	1246000	9188	0	0.516692994467091	0	0
29000	1246000	9189	0	0	0	0
37000	1246000	9190	0	0	0	0
45000	1246000	9191	0	2.65836600149231	0	0
53000	1246000	9192	0	32.1043713651088	0	0
61000	1246000	9193	0	14.9955955088233	0.13924136815866	9.23333926744573
69000	1246000	9194	0	5.83131367755994	1.69191647656021	8.72093606961753
77000	1246000	9195	0	4.32811793780159	0.931573094804822	17.4834434155911
85000	1246000	9196	0	0.300713341582049	0.0618570059724661	13.7995514979737
93000	1246000	9197	0	6.21579030881149	0.901919586687396	26.9113971331414
101000	1246000	9198	0	24.1828659190166	6.1264856540255	15.6338167809767
109000	1246000	9199	0	7.70268570636047	3.43391599545498	26.4358827157514
117000	1246000	9200	0	18.5544317042471	1.2887072125867	13.1750841784971
125000	1246000	9201	0	7.38556154047847	2.90490668110914	25.3228812601099
133000	1246000	9202	0	4.66293694168079	0.500634012567565	31.4634485587484
141000	1246000	9203	0	4.97904894843226	7.91892266117318	27.6561646209671
149000	1246000	9204	0	4.63322725768295	4.49946010087919	8.00628090564596
157000	1246000	9205	0	12.9167604184497	3.09993619433012	20.7048878351317
165000	1246000	9206	0	14.8155685858415	1.74436482417518	4.89903878255911
173000	1246000	9207	0	2.92568161637495	10.1792950369545	2.87222782083979
181000	1246000	9208	0	9.24359465484373	5.01251545847758	5.22540656297545
189000	1246000	9209	0	14.8117626903139	4.36278327387897	3.56189535756764
197000	1246000	9210	0	11.1496147558559	2.23048064752451	42.0202762866208
205000	1246000	9211	0	9.90709155685538	14.4592755630352	10.3777957834158
213000	1246000	9212	0	9.68368357111147	5.49187439982256	15.0115670231641
221000	1246000	9213	0	8.97805076503981	5.36130000923188	28.4207409497179
229000	1246000	9214	0	22.9110802680061	6.347919331224	23.7878521893003
237000	1246000	9215	0	31.836247749985	11.3863400584846	15.659527662802
245000	1246000	9216	0	45.2192758549411	4.53365326712538	71.5895277080078
253000	1246000	9217	0	49.8215352410047	0.0816481204146825	35.2621707535443
261000	1246000	9218	0	15.0313188985483	4.44698691075837	53.397448213652
269000	1246000	9219	0	22.3584638076517	10.0208008606124	53.8521310831526
277000	1246000	9220	0	9.15619687390429	9.41108000998419	20.0452908073117
285000	1246000	9221	0	11.1406162325128	4.57114443549548	11.1218512851054
293000	1246000	9222	0	3.69616366760001	11.6342547801601	10.7429899501885
301000	1246000	9223	0	7.00589311685521	3.63311819230687	5.95595407740515
309000	1246000	9224	0	5.57118706390567	5.36009164408126	9.98318171915925
317000	1246000	9225	0	16.9147754771647	2.06837911074732	31.143053738451
325000	1246000	9226	0	17.1080856048848	9.851188623487	53.0678141600405
333000	1246000	9227	0	17.0298875479181	8.35578651794023	16.8016581908729
341000	1246000	9228	0	13.9031424153117	9.04305236704762	32.7062601983763
349000	1246000	9229	0	9.83905683640951	3.59208926970518	39.4734958718206
357000	1246000	9230	0	8.48060631995345	0.530544709625105	29.5802950275672
365000	1246000	9231	0	3.23262771058793	6.2366223287658	22.117163705252
373000	1246000	9232	0	5.92309523527345	5.33662385995838	20.4868900060541
381000	1246000	9233	0	21.3055369825567	15.0215389108854	43.7220546936003
389000	1246000	9234	0	12.1154520802424	17.4900182847622	28.1224908212379
397000	1246000	9235	0	9.33148882444371	8.30355014551564	26.8125234183491
405000	1246000	9236	0	15.1371606352675	0.188449335791759	22.8924068265747
413000	1246000	9237	0	35.0320854608674	1.89533660354259	29.6830436278725
421000	1246000	9238	0	37.6830502338636	0.465288901193788	31.9045785700799
429000	1246000	9239	0	10.5276826187939	0	27.0771537141643
-27000	1238000	9478	0	72.0774486761505	0	0
-19000	1238000	9479	0	0.369822313722817	0	0
-11000	1238000	9480	0	0.63451888827393	0	0
-3000	1238000	9481	0	0	0	0
5000	1238000	9482	0	0	0	0
13000	1238000	9483	0	0.582983050346624	0	0
21000	1238000	9484	0	0.00442475662359855	0	0
29000	1238000	9485	0	0	0	0
37000	1238000	9486	0	0	0	0
45000	1238000	9487	0	1.96566746261399	0	0
53000	1238000	9488	0	35.2557444873986	0.00772031878936977	1.02011803448119
61000	1238000	9489	0	30.2665246598696	0.00861528004163454	3.3141689977661
69000	1238000	9490	0	4.70664973646428	0.116953844633517	6.68554832904614
77000	1238000	9491	0	2.06699412608916	0.556751700940006	2.47031595699886
85000	1238000	9492	0	1.95967774800886	0.436221766870868	2.95825398653186
93000	1238000	9493	0	5.23627004261408	3.5558584896943	4.7936967971276
101000	1238000	9494	0	26.7498902456616	4.25189123302769	27.1060503843921
109000	1238000	9495	0	13.1915252356619	0.906178867982879	46.0462799127633
117000	1238000	9496	0	8.39776105312749	0	16.0036833841205
125000	1238000	9497	0	18.8920083725929	1.31784710251392	37.9013370358457
133000	1238000	9498	0	10.3899048337913	0.565570860987114	12.201532709275
141000	1238000	9499	0	19.8323162665728	0.670853280803926	38.9033946700867
149000	1238000	9500	0	1.55906610592561	3.77609951761828	20.2875725205586
157000	1238000	9501	0	16.6851100003661	0.0382340150442298	0
165000	1238000	9502	0	24.6884719151012	3.13103210558444	0
173000	1238000	9503	0	18.6305542358199	11.041081186591	5.5895731602816
181000	1238000	9504	0	21.9287630389277	5.93259312336248	23.5060262223854
189000	1238000	9505	0	7.50909920856651	4.39166288577677	27.7933222820252
197000	1238000	9506	0	7.71710718702507	4.63233091791828	23.6321299818163
205000	1238000	9507	0	15.6577807216241	3.38165675125055	10.4461214466008
213000	1238000	9508	0	7.51015913397632	4.82415205365335	14.292739965399
221000	1238000	9509	0	8.73696826159162	0.803652291096759	37.6987643554061
229000	1238000	9510	0	65.6679278684775	1.9022547740034	15.8419820430724
237000	1238000	9511	0	23.7698240505401	6.20336292513914	20.9135076789572
245000	1238000	9512	0	32.6293956024348	3.57129889692887	43.5249929314909
253000	1238000	9513	0	42.9087220884982	1.52287801706772	51.875574382734
261000	1238000	9514	0	21.8530018117256	5.1074664895968	37.4055351559189
269000	1238000	9515	0	32.6180189307545	17.189552381387	37.86084812463
277000	1238000	9516	0	4.6519970330863	5.64798139806985	12.9387321298832
285000	1238000	9517	0	1.01553630377609	9.52513923312263	8.920763432781
293000	1238000	9518	0	6.87787797523144	4.54018714838993	55.4581234373172
301000	1238000	9519	0	4.10433398279712	1.48755927488741	9.98106391089193
309000	1238000	9520	0	4.95830513590764	2.38364708158254	10.2848552981899
317000	1238000	9521	0	9.29120358106636	2.82695575619116	8.51004424315562
325000	1238000	9522	0	11.4285098759608	8.28503182811918	18.119324234388
333000	1238000	9523	0	14.3522361483653	5.26025716279168	26.7787563845866
341000	1238000	9524	0	11.8976937638745	6.32987918553487	15.9507617406865
349000	1238000	9525	0	7.36192372315494	15.5623471221747	11.6895076013432
357000	1238000	9526	0	3.52081781285864	5.47373973226096	12.7778586641093
365000	1238000	9527	0	11.599173614493	3.59550702251416	11.8284869697534
373000	1238000	9528	0	11.7299088947705	4.16893274449376	23.3609857253112
381000	1238000	9529	0	15.8024017329401	4.51402190896469	10.770260444175
389000	1238000	9530	0	7.96844916717524	3.19820575343505	17.1291819428881
397000	1238000	9531	0	18.6215848499678	0.795417466274849	15.5815738762211
405000	1238000	9532	0	22.2717636902063	0.534772286661704	32.8374761071822
413000	1238000	9533	0	35.8067992185042	0	24.3493189539335
421000	1238000	9534	0	6.27620543438308	0	16.3100107848918
-27000	1230000	9774	0	2.81168202423304	0	0
-19000	1230000	9775	0	0	0	0
-11000	1230000	9776	0	3.55247067762298	0	0
-3000	1230000	9777	0	1.92324761988621	0	0
5000	1230000	9778	0	0	0	0
13000	1230000	9779	0	0	0	0
21000	1230000	9780	0	0.0944056418167845	0	0
29000	1230000	9781	0	0	0	0
37000	1230000	9782	0	0	0	0
45000	1230000	9783	0	5.528460999913	0.0528288411931027	0
53000	1230000	9784	0	46.3044329007439	0.154946070836527	0.336645989142103
61000	1230000	9785	0	12.8881405591774	1.06894337973295	3.70482552618625
69000	1230000	9786	0	4.13121183621983	0.693733328238954	2.14065926225612
77000	1230000	9787	0	4.10903624196495	1.50958900887373	2.16969198772372
85000	1230000	9788	0	0.0858562633193959	0.961697604048843	2.58687674841053
93000	1230000	9789	0	2.10690114648282	1.64736045630401	15.6261719817101
101000	1230000	9790	0	2.26261893276989	2.24984412278779	9.72077214996471
109000	1230000	9791	0	2.40561222677435	5.72730063054088	20.0902112454525
117000	1230000	9792	0	3.17510309540902	0.491099630743484	34.8810313899641
125000	1230000	9793	0	6.72498684906531	0	26.2488905204241
133000	1230000	9794	0	16.5505479661823	0.382833867525616	25.8100081282831
141000	1230000	9795	0	8.34876426570753	0.566190254251341	30.6496185381394
149000	1230000	9796	0	7.37401383355949	3.24755407522268	16.4194006719742
157000	1230000	9797	0	4.63707399505764	0	0
165000	1230000	9798	0	27.4367679459714	0.819521082161021	0.522631079039672
173000	1230000	9799	0	58.8369037288633	7.48403213939713	46.8129564423435
181000	1230000	9800	0	31.4951258920908	13.5237001537758	21.1099707643485
189000	1230000	9801	0	33.3586751600162	1.62955269581642	41.3477370244026
197000	1230000	9802	0	23.5224568564224	11.9391854418767	25.7550730706642
205000	1230000	9803	0	51.9868258437741	0.538133519323978	20.6659619664856
213000	1230000	9804	0	25.4133467916537	1.51845429950717	79.5471953960657
221000	1230000	9805	0	20.1133707863236	2.7134956448564	16.2372556168728
229000	1230000	9806	0	6.64149583614701	0.0826632707879623	15.1665182982487
237000	1230000	9807	0	7.2522603475429	3.98815140827607	17.0544767581656
245000	1230000	9808	0	24.5236893470122	7.97122484389993	35.3491783712885
253000	1230000	9809	0	36.3467926096906	6.20509731315203	249.257292885052
261000	1230000	9810	0	35.7004768330349	7.71266232694207	12.6041614904152
269000	1230000	9811	0	1.18939033014805	8.34121823550685	16.2855682405343
277000	1230000	9812	0	5.16376781428671	13.7493546451574	15.9094323824992
285000	1230000	9813	0	11.0488833620839	12.5381930347173	24.5617188050068
293000	1230000	9814	0	1.78263487965517	12.1614923289351	2.84072259973134
301000	1230000	9815	0	15.9597837870409	12.5093756439242	17.5121033917904
309000	1230000	9816	0	12.7184117663711	1.63854247680642	6.73408373836756
317000	1230000	9817	0	9.27363768644717	7.73705385228882	17.8073379033223
325000	1230000	9818	0	14.6228708267819	8.6800102243322	38.8145808917877
333000	1230000	9819	0	13.5406649987583	9.5360458079613	39.0864274461658
341000	1230000	9820	0	22.9063731989467	5.27068670312957	14.7405335772621
349000	1230000	9821	0	16.3302240397994	5.16354214970368	27.4099729579418
357000	1230000	9822	0	3.42999105485692	23.1151299223976	30.1426647901545
365000	1230000	9823	0	8.30999377264403	8.04027748225693	39.530254600829
373000	1230000	9824	0	26.9460934653617	3.73626181607983	16.1824550479884
381000	1230000	9825	0	6.78163701793212	1.13627175471864	21.571488222009
389000	1230000	9826	0	16.7892040230773	2.23187480722372	21.3959216550396
397000	1230000	9827	0	34.100856522581	1.01146361589215	26.6713589376153
405000	1230000	9828	0	28.2963084459917	0	33.9299807303614
-27000	1222000	10070	0	0	0	0
-19000	1222000	10071	0	0	0	0
-11000	1222000	10072	0	0	0	0
-3000	1222000	10073	0	0	0	0
5000	1222000	10074	0	0.00448803940481913	0	0
13000	1222000	10075	0	1.38251731777095	0	0
21000	1222000	10076	0	22.9514636834886	0	0
29000	1222000	10077	0	4.59574796144056	0	0
37000	1222000	10078	0	4.5399091559743	0	0
45000	1222000	10079	0	36.43451420994	0.903493512824014	0
53000	1222000	10080	0	53.9850928214605	0.565555640655218	2.38387653288502
61000	1222000	10081	0	28.6880258475335	0.961389968246938	3.67776469590763
69000	1222000	10082	0	5.46118091685655	2.9443405261055	4.99661097117645
77000	1222000	10083	0	26.6973097964699	5.02885277028782	9.04230359753917
85000	1222000	10084	0	5.36405353627776	1.38087666366402	23.3199640162056
93000	1222000	10085	0	0.00714279042593761	0.508225337894124	21.5547813912876
101000	1222000	10086	0	1.03956772669087	1.60474827141205	30.6294097663837
109000	1222000	10087	0	1.08127151716464	0.0131157825798276	9.49821223402858
117000	1222000	10088	0	1.06131372994214	0.00204602846433716	23.0318825270809
125000	1222000	10089	0	3.11510546269597	0	13.6198018402224
133000	1222000	10090	0	12.9683721919362	0.952828832913165	12.7241959965505
141000	1222000	10091	0	13.0435265802354	0.0713114337323179	20.5287458089095
149000	1222000	10092	0	12.2089106074744	6.67383406575778	24.396568126313
157000	1222000	10093	0	15.2882528749637	0.461067418009908	20.5897184590184
165000	1222000	10094	0	17.0693933471795	0.00112057199437249	30.3803062380674
173000	1222000	10095	0	19.1604933537552	3.58217769695925	28.1161910538032
181000	1222000	10096	0	33.087164384015	5.77748195455676	11.5020626041004
189000	1222000	10097	0	20.1984275273914	1.92520365962955	38.640036931104
197000	1222000	10098	0	12.1527768739378	1.79133932722962	67.6135864387937
205000	1222000	10099	0	13.9873068682657	8.1630360184925	21.8840996593644
213000	1222000	10100	0	31.5355123503622	1.95010703710378	10.3746674364245
221000	1222000	10101	0	41.1815168740704	2.70923933376636	16.6737822696308
229000	1222000	10102	0	11.6264434404546	5.62091714464556	5.20364720199097
237000	1222000	10103	0	3.48155947019993	0.963696743732668	15.8332426375074
245000	1222000	10104	0	48.6521500495914	7.55517144394154	26.4007087260986
253000	1222000	10105	0	39.7160493934284	2.66300440519666	51.7177386729435
261000	1222000	10106	0	29.8263791142315	6.68166096369997	20.0328906407031
269000	1222000	10107	0	0.487417384621647	18.021727725751	5.43187926056776
277000	1222000	10108	0	10.2773464299811	5.96882333848017	9.01404771223127
285000	1222000	10109	0	10.7498798645335	4.73578457714352	10.1981192831589
293000	1222000	10110	0	6.09521779723167	12.0416994642625	16.8450874367844
301000	1222000	10111	0	29.7637308626248	12.371099529247	9.2792565098651
309000	1222000	10112	0	6.59863477644452	7.26930990014421	22.8723595018557
317000	1222000	10113	0	10.1215638184378	5.97068664750749	18.2638799699071
325000	1222000	10114	0	35.4060055302992	3.84521075084014	32.1141304828869
333000	1222000	10115	0	7.9805271819823	5.50851083487932	52.0040388828989
341000	1222000	10116	0	2.7898709685234	4.23428378130185	19.564919600325
349000	1222000	10117	0	34.5819913661855	12.3817830480075	138.526051043764
357000	1222000	10118	0	34.4690780952315	14.0090938141502	35.1496465757433
365000	1222000	10119	0	16.8640919809529	14.7726195247472	35.9323369821261
373000	1222000	10120	0	23.8674117191447	8.90577829497326	62.475790357936
381000	1222000	10121	0	47.2064422328	0.184930626149716	39.849602289939
389000	1222000	10122	0	21.1574863215651	1.66135298014738	34.6922325009925
397000	1222000	10123	0	10.7550765055514	0.742302250100233	38.0606542994979
621000	1222000	10151	0	19.0351518316123	0	55.9241804476302
629000	1222000	10152	0	52.342415569704	1.60490059170036	36.3683162387392
637000	1222000	10153	0	38.2964094386989	0	57.5370508629781
645000	1222000	10154	0	20.87431495148	0	99.4892361583513
653000	1222000	10155	0	24.2507165608526	0.212794582846234	43.0530635649911
661000	1222000	10156	0	28.7533063736822	0.235094298213085	14.8321770263042
-27000	1214000	10366	0	1.48386758226172	0	0
-19000	1214000	10367	0	0	0	0
-11000	1214000	10368	0	0	0	0
-3000	1214000	10369	0	0	0	0
5000	1214000	10370	0	0	0	0
13000	1214000	10371	0	5.89961640794205	0	0
21000	1214000	10372	0	14.9444201624415	0	0
29000	1214000	10373	0	26.0674050416023	0	0
37000	1214000	10374	0	11.4113661781016	0	0
45000	1214000	10375	0	23.1355949621758	1.65462665001883	0
53000	1214000	10376	0	19.1977799750283	0.809412784877339	1.64154276426187
61000	1214000	10377	0	14.058934600201	1.38723092228573	2.53769252352105
69000	1214000	10378	0	5.84637469397556	0.767572250144093	18.554576894726
77000	1214000	10379	0	38.8265780483008	2.07304579664811	4.94306744189535
85000	1214000	10380	0	4.41993210381105	7.18355032214101	37.0192925092021
93000	1214000	10381	0	2.50958855572598	0.338447757008513	18.9199996291194
101000	1214000	10382	0	0.0182684685153444	0	4.54125171795613
109000	1214000	10383	0	0.489365601451816	1.44079915422733	13.647936907681
117000	1214000	10384	0	0.672600958796779	0.648390396059016	16.7507188781527
125000	1214000	10385	0	0.939533974796178	3.01095198039005	20.8970019032329
133000	1214000	10386	0	13.6291497199238	0.451958436845278	20.3542793917983
141000	1214000	10387	0	6.27570576447916	0.453036955315879	22.7464780739199
149000	1214000	10388	0	3.27299965487808	0.26651319151165	17.1274241601423
157000	1214000	10389	0	22.6065318147007	1.66595200292815	16.4314203258945
165000	1214000	10390	0	4.57172940236601	0	32.2396969413374
173000	1214000	10391	0	13.6746358043323	0.747827480778098	30.4370934331143
181000	1214000	10392	0	12.4498116126884	2.11675021748778	11.733808711808
189000	1214000	10393	0	8.33722876998574	4.3385577527436	34.3930197614144
197000	1214000	10394	0	22.6540906619793	9.73023650935828	40.7359188735703
205000	1214000	10395	0	17.9050818907519	5.82186673295218	21.6038198962368
213000	1214000	10396	0	22.1129679895596	7.1621842751221	66.0219338332501
221000	1214000	10397	0	49.4461348870849	1.95038624415553	31.3384819930672
229000	1214000	10398	0	6.25516430868788	2.80789314753085	17.5814843992605
237000	1214000	10399	0	5.60509260344215	2.41772407191892	24.5044552835275
245000	1214000	10400	0	19.1485026994887	11.2940318662143	20.3248803624911
253000	1214000	10401	0	7.37726059434507	9.87009678883282	14.4357970670632
261000	1214000	10402	0	5.16781754513732	9.08025220285061	7.42804879265878
269000	1214000	10403	0	12.5915446915726	10.7806372390659	3.97872071870502
277000	1214000	10404	0	3.58662989800292	7.70404480715125	7.81891060650941
285000	1214000	10405	0	3.16472862063929	2.50161198658278	9.69643162940501
293000	1214000	10406	0	4.30387752955686	7.41040961049127	9.0145720039244
301000	1214000	10407	0	6.98952737932147	6.09898021284196	10.439016852944
309000	1214000	10408	0	10.026131887462	4.72266777462697	28.5062514874832
317000	1214000	10409	0	7.80677577593146	16.5029589218963	52.5332021300706
325000	1214000	10410	0	20.3679610784621	8.51466694208328	37.1553342728634
333000	1214000	10411	0	17.9342120241094	4.8643239150422	18.3523328552939
341000	1214000	10412	0	10.6902146639772	6.41948556024225	58.0113932431272
349000	1214000	10413	0	76.0225190157776	25.3806336196607	90.4545262085097
357000	1214000	10414	0	15.6552621023172	7.97284408882302	81.6546172702666
365000	1214000	10415	0	25.4930950557826	3.54781803929958	42.6495613801975
373000	1214000	10416	0	38.4265869917596	2.34166603834039	51.4108881459363
381000	1214000	10417	0	24.7177132782965	2.96180418342508	68.8152534106729
389000	1214000	10418	0	11.9129881639217	1.53200859263419	63.7956948477884
605000	1214000	10445	0	41.0733554281118	0	80.1287665863767
613000	1214000	10446	0	43.4758597284747	0.178178722995416	50.7108464800022
621000	1214000	10447	0	76.7218873317917	0.190926656582332	85.0597949114572
629000	1214000	10448	0	56.3193506071914	0	29.8099907809006
637000	1214000	10449	0	53.9556114414977	0.532557098682204	22.3360620009575
645000	1214000	10450	0	39.6930759823404	0.131536132930055	36.5545320788031
653000	1214000	10451	0	35.2058426916853	2.59751625928269	63.615941956382
661000	1214000	10452	0	50.178790034518	0.129008270139219	26.2461241607177
-27000	1206000	10662	0	0.515866255157492	0	0
-19000	1206000	10663	0	0	0	0
-11000	1206000	10664	0	0	0	0
-3000	1206000	10665	0	0	0	0
5000	1206000	10666	0	0	0	0
13000	1206000	10667	0	0.43418336525292	0	0
21000	1206000	10668	0	2.12206053552062	0	0
29000	1206000	10669	0	59.4964382167264	0	0
37000	1206000	10670	0	15.9048281024929	0.4470755557023	0
45000	1206000	10671	0	42.0351244575605	0.674338690274108	0.0574338789492681
53000	1206000	10672	0	10.9265997413603	0.779836535517227	1.19910914389669
61000	1206000	10673	0	5.46013757217523	2.47767373268771	5.09937759060609
69000	1206000	10674	0	8.82105553949819	9.59035998852703	4.09729665200235
77000	1206000	10675	0	12.2998311568863	2.51477382877283	14.0281656756026
85000	1206000	10676	0	30.6605698845441	1.62013747983416	11.3596478517682
93000	1206000	10677	0	2.21003224812566	1.88637243715877	17.1350600808926
101000	1206000	10678	0	0.0490308966450439	0.0532498873413089	20.573816658314
109000	1206000	10679	0	0.355178319841732	0	6.1306100601574
117000	1206000	10680	0	6.46896973818996	1.15824277992708	9.81129176634739
125000	1206000	10681	0	0.00526247013626422	1.77326613913126	7.42206885792336
133000	1206000	10682	0	0.216216147943701	6.63341517930621	17.1233455341788
141000	1206000	10683	0	5.06546963154247	7.24418242084441	50.3271822943061
149000	1206000	10684	0	0.930509803580775	2.73028410031748	56.046113481179
157000	1206000	10685	0	3.62507750200793	0.996468083983708	10.2541361007251
165000	1206000	10686	0	12.6319468829075	1.41339107211283	29.2004142252377
173000	1206000	10687	0	8.09767795020654	6.7198822864845	37.3815596558885
181000	1206000	10688	0	5.43568609195161	2.32745604811168	18.6925958771028
189000	1206000	10689	0	11.8071969571647	0.563146542954169	21.2282449967502
197000	1206000	10690	0	19.5403749201455	2.76512246751572	15.3553078466685
205000	1206000	10691	0	30.976073593729	0.921810038962414	30.018816324218
213000	1206000	10692	0	18.7752455743075	3.64060529042298	52.4806522217299
221000	1206000	10693	0	14.640733010567	4.36874991054479	22.9893103689742
229000	1206000	10694	0	10.3253505558098	13.0880325834747	2.29553116049038
237000	1206000	10695	0	17.2008866718776	16.8854472504941	19.6418592761224
245000	1206000	10696	0	12.5074302915862	1.64228465874197	9.45556651467186
253000	1206000	10697	0	2.13656482927844	4.29758804643711	1.4614202859832
261000	1206000	10698	0	0.769391076050415	13.4084751822956	1.13740013689176
269000	1206000	10699	0	36.5665116796099	11.5869657917029	10.1714697243703
277000	1206000	10700	0	2.29843810204872	1.960000819201	7.46584181126004
285000	1206000	10701	0	19.5054136746537	8.4215707876952	11.2109817683022
293000	1206000	10702	0	4.21155396654328	3.25185243213654	2.65923746403292
301000	1206000	10703	0	5.60158049395788	4.92663371061312	2.89721586801063
309000	1206000	10704	0	19.7311433178954	4.92373174934404	10.2025567639643
317000	1206000	10705	0	20.9091525443218	5.45597898366159	15.794826693774
325000	1206000	10706	0	10.7577743671396	5.52062541103298	29.5850160188035
333000	1206000	10707	0	19.6362091419275	0.865717775515925	32.0706131035832
341000	1206000	10708	0	16.4571209590807	5.21724384247206	21.5403809227405
349000	1206000	10709	0	23.6382712326421	8.72010381469367	48.3128130146345
357000	1206000	10710	0	27.8850519879483	1.13677315076722	52.8898347002867
365000	1206000	10711	0	30.1266110723243	0.0629032094058563	30.7014761942865
373000	1206000	10712	0	20.0658693575893	0.260654482904139	45.0700389489719
381000	1206000	10713	0	22.5486874998906	0.214950213763728	60.9974693818343
605000	1206000	10741	0	61.957886122417	0	54.2046496034506
613000	1206000	10742	0	65.3652656722359	0.545619877089792	128.160966397631
621000	1206000	10743	0	86.9668463145749	0.0572625983859519	42.9161903976105
629000	1206000	10744	0	66.762427298067	2.1663669498947	46.8294760214104
637000	1206000	10745	0	85.6923645656906	0.831096993260715	38.3914312777815
645000	1206000	10746	0	276.847273990009	2.47799501973595	80.5788683521555
-27000	1198000	10958	0	6.87248460368305	0	0
-19000	1198000	10959	0	0	0	0
-11000	1198000	10960	0	0.00184508725295108	0	0
-3000	1198000	10961	0	0.933006246843704	0	0.163097020809669
5000	1198000	10962	0	0	0	0
13000	1198000	10963	0	17.0040424639651	0	0
21000	1198000	10964	0	2.7318123350268	0	0
29000	1198000	10965	0	15.129008932513	0	0
37000	1198000	10966	0	26.9778442678729	0.209562142998779	0
45000	1198000	10967	0	39.8287506981792	0.112193489057281	0
53000	1198000	10968	0	71.2661119268808	1.81698545891805	3.68907222851293
61000	1198000	10969	0	2.4219935255734	1.60967127216769	1.10406484247533
69000	1198000	10970	0	25.4896608773175	3.77723678598722	5.59406684027784
77000	1198000	10971	0	25.430507749679	2.81347049074052	8.99612285723882
85000	1198000	10972	0	19.197583039732	2.34365790968779	7.24330002283094
93000	1198000	10973	0	8.46576237326169	6.88768728739976	19.4434583466736
101000	1198000	10974	0	3.17943487740233	4.2963539807453	14.7184363347117
109000	1198000	10975	0	0.0509874106537682	2.9870009873776	43.7991917222036
117000	1198000	10976	0	0.150783566767429	0.0853274383708733	11.2488518018883
125000	1198000	10977	0	0.345639507554072	10.9168780723793	13.3709200469745
133000	1198000	10978	0	19.52591301785	4.47023734928372	31.2290018065282
141000	1198000	10979	0	8.20664790099412	0.430186338008019	24.2126610467518
149000	1198000	10980	0	0.951325750361729	1.75501448718399	20.7119748671495
157000	1198000	10981	0	3.62942907553581	13.0405021781307	30.1282932953076
165000	1198000	10982	0	43.5496638914825	3.06006381785396	17.7600023889328
173000	1198000	10983	0	32.8382303194478	0.726610575148851	33.8822018043919
181000	1198000	10984	0	19.8842915673269	4.07500101095496	79.0276759442958
189000	1198000	10985	0	5.18354617728495	0.224636334772578	32.0506711644934
197000	1198000	10986	0	20.2430005283721	2.71827123441538	18.4303086297179
205000	1198000	10987	0	20.9531210654845	2.14937186865089	50.3236301718057
213000	1198000	10988	0	20.9534780522678	13.8174663020946	42.1274534766699
221000	1198000	10989	0	1.59311009358564	11.1006689105167	5.59944482062498
229000	1198000	10990	0	3.80904918763969	18.6975170569763	10.5096794124336
237000	1198000	10991	0	5.86938237517994	11.6350702407144	6.17233417920312
245000	1198000	10992	0	35.7159014192815	3.83458077244053	12.0052589026305
253000	1198000	10993	0	0.34100146808716	8.16567899366714	3.03989527034772
261000	1198000	10994	0	4.66391702850264	6.41352421729966	13.0666564299356
269000	1198000	10995	0	8.72206643566147	10.9446824533638	13.9438194859307
277000	1198000	10996	0	31.0670793634557	2.82323320548703	8.31583677653289
285000	1198000	10997	0	6.03683365212263	2.99767713498866	17.6717736759721
293000	1198000	10998	0	9.50267663178145	3.559892896501	3.62299069723921
301000	1198000	10999	0	10.859382387103	1.41317248512944	14.6633018328581
309000	1198000	11000	0	15.5557025672809	6.64599800858925	22.5382577834127
317000	1198000	11001	0	19.1624107867551	8.71928502686464	25.2559330656172
325000	1198000	11002	0	20.257436538492	9.63303065892713	18.5036135312062
333000	1198000	11003	0	15.8756930654452	10.134247185367	31.3595030720114
341000	1198000	11004	0	7.59017829291959	6.623113365776	29.8556835723373
349000	1198000	11005	0	27.8063333171872	4.62037676878383	38.8899673651326
357000	1198000	11006	0	11.9844989831114	6.54450685380773	58.2621959029033
365000	1198000	11007	0	9.76691873853185	0	36.127263729583
373000	1198000	11008	0	0	0	13.639747317554
589000	1198000	11035	0	98.7539929666724	0	41.652404418598
597000	1198000	11036	0	79.410336905304	0	37.2543271023002
605000	1198000	11037	0	60.2935367544096	1.98201315508248	62.5251051140123
613000	1198000	11038	0	123.83452392412	0.332738552728833	29.8595787133404
621000	1198000	11039	0	85.1152608363302	1.79011160678207	40.6044512522546
629000	1198000	11040	0	29.1659656988867	0.692162199201281	82.1013096838444
637000	1198000	11041	0	32.4798854043819	1.72202951187365	53.7808725137433
-19000	1190000	11255	0	0	0	0
-11000	1190000	11256	0	0	0	0
-3000	1190000	11257	0	0	0	0
5000	1190000	11258	0	0	0	0
13000	1190000	11259	0	13.4637450045833	0	0
21000	1190000	11260	0	7.88987450444621	0	0
29000	1190000	11261	0	50.2742963244932	0.459643151590086	0
37000	1190000	11262	0	48.3804931485781	0.336678673954371	0
45000	1190000	11263	0	58.6303059827435	0.116405915263824	0
53000	1190000	11264	0	13.1693075265011	0	0
61000	1190000	11265	0	2.2198526496443	0.055722248339827	0
69000	1190000	11266	0	11.3380028292835	0.195964255068534	8.71890849738923
77000	1190000	11267	0	15.3144989464729	2.08976559992266	0.809117955834117
85000	1190000	11268	0	7.41032849139018	0.779537350908302	1.83353719220282
93000	1190000	11269	0	4.80207006948687	4.17724398599241	6.416586880154
101000	1190000	11270	0	2.56300364867476	5.84573513284121	12.3653733746534
109000	1190000	11271	0	0.00416218597805656	1.21586722743683	19.4174863261284
117000	1190000	11272	0	0.383233435191866	1.225406020184	4.21231379627984
125000	1190000	11273	0	4.40123314122261	9.27921950559673	10.3643990738693
133000	1190000	11274	0	10.9757001860779	2.08970308522774	44.5925495068286
141000	1190000	11275	0	1.8252798331377	8.58293353559441	25.2008353560875
149000	1190000	11276	0	0.081121614766505	4.81051828629938	26.5999066985813
157000	1190000	11277	0	8.25579773852813	2.4142605761286	24.5577628434793
165000	1190000	11278	0	23.1378327566406	2.11000154060293	11.949891542519
173000	1190000	11279	0	16.7525663067822	0.108732121727324	29.801125809307
181000	1190000	11280	0	7.37740655778431	0.458806997588199	16.2932775978596
189000	1190000	11281	0	14.5574887388403	1.67813118177023	14.1974438274655
197000	1190000	11282	0	9.34210415236197	4.27270814225362	7.23455222294643
205000	1190000	11283	0	22.4962272040137	6.53826287988572	33.9510893393037
213000	1190000	11284	0	21.4309949983967	3.55365241497166	29.7775937635385
221000	1190000	11285	0	13.4211078076201	22.7700934161949	6.38372291665943
229000	1190000	11286	0	15.9299426678498	23.4782772728499	7.87632951078773
237000	1190000	11287	0	20.5271002197299	8.20860816904423	13.494350442162
245000	1190000	11288	0	25.8541024928646	2.84064629580589	27.8801269510673
253000	1190000	11289	0	9.3533058717811	12.5848106499305	1.496538565005
261000	1190000	11290	0	8.40387037114801	8.85888341508591	5.40942036290762
269000	1190000	11291	0	9.30385195733358	7.80035880638886	11.3793538932536
277000	1190000	11292	0	13.1992678041896	1.56675676775392	13.5979862518527
285000	1190000	11293	0	20.1110976761225	5.12561511979696	5.60207756572053
293000	1190000	11294	0	5.4294130766451	0.917010968613041	3.61866228355296
301000	1190000	11295	0	10.4036600107635	8.20465769271823	65.3715703148764
309000	1190000	11296	0	24.7219164958874	4.42756013767991	16.1857050800171
317000	1190000	11297	0	16.2841902189003	9.18748575661409	29.7928203355954
325000	1190000	11298	0	10.4071093050668	10.0979709421298	17.0439077422245
333000	1190000	11299	0	13.276172002795	7.93189889872383	22.6624874079465
341000	1190000	11300	0	23.998130691839	8.76891426895799	36.171592661075
349000	1190000	11301	0	17.6662481268913	1.65395337861526	34.3366333919736
357000	1190000	11302	0	19.8033851107535	0	17.7968453883619
413000	1190000	11309	0	0	0	90.0641128946202
421000	1190000	11310	0	0	0	36.7124915026155
429000	1190000	11311	0	34.2977196136867	0	20.3407967643773
437000	1190000	11312	0	54.7441881756509	0	15.5638538685083
445000	1190000	11313	0	63.500217175216	0	17.2384644186515
453000	1190000	11314	0	36.2881665992412	0	75.9823834425392
461000	1190000	11315	0	13.7417449168769	0	180.381646747598
573000	1190000	11329	0	421.249643351926	0	107.800281602752
581000	1190000	11330	0	98.0183807433264	0	28.8006650828555
589000	1190000	11331	0	87.5191132865758	0.659607852791319	43.3123035834405
597000	1190000	11332	0	65.3727047210976	0	37.7064138192434
605000	1190000	11333	0	81.0020187130718	0	38.3976812626995
613000	1190000	11334	0	89.890030994541	0	62.6186585370048
621000	1190000	11335	0	18.2386688688968	10.1119867581028	98.3103265151893
-27000	1182000	11550	0	9.18304224025143	0	0
-19000	1182000	11551	0	0	0	0
-11000	1182000	11552	0	0	0	0
-3000	1182000	11553	0	0	0	0
5000	1182000	11554	0	0	0	0
13000	1182000	11555	0	2.41587745041829	0	0
21000	1182000	11556	0	8.30747395641021	0	0
29000	1182000	11557	0	70.1419119711694	0.0965541372813791	0
37000	1182000	11558	0	51.9201002415758	0.165045026530236	0
45000	1182000	11559	0	36.9838178270692	4.04188796835186	0
53000	1182000	11560	0	16.3353409820507	1.34318991787592	0
61000	1182000	11561	0	2.10537461017177	0	0
69000	1182000	11562	0	20.7922532586752	2.47806333072631	29.9343916488492
77000	1182000	11563	0	26.1141853116356	9.51010630261071	19.0637886098597
85000	1182000	11564	0	23.4330795518351	5.84610626167848	1.91928271245012
93000	1182000	11565	0	62.025887022882	6.40041899101934	3.06138157605995
101000	1182000	11566	0	33.2462683393051	4.18955282275008	3.96025867983847
109000	1182000	11567	0	2.84383402278093	2.48416699281771	12.958469794843
117000	1182000	11568	0	1.8714058135426	12.5587097982484	13.8001939117529
125000	1182000	11569	0	8.27708095494719	4.75671061165731	7.51532784194217
133000	1182000	11570	0	15.9128838929228	5.0964956429477	15.4649640958521
141000	1182000	11571	0	11.6357983035822	1.25602657337151	8.98832541622596
149000	1182000	11572	0	10.2744403186485	5.70038184801843	15.8825521555763
157000	1182000	11573	0	6.57756221423206	0.102393488500178	18.8910909783284
165000	1182000	11574	0	1.2242149478735	0.857627718424189	22.3881061673546
173000	1182000	11575	0	5.96669393513238	0.459966856042308	31.725794267818
181000	1182000	11576	0	4.14761424308688	0.60348227574084	17.4299552174102
189000	1182000	11577	0	3.33827100065096	2.42601144053808	32.2332464633562
197000	1182000	11578	0	11.6965038949718	5.1361216511955	4.01118840629607
205000	1182000	11579	0	14.9582790594624	1.11972259914333	46.5276209602771
213000	1182000	11580	0	26.6052122954168	18.9770058700497	14.0769266495992
221000	1182000	11581	0	15.4330765565108	22.7352258067787	11.814660056691
229000	1182000	11582	0	12.7956466296991	18.3354082950412	8.57396026237803
237000	1182000	11583	0	22.578016534094	3.11156705170409	23.7300782949562
245000	1182000	11584	0	26.050331680223	15.7551761364046	12.1866279956555
253000	1182000	11585	0	32.7231518031965	4.80861707660747	9.66028871032952
261000	1182000	11586	0	28.6065112013846	10.1880900239929	44.0109494583767
269000	1182000	11587	0	24.2428374075144	8.40395529705421	15.7858324205029
277000	1182000	11588	0	50.7542195236272	8.79897651539024	69.5691247388664
285000	1182000	11589	0	15.6281198574192	2.31422383980328	44.4774464389603
293000	1182000	11590	0	27.0862803216955	2.05949405500358	14.1372123678247
301000	1182000	11591	0	38.0792205295809	21.9118985139378	31.4714481830424
309000	1182000	11592	0	26.0568402324532	5.16556134397354	24.6892914820733
317000	1182000	11593	0	7.57270479137881	9.5113143673502	30.4708039661963
325000	1182000	11594	0	17.5953590845691	4.15629047909349	14.4391887471036
333000	1182000	11595	0	22.1323709725475	1.39208038158527	23.6756403904402
341000	1182000	11596	0	50.7726926784977	2.73082501190529	37.0370009582241
349000	1182000	11597	0	12.8116706594491	0.834887831579483	7.02987281326889
405000	1182000	11604	0	212.484388920293	0	74.7794306320559
413000	1182000	11605	0	106.652007841741	0	69.2745691461433
421000	1182000	11606	0	53.3920482572592	0	71.6763162272875
429000	1182000	11607	0	44.8704519497652	0	57.3534028336398
437000	1182000	11608	0	20.6954443472803	0	55.3962361577649
445000	1182000	11609	0	53.3384676987568	0	55.5377733207568
453000	1182000	11610	0	73.1956913450903	0	73.8459281309149
573000	1182000	11625	0	212.371344093434	0	158.881527965772
581000	1182000	11626	0	123.816964740479	0	67.5010262822787
589000	1182000	11627	0	94.7730058903143	0	22.4003473842661
597000	1182000	11628	0	68.5069639451693	0.277051951892813	40.2498611234856
605000	1182000	11629	0	43.0595090683484	0	75.6293230323154
613000	1182000	11630	0	64.8131710148709	0.678667249029852	76.0555251600491
621000	1182000	11631	0	79.4505154850245	0	95.0615701052905
-27000	1174000	11846	0	0	0	0
-19000	1174000	11847	0	0	0	0
-11000	1174000	11848	0	0	0	0
-3000	1174000	11849	0	0	0	0
5000	1174000	11850	0	0	0	0
13000	1174000	11851	0	16.8212136186345	0	0
21000	1174000	11852	0	19.0521728094593	0.105516859500241	0
29000	1174000	11853	0	54.422662019948	0	0
37000	1174000	11854	0	20.3758241971806	0.342191117357607	0
45000	1174000	11855	0	32.5913315106431	1.15113648880485	0
53000	1174000	11856	0	73.7731817577954	1.20166450460158	0
61000	1174000	11857	0	22.8063187208805	0	0
69000	1174000	11858	0	20.5209699585307	1.77864506638035	0.118461671365179
77000	1174000	11859	0	68.5857067379305	7.348917381347	12.2830183855939
85000	1174000	11860	0	11.2383947758421	6.24359240079886	2.51066652711732
93000	1174000	11861	0	30.4793833210218	29.3567627376391	0.0700474645339931
101000	1174000	11862	0	50.3237432899301	22.8869705636372	2.04858691554184
109000	1174000	11863	0	8.64326776696033	4.91432040375987	8.68007470156882
117000	1174000	11864	0	0.589011501398543	4.08343899353981	22.2896801429904
125000	1174000	11865	0	5.53674040451038	4.24115340962227	9.9413430553546
133000	1174000	11866	0	26.586042570973	5.357614411478	14.2950719248366
141000	1174000	11867	0	23.3388940566253	13.959557279659	12.0677769022627
149000	1174000	11868	0	10.7707941907986	2.8055109864023	10.7576224431299
157000	1174000	11869	0	0.187821927752859	1.08498508842068	8.16085209170935
165000	1174000	11870	0	0.899780268981884	0.000129216148951976	6.06264884140927
173000	1174000	11871	0	0.607688521461103	0	29.9265783225152
181000	1174000	11872	0	3.18006888993175	4.05198442608365	11.0309093885918
189000	1174000	11873	0	13.3177044702398	0.569975625834442	10.0589042053483
197000	1174000	11874	0	23.3320082325896	8.72174529278199	16.5527589556029
205000	1174000	11875	0	23.6374421511719	3.06730990854075	28.0503683883529
213000	1174000	11876	0	29.3696768238134	6.64933816295684	20.990091265327
221000	1174000	11877	0	14.7696024501301	3.40809590453903	1.27368674435289
229000	1174000	11878	0	9.91467912458873	12.367648346589	9.58048524139204
237000	1174000	11879	0	22.1554126106543	11.8208806779134	13.96466597491
245000	1174000	11880	0	38.5516369984138	9.70807500630237	16.392630050084
253000	1174000	11881	0	24.6375834721101	6.67691271601555	36.2565532048053
261000	1174000	11882	0	23.2088928835557	11.9187064144086	9.20730106521738
269000	1174000	11883	0	23.1085991208155	6.65815058745396	12.1666500578196
277000	1174000	11884	0	15.2622440512186	3.05717408808522	11.7783377755809
285000	1174000	11885	0	74.1088406066959	7.0544198875546	6.89262637253124
293000	1174000	11886	0	18.814536583311	3.64745140034183	6.30676211993819
301000	1174000	11887	0	56.0546858528282	4.33979166550662	44.4312543582821
309000	1174000	11888	0	44.1284529455387	4.97771967857085	31.846640108477
317000	1174000	11889	0	21.9423298916932	4.01955759742301	18.0636189059364
325000	1174000	11890	0	33.2012793014878	0.723924358102869	20.9014126893395
333000	1174000	11891	0	19.6851158375712	0	14.0047605828685
381000	1174000	11897	0	45.6890145495632	0	0
389000	1174000	11898	0	64.2412588046802	0	65.739043448959
397000	1174000	11899	0	44.3716394943247	2.21374617320985	83.9679857451669
405000	1174000	11900	0	38.0221625791686	1.23442751391772	128.607091933068
413000	1174000	11901	0	48.6199421051467	0.0841244756381873	106.584014239011
421000	1174000	11902	0	41.4927496248165	0	74.1706940449995
429000	1174000	11903	0	56.5714063429529	0	54.9180674579994
437000	1174000	11904	0	94.0827577975468	0	45.2290238078533
445000	1174000	11905	0	45.8688527238195	0	65.3581132331596
453000	1174000	11906	0	80.2522406369928	0	59.9489353119115
549000	1174000	11918	0	95.5738698770303	0	89.4302027297147
557000	1174000	11919	0	43.9529507080004	0	234.906281833689
565000	1174000	11920	0	75.800413943298	0	126.8670136108
573000	1174000	11921	0	51.943870050608	0	62.5578034825437
581000	1174000	11922	0	89.4274481107394	0.11075655277525	29.0714222160589
589000	1174000	11923	0	84.857579718274	0	46.593234547534
597000	1174000	11924	0	48.8004402362949	1.04837415781612	39.790385374178
605000	1174000	11925	0	130.569037272543	3.41524985465668	48.2681539288377
613000	1174000	11926	0	59.4532901181862	3.19045520706876	46.5248839097939
-19000	1166000	12143	0	0.0424681558762405	0	0
-11000	1166000	12144	0	0	0	0
-3000	1166000	12145	0	0	0	0
5000	1166000	12146	0	0.0026988744908041	0	0
13000	1166000	12147	0	7.12120532305722	0	0
21000	1166000	12148	0	7.96906763181995	0	0
29000	1166000	12149	0	16.1293162326089	0	0
37000	1166000	12150	0	27.962284200528	0	5.04844880067055
45000	1166000	12151	0	9.06233712130074	5.26942341453144	0
53000	1166000	12152	0	16.3152973171304	0	0
61000	1166000	12153	0	1.68519021074796	0.00134249186983541	0
69000	1166000	12154	0	12.4865174607811	2.20424892623594	0.0521641801781667
77000	1166000	12155	0	16.0832877050725	4.37386763048664	1.85640703828343
85000	1166000	12156	0	5.76747016862913	1.37694512935868	0.00375332376691182
93000	1166000	12157	0	10.4621556086936	5.35974574796053	0.724470962093898
101000	1166000	12158	0	0.958692262858307	1.56533873348309	3.77366266984491
109000	1166000	12159	0	4.88794351820481	7.47749951341592	9.10324985944585
117000	1166000	12160	0	3.48235248793309	2.46435467416211	11.3318192481564
125000	1166000	12161	0	6.53300816753404	2.41522311570293	14.4682384282532
133000	1166000	12162	0	31.6665486883097	4.26827629289505	16.678874458851
141000	1166000	12163	0	24.5375816269802	2.57924626169769	23.129808150451
149000	1166000	12164	0	25.4658799894655	1.50418710312119	18.2012080009939
157000	1166000	12165	0	1.08234188600341	0.700694346433757	12.7675159005561
165000	1166000	12166	0	0.100899966330301	0.268734081366521	14.8570984816965
173000	1166000	12167	0	1.14395068369937	0.0881281422677938	24.8197393932897
181000	1166000	12168	0	5.85033335981766	0.615915284909838	17.2544019520368
189000	1166000	12169	0	17.0087956536567	5.30919712888376	13.7453972729045
197000	1166000	12170	0	49.0478133203968	4.27611472772144	1.58183414157383
205000	1166000	12171	0	16.1933312147128	2.3970639326311	2.00461621620562
213000	1166000	12172	0	6.10747894725736	12.4169577641262	3.24477239943471
221000	1166000	12173	0	30.2225189704621	8.20837844053681	14.8244180293586
229000	1166000	12174	0	9.27802952300386	3.20968100766942	10.851887597299
237000	1166000	12175	0	2.2138359450405	6.04834643846437	5.29606541227427
245000	1166000	12176	0	25.0557073903806	15.28803473875	3.32975714187155
253000	1166000	12177	0	28.9979379601686	11.4850637034416	12.0934606253911
261000	1166000	12178	0	52.9025304728506	6.52943224897593	6.29712673983668
269000	1166000	12179	0	14.5376512881733	2.44887880424216	9.08202451843031
277000	1166000	12180	0	8.13776252814191	6.04891968088541	32.6216114747252
285000	1166000	12181	0	19.8184398352721	5.93239039508963	6.54903508975148
293000	1166000	12182	0	12.8773079328291	5.06506127705212	13.8619122898191
301000	1166000	12183	0	31.8123014109432	7.1372306813578	30.0770529406748
309000	1166000	12184	0	26.753211275965	4.78617779989452	15.5217773444407
317000	1166000	12185	0	28.7560630739993	1.12380518936078	33.7951214482305
325000	1166000	12186	0	15.4491513456676	6.48696249579131	26.6613860013986
333000	1166000	12187	0	54.2170612530125	3.87175796281073	36.4658935427973
349000	1166000	12189	0	0	0	0.737325860218961
357000	1166000	12190	0	39.1666818930772	0	101.252885735338
365000	1166000	12191	0	12.3390487411493	0	58.6355407483355
373000	1166000	12192	0	32.3798554014245	0.440014787234753	27.7194450647317
381000	1166000	12193	0	58.3909245640852	0.47257335077213	53.8156484346255
389000	1166000	12194	0	71.8265593805426	0	88.8413669241017
397000	1166000	12195	0	56.294056094196	0	85.666558370525
405000	1166000	12196	0	43.1821721133785	0.399378128430331	95.541823186677
413000	1166000	12197	0	70.927371736278	0.30562630214291	64.1712077900284
421000	1166000	12198	0	50.189230464105	3.2070655550007	62.6401995455733
429000	1166000	12199	0	46.7774799767505	2.028782418	23.230583607914
437000	1166000	12200	0	52.1499974716654	1.05900679675793	128.722466023362
445000	1166000	12201	0	119.307280298986	0.702311374369007	3.60018498630638
453000	1166000	12202	0	16.5322807203599	0	0
533000	1166000	12212	0	0	0	9.18923457202765
541000	1166000	12213	0	52.578559529199	0.0152403375442404	82.2312500074185
549000	1166000	12214	0	87.2397189266698	0.00153508080227938	94.2064927063082
557000	1166000	12215	0	84.7216365805786	0	84.9296500014859
565000	1166000	12216	0	78.3311387808856	0	47.5661368419979
573000	1166000	12217	0	85.5703995651362	0.000268450761616084	50.7754461667853
581000	1166000	12218	0	95.7925534069309	0.425452029822274	42.9156036821979
589000	1166000	12219	0	42.4682063874017	0.785273369907573	77.1928850994812
597000	1166000	12220	0	67.8922001083239	8.56511593555133	43.4778063050881
605000	1166000	12221	0	61.8005186630621	3.45128243341508	24.9307070126917
621000	1166000	12223	0	62.5593770688724	0	24.3054348169543
629000	1166000	12224	0	46.7403324069598	0	329.710474565414
-27000	1158000	12438	0	0	0	0
-19000	1158000	12439	0	0	0	0
-11000	1158000	12440	0	0	0	0
-3000	1158000	12441	0	0	0	0
5000	1158000	12442	0	0	0	0
13000	1158000	12443	0	3.19304365373244	0	0
21000	1158000	12444	0	20.7797790027608	0	0
29000	1158000	12445	0	15.3247746574727	0	0
37000	1158000	12446	0	32.1961749370189	0	0
45000	1158000	12447	0	3.16850724017797	0	0
53000	1158000	12448	0	11.8723505058762	8.52187064822326	0
61000	1158000	12449	0	18.3833661738697	3.74600948025582	0
69000	1158000	12450	0	31.1267378870491	5.04116398895545	0
77000	1158000	12451	0	19.5277481752142	3.43313479925897	0
85000	1158000	12452	0	15.5016963753174	1.34858703755069	0
93000	1158000	12453	0	13.7521485724762	0.0258934836647351	0.863108487009012
101000	1158000	12454	0	14.4443895381831	1.23402321744202	0.890836128961575
109000	1158000	12455	0	19.8617216417324	3.30241841379199	5.3988426015178
117000	1158000	12456	0	11.4132741810027	0.470151140116508	4.21210723236329
125000	1158000	12457	0	9.5427753579524	5.1362196451701	11.0733798865638
133000	1158000	12458	0	20.4328488683142	1.10718040724883	16.7051168158822
141000	1158000	12459	0	22.363510010849	18.5662103431732	22.9771492153615
149000	1158000	12460	0	3.68687227143567	2.21878655219558	28.7780817542203
157000	1158000	12461	0	5.09599393128487	0.0096803953896486	10.9951309907354
165000	1158000	12462	0	0.15399967271709	0.108535876741935	20.8275497753402
173000	1158000	12463	0	25.9326042587168	6.33895792712134	24.3682022855957
181000	1158000	12464	0	10.0508314114435	11.0573524890065	24.3942703728234
189000	1158000	12465	0	21.7165922416772	1.48392925525528	18.3905735018532
197000	1158000	12466	0	21.5459761166035	3.17824585409812	1.10129620260456
205000	1158000	12467	0	28.0550598091518	4.7805632942171	8.34031642355095
213000	1158000	12468	0	24.765511497709	3.35851675604433	17.6798146632224
221000	1158000	12469	0	16.061420208095	3.53790405952192	7.55132817075473
229000	1158000	12470	0	13.734069514278	1.84500288794108	2.61536054006555
237000	1158000	12471	0	38.4535099074007	2.25403312163253	47.9073914181311
245000	1158000	12472	0	28.2961073353454	18.3746245759988	46.5327180853562
253000	1158000	12473	0	18.4977696480392	4.21545346995344	15.0657236819246
261000	1158000	12474	0	17.146731290409	5.81715036092913	6.43688786134888
269000	1158000	12475	0	12.2466056581111	8.09853781918162	15.5682855244946
277000	1158000	12476	0	18.2463774341439	4.66730774789026	43.4407019085952
285000	1158000	12477	0	20.502785348754	3.10914424012194	18.0300994710374
293000	1158000	12478	0	13.8399311916865	5.81038070179909	26.3579622538317
301000	1158000	12479	0	35.647987349727	0.594291630081935	108.510210080182
309000	1158000	12480	0	36.7520932854734	0.751961305725991	66.1149382800599
317000	1158000	12481	0	48.9591422242538	6.28456639952999	68.9003009270958
325000	1158000	12482	0	11.6615469816058	13.4900644231295	23.6457237965931
333000	1158000	12483	0	10.3891451078393	10.475291334465	22.9558355799337
341000	1158000	12484	0	22.6788060839432	10.1684066719057	14.2182160880754
349000	1158000	12485	0	23.6518679882128	3.8946298390356	29.4432665887466
357000	1158000	12486	0	22.2028550639821	3.73367573665432	61.5319389653562
365000	1158000	12487	0	19.7188399510758	2.21998389044376	73.6017390880186
373000	1158000	12488	0	19.6791537149331	3.97175474768671	71.2313391004231
381000	1158000	12489	0	38.5232821853304	0	88.6690788175085
389000	1158000	12490	0	51.4385941272208	0.33913614900497	72.6488524620403
397000	1158000	12491	0	8.07427036425563	0	84.0239048882252
405000	1158000	12492	0	6.39566573657235	0	40.7525668434792
413000	1158000	12493	0	14.2435515615448	0	88.3175671013372
421000	1158000	12494	0	17.6147717032176	0.0430948911996459	99.1612588124117
429000	1158000	12495	0	29.7291709151977	0.222673430257948	4.72655897142971
437000	1158000	12496	0	99.1986569157637	0	0
493000	1158000	12503	0	33.784852823349	0	115.165188544349
501000	1158000	12504	0	54.4567953603656	0	68.913376654599
509000	1158000	12505	0	114.184073224795	0.415120330084901	75.4797404627387
517000	1158000	12506	0	181.448304499319	0	68.2198760198048
525000	1158000	12507	0	28.4596691500356	0	178.577609200292
533000	1158000	12508	0	49.1307779229547	0	96.2498893382173
541000	1158000	12509	0	33.5073576729662	0.0635854098567512	44.5341582235633
549000	1158000	12510	0	160.449099492437	0	113.895157663955
557000	1158000	12511	0	162.194108629365	0	158.580711487375
565000	1158000	12512	0	54.5600435275921	0.32686441085198	41.0294042940452
573000	1158000	12513	0	121.637063896832	0.303249681767083	82.3812945089521
581000	1158000	12514	0	66.896501553575	0	72.7446456010019
589000	1158000	12515	0	106.531375780761	0	90.1693515179228
597000	1158000	12516	0	53.9074929629749	6.80417528771329	68.6789244735735
605000	1158000	12517	0	74.8399378975779	0	20.46996820856
613000	1158000	12518	0	84.9422589752592	0.00163842664800657	132.760983844681
621000	1158000	12519	0	30.0230083534454	0	111.934922748422
629000	1158000	12520	0	111.476379614461	0	119.678867661318
637000	1158000	12521	0	50.5752196711306	0.1850992811297	139.29028418147
645000	1158000	12522	0	23.8261929196842	0	42.9794459351327
653000	1158000	12523	0	48.2307632433483	14.2714767248043	32.9410867650768
-27000	1150000	12734	0	0	0	0
-19000	1150000	12735	0	0	0	0
-11000	1150000	12736	0	0	0	0
-3000	1150000	12737	0	0	0	0
5000	1150000	12738	0	0	0	0
13000	1150000	12739	0	1.44345941367859	0	0
21000	1150000	12740	0	3.84731201366456	0	0
29000	1150000	12741	0	21.7344106221928	0	0
37000	1150000	12742	0	10.7234384801812	0.150492239840694	0
45000	1150000	12743	0	3.12532352263748	0	0
53000	1150000	12744	0	2.75162355468008	0	0.00769677620877801
61000	1150000	12745	0	5.0838753418851	2.0340439277889	0
69000	1150000	12746	0	5.33134518992952	0.360579558383743	0
77000	1150000	12747	0	12.1912374814345	3.34356961860461	1.25965115876361
85000	1150000	12748	0	15.7353433858927	2.5187692043936	7.16721494779968
93000	1150000	12749	0	26.7205291071558	0.588287212119591	3.54324382176133
101000	1150000	12750	0	28.035473587499	1.54382272769772	1.74449165695491
109000	1150000	12751	0	16.9874900572694	7.55532032881861	20.8835796858698
117000	1150000	12752	0	15.7732632841346	113.610562907106	74.2619304377068
125000	1150000	12753	0	19.0989533099206	2.26310834051172	6.96954861966217
133000	1150000	12754	0	22.9928961070285	11.4390758511533	10.9423863662188
141000	1150000	12755	0	2.70151025376216	1.73395580447463	43.1212609667172
149000	1150000	12756	0	3.77829095304705	0.000871047300067731	13.863955659969
157000	1150000	12757	0	0.0270592532628622	0.18563494932474	14.214675569173
165000	1150000	12758	0	1.32841199814156	3.37414195076687	10.3779170983659
173000	1150000	12759	0	2.01925567646833	0.816197521924973	15.4804529368315
181000	1150000	12760	0	12.7273158515935	4.39622658255375	15.5755322394493
189000	1150000	12761	0	28.3141827063847	0.180032803008619	2.52824084759566
197000	1150000	12762	0	20.4482644335874	1.09431445559417	3.94196279086863
205000	1150000	12763	0	18.7590933029868	9.1066342941443	7.27048524576137
213000	1150000	12764	0	10.8956585914719	9.65167808420954	3.21039157001453
221000	1150000	12765	0	33.1550224589665	6.23033049138996	13.2520212152739
229000	1150000	12766	0	28.5826282748418	4.64883639314547	9.16168239415078
237000	1150000	12767	0	32.9467276397887	21.4594124517037	13.8208686710053
245000	1150000	12768	0	30.1358045990052	14.645830802858	11.3729245956891
253000	1150000	12769	0	37.210084166086	10.0036885225412	12.8233635084313
261000	1150000	12770	0	26.7861812605406	2.49986160155349	6.94987988030307
269000	1150000	12771	0	21.555831561951	5.7030751312221	25.3586823899193
277000	1150000	12772	0	16.4143284931539	5.07039500807663	40.1435364322945
285000	1150000	12773	0	23.1213345091785	2.9865799719462	9.0657361759595
293000	1150000	12774	0	13.9198913056381	2.16231333959288	42.3812281179774
301000	1150000	12775	0	23.8497267148997	0.478518484857034	40.4231730849193
309000	1150000	12776	0	9.41147237234295	0.675833198031553	114.376041088823
317000	1150000	12777	0	28.022645540524	19.6063053179404	93.0028484423433
325000	1150000	12778	0	24.1324350539952	2.89713695980214	32.2604588817841
333000	1150000	12779	0	24.9853251289387	3.71207522965031	49.558994535961
341000	1150000	12780	0	20.4110872039796	3.46232177242469	13.8582817502962
349000	1150000	12781	0	34.4092722917949	3.89165353202264	26.5985598082653
357000	1150000	12782	0	35.1778823575175	6.85328028697874	41.7053585301038
365000	1150000	12783	0	39.3488761539733	4.35449738363849	23.6772299735183
373000	1150000	12784	0	11.286509538537	1.84068875460618	36.9283800986491
381000	1150000	12785	0	1.81424422941433	0.0126306093904525	28.4609505850832
389000	1150000	12786	0	13.2026902349954	0	51.1046912696957
397000	1150000	12787	0	10.112122412217	0	93.8272417621355
405000	1150000	12788	0	34.6480175343374	0	77.6092309767762
413000	1150000	12789	0	36.6476415407683	0	104.732179224442
421000	1150000	12790	0	7.69456427041262	0	117.996736784466
429000	1150000	12791	0	1.03431312093056	1.01942694610958	8.980533704006
437000	1150000	12792	0	106.183719833776	5.16804803731568	0
485000	1150000	12798	0	19.0937674637357	0	37.1704149424694
493000	1150000	12799	0	73.5820581494781	0	84.9454622631038
501000	1150000	12800	0	181.046738063011	0.00907904011131671	24.5780591825807
509000	1150000	12801	0	43.9361275566512	0.200842279858567	39.8527622547224
517000	1150000	12802	0	55.8196256161075	0.580171715410999	59.6091302532353
525000	1150000	12803	0	72.7711583144314	0	90.4301526843805
533000	1150000	12804	0	61.0208126686328	0	104.339900217749
541000	1150000	12805	0	60.1153934458012	0	75.3619662349184
549000	1150000	12806	0	68.5872338389491	0	53.8708484050647
557000	1150000	12807	0	59.7572379697619	0	54.7634990362808
565000	1150000	12808	0	96.8717404134499	0.222576146272957	55.1795251320575
573000	1150000	12809	0	98.4973958116198	1.17194921255791	64.0703694061373
581000	1150000	12810	0	107.372002473378	0.106855324309464	81.5202391430145
589000	1150000	12811	0	46.136377988799	0.804127196676747	104.268072481299
597000	1150000	12812	0	38.0717459337359	0	127.951375774738
[truncated: 5,375 more rows]
