# Supplementary material for: Novel and Lost Forests in the Upper Midwestern United States, from New Estimates of Settlement-Era Composition, Stem Density, and Biomass
Source: PLoS One. 2016 Dec 9;11(12):e0151935. doi: 10.1371/journal.pone.0151935 (PMC5147790; doi:10.1371/journal.pone.0151935)
Supplement: S3 File — (ZIP) [file pone.0151935.s003.zip › wiki_outputs/plss_composition_alb_v0.9-10.csv]

x	y	cell	Alder	Ash	Basswood	Beech	Birch	Black gum	Buckeye	Cedar/juniper	Cherry	Dogwood	Elm	Fir	Hackberry	Hemlock	Hickory	Ironwood	Maple	No tree	Oak	Other hardwood	Pine	Poplar	Spruce	Sycamore	Tamarack	Tulip poplar	Unknown tree	Walnut	Willow
141000	1486000	323	0	0	0	0	4	0	0	4	0	0	0	0	0	0	0	0	0	4	0	0	0	19	14	0	11	0	0	0	0
149000	1486000	324	0	0	0	0	1	0	0	1	0	0	0	0	0	0	0	0	0	4	0	0	0	8	5	0	3	0	0	0	0
157000	1486000	325	0	0	0	0	1	0	0	0	0	0	0	0	0	0	0	0	0	0	0	0	0	0	1	0	0	0	0	0	0
133000	1478000	618	0	0	0	0	0	0	0	1	0	0	0	0	0	0	0	0	0	0	0	0	0	0	0	0	1	0	0	0	0
141000	1478000	619	2	0	0	0	3	0	0	12	0	0	0	0	0	0	0	0	0	0	0	0	0	15	30	0	78	0	0	0	0
149000	1478000	620	0	1	0	0	5	0	0	17	0	0	0	1	0	0	0	0	0	0	0	0	0	22	27	0	61	0	0	0	0
157000	1478000	621	0	0	0	0	7	0	0	0	0	0	0	1	0	0	0	0	0	0	0	0	2	10	1	0	2	0	0	0	1
-19000	1470000	895	0	0	0	0	0	0	0	0	0	0	0	0	0	0	0	0	0	20	10	0	0	5	0	0	0	0	0	0	1
-11000	1470000	896	0	0	0	0	0	0	0	0	0	0	0	0	0	0	0	0	0	66	0	0	0	0	0	0	0	0	0	0	0
-3000	1470000	897	0	0	0	0	0	0	0	0	0	0	0	0	0	0	0	0	0	42	0	0	0	0	0	0	0	0	0	0	0
5000	1470000	898	0	0	0	0	0	0	0	0	0	0	0	0	0	0	0	0	0	16	0	0	0	0	0	0	0	0	0	0	0
133000	1470000	914	0	0	0	0	1	0	0	1	0	0	0	0	0	0	0	0	0	0	0	0	0	2	3	0	11	0	0	0	2
141000	1470000	915	0	0	0	0	5	0	0	5	0	0	0	1	0	0	0	0	0	0	0	0	0	10	63	0	53	0	0	0	1
149000	1470000	916	0	3	0	0	7	0	0	8	0	0	0	0	0	0	0	0	0	0	0	0	0	5	37	0	44	0	0	0	0
157000	1470000	917	0	0	0	0	0	0	0	0	2	0	0	0	0	0	0	0	0	0	0	0	0	0	0	0	0	0	0	0	0
-19000	1462000	1191	0	2	0	0	0	0	0	0	0	0	1	0	0	0	0	0	0	42	5	0	0	2	0	0	0	0	0	0	0
-11000	1462000	1192	0	0	0	0	0	0	0	0	0	0	0	0	0	0	0	0	0	148	0	0	0	0	0	0	0	0	0	0	0
-3000	1462000	1193	0	0	0	0	0	0	0	0	0	0	0	0	0	0	0	0	0	148	0	0	0	0	0	0	0	0	0	0	0
5000	1462000	1194	0	0	0	0	0	0	0	0	0	0	0	0	0	0	0	0	0	140	0	0	0	6	0	0	0	0	0	0	0
13000	1462000	1195	0	0	0	0	0	0	0	0	0	0	0	0	0	0	0	0	0	58	1	0	0	44	0	0	0	0	0	0	1
21000	1462000	1196	0	0	0	0	0	0	0	0	0	0	0	0	0	0	0	0	0	38	2	0	0	46	0	0	0	0	0	0	0
29000	1462000	1197	0	0	0	0	0	0	0	0	0	0	0	0	0	0	0	0	0	40	0	0	0	13	0	0	1	0	0	0	0
37000	1462000	1198	0	1	0	0	0	0	0	0	0	0	0	0	0	0	0	0	0	36	0	0	3	8	0	0	0	0	0	0	0
45000	1462000	1199	0	4	0	0	0	0	0	0	0	0	1	0	0	0	0	0	0	14	0	0	2	9	0	0	4	0	0	0	0
53000	1462000	1200	0	0	0	0	0	0	0	0	0	0	0	0	0	0	0	0	0	6	0	0	0	2	0	0	2	0	0	0	0
133000	1462000	1210	0	0	0	0	0	0	0	0	0	0	0	0	0	0	0	0	0	2	0	0	0	0	0	0	0	0	0	0	4
141000	1462000	1211	0	2	0	0	0	0	0	1	0	0	2	0	0	0	0	0	0	4	0	0	0	2	5	0	18	0	0	0	0
149000	1462000	1212	0	0	0	0	2	0	0	1	0	0	0	0	0	0	0	0	0	2	0	0	0	0	2	0	3	0	0	0	0
157000	1462000	1213	0	2	0	0	0	0	0	0	0	0	2	0	0	0	0	0	0	0	0	0	0	0	0	0	0	0	0	0	0
-19000	1454000	1487	0	1	0	0	0	0	0	0	0	0	4	0	0	0	0	0	0	36	3	0	0	0	0	0	0	0	0	0	0
-11000	1454000	1488	0	0	0	0	0	0	0	0	0	0	0	0	0	0	0	0	0	146	0	0	0	0	0	0	0	0	0	0	0
-3000	1454000	1489	0	2	0	0	0	0	0	0	0	0	3	0	0	0	0	0	0	140	1	0	0	0	0	0	0	0	0	0	0
5000	1454000	1490	0	0	0	0	0	0	0	0	0	0	0	0	0	0	0	0	0	140	1	0	0	1	0	0	0	0	0	0	0
13000	1454000	1491	0	1	0	0	0	0	0	0	0	0	2	0	0	0	0	0	0	64	4	0	0	51	0	0	0	0	0	0	0
21000	1454000	1492	0	0	0	0	0	0	0	0	0	0	0	0	0	0	0	0	0	62	2	0	0	28	0	0	0	0	0	0	0
29000	1454000	1493	0	0	0	0	0	0	0	0	0	0	0	0	0	0	0	0	0	114	0	0	0	12	0	0	0	0	0	0	0
37000	1454000	1494	0	0	0	0	0	0	0	0	0	0	0	0	0	0	0	0	0	134	0	0	0	0	0	0	0	0	0	0	0
45000	1454000	1495	0	0	0	0	1	0	0	0	0	0	1	0	0	0	0	0	0	60	0	0	0	10	0	0	6	0	0	0	0
53000	1454000	1496	0	0	0	0	0	0	0	0	0	0	0	0	0	0	0	0	0	42	0	0	0	0	0	0	20	0	0	0	0
61000	1454000	1497	0	0	0	0	0	0	0	0	0	0	0	0	0	0	0	0	0	26	0	0	0	0	1	0	33	0	0	0	0
69000	1454000	1498	0	1	0	0	0	0	0	1	0	0	0	1	0	0	0	0	0	56	0	0	0	23	2	0	10	0	0	0	0
77000	1454000	1499	0	0	0	0	1	0	0	0	0	0	0	0	0	0	0	0	0	18	0	0	1	20	5	0	19	0	0	0	0
85000	1454000	1500	0	0	0	0	0	0	0	0	0	0	0	0	0	0	0	0	0	0	0	0	0	2	7	0	43	0	0	0	0
93000	1454000	1501	0	0	0	0	0	0	0	0	0	0	0	0	0	0	0	0	0	2	0	0	0	1	3	0	30	0	0	0	0
101000	1454000	1502	0	0	0	0	0	0	0	0	0	0	0	0	0	0	0	0	0	2	0	0	0	3	2	0	3	0	0	0	0
-19000	1446000	1783	0	1	0	0	0	0	0	0	0	0	3	0	0	0	0	0	0	22	2	0	0	0	0	0	0	0	0	0	0
-11000	1446000	1784	0	2	0	0	0	0	0	0	0	0	2	0	0	0	0	0	0	138	4	0	0	0	0	0	0	0	0	0	0
-3000	1446000	1785	0	0	0	0	0	0	0	0	0	0	3	0	0	0	0	0	0	148	1	0	0	0	0	0	0	0	0	0	0
5000	1446000	1786	0	0	0	0	0	0	0	0	0	0	1	0	0	0	0	0	0	140	2	0	0	3	0	0	0	0	0	0	0
13000	1446000	1787	0	0	0	0	0	0	0	0	0	0	0	0	0	0	0	0	0	132	0	0	0	6	0	0	0	0	0	0	0
21000	1446000	1788	0	0	0	0	0	0	0	0	0	0	0	0	0	0	0	0	0	96	0	0	0	18	0	0	0	0	0	0	0
29000	1446000	1789	0	1	0	0	0	0	0	0	0	0	7	0	0	0	0	0	0	52	14	0	0	34	0	0	0	0	0	0	0
37000	1446000	1790	0	0	0	0	0	0	0	0	0	0	9	0	0	0	0	0	0	28	29	0	0	84	0	0	0	0	0	0	0
45000	1446000	1791	0	0	0	0	0	0	0	0	0	0	0	0	0	0	0	0	0	18	5	0	0	31	0	0	0	0	0	0	0
53000	1446000	1792	0	0	0	0	0	0	0	0	0	0	0	0	0	0	0	0	0	6	8	0	0	44	0	0	0	0	0	0	0
61000	1446000	1793	0	0	0	0	0	0	0	0	0	0	0	0	0	0	0	0	0	66	3	0	0	19	0	0	2	0	0	0	2
69000	1446000	1794	0	0	0	0	0	0	0	0	0	0	0	0	0	0	0	0	0	128	0	0	0	14	0	0	0	0	0	0	0
77000	1446000	1795	0	0	0	0	0	0	0	0	0	0	0	0	0	0	0	0	0	90	0	0	0	14	0	0	4	0	0	0	0
85000	1446000	1796	0	0	0	0	0	0	0	0	0	0	0	0	0	0	0	0	0	22	0	0	0	1	0	0	36	0	0	0	1
93000	1446000	1797	0	0	0	0	0	0	0	0	0	0	1	0	0	0	0	0	0	24	0	0	0	2	12	0	43	0	0	0	2
101000	1446000	1798	0	0	0	0	2	0	0	4	0	0	0	7	0	0	0	0	0	38	0	0	0	22	21	0	34	0	0	0	0
109000	1446000	1799	0	1	0	0	0	0	0	3	0	0	0	0	0	0	0	0	0	32	0	0	4	10	8	0	46	0	0	0	0
117000	1446000	1800	0	2	0	0	0	0	0	2	0	0	4	1	0	0	0	0	0	0	0	0	0	24	12	0	33	0	0	0	2
-19000	1438000	2079	0	0	0	0	0	0	0	0	0	0	0	0	0	0	0	0	0	8	0	0	0	0	0	0	0	0	0	0	0
-11000	1438000	2080	0	0	0	0	0	0	0	0	0	0	0	0	0	0	0	0	0	142	2	0	0	0	0	0	0	0	0	0	0
-3000	1438000	2081	0	0	0	0	0	0	0	0	0	0	1	0	0	0	0	0	0	140	3	0	0	0	0	0	0	0	0	0	0
5000	1438000	2082	0	0	1	0	0	0	0	0	0	0	1	0	0	0	0	0	0	130	5	0	0	15	0	0	0	0	0	0	0
13000	1438000	2083	0	0	0	0	0	0	0	0	0	0	2	0	0	0	0	0	0	116	2	0	0	26	0	0	0	0	0	0	0
21000	1438000	2084	0	0	0	0	0	0	0	0	0	0	0	0	0	0	0	0	0	88	0	0	0	22	0	0	0	0	0	0	0
29000	1438000	2085	0	1	0	0	0	0	0	0	0	0	7	0	0	0	0	0	0	52	20	0	0	50	0	0	0	0	0	0	0
37000	1438000	2086	0	0	0	0	0	0	0	0	0	0	5	0	0	0	0	0	0	4	20	0	0	41	0	0	0	0	0	0	0
45000	1438000	2087	0	0	0	0	0	0	0	0	0	0	1	0	0	0	0	0	0	0	27	0	0	54	0	0	0	0	0	0	0
53000	1438000	2088	0	0	0	0	0	0	0	0	0	0	0	0	0	0	0	0	0	38	25	0	0	77	0	0	0	0	0	0	0
61000	1438000	2089	0	0	0	0	0	0	0	0	0	0	0	0	0	0	0	0	0	88	0	0	0	12	0	0	0	0	0	0	0
69000	1438000	2090	0	0	0	0	0	0	0	0	0	0	0	0	0	0	0	0	0	132	0	0	0	20	0	0	0	0	0	0	0
77000	1438000	2091	0	0	0	0	0	0	0	0	0	0	0	0	0	0	0	0	0	128	4	0	0	12	0	0	2	0	0	0	0
85000	1438000	2092	0	0	0	0	0	0	0	0	0	0	0	0	0	0	0	0	0	106	0	0	0	12	0	0	0	0	0	0	0
93000	1438000	2093	0	0	0	0	0	0	0	0	0	0	0	0	0	0	0	0	0	28	0	0	0	4	0	0	10	0	0	0	0
101000	1438000	2094	0	2	0	0	1	0	0	3	0	0	2	8	0	0	0	0	0	10	2	0	7	26	18	0	55	0	0	0	0
109000	1438000	2095	0	2	0	0	1	0	0	3	0	0	1	2	0	0	0	0	0	26	1	0	2	6	13	0	59	0	0	0	0
117000	1438000	2096	0	7	0	0	2	0	0	3	0	0	3	3	0	0	0	0	0	28	0	0	3	36	4	0	26	0	0	0	3
125000	1438000	2097	0	1	0	0	0	0	0	0	0	0	0	0	0	0	0	0	0	6	0	0	0	3	0	0	0	0	0	0	0
133000	1438000	2098	0	5	0	0	2	0	0	3	0	0	3	1	0	0	0	0	1	2	1	0	0	7	1	0	4	0	0	0	2
141000	1438000	2099	0	2	0	0	5	0	0	8	0	0	1	0	0	0	0	0	0	0	0	0	0	59	13	0	28	0	0	0	6
149000	1438000	2100	0	0	0	0	8	0	0	5	0	0	0	0	0	0	0	0	0	0	0	0	0	29	3	0	3	0	0	0	0
-19000	1430000	2375	0	0	0	0	0	0	0	0	0	0	0	0	0	0	0	0	0	20	2	0	0	0	0	0	0	0	0	0	0
-11000	1430000	2376	0	0	1	0	0	0	0	0	0	0	1	0	0	0	0	0	0	148	0	0	0	0	0	0	0	0	0	0	0
-3000	1430000	2377	0	0	0	0	0	0	0	0	0	0	0	0	0	0	0	0	0	144	0	0	0	0	0	0	0	0	0	0	0
5000	1430000	2378	0	0	0	0	0	0	0	0	0	0	0	0	0	0	0	0	0	134	0	0	0	0	0	0	0	0	0	0	0
13000	1430000	2379	0	0	0	0	0	0	0	0	0	0	0	0	0	0	0	0	0	138	0	0	0	6	0	0	0	0	0	0	0
21000	1430000	2380	0	0	0	0	0	0	0	0	0	0	1	0	0	0	0	0	0	124	4	0	0	7	0	0	0	0	0	0	2
29000	1430000	2381	0	0	0	0	0	0	0	0	0	0	0	0	0	0	0	0	0	88	5	0	0	17	0	0	0	0	0	0	0
37000	1430000	2382	0	0	0	0	0	0	0	0	0	0	0	0	0	0	0	0	0	88	10	0	0	20	0	0	0	0	0	0	0
45000	1430000	2383	0	0	0	0	0	0	0	0	0	0	0	0	0	0	0	0	0	120	7	0	0	21	0	0	0	0	0	0	0
53000	1430000	2384	0	0	0	0	0	0	0	0	0	0	0	0	0	0	0	0	0	128	8	0	0	16	0	0	0	0	0	0	0
61000	1430000	2385	0	0	0	0	0	0	0	0	0	0	0	0	0	0	0	0	0	94	4	0	0	18	0	0	2	0	0	0	0
69000	1430000	2386	0	0	0	0	0	0	0	0	0	0	0	0	0	0	0	0	0	118	5	0	0	19	0	0	0	0	0	0	0
77000	1430000	2387	0	0	0	0	0	0	0	0	0	0	0	0	0	0	0	0	0	118	1	0	0	24	1	0	4	0	0	0	0
85000	1430000	2388	0	1	0	0	1	0	0	0	0	0	4	0	0	0	0	0	1	86	3	0	0	18	1	0	15	0	0	0	0
93000	1430000	2389	0	1	0	0	1	0	0	0	0	0	1	0	0	0	0	0	0	20	0	0	1	52	5	0	17	0	0	0	0
101000	1430000	2390	0	6	0	0	3	0	0	3	0	0	9	8	0	0	0	0	0	2	2	0	0	18	29	0	68	0	0	0	0
109000	1430000	2391	0	6	0	0	1	0	0	7	0	0	5	1	0	0	0	0	0	32	1	0	0	7	8	0	60	0	0	0	0
117000	1430000	2392	0	6	0	0	1	0	0	1	0	0	3	0	0	0	0	0	0	58	0	0	0	30	2	0	21	0	0	0	0
125000	1430000	2393	1	5	0	0	10	0	0	1	0	0	2	5	0	0	0	0	0	16	0	0	3	35	19	0	47	0	0	0	0
133000	1430000	2394	0	9	0	0	14	0	0	11	0	0	3	1	0	0	0	0	0	0	1	0	5	49	28	0	27	0	0	0	2
141000	1430000	2395	0	3	0	0	9	0	0	12	0	0	0	8	0	0	0	0	0	0	0	0	0	7	29	0	78	0	0	0	0
149000	1430000	2396	0	2	0	0	4	0	0	14	0	0	1	3	0	0	0	0	0	0	0	0	2	18	22	0	32	0	0	0	2
157000	1430000	2397	0	0	0	0	0	0	0	0	0	0	0	0	0	0	0	0	0	0	0	0	0	6	0	0	1	0	0	0	3
-19000	1422000	2671	0	0	1	0	0	0	0	0	0	0	3	0	0	0	0	0	0	94	2	0	0	4	0	0	0	0	0	0	0
-11000	1422000	2672	0	0	0	0	0	0	0	0	0	0	0	0	0	0	0	0	0	130	0	0	0	0	0	0	0	0	0	0	0
-3000	1422000	2673	0	0	0	0	0	0	0	0	0	0	0	0	0	0	0	0	0	136	0	0	0	0	0	0	0	0	0	0	0
5000	1422000	2674	0	0	0	0	0	0	0	0	0	0	0	0	0	0	0	0	0	148	0	0	0	0	0	0	0	0	0	0	0
13000	1422000	2675	0	0	0	0	0	0	0	0	0	0	0	0	0	0	0	0	0	130	1	0	0	5	0	0	0	0	0	0	0
21000	1422000	2676	0	0	0	0	0	0	0	0	0	0	0	0	0	0	0	0	0	98	2	0	0	14	0	0	0	0	0	0	0
29000	1422000	2677	0	0	0	0	0	0	0	0	0	0	3	0	0	0	0	0	0	66	17	0	0	40	0	0	0	0	0	0	0
37000	1422000	2678	0	0	0	0	0	0	0	0	0	0	0	0	0	0	0	0	0	84	19	0	0	51	0	0	0	0	0	0	0
45000	1422000	2679	0	0	0	0	0	0	0	0	0	0	0	0	0	0	0	0	0	46	21	0	0	67	0	0	0	0	0	0	0
53000	1422000	2680	0	1	0	0	0	0	0	0	0	0	1	0	0	0	0	0	0	66	20	0	0	38	0	0	0	0	0	0	0
61000	1422000	2681	0	0	0	0	0	0	0	0	0	0	0	0	0	0	0	0	0	100	2	0	0	19	0	0	1	0	0	0	0
69000	1422000	2682	0	0	0	0	0	0	0	0	0	0	0	0	0	0	0	0	0	112	3	0	0	17	0	0	0	0	0	0	0
77000	1422000	2683	0	0	0	0	1	0	0	0	0	0	0	0	0	0	0	0	0	100	0	0	0	32	0	0	5	0	0	0	0
85000	1422000	2684	0	0	0	0	0	0	0	0	0	0	0	0	0	0	0	0	0	70	0	0	0	53	2	0	5	0	0	0	0
93000	1422000	2685	0	2	1	0	1	0	0	0	0	0	3	3	0	0	0	0	0	28	3	0	0	45	14	0	40	0	0	0	0
101000	1422000	2686	0	3	0	0	1	0	0	7	0	0	2	3	0	0	0	0	0	20	0	0	0	15	15	0	70	0	0	0	0
109000	1422000	2687	0	0	0	0	0	0	0	13	0	0	0	0	0	0	0	0	0	54	0	0	12	2	5	0	44	0	0	0	0
117000	1422000	2688	0	6	0	0	0	0	0	2	0	0	0	0	0	0	0	0	0	72	1	0	9	7	7	0	24	0	0	0	0
125000	1422000	2689	0	1	0	0	5	0	0	0	0	0	0	1	0	0	0	0	0	4	0	0	13	21	46	0	59	0	0	0	0
133000	1422000	2690	0	4	0	0	14	0	0	7	0	0	2	1	0	0	0	0	0	0	0	0	24	35	22	0	41	0	0	0	0
141000	1422000	2691	0	2	0	0	5	0	0	27	0	0	0	3	0	0	0	0	0	0	0	0	16	18	14	0	55	0	0	0	0
149000	1422000	2692	0	0	0	0	0	0	0	22	0	0	0	1	0	0	0	0	0	0	0	0	4	11	15	0	86	0	0	0	1
157000	1422000	2693	2	2	0	0	2	0	0	14	0	0	0	2	0	0	0	0	1	0	0	0	0	17	20	0	68	0	0	0	4
165000	1422000	2694	0	0	0	0	0	0	0	0	0	0	0	0	0	0	0	0	0	0	0	0	2	2	0	0	4	0	0	0	4
-19000	1414000	2967	0	1	0	0	0	0	0	0	0	0	2	0	0	0	0	0	0	94	5	0	0	2	0	0	0	0	0	0	0
-11000	1414000	2968	0	0	0	0	0	0	0	0	0	0	0	0	0	0	0	0	0	40	0	0	0	0	0	0	0	0	0	0	0
-3000	1414000	2969	0	0	0	0	0	0	0	0	0	0	0	0	0	0	0	0	0	116	0	0	0	0	0	0	0	0	0	0	0
5000	1414000	2970	0	0	0	0	0	0	0	0	0	0	0	0	0	0	0	0	0	156	0	0	0	0	0	0	0	0	0	0	0
13000	1414000	2971	0	0	0	0	0	0	0	0	0	0	0	0	0	0	0	0	0	142	0	0	0	2	0	0	0	0	0	0	0
21000	1414000	2972	0	0	0	0	0	0	0	0	0	0	0	0	0	0	0	0	0	98	0	0	0	0	0	0	0	0	0	0	0
29000	1414000	2973	0	0	0	0	0	0	0	0	0	0	0	0	0	0	0	0	0	48	2	0	0	58	0	0	0	0	0	0	0
37000	1414000	2974	0	0	0	0	0	0	0	0	0	0	0	0	0	0	0	0	0	116	1	0	0	29	0	0	0	0	0	0	0
45000	1414000	2975	0	0	0	0	0	0	0	0	0	0	0	0	0	0	0	0	0	98	0	0	0	36	0	0	0	0	0	0	0
53000	1414000	2976	0	0	0	0	0	0	0	0	0	0	0	0	0	0	0	0	0	112	0	0	0	27	0	0	3	0	0	0	0
61000	1414000	2977	0	2	0	0	3	0	0	0	0	0	2	2	0	0	0	0	0	26	13	0	0	42	3	0	35	0	0	0	0
69000	1414000	2978	0	0	0	0	0	0	0	0	0	0	0	2	0	0	0	0	0	34	4	0	0	22	12	0	54	0	0	0	0
77000	1414000	2979	0	0	0	0	2	0	0	0	0	0	0	2	0	0	0	0	0	50	2	0	0	30	2	0	41	0	0	0	1
85000	1414000	2980	0	0	0	0	1	0	0	0	0	0	1	0	0	0	0	0	1	46	1	0	0	53	0	0	41	0	0	0	0
93000	1414000	2981	0	2	0	0	3	0	0	3	0	0	4	15	0	0	0	0	0	12	0	0	3	30	12	0	58	0	0	0	0
101000	1414000	2982	0	0	0	0	0	0	0	4	0	0	0	1	0	0	0	0	0	8	0	0	66	13	18	0	34	0	0	0	0
109000	1414000	2983	0	0	0	0	0	0	0	0	0	0	0	0	0	0	0	0	0	12	0	0	37	3	8	0	48	0	0	0	0
117000	1414000	2984	0	0	0	0	0	0	0	1	0	0	0	0	0	0	0	0	0	4	0	0	23	1	8	0	83	0	0	0	0
125000	1414000	2985	0	0	0	0	0	0	0	0	0	0	0	0	0	0	0	0	0	4	0	0	15	5	6	0	56	0	0	0	0
133000	1414000	2986	0	0	0	0	2	0	0	3	0	0	0	0	0	0	0	0	0	2	0	0	34	8	16	0	55	0	0	0	0
141000	1414000	2987	0	2	0	0	1	0	0	20	0	0	0	0	0	0	0	0	0	0	0	0	27	8	22	0	47	0	0	0	1
149000	1414000	2988	0	10	0	0	8	0	0	18	0	0	1	16	0	0	0	0	0	4	0	0	18	14	25	0	46	0	0	0	0
157000	1414000	2989	0	9	0	0	4	0	0	18	0	0	0	5	1	0	0	1	0	2	0	0	0	10	36	0	54	0	0	0	0
165000	1414000	2990	0	0	2	0	3	0	0	0	0	0	0	3	0	0	0	0	0	0	0	0	0	13	18	0	13	0	0	0	0
-27000	1406000	3262	0	2	0	0	0	0	0	0	0	0	2	0	0	0	0	0	0	0	0	0	0	0	0	0	0	0	0	0	0
-19000	1406000	3263	0	5	0	0	0	0	0	0	0	0	3	0	0	0	0	0	0	82	8	0	0	0	0	0	0	0	0	0	0
-11000	1406000	3264	0	0	0	0	0	0	0	0	0	0	0	0	0	0	0	0	0	144	0	0	0	0	0	0	0	0	0	0	0
-3000	1406000	3265	0	2	0	0	0	0	0	0	0	0	3	0	0	0	0	0	0	138	5	0	0	0	0	0	0	0	0	0	0
5000	1406000	3266	0	0	0	0	0	0	0	0	0	0	0	0	0	0	0	0	0	148	0	0	0	0	0	0	0	0	0	0	0
13000	1406000	3267	0	0	0	0	0	0	0	0	0	0	0	0	0	0	0	0	0	150	0	0	0	0	0	0	0	0	0	0	0
21000	1406000	3268	0	2	1	0	0	0	0	0	0	0	0	0	0	0	0	0	0	104	4	0	0	24	0	0	3	0	0	0	0
29000	1406000	3269	0	0	0	0	0	0	0	0	0	0	0	0	0	0	0	0	0	62	1	0	0	73	0	0	2	0	0	0	0
37000	1406000	3270	0	0	0	0	0	0	0	0	0	0	0	0	0	0	0	0	0	90	2	0	0	39	0	0	3	0	0	0	0
45000	1406000	3271	0	0	0	0	0	0	0	0	0	0	0	0	0	0	0	0	0	44	0	0	0	61	4	0	21	0	0	0	0
53000	1406000	3272	0	3	0	0	0	0	0	0	0	0	0	0	0	0	0	0	0	26	6	0	0	38	5	0	76	0	0	0	0
61000	1406000	3273	0	0	0	0	3	0	0	1	0	0	1	2	0	0	0	0	0	10	7	0	0	59	5	0	52	0	0	0	0
69000	1406000	3274	0	2	0	0	2	0	0	0	0	0	0	0	0	0	0	0	0	22	1	0	0	33	4	0	62	0	0	0	0
77000	1406000	3275	0	0	0	0	4	0	0	0	0	0	0	0	0	0	0	0	0	10	0	0	0	31	3	0	78	0	0	0	0
85000	1406000	3276	0	0	0	0	1	0	0	2	0	0	1	0	0	0	0	0	0	2	1	0	0	49	7	0	79	0	0	0	0
93000	1406000	3277	0	0	0	0	5	0	0	5	0	0	0	0	0	0	0	0	0	4	0	0	15	36	10	0	65	0	0	0	0
101000	1406000	3278	0	0	0	0	2	0	0	2	0	0	3	3	0	0	0	0	0	4	0	0	26	32	22	0	46	0	0	0	0
109000	1406000	3279	0	0	0	0	1	0	0	1	0	0	0	0	0	0	0	0	0	12	0	0	47	23	12	0	54	0	0	0	0
117000	1406000	3280	0	0	0	0	0	0	0	5	0	0	0	4	0	0	0	0	0	0	0	0	29	8	7	0	85	0	0	0	0
125000	1406000	3281	0	0	0	0	1	0	0	4	0	0	0	1	0	0	0	0	0	2	0	0	35	2	13	0	68	0	0	0	0
133000	1406000	3282	0	0	0	0	1	0	0	14	0	0	0	0	0	0	0	0	0	2	0	0	18	0	17	0	88	0	0	0	0
141000	1406000	3283	0	0	0	0	3	0	0	13	0	0	0	4	0	0	0	0	0	0	0	0	26	4	17	0	72	0	0	0	3
149000	1406000	3284	0	1	0	0	3	0	0	18	0	0	0	8	0	0	0	0	2	0	0	0	25	17	16	0	58	0	0	0	0
157000	1406000	3285	0	1	0	0	10	0	0	17	0	0	2	14	0	0	0	0	0	0	0	0	8	10	24	0	59	0	0	0	1
165000	1406000	3286	0	1	0	0	2	0	0	7	0	0	1	8	0	0	0	0	0	0	0	0	1	12	49	0	45	0	0	0	0
173000	1406000	3287	0	1	0	0	3	0	0	2	0	0	0	5	0	0	0	0	0	2	0	0	0	4	44	0	29	0	0	0	0
181000	1406000	3288	0	2	0	0	8	0	0	12	0	0	0	5	0	0	0	0	0	0	0	0	3	23	15	0	8	0	0	0	0
189000	1406000	3289	0	0	0	0	2	0	0	7	0	0	1	4	0	0	0	0	0	0	0	0	1	3	12	0	12	0	0	0	0
-27000	1398000	3558	0	1	0	0	0	0	0	0	0	0	3	0	0	0	0	0	0	2	2	0	0	0	0	0	0	0	0	0	0
-19000	1398000	3559	0	0	0	0	0	0	0	0	0	0	4	0	0	0	0	0	0	104	12	0	0	2	0	0	0	0	0	0	0
-11000	1398000	3560	0	2	0	0	0	0	0	0	0	0	0	0	0	0	0	0	0	108	0	0	0	0	0	0	0	0	0	0	0
-3000	1398000	3561	0	0	2	0	0	0	0	0	0	0	0	0	0	0	0	0	0	142	0	0	0	0	0	0	0	0	0	0	0
5000	1398000	3562	0	1	0	0	0	0	0	0	0	0	3	0	0	0	0	0	0	140	2	0	0	0	0	0	0	0	0	0	0
13000	1398000	3563	0	0	0	0	0	0	0	0	0	0	0	0	0	0	0	0	0	136	0	0	0	4	0	0	0	0	0	0	0
21000	1398000	3564	0	0	0	0	1	0	0	0	0	0	5	0	0	0	0	0	0	80	4	0	0	42	0	0	6	0	0	0	0
29000	1398000	3565	0	0	0	0	0	0	0	0	0	0	0	0	0	0	0	0	0	42	4	0	0	83	0	0	1	0	0	0	0
37000	1398000	3566	0	0	0	0	0	0	0	0	0	0	2	0	0	0	0	0	0	8	6	0	0	82	2	0	26	0	0	0	0
45000	1398000	3567	0	1	0	0	1	0	0	0	0	0	4	0	0	0	0	0	0	8	7	0	0	44	21	0	54	0	0	0	0
53000	1398000	3568	0	2	0	0	1	0	0	0	0	0	1	0	0	0	0	0	0	6	11	0	0	36	6	0	72	0	0	0	1
61000	1398000	3569	0	0	0	0	1	0	0	0	0	0	0	0	0	0	0	0	0	30	0	0	1	23	13	0	67	0	0	0	1
69000	1398000	3570	0	0	0	0	0	0	0	0	0	0	0	0	0	0	0	0	0	56	0	0	0	4	0	0	16	0	0	0	4
77000	1398000	3571	0	2	0	0	3	0	0	0	0	0	0	4	0	0	0	0	0	30	0	0	0	25	6	0	46	0	0	0	4
85000	1398000	3572	0	0	0	0	1	0	0	0	0	0	0	4	0	0	0	0	0	2	0	0	0	32	11	0	100	0	0	0	0
93000	1398000	3573	0	0	0	0	4	0	0	0	0	0	0	0	0	0	0	0	0	2	0	0	0	24	27	0	95	0	0	0	0
101000	1398000	3574	0	0	0	0	4	0	0	4	0	0	0	0	0	0	0	0	0	6	0	0	1	11	20	0	94	0	0	0	0
109000	1398000	3575	0	0	0	0	5	0	0	9	0	0	0	1	0	0	0	0	0	4	0	0	17	9	19	0	86	0	0	0	0
117000	1398000	3576	0	0	0	0	5	0	0	7	0	0	0	0	0	0	0	0	0	0	0	0	11	12	15	0	92	0	0	0	0
125000	1398000	3577	0	0	0	0	0	0	0	6	0	0	0	3	0	0	0	0	0	2	0	0	26	2	26	0	81	0	0	0	0
133000	1398000	3578	0	0	0	0	0	0	0	12	0	0	0	1	0	0	0	0	0	4	0	0	30	4	22	0	71	0	0	0	0
141000	1398000	3579	0	0	0	0	0	0	0	8	0	0	0	2	0	0	0	0	0	2	0	0	58	9	19	0	48	0	0	0	0
149000	1398000	3580	0	0	0	0	0	0	0	22	0	0	0	0	0	0	0	0	0	4	0	0	4	2	13	0	99	0	0	0	0
157000	1398000	3581	0	0	0	0	3	0	0	21	0	0	0	4	0	0	0	0	0	0	0	0	0	14	21	0	83	0	0	0	0
165000	1398000	3582	0	1	0	0	3	0	0	3	0	0	0	7	0	0	0	0	0	0	0	0	1	8	29	0	89	0	0	0	1
173000	1398000	3583	0	1	0	0	6	0	0	20	0	0	0	0	0	0	0	0	0	0	0	0	0	0	36	0	83	0	0	0	0
181000	1398000	3584	0	5	0	0	1	0	0	2	0	0	2	7	0	0	0	0	1	0	0	0	0	9	99	0	28	0	0	0	0
189000	1398000	3585	0	1	0	0	1	0	0	10	0	0	1	6	0	0	0	0	0	0	0	0	0	3	42	0	66	0	0	0	0
197000	1398000	3586	0	0	0	0	3	0	0	8	0	0	0	4	0	0	0	0	0	0	0	0	0	3	25	0	17	0	0	0	0
205000	1398000	3587	0	2	0	0	3	0	0	11	0	0	0	5	0	0	0	0	0	0	0	0	0	11	2	0	4	0	0	0	0
213000	1398000	3588	0	0	0	0	1	0	0	2	0	0	0	2	0	0	0	0	0	0	0	0	0	1	0	0	0	0	0	0	0
-27000	1390000	3854	0	1	0	0	0	0	0	0	0	0	2	0	0	0	0	0	2	8	5	0	0	0	0	0	0	0	0	0	0
-19000	1390000	3855	0	4	0	0	0	0	0	0	0	0	4	0	0	0	0	0	0	128	8	0	0	2	0	0	0	0	0	0	0
-11000	1390000	3856	0	0	0	0	0	0	0	0	0	0	0	0	0	0	0	0	0	146	0	0	0	0	0	0	0	0	0	0	0
-3000	1390000	3857	0	1	0	0	0	0	0	0	0	0	2	0	0	0	0	0	0	142	1	0	0	0	0	0	0	0	0	0	0
5000	1390000	3858	0	0	1	0	0	0	0	0	0	0	5	0	0	0	0	0	0	134	2	0	0	0	0	0	0	0	0	0	0
13000	1390000	3859	0	0	0	0	0	0	0	0	0	0	0	0	0	0	0	0	0	142	0	0	0	0	0	0	0	0	0	0	0
21000	1390000	3860	0	0	0	0	0	0	0	0	0	0	0	0	0	0	0	0	0	126	0	0	0	14	0	0	0	0	0	0	0
29000	1390000	3861	0	0	0	0	0	0	0	0	0	0	0	0	0	0	0	0	0	104	2	0	0	24	0	0	0	0	0	0	0
37000	1390000	3862	0	0	0	0	0	0	0	0	0	0	1	0	0	0	0	0	0	72	4	0	0	44	4	0	11	0	0	0	0
45000	1390000	3863	0	0	0	0	1	0	0	0	0	0	0	0	0	0	0	0	0	76	0	0	0	48	0	0	0	0	0	0	1
53000	1390000	3864	0	0	0	0	0	0	0	0	0	0	0	0	0	0	0	0	0	34	0	0	0	54	0	0	2	0	0	0	2
61000	1390000	3865	0	0	0	0	0	0	0	0	0	0	0	0	0	0	0	0	0	26	2	0	0	10	13	0	21	0	0	0	0
69000	1390000	3866	0	0	0	0	0	0	0	0	0	0	0	0	0	0	0	0	0	102	0	0	0	4	9	0	21	0	0	0	0
77000	1390000	3867	0	0	0	0	0	0	0	0	0	0	0	0	0	0	0	0	0	130	0	0	0	4	2	0	2	0	0	0	0
85000	1390000	3868	0	0	0	0	0	0	0	0	0	0	2	0	0	0	0	0	0	32	0	0	0	8	11	0	76	0	0	0	3
93000	1390000	3869	0	2	0	0	0	0	0	2	0	0	0	0	0	0	0	0	0	8	0	0	0	19	32	0	65	0	0	0	2
101000	1390000	3870	0	0	0	0	3	0	0	1	0	0	0	0	0	0	0	0	0	0	0	0	0	18	13	0	107	0	0	0	0
109000	1390000	3871	0	0	0	0	4	0	0	1	0	0	0	0	0	0	0	0	0	0	0	0	0	28	13	0	98	0	0	0	0
117000	1390000	3872	0	0	0	0	2	0	0	2	0	0	0	1	0	0	0	0	0	0	0	0	0	36	23	0	90	0	0	0	0
125000	1390000	3873	0	0	0	0	3	0	0	5	0	0	0	4	0	0	0	0	0	0	0	0	0	3	7	0	116	0	0	0	0
133000	1390000	3874	0	0	0	0	3	0	0	18	0	0	0	6	0	0	0	0	0	0	0	0	11	18	7	0	83	0	0	0	0
141000	1390000	3875	0	3	0	0	5	0	0	9	0	0	1	5	0	0	0	0	0	0	0	0	12	12	42	0	55	0	0	0	0
149000	1390000	3876	0	0	0	0	1	0	0	11	0	0	0	6	0	0	0	0	0	6	0	0	9	18	38	0	45	0	0	0	0
157000	1390000	3877	0	2	0	0	6	0	0	6	0	0	2	2	0	0	0	0	0	12	0	0	7	13	30	0	60	0	0	0	0
165000	1390000	3878	0	1	1	0	6	0	0	7	0	0	0	18	0	0	0	0	0	4	0	0	2	10	40	0	57	0	0	0	0
173000	1390000	3879	0	4	1	0	6	0	0	14	0	0	0	17	0	0	0	0	0	0	1	0	0	15	56	0	36	0	0	0	0
181000	1390000	3880	0	3	0	0	3	0	0	0	0	0	2	10	0	0	0	0	0	4	0	0	0	14	76	0	48	0	0	0	0
189000	1390000	3881	0	1	0	0	1	0	0	10	0	0	0	2	0	0	0	0	0	0	0	0	0	6	46	0	86	0	0	0	0
197000	1390000	3882	0	2	0	0	4	0	0	34	0	0	1	4	0	0	0	0	0	0	0	0	0	12	42	0	45	0	0	0	2
205000	1390000	3883	0	5	0	0	4	0	0	30	0	0	0	9	0	0	0	0	0	0	0	0	2	9	40	0	51	0	0	0	0
213000	1390000	3884	0	0	0	0	4	0	0	44	0	0	1	13	0	0	0	0	0	0	0	0	3	4	37	0	34	0	0	0	0
221000	1390000	3885	0	1	0	0	7	0	0	9	0	0	0	5	0	0	0	0	0	0	0	0	0	18	22	0	20	0	0	0	0
-27000	1382000	4150	0	1	0	0	0	0	0	0	0	0	5	0	0	0	0	0	0	44	7	0	0	0	0	0	0	0	0	0	1
-19000	1382000	4151	0	1	2	0	0	0	0	0	0	0	0	0	0	0	0	0	0	128	2	0	0	3	0	0	0	0	0	0	0
-11000	1382000	4152	0	0	0	0	0	0	0	0	0	0	0	0	0	0	0	0	0	144	0	0	0	0	0	0	0	0	0	0	0
-3000	1382000	4153	0	0	0	0	0	0	0	0	0	0	0	0	0	0	0	0	0	150	0	0	0	0	0	0	0	0	0	0	0
5000	1382000	4154	0	0	0	0	0	0	0	0	0	0	0	0	0	0	0	0	0	142	0	0	0	0	0	0	0	0	0	0	0
13000	1382000	4155	0	0	0	0	0	0	0	0	0	0	0	0	0	0	0	0	0	136	0	0	0	0	0	0	0	0	0	0	0
21000	1382000	4156	0	0	0	0	0	0	0	0	0	0	0	0	0	0	0	0	0	130	0	0	0	10	0	0	0	0	0	0	0
29000	1382000	4157	0	0	0	0	0	0	0	0	0	0	0	0	0	0	0	0	0	130	0	0	0	6	0	0	0	0	0	0	0
37000	1382000	4158	0	0	0	0	0	0	0	0	0	0	0	0	0	0	0	0	0	98	2	0	0	11	0	0	0	0	0	0	1
45000	1382000	4159	0	0	0	0	0	0	0	0	0	0	0	0	0	0	0	0	0	96	1	0	0	37	0	0	0	0	0	0	0
53000	1382000	4160	0	0	0	0	0	0	0	0	0	0	0	0	0	0	0	0	0	78	0	0	0	16	0	0	0	0	0	0	0
61000	1382000	4161	1	0	0	0	0	0	0	0	0	0	0	0	0	0	0	0	0	22	0	0	0	5	5	0	7	0	0	0	0
69000	1382000	4162	0	0	0	0	0	0	0	0	0	0	0	0	0	0	0	0	0	54	0	0	0	1	0	0	9	0	0	0	0
77000	1382000	4163	0	1	0	0	0	0	0	0	0	0	0	0	0	0	0	0	0	72	3	0	0	10	0	0	2	0	0	0	0
85000	1382000	4164	0	0	0	0	0	0	0	0	0	0	0	0	0	0	0	0	0	96	2	0	0	13	1	0	16	0	0	0	0
93000	1382000	4165	0	2	0	0	1	0	0	0	0	0	0	0	0	0	0	0	0	84	0	0	0	8	6	0	31	0	0	0	0
101000	1382000	4166	0	0	0	0	0	0	0	0	0	0	0	0	0	0	0	0	0	28	0	0	0	4	18	0	58	0	0	0	0
109000	1382000	4167	0	0	0	0	0	0	0	3	0	0	0	2	0	0	0	0	0	14	0	0	0	7	17	0	75	0	0	0	0
117000	1382000	4168	0	0	0	0	0	0	0	0	0	0	0	0	0	0	0	0	0	0	0	0	0	13	29	0	106	0	0	0	0
125000	1382000	4169	0	0	0	0	1	0	0	3	0	0	0	2	0	0	0	0	0	0	0	0	0	0	15	0	113	0	0	0	0
133000	1382000	4170	0	0	0	0	2	0	0	14	0	0	0	4	0	0	0	0	0	0	0	0	0	5	53	0	66	0	0	0	0
141000	1382000	4171	0	3	0	0	2	0	0	0	0	0	1	7	0	0	0	0	0	0	0	0	2	11	47	0	75	0	0	0	0
149000	1382000	4172	0	0	0	0	1	0	0	1	0	0	0	1	0	0	0	0	0	0	0	0	1	7	60	0	75	0	0	0	0
157000	1382000	4173	0	2	0	0	13	0	0	3	0	0	3	8	0	0	0	0	0	0	0	0	1	25	42	0	44	0	0	0	1
165000	1382000	4174	0	2	0	0	3	0	0	4	0	0	0	0	0	0	0	0	0	0	0	0	0	12	33	0	89	0	0	0	1
173000	1382000	4175	0	0	0	0	9	0	0	11	0	0	0	3	0	0	0	0	0	4	0	0	0	5	27	0	101	0	0	0	0
181000	1382000	4176	0	3	0	0	4	0	0	20	0	0	1	5	0	0	0	0	0	0	0	0	2	9	48	0	56	0	0	0	0
189000	1382000	4177	0	1	0	0	4	0	0	8	0	0	0	6	0	0	0	0	0	0	0	0	4	3	51	0	65	0	0	0	0
197000	1382000	4178	0	0	0	0	5	0	0	20	0	0	0	6	0	0	0	0	0	0	0	0	3	2	58	0	54	0	0	0	0
205000	1382000	4179	0	1	0	0	1	0	0	4	0	0	0	2	0	0	0	0	0	0	0	0	0	1	39	0	98	0	0	0	0
213000	1382000	4180	0	0	0	0	0	0	0	0	0	0	0	1	0	0	0	0	0	0	0	0	0	10	56	0	77	0	0	0	2
221000	1382000	4181	1	2	0	0	2	0	0	0	0	0	3	13	0	0	0	0	0	0	0	0	0	15	62	0	16	0	0	0	0
229000	1382000	4182	0	1	0	0	0	0	0	0	0	0	0	0	0	0	0	0	0	0	0	0	1	3	1	0	0	0	0	0	0
237000	1382000	4183	0	0	0	0	2	0	0	0	0	0	1	0	0	0	0	0	0	0	2	0	0	1	0	0	0	0	0	0	0
245000	1382000	4184	0	0	0	0	2	0	0	3	0	0	0	4	0	0	0	0	0	0	0	0	0	5	0	0	0	0	0	0	0
253000	1382000	4185	0	0	0	0	16	0	0	20	0	0	0	11	0	0	0	0	0	0	0	0	0	49	31	0	12	0	0	0	5
261000	1382000	4186	0	0	0	0	8	0	0	18	0	0	0	4	0	0	0	0	0	2	0	0	0	33	34	0	31	0	0	0	4
269000	1382000	4187	0	0	0	0	10	0	0	10	0	0	0	6	0	0	0	0	0	10	0	0	15	21	5	0	3	0	0	0	2
277000	1382000	4188	0	2	0	0	7	0	0	4	0	0	0	6	0	0	0	0	1	0	0	0	24	21	10	0	7	0	0	0	4
285000	1382000	4189	0	0	0	0	3	0	0	0	0	0	0	1	0	0	0	0	0	4	0	0	6	13	2	0	0	0	0	0	1
-27000	1374000	4446	0	0	1	0	0	0	0	0	0	0	2	0	0	0	0	0	0	52	1	0	0	0	0	0	0	0	0	0	0
-19000	1374000	4447	0	0	0	0	0	0	0	0	0	0	0	0	0	0	0	0	0	112	1	0	0	1	0	0	0	0	0	0	0
-11000	1374000	4448	0	0	0	0	0	0	0	0	0	0	0	0	0	0	0	0	0	120	0	0	0	0	0	0	0	0	0	0	0
-3000	1374000	4449	0	0	0	0	0	0	0	0	0	0	0	0	0	0	0	0	0	150	2	0	0	0	0	0	0	0	0	0	0
5000	1374000	4450	0	0	0	0	0	0	0	0	0	0	2	0	0	0	0	0	0	140	0	0	0	0	0	0	0	0	0	0	0
13000	1374000	4451	0	0	0	0	0	0	0	0	0	0	0	0	0	0	0	0	0	146	0	0	0	0	0	0	0	0	0	0	0
21000	1374000	4452	0	0	0	0	0	0	0	0	0	0	0	0	0	0	0	0	0	146	0	0	0	0	0	0	0	0	0	0	0
29000	1374000	4453	0	0	0	0	0	0	0	0	0	0	0	0	0	0	0	0	0	120	0	0	0	9	0	0	0	0	0	0	1
37000	1374000	4454	0	0	0	0	0	0	0	0	0	0	0	0	0	0	0	0	0	110	0	0	0	14	0	0	0	0	0	0	0
45000	1374000	4455	0	0	0	0	0	0	0	0	0	0	0	0	0	0	0	0	0	78	1	0	0	41	0	0	0	0	0	0	0
53000	1374000	4456	0	0	0	0	0	0	0	0	0	0	0	0	0	0	0	0	0	28	4	0	0	10	0	0	0	0	0	0	0
61000	1374000	4457	0	0	0	0	0	0	0	0	0	0	0	0	0	0	0	0	0	6	0	0	0	0	0	0	0	0	0	0	0
69000	1374000	4458	0	0	0	0	0	0	0	0	0	0	0	0	0	0	0	0	0	36	2	0	0	4	0	0	0	0	0	0	0
77000	1374000	4459	0	3	0	0	0	0	0	0	0	0	0	0	0	0	0	0	0	86	6	0	0	3	0	0	0	0	0	0	0
85000	1374000	4460	0	0	0	0	0	0	0	0	0	0	0	0	0	0	0	0	0	84	2	0	0	16	0	0	1	0	0	0	1
93000	1374000	4461	0	0	0	0	0	0	0	0	0	0	1	0	0	0	0	0	0	132	1	0	0	4	0	0	0	0	0	0	0
101000	1374000	4462	0	1	0	0	0	0	0	0	0	0	0	0	0	0	0	0	0	58	0	0	0	4	2	0	1	0	0	0	0
109000	1374000	4463	0	0	0	0	3	0	0	0	0	0	0	0	0	0	0	0	0	74	0	0	1	5	0	0	7	0	0	0	0
117000	1374000	4464	0	0	0	0	3	0	0	3	0	0	0	1	0	0	0	0	0	20	0	0	0	15	18	0	78	0	0	0	0
125000	1374000	4465	0	1	0	0	5	0	0	9	0	0	0	4	0	0	0	0	0	4	0	0	0	6	18	0	97	0	0	0	0
133000	1374000	4466	0	0	0	0	1	0	0	0	0	0	0	0	0	0	0	0	0	0	0	0	0	1	59	0	83	0	0	0	0
141000	1374000	4467	0	0	0	0	3	0	0	3	0	0	0	1	0	0	0	0	0	2	0	0	0	1	18	0	118	0	0	0	0
149000	1374000	4468	0	0	0	0	5	0	0	4	0	0	3	2	0	0	0	0	1	2	0	0	0	5	16	0	102	0	0	0	0
157000	1374000	4469	0	0	0	0	5	0	0	2	0	0	0	1	0	0	0	0	0	6	0	0	0	19	32	0	49	0	0	0	0
165000	1374000	4470	0	0	0	0	1	0	0	0	0	0	0	0	0	0	0	0	0	0	0	0	0	2	26	0	96	0	0	0	1
173000	1374000	4471	0	0	0	0	3	0	0	0	0	0	0	0	0	0	0	0	0	0	0	0	1	3	47	0	106	0	0	0	0
181000	1374000	4472	0	1	0	0	5	0	0	0	0	0	0	0	0	0	0	0	0	0	0	0	0	9	15	1	107	0	0	0	2
189000	1374000	4473	0	0	0	0	6	0	0	16	0	0	0	0	0	0	0	0	0	0	0	0	0	1	25	0	96	0	0	0	0
197000	1374000	4474	0	2	0	0	14	0	0	22	0	0	0	3	0	0	0	0	0	0	0	0	3	13	32	0	55	0	0	0	0
205000	1374000	4475	0	1	1	0	4	0	0	40	0	0	0	3	0	0	0	0	0	0	0	0	0	16	44	0	37	0	0	0	0
213000	1374000	4476	0	4	0	0	8	0	0	14	0	0	0	8	0	0	0	0	0	0	0	0	0	18	61	0	27	0	0	0	0
221000	1374000	4477	0	4	1	0	11	0	0	1	0	0	2	4	0	0	0	0	2	0	0	0	0	25	66	0	36	0	0	0	4
229000	1374000	4478	0	6	2	0	2	0	0	0	0	0	2	2	0	0	0	0	4	0	2	0	1	18	54	0	51	0	0	0	2
237000	1374000	4479	0	1	1	0	3	0	0	0	0	0	1	13	0	0	0	0	0	0	1	0	0	17	57	0	41	0	0	0	3
245000	1374000	4480	0	4	0	0	4	0	0	11	0	0	0	6	0	0	0	0	1	0	0	0	0	14	43	0	64	0	0	0	1
253000	1374000	4481	0	7	0	0	7	0	0	17	0	0	1	21	0	0	0	0	0	0	0	0	0	20	46	0	23	0	0	0	0
261000	1374000	4482	0	3	0	0	2	0	0	3	0	0	0	4	0	0	0	0	0	2	2	0	0	24	52	0	42	0	0	0	0
269000	1374000	4483	0	0	0	0	9	0	0	1	0	0	0	2	0	0	0	0	0	2	0	0	8	23	42	0	49	0	0	0	0
277000	1374000	4484	0	0	0	0	16	0	0	1	0	0	0	9	0	0	0	0	0	18	0	0	23	28	6	0	14	0	0	0	3
285000	1374000	4485	1	0	0	0	22	0	0	0	0	0	0	12	0	0	0	0	0	4	0	0	35	15	31	0	7	0	0	0	3
293000	1374000	4486	0	0	0	0	7	0	0	0	0	0	0	1	0	0	0	0	0	4	2	0	25	12	6	0	5	0	0	0	0
301000	1374000	4487	0	0	0	0	1	0	0	0	0	0	0	1	0	0	0	0	0	0	0	0	4	1	4	0	3	0	0	0	0
309000	1374000	4488	0	0	0	0	0	0	0	0	0	0	0	0	0	0	0	0	0	0	0	0	3	0	1	0	0	0	0	0	0
-19000	1366000	4743	0	0	0	0	0	0	0	0	0	0	0	0	0	0	0	0	0	92	0	0	0	0	0	0	0	0	0	0	0
-11000	1366000	4744	0	0	0	0	0	0	0	0	0	0	0	0	0	0	0	0	0	144	0	0	0	0	0	0	0	0	0	0	0
-3000	1366000	4745	0	0	0	0	0	0	0	0	0	0	0	0	0	0	0	0	0	146	0	0	0	0	0	0	0	0	0	0	0
5000	1366000	4746	0	0	0	0	0	0	0	0	0	0	0	0	0	0	0	0	0	148	0	0	0	0	0	0	0	0	0	0	0
13000	1366000	4747	0	0	0	0	0	0	0	0	0	0	0	0	0	0	0	0	0	142	0	0	0	2	0	0	0	0	0	0	0
21000	1366000	4748	0	0	0	0	0	0	0	0	0	0	0	0	0	0	0	0	0	144	0	0	0	0	0	0	0	0	0	0	0
29000	1366000	4749	0	0	0	0	0	0	0	0	0	0	0	0	0	0	0	0	0	98	6	0	0	12	0	0	0	0	0	0	0
37000	1366000	4750	0	0	0	0	0	0	0	0	0	0	0	0	0	0	0	0	0	120	0	0	0	12	0	0	0	0	0	0	0
45000	1366000	4751	0	0	0	0	0	0	0	0	0	0	0	0	0	0	0	0	0	116	11	0	0	7	0	0	0	0	0	0	0
53000	1366000	4752	0	0	0	0	0	0	0	0	0	0	0	0	0	0	0	0	0	120	2	0	0	0	0	0	0	0	0	0	0
61000	1366000	4753	0	0	0	0	0	0	0	0	0	0	0	0	0	0	0	0	0	136	0	0	0	0	0	0	0	0	0	0	0
69000	1366000	4754	0	0	0	0	0	0	0	0	0	0	0	0	0	0	0	0	0	110	2	0	0	2	0	0	0	0	0	0	0
77000	1366000	4755	0	0	0	0	0	0	0	0	0	0	0	0	0	0	0	0	0	98	4	0	0	13	0	0	0	0	0	0	1
85000	1366000	4756	0	1	0	0	0	0	0	0	0	0	6	0	0	0	0	0	0	66	7	0	0	10	0	0	0	0	0	0	0
93000	1366000	4757	0	0	0	0	0	0	0	0	0	0	1	0	0	0	0	0	0	130	0	0	0	5	0	0	4	0	0	0	0
101000	1366000	4758	0	0	0	0	1	0	0	0	0	0	1	1	0	0	0	0	0	56	1	0	0	7	1	0	0	0	0	0	0
109000	1366000	4759	0	2	0	0	3	0	0	0	0	0	2	4	0	0	0	0	0	60	0	0	0	17	3	0	31	0	0	0	0
117000	1366000	4760	0	0	0	0	3	0	0	8	0	0	0	1	0	0	0	0	0	4	0	0	0	10	8	0	108	0	0	0	0
125000	1366000	4761	0	0	0	0	0	0	0	1	0	0	0	0	0	0	0	0	0	2	0	0	0	0	11	0	98	0	0	0	0
133000	1366000	4762	0	0	0	0	0	0	0	0	0	0	0	0	0	0	0	0	0	0	0	0	0	0	3	0	101	0	0	0	0
141000	1366000	4763	0	0	0	0	0	0	0	0	0	0	0	0	0	0	0	0	0	0	0	0	0	0	7	0	109	0	0	0	0
149000	1366000	4764	0	0	0	0	0	0	0	0	0	0	0	0	0	0	0	0	0	0	0	0	0	0	32	0	74	0	0	0	0
157000	1366000	4765	0	0	0	0	0	0	0	0	0	0	0	0	0	0	0	0	0	16	0	0	0	0	12	0	48	0	0	0	0
165000	1366000	4766	0	0	0	0	0	0	0	1	0	0	0	0	0	0	0	0	0	16	0	0	0	0	8	0	47	0	0	0	0
173000	1366000	4767	0	0	0	0	0	0	0	0	0	0	0	0	0	0	0	0	0	48	0	0	0	0	35	0	19	0	0	0	0
181000	1366000	4768	0	0	0	0	0	0	0	0	0	0	0	0	0	0	0	0	0	0	0	0	0	0	24	0	118	0	0	0	0
189000	1366000	4769	0	0	0	0	0	0	0	4	0	0	0	0	0	0	0	0	0	0	0	0	0	0	4	0	136	0	0	0	0
197000	1366000	4770	0	0	0	0	2	0	0	15	0	0	0	1	0	0	0	0	0	2	0	0	0	1	14	0	107	0	0	0	0
205000	1366000	4771	0	0	0	0	2	0	0	12	0	0	0	0	0	0	0	0	0	0	0	0	4	0	40	0	80	0	0	0	0
213000	1366000	4772	0	5	4	0	5	0	0	8	0	0	0	8	0	0	0	0	0	0	0	0	0	25	43	0	40	0	0	0	4
221000	1366000	4773	0	3	1	0	10	0	0	5	0	0	1	10	0	0	0	1	0	0	0	0	0	22	66	0	25	0	0	0	2
229000	1366000	4774	0	12	0	0	2	0	0	3	0	0	0	17	0	0	0	1	0	0	0	0	0	13	76	0	22	0	0	0	2
237000	1366000	4775	0	3	0	0	11	0	0	4	0	0	2	17	0	0	0	0	1	0	0	0	2	17	61	0	24	0	0	0	0
245000	1366000	4776	0	4	0	0	6	0	0	3	0	0	0	15	0	0	0	0	1	0	0	0	3	7	77	0	30	0	0	0	4
253000	1366000	4777	0	8	0	0	5	0	0	8	0	0	4	7	0	0	0	0	0	0	3	0	0	21	65	0	27	0	0	0	2
261000	1366000	4778	0	7	0	0	15	0	0	18	0	0	4	30	0	0	0	0	0	0	0	0	0	14	46	0	16	0	0	0	0
269000	1366000	4779	1	5	0	0	5	0	0	35	0	0	2	28	0	0	0	0	0	0	0	0	2	16	30	0	18	0	0	0	0
277000	1366000	4780	0	0	0	0	7	0	0	15	0	0	0	6	0	0	0	0	0	2	0	0	9	22	11	0	9	0	0	0	1
285000	1366000	4781	0	0	0	0	8	0	0	0	0	0	1	6	0	0	0	0	0	4	0	0	12	11	11	0	14	0	0	0	1
293000	1366000	4782	0	0	0	0	26	0	0	3	0	0	0	4	0	0	0	0	0	10	0	0	44	18	11	0	9	0	0	0	1
301000	1366000	4783	0	4	0	0	11	0	0	0	0	0	1	6	0	0	0	0	2	8	0	0	29	9	19	0	7	0	0	0	2
309000	1366000	4784	0	0	0	0	1	0	0	1	0	0	0	2	0	0	0	0	0	0	0	0	9	7	4	0	0	0	0	0	0
-27000	1358000	5038	0	0	0	0	0	0	0	0	0	0	1	0	0	0	0	0	0	24	0	0	0	3	0	0	0	0	0	0	0
-19000	1358000	5039	0	0	0	0	0	0	0	0	0	0	0	0	0	0	0	0	0	146	0	0	0	0	0	0	0	0	0	0	0
-11000	1358000	5040	0	0	0	0	0	0	0	0	0	0	0	0	0	0	0	0	0	148	0	0	0	0	0	0	0	0	0	0	0
-3000	1358000	5041	0	0	0	0	0	0	0	0	0	0	0	0	0	0	0	0	0	146	0	0	0	0	0	0	0	0	0	0	0
5000	1358000	5042	0	0	0	0	0	0	0	0	0	0	0	0	0	0	0	0	0	150	0	0	0	0	0	0	0	0	0	0	0
13000	1358000	5043	0	0	0	0	0	0	0	0	0	0	0	0	0	0	0	0	0	146	0	0	0	0	0	0	0	0	0	0	0
21000	1358000	5044	0	0	0	0	0	0	0	0	0	0	0	0	0	0	0	0	0	148	0	0	0	0	0	0	0	0	0	0	0
29000	1358000	5045	0	0	0	0	0	0	0	0	0	0	0	0	0	0	0	0	0	96	4	0	0	32	0	0	0	0	0	0	0
37000	1358000	5046	0	0	0	0	0	0	0	0	0	0	1	0	0	0	0	0	0	102	8	0	0	29	0	0	0	0	0	0	0
45000	1358000	5047	0	3	1	0	0	0	0	0	0	0	5	0	0	0	0	0	0	38	10	0	0	53	0	0	0	0	0	0	0
53000	1358000	5048	0	1	0	0	0	0	0	0	0	0	0	0	0	0	0	0	0	112	1	0	0	10	0	0	0	0	0	0	0
61000	1358000	5049	0	0	0	0	0	0	0	0	0	0	0	0	0	0	0	0	0	130	2	0	0	2	0	0	0	0	0	0	0
69000	1358000	5050	0	0	0	0	0	0	0	0	0	0	0	0	0	0	0	0	0	126	8	0	0	10	0	0	0	0	0	0	0
77000	1358000	5051	0	0	0	0	0	0	0	0	0	0	0	0	0	0	0	0	0	110	2	0	0	26	0	0	0	0	0	0	0
85000	1358000	5052	0	0	0	0	0	0	0	0	0	0	0	0	0	0	0	0	0	116	0	0	0	30	0	0	0	0	0	0	0
93000	1358000	5053	0	0	0	0	1	0	0	0	0	0	1	0	0	0	0	0	0	114	0	0	0	22	0	0	0	0	0	0	0
101000	1358000	5054	0	4	0	0	2	0	0	0	0	0	0	0	0	0	0	0	0	10	1	0	0	41	12	0	23	0	0	0	1
109000	1358000	5055	0	5	0	0	2	0	0	6	0	0	1	1	0	0	0	0	0	8	0	0	0	7	18	0	80	0	0	0	0
117000	1358000	5056	0	3	0	0	4	0	0	13	0	0	0	1	0	0	0	0	0	0	0	0	0	5	15	0	105	0	0	0	0
125000	1358000	5057	0	0	0	0	0	0	0	14	0	0	0	0	0	0	0	0	0	0	0	0	0	0	22	0	108	0	0	0	0
133000	1358000	5058	0	0	0	0	3	0	0	10	0	0	0	0	0	0	0	0	0	0	0	0	0	0	20	0	117	0	0	0	0
141000	1358000	5059	0	0	0	0	0	0	0	0	0	0	0	0	0	0	0	0	0	0	0	0	0	0	7	0	113	0	0	0	0
149000	1358000	5060	0	0	0	0	6	0	0	2	0	0	0	0	0	0	0	0	0	2	0	0	0	6	66	0	57	0	0	0	1
157000	1358000	5061	0	0	0	0	0	0	0	0	0	0	0	0	0	0	0	0	0	24	0	0	0	2	15	0	37	0	0	0	0
165000	1358000	5062	0	0	0	0	1	0	0	4	0	0	0	0	0	0	0	0	0	22	0	0	0	0	10	0	79	0	0	0	0
173000	1358000	5063	0	0	0	0	0	0	0	3	0	0	0	0	0	0	0	0	0	14	0	0	0	0	48	0	67	0	0	0	0
181000	1358000	5064	0	0	0	0	3	0	0	3	0	0	0	1	0	0	0	0	0	0	0	0	4	8	19	0	110	0	0	0	0
189000	1358000	5065	0	4	0	0	5	0	0	4	0	0	0	1	0	0	0	0	0	0	0	0	6	3	48	0	75	0	0	0	0
197000	1358000	5066	0	1	0	0	3	0	0	14	0	0	0	3	0	0	0	0	0	0	0	0	11	6	35	0	75	0	0	0	0
205000	1358000	5067	0	1	0	0	9	0	0	13	0	0	1	1	0	0	0	0	0	0	0	0	7	3	39	0	72	0	0	0	0
213000	1358000	5068	0	0	0	0	5	0	0	9	0	0	0	5	0	0	0	0	0	2	0	0	0	4	40	0	80	0	0	0	1
221000	1358000	5069	0	7	4	0	8	0	0	2	0	0	3	2	0	0	0	0	0	0	2	0	2	24	60	0	38	0	0	0	6
229000	1358000	5070	0	7	0	0	5	0	0	5	0	0	0	17	0	0	0	0	1	0	0	0	2	18	67	1	27	0	0	0	0
237000	1358000	5071	0	12	0	0	9	0	0	8	0	0	5	25	0	0	0	0	2	0	0	0	6	15	45	0	19	0	0	0	0
245000	1358000	5072	0	2	2	0	12	0	0	23	0	0	1	26	0	0	0	0	1	0	0	0	1	12	36	0	24	0	0	0	2
253000	1358000	5073	0	6	1	0	6	0	0	13	0	0	2	18	0	0	0	0	2	0	0	0	2	25	45	0	20	0	0	0	2
261000	1358000	5074	0	7	0	0	9	0	0	11	0	0	2	25	0	0	0	0	0	0	0	0	1	39	42	0	6	0	0	0	0
269000	1358000	5075	0	4	0	0	9	0	0	15	0	0	1	18	0	0	0	0	1	0	0	0	6	14	51	0	30	0	0	0	1
277000	1358000	5076	1	1	0	0	8	0	0	12	0	0	1	14	0	0	0	0	2	18	0	0	21	22	49	0	23	0	0	0	0
285000	1358000	5077	0	4	0	0	8	0	0	39	0	0	0	20	0	0	0	0	0	6	0	0	17	9	21	0	6	0	0	0	2
293000	1358000	5078	0	5	0	0	25	0	0	9	0	0	1	7	0	0	0	0	1	12	0	0	38	12	18	0	14	0	0	0	0
301000	1358000	5079	0	1	0	0	14	0	0	3	0	0	0	11	0	0	0	0	0	6	0	0	60	12	14	0	5	0	0	0	0
309000	1358000	5080	0	1	0	0	4	0	0	1	0	0	0	9	0	0	0	0	1	0	0	0	28	8	11	0	7	0	0	0	0
317000	1358000	5081	0	0	0	0	6	0	0	0	0	0	1	4	0	0	0	0	2	2	0	0	14	8	1	0	0	0	0	0	0
-27000	1350000	5334	0	1	3	0	0	0	0	0	0	0	1	0	0	0	0	0	0	10	1	0	0	0	0	0	0	0	0	0	0
-19000	1350000	5335	0	3	5	0	0	0	0	0	0	0	5	0	2	0	0	1	1	124	2	0	0	1	0	0	0	0	0	0	0
-11000	1350000	5336	0	0	0	0	0	0	0	0	0	0	0	0	0	0	0	0	0	152	0	0	0	0	0	0	0	0	0	0	0
-3000	1350000	5337	0	0	0	0	0	0	0	0	0	0	0	0	0	0	0	0	0	148	0	0	0	0	0	0	0	0	0	0	0
5000	1350000	5338	0	0	0	0	0	0	0	0	0	0	0	0	0	0	0	0	0	144	0	0	0	0	0	0	0	0	0	0	0
13000	1350000	5339	0	0	0	0	0	0	0	0	0	0	0	0	0	0	0	0	0	146	0	0	0	0	0	0	0	0	0	0	0
21000	1350000	5340	0	0	0	0	0	0	0	0	0	0	0	0	0	0	0	0	0	146	0	0	0	6	0	0	0	0	0	0	0
29000	1350000	5341	0	0	0	0	0	0	0	0	0	0	0	0	0	0	0	0	0	126	7	0	0	11	0	0	0	0	0	0	0
37000	1350000	5342	0	0	1	0	0	0	0	0	0	0	0	0	0	0	0	1	0	86	9	0	0	42	0	0	0	0	0	0	3
45000	1350000	5343	0	0	0	0	0	0	0	0	0	0	0	0	0	0	0	0	0	74	5	0	0	48	0	0	0	0	0	0	15
53000	1350000	5344	0	0	0	0	0	0	0	0	0	0	1	0	0	0	0	0	0	30	6	0	0	64	0	0	0	0	0	0	1
61000	1350000	5345	0	1	0	0	0	0	0	0	0	0	0	0	0	0	0	0	0	74	18	0	0	17	0	0	0	0	0	0	0
69000	1350000	5346	0	0	0	0	0	0	0	0	0	0	0	0	0	0	0	0	0	74	8	0	0	18	0	0	0	0	0	0	0
77000	1350000	5347	0	0	0	0	0	0	0	0	0	0	1	0	0	0	0	0	0	58	17	0	0	20	0	0	0	0	0	0	0
85000	1350000	5348	0	0	0	0	0	0	0	0	0	0	1	0	0	0	0	0	0	94	0	0	0	15	0	0	2	0	0	0	0
93000	1350000	5349	0	0	0	0	0	0	0	0	0	0	0	0	0	0	0	0	0	110	0	0	0	2	0	0	2	0	0	0	0
101000	1350000	5350	0	6	0	0	5	0	0	0	0	0	1	0	0	0	0	0	0	0	0	0	0	21	8	0	41	0	0	0	0
109000	1350000	5351	0	4	0	0	7	0	0	2	0	0	3	2	0	0	0	0	0	0	2	0	1	30	11	0	82	0	0	0	0
117000	1350000	5352	0	0	0	0	2	0	0	10	0	0	0	0	0	0	0	0	0	0	0	0	0	32	7	0	88	0	0	0	1
125000	1350000	5353	0	0	0	0	3	0	0	7	0	0	0	1	0	0	0	0	0	0	0	0	0	6	7	0	88	0	0	0	0
133000	1350000	5354	0	0	0	0	1	0	0	7	0	0	0	0	0	0	0	0	0	0	0	0	0	1	6	0	31	0	0	0	0
141000	1350000	5355	0	0	0	0	0	0	0	0	0	0	0	0	0	0	0	0	0	0	0	0	0	0	0	0	10	0	0	0	2
157000	1350000	5357	0	0	0	0	0	0	0	0	0	0	0	0	0	0	0	0	0	2	0	0	0	1	0	0	17	0	0	0	0
165000	1350000	5358	0	1	0	0	0	0	0	1	0	0	0	0	0	0	0	0	0	6	0	0	1	8	6	0	43	0	0	0	0
173000	1350000	5359	0	0	0	0	1	0	0	3	0	0	0	0	0	0	0	0	0	10	0	0	0	8	16	0	78	0	0	0	0
181000	1350000	5360	0	0	0	0	0	0	0	3	0	0	0	0	0	0	0	0	0	6	0	0	0	0	26	0	105	0	0	0	0
189000	1350000	5361	0	1	0	0	0	0	0	8	0	0	0	0	0	0	0	0	0	0	0	0	0	12	37	0	92	0	0	0	0
197000	1350000	5362	0	8	0	0	1	0	0	0	0	0	2	5	0	0	0	0	0	0	1	0	1	8	45	0	75	0	0	0	0
205000	1350000	5363	0	1	0	0	2	0	0	3	0	0	3	4	0	0	0	0	0	0	0	0	0	8	32	0	91	0	0	0	0
213000	1350000	5364	0	1	0	0	13	0	0	1	0	0	2	6	0	0	0	0	1	0	1	0	20	21	25	0	52	0	0	0	5
221000	1350000	5365	0	0	0	0	5	0	0	3	0	0	0	3	0	0	0	0	0	0	1	0	12	11	47	0	78	0	0	0	0
229000	1350000	5366	0	1	0	0	11	0	0	6	0	0	3	3	0	0	0	0	0	0	0	0	1	2	46	0	59	0	0	0	0
237000	1350000	5367	0	4	0	0	11	0	0	0	0	0	0	11	0	0	0	0	1	2	0	0	2	23	65	0	31	0	0	0	0
245000	1350000	5368	0	9	3	0	6	0	0	20	0	0	8	28	0	0	0	0	0	0	1	0	2	19	38	0	7	0	0	0	1
253000	1350000	5369	1	6	0	0	11	0	0	11	0	0	2	28	0	0	0	0	2	2	0	0	2	11	52	0	16	0	0	0	0
261000	1350000	5370	0	6	0	0	5	0	0	5	0	0	3	22	0	0	0	0	0	0	0	0	16	24	40	0	16	0	0	0	1
269000	1350000	5371	0	0	0	0	12	0	0	15	0	0	0	28	0	0	0	0	1	0	0	0	31	8	32	0	27	0	0	0	0
277000	1350000	5372	0	2	0	0	12	0	0	4	0	0	2	29	0	0	0	0	1	2	0	0	24	7	45	0	22	0	0	0	0
285000	1350000	5373	0	2	3	0	16	0	0	17	0	0	0	36	0	0	0	0	2	0	0	0	17	8	29	0	10	0	0	0	0
293000	1350000	5374	0	0	0	0	21	0	0	17	0	0	1	12	0	0	0	0	0	12	0	0	33	25	22	0	18	0	0	0	1
301000	1350000	5375	0	2	1	0	20	0	0	7	0	0	0	15	0	0	0	0	0	6	0	0	44	18	16	0	12	0	0	0	1
309000	1350000	5376	0	0	0	0	17	0	0	5	0	0	0	6	0	0	0	0	0	2	0	0	53	26	15	0	6	0	0	0	0
317000	1350000	5377	0	1	0	0	5	0	0	1	0	0	1	5	0	0	0	0	0	0	2	0	28	17	5	0	5	0	0	0	0
333000	1350000	5379	0	0	0	0	0	0	0	0	0	0	0	0	0	0	0	0	0	0	0	0	2	0	0	0	0	0	0	0	0
341000	1350000	5380	0	0	0	0	0	0	0	0	0	0	0	0	0	0	0	0	0	0	0	0	0	2	2	0	0	0	0	0	0
-27000	1342000	5630	0	0	1	0	0	0	0	0	0	0	0	0	0	0	0	1	0	2	0	0	0	0	0	0	0	0	0	0	0
-19000	1342000	5631	0	9	12	0	0	0	0	0	0	0	13	0	0	0	0	6	1	70	8	0	0	11	0	0	0	0	0	0	0
-11000	1342000	5632	0	1	1	0	0	0	0	0	0	0	0	0	0	0	0	0	0	134	10	0	0	0	0	0	0	0	0	0	0
-3000	1342000	5633	0	0	0	0	0	0	0	0	0	0	0	0	0	0	0	0	0	150	0	0	0	0	0	0	0	0	0	0	0
5000	1342000	5634	0	0	0	0	0	0	0	0	0	0	0	0	0	0	0	0	0	146	0	0	0	0	0	0	0	0	0	0	0
13000	1342000	5635	0	0	0	0	0	0	0	0	0	0	0	0	0	0	0	0	0	158	0	0	0	0	0	0	0	0	0	0	0
21000	1342000	5636	0	0	0	0	0	0	0	0	0	0	3	0	0	0	0	0	0	130	2	0	0	10	0	0	0	0	0	0	1
29000	1342000	5637	0	2	0	0	0	0	0	0	0	0	0	0	0	0	0	0	0	130	1	0	0	11	0	0	0	0	0	0	0
37000	1342000	5638	0	0	0	0	2	0	0	0	0	0	1	0	0	0	0	0	0	42	8	0	0	100	0	0	0	0	0	0	5
45000	1342000	5639	0	0	0	0	0	0	0	0	0	0	0	0	0	0	0	0	0	32	1	0	0	79	0	0	0	0	0	0	14
53000	1342000	5640	0	1	0	0	0	0	0	0	0	0	5	0	0	0	0	0	0	92	6	0	0	43	0	0	0	0	0	0	1
61000	1342000	5641	0	0	0	0	0	0	0	0	0	0	0	0	0	0	0	0	0	150	4	0	0	0	0	0	0	0	0	0	0
69000	1342000	5642	0	0	0	0	0	0	0	0	0	0	0	0	0	0	0	0	0	152	5	0	0	1	0	0	0	0	0	0	0
77000	1342000	5643	0	0	0	0	0	0	0	0	0	0	1	0	0	0	0	0	0	106	4	0	0	16	0	0	0	0	0	0	1
85000	1342000	5644	0	2	0	0	0	0	0	0	0	0	1	0	0	0	0	0	0	58	11	0	0	20	0	0	2	0	0	0	0
93000	1342000	5645	0	2	0	0	0	0	0	0	0	0	0	0	0	0	0	0	0	34	2	0	0	16	3	0	33	0	0	0	0
101000	1342000	5646	0	6	0	0	1	0	0	0	0	0	0	0	0	0	0	0	0	2	0	0	0	13	3	0	47	0	0	0	0
109000	1342000	5647	0	3	0	0	17	0	0	1	0	0	0	1	0	0	0	0	0	2	2	0	2	41	6	0	48	0	0	0	1
117000	1342000	5648	1	0	0	0	9	0	0	6	0	0	0	4	0	0	0	0	0	0	0	0	0	19	4	0	29	0	0	0	0
125000	1342000	5649	0	0	1	0	4	0	0	7	0	0	1	1	0	0	0	0	1	0	0	0	0	4	3	0	14	0	0	0	0
133000	1342000	5650	0	0	1	0	10	0	0	0	0	0	1	1	0	0	0	0	1	0	2	0	13	13	0	0	0	0	0	0	0
141000	1342000	5651	0	0	0	0	3	0	0	2	0	0	0	0	0	0	0	1	0	0	1	0	6	7	0	0	0	0	0	0	0
149000	1342000	5652	0	1	0	0	0	0	0	3	0	0	0	0	0	0	0	0	0	0	0	0	0	3	0	0	1	0	0	0	0
157000	1342000	5653	0	0	0	0	1	0	0	5	0	0	1	0	0	0	0	0	0	0	1	0	0	12	0	0	9	0	0	0	1
165000	1342000	5654	0	0	0	0	4	0	0	21	0	0	0	2	0	0	0	0	0	2	0	0	9	5	5	0	76	0	0	0	0
173000	1342000	5655	0	4	0	0	4	0	0	27	0	0	0	1	0	0	0	0	0	2	0	0	1	3	8	0	100	0	0	0	0
181000	1342000	5656	0	2	0	0	7	0	0	8	0	0	0	6	0	0	0	0	0	0	0	0	1	2	16	0	106	0	0	0	0
189000	1342000	5657	0	1	0	0	3	0	0	20	0	0	0	5	0	0	0	0	0	0	0	0	0	1	45	0	77	0	0	0	0
197000	1342000	5658	0	1	0	0	0	0	0	6	0	0	3	0	0	0	0	0	0	0	1	0	0	5	57	0	71	0	0	0	0
205000	1342000	5659	0	1	0	0	1	0	0	3	0	0	0	0	0	0	0	0	0	0	0	0	3	0	35	0	101	0	0	0	0
213000	1342000	5660	0	1	1	0	8	0	0	3	0	0	0	2	0	0	0	0	0	0	0	0	7	6	18	0	91	0	0	0	3
221000	1342000	5661	0	0	0	0	10	0	0	2	0	0	3	2	0	0	0	0	0	0	1	0	50	26	18	0	48	0	0	0	0
229000	1342000	5662	0	1	0	0	3	0	0	3	0	0	0	1	0	0	0	0	0	0	0	0	5	4	42	0	86	0	0	0	1
237000	1342000	5663	0	3	0	0	4	0	0	5	0	0	0	4	0	0	0	0	0	0	0	0	5	9	72	0	43	0	0	0	1
245000	1342000	5664	0	3	1	0	13	0	0	5	0	0	3	20	0	0	0	0	0	0	0	0	9	17	61	0	16	0	0	0	0
253000	1342000	5665	0	2	0	0	16	0	0	19	0	0	1	27	0	0	0	0	0	0	0	0	3	5	58	0	22	0	0	0	1
261000	1342000	5666	0	6	0	0	12	0	0	19	0	0	0	13	0	0	0	0	1	0	0	0	13	18	33	0	35	0	0	0	0
269000	1342000	5667	1	0	0	0	11	0	0	8	0	0	0	15	0	0	0	0	0	0	0	0	19	40	29	0	23	0	0	0	0
277000	1342000	5668	0	3	0	0	9	0	0	9	0	0	0	33	0	0	0	0	0	0	0	0	29	7	26	0	22	0	0	0	0
285000	1342000	5669	0	0	1	0	23	0	0	14	0	0	1	40	0	0	0	0	3	4	0	0	22	6	27	0	5	0	0	0	0
293000	1342000	5670	0	1	1	0	27	0	0	9	0	0	1	24	0	0	0	0	2	4	0	0	46	10	31	0	8	0	0	0	0
301000	1342000	5671	0	4	0	0	22	0	0	6	0	0	0	14	0	0	0	0	0	4	0	0	50	29	13	0	2	0	0	0	0
309000	1342000	5672	0	1	0	0	22	0	0	0	0	0	0	15	0	0	0	0	0	0	0	0	40	44	18	0	6	0	0	0	0
317000	1342000	5673	0	0	0	0	9	0	0	2	0	0	0	19	0	0	0	0	0	0	0	0	36	30	10	0	4	0	0	0	0
325000	1342000	5674	0	0	0	0	0	0	0	0	0	0	0	0	0	0	0	0	0	0	0	0	3	0	2	0	3	0	0	0	0
333000	1342000	5675	0	4	0	0	6	0	0	0	0	0	0	14	0	0	0	0	0	0	0	0	30	20	15	0	3	0	0	0	0
341000	1342000	5676	0	0	0	0	19	0	0	1	0	0	0	3	0	0	0	0	0	6	0	0	34	28	17	0	8	0	0	0	0
349000	1342000	5677	0	1	0	0	6	0	0	0	0	0	0	4	0	0	0	0	1	4	0	0	13	23	4	0	4	0	0	0	0
-19000	1334000	5927	0	1	11	0	0	0	0	0	0	0	16	0	0	0	0	2	2	80	4	0	0	2	0	0	0	0	0	0	0
-11000	1334000	5928	0	6	2	0	0	0	0	0	0	0	8	0	0	0	0	1	0	116	11	0	0	1	0	0	0	0	0	0	1
-3000	1334000	5929	0	1	1	0	0	0	0	0	0	0	4	0	0	0	0	0	0	134	4	0	0	0	0	0	0	0	0	0	0
5000	1334000	5930	0	0	0	0	0	0	0	0	0	0	0	0	0	0	0	0	0	152	0	0	0	0	0	0	0	0	0	0	0
13000	1334000	5931	0	0	3	0	0	0	0	0	0	0	3	0	0	0	0	0	0	132	3	0	0	1	0	0	0	0	0	0	0
21000	1334000	5932	0	1	3	0	0	0	0	0	0	0	3	0	0	0	0	1	0	124	5	0	0	4	0	0	0	0	0	0	1
29000	1334000	5933	0	0	0	0	0	0	0	0	0	0	3	0	0	0	0	1	0	116	12	0	0	6	0	0	0	0	0	0	0
37000	1334000	5934	0	1	2	0	1	0	0	0	0	0	6	0	0	0	0	1	0	22	14	0	0	87	0	0	0	0	0	0	2
45000	1334000	5935	0	0	1	0	0	0	0	0	0	0	2	0	0	0	0	0	0	20	3	0	0	81	0	0	0	0	0	0	7
53000	1334000	5936	0	0	0	0	0	0	0	0	0	0	2	0	0	0	0	0	0	86	6	0	0	14	0	0	0	0	0	0	0
61000	1334000	5937	0	0	0	0	0	0	0	0	0	0	0	0	0	0	0	0	0	128	1	0	0	7	0	0	0	0	0	0	0
69000	1334000	5938	0	0	0	0	0	0	0	0	0	0	0	0	0	0	0	0	0	114	1	0	0	19	0	0	0	0	0	0	0
77000	1334000	5939	0	0	0	0	0	0	0	0	0	0	0	0	0	0	0	0	0	154	1	0	0	9	0	0	0	0	0	0	0
85000	1334000	5940	0	1	0	0	0	0	0	0	0	0	2	0	0	0	0	0	0	44	12	0	0	32	0	0	8	0	0	0	1
93000	1334000	5941	0	2	0	0	2	0	0	0	0	0	3	0	0	0	0	0	0	2	1	0	0	42	11	0	29	0	0	0	0
101000	1334000	5942	0	1	0	0	1	0	0	0	0	0	1	0	0	0	0	0	0	0	7	0	0	36	0	0	26	0	0	0	0
109000	1334000	5943	0	2	0	0	3	0	0	0	0	0	1	0	0	0	0	0	0	4	4	0	0	8	0	0	0	0	0	0	0
133000	1334000	5946	0	2	3	0	5	0	0	0	0	0	6	0	0	0	0	2	2	0	2	0	9	5	0	0	0	0	0	0	0
141000	1334000	5947	0	3	4	0	12	0	0	0	0	0	6	5	0	0	0	0	1	0	4	0	17	14	2	0	4	0	0	0	0
149000	1334000	5948	0	1	0	0	6	0	0	11	0	0	0	2	0	0	0	0	0	2	1	0	12	63	6	0	26	0	0	0	0
157000	1334000	5949	0	2	0	0	6	0	0	17	0	0	2	1	0	0	0	0	1	2	0	0	10	47	17	0	41	0	0	0	0
165000	1334000	5950	0	0	0	0	3	0	0	22	0	0	1	2	0	0	0	0	1	4	0	0	12	3	21	0	89	0	0	0	0
173000	1334000	5951	0	0	0	0	5	0	0	12	0	0	0	1	0	0	0	0	0	4	0	0	7	1	19	0	101	0	0	0	0
181000	1334000	5952	0	1	0	0	4	0	0	17	0	0	0	11	0	0	0	0	0	0	0	0	0	1	2	0	108	0	0	0	0
189000	1334000	5953	0	0	0	0	0	0	0	6	0	0	0	2	0	0	0	0	0	0	0	0	2	0	18	0	114	0	0	0	0
197000	1334000	5954	0	0	0	0	2	0	0	12	0	0	0	0	0	0	0	0	0	0	0	0	0	0	14	0	116	0	0	0	0
205000	1334000	5955	0	3	0	0	11	0	0	6	0	0	1	8	0	0	0	0	0	0	0	0	3	11	43	0	62	0	0	0	0
213000	1334000	5956	0	0	0	0	6	0	0	5	0	0	0	2	0	0	0	0	0	4	0	0	1	4	59	0	57	0	0	0	2
221000	1334000	5957	0	0	1	0	4	0	0	3	0	0	2	0	0	0	0	0	1	2	0	0	4	8	67	0	56	0	0	0	0
229000	1334000	5958	0	1	0	0	8	0	0	7	0	0	1	10	0	0	0	0	1	0	0	0	27	6	39	0	42	0	0	0	2
237000	1334000	5959	0	0	0	0	8	0	0	8	0	0	0	7	0	0	0	0	0	0	0	0	9	12	29	0	71	0	0	0	0
245000	1334000	5960	0	5	0	0	8	0	0	3	0	0	1	7	0	0	0	0	1	2	0	0	21	8	55	0	28	0	0	0	1
253000	1334000	5961	0	1	0	0	11	0	0	23	0	0	2	14	0	0	0	0	1	2	0	0	28	7	33	0	14	0	0	0	0
261000	1334000	5962	0	4	0	0	18	0	0	26	0	0	0	5	0	0	0	0	0	0	0	0	9	28	27	0	31	0	0	0	0
269000	1334000	5963	0	3	0	0	25	0	0	12	0	0	0	12	0	0	0	0	0	0	0	0	2	44	11	0	25	0	0	0	2
277000	1334000	5964	0	1	0	0	12	0	0	9	0	0	0	11	0	0	0	0	1	4	0	0	17	54	14	0	20	0	0	0	1
285000	1334000	5965	0	2	0	0	20	0	0	5	0	0	0	20	0	0	0	0	1	12	0	0	33	25	12	0	5	0	0	0	1
293000	1334000	5966	0	0	4	0	24	0	0	15	0	0	0	24	0	0	0	0	2	20	0	0	31	7	18	0	4	0	0	0	1
301000	1334000	5967	0	1	2	0	19	0	0	7	0	0	0	10	0	0	0	0	0	0	0	0	47	34	12	0	6	0	0	0	0
309000	1334000	5968	0	0	1	0	29	0	0	1	0	0	0	9	0	0	0	0	0	6	5	0	31	30	24	0	12	0	0	0	0
317000	1334000	5969	0	2	0	0	13	0	0	5	0	0	0	20	0	0	0	0	1	0	0	0	40	28	20	0	5	0	0	0	2
325000	1334000	5970	0	0	0	0	15	0	0	0	0	0	0	15	0	0	0	0	3	2	1	0	17	11	20	0	11	0	0	0	1
333000	1334000	5971	0	2	0	0	13	0	0	1	0	0	0	12	0	0	0	0	2	10	0	0	30	12	30	0	8	0	0	0	0
341000	1334000	5972	0	0	0	0	18	0	0	0	0	0	0	11	0	0	0	0	1	22	0	0	35	8	26	0	11	0	0	0	0
349000	1334000	5973	0	0	0	0	19	0	0	0	0	0	0	11	0	0	0	0	3	10	0	0	26	16	18	0	5	0	0	0	0
357000	1334000	5974	0	0	0	0	2	0	0	0	0	0	0	0	0	0	0	0	0	6	0	0	8	8	0	0	1	0	0	0	1
-19000	1326000	6223	0	0	0	0	0	0	0	0	0	0	4	0	0	0	0	0	0	78	0	0	0	0	0	0	0	0	0	0	0
-11000	1326000	6224	0	0	0	0	0	0	0	0	0	0	0	0	0	0	0	0	0	144	1	0	0	1	0	0	0	0	0	0	0
-3000	1326000	6225	0	1	1	0	0	0	0	0	0	0	2	0	0	0	0	0	0	136	4	0	0	0	0	0	0	0	0	0	0
5000	1326000	6226	3	0	1	0	0	0	0	0	0	0	8	0	0	0	0	0	0	120	8	0	0	0	0	0	0	0	0	0	0
13000	1326000	6227	0	1	0	0	0	0	0	0	0	0	5	0	0	0	0	0	0	130	5	0	0	1	0	0	0	0	0	0	0
21000	1326000	6228	0	0	0	0	0	0	0	0	0	0	0	0	0	0	0	0	0	144	0	0	0	0	0	0	0	0	0	0	0
29000	1326000	6229	0	0	0	0	0	0	0	0	0	0	0	0	0	0	0	0	0	138	0	0	0	0	0	0	0	0	0	0	0
37000	1326000	6230	0	1	0	0	0	0	0	0	0	0	0	0	0	0	0	0	0	104	5	0	0	20	0	0	0	0	0	0	0
45000	1326000	6231	0	0	0	0	0	0	0	0	0	0	2	0	0	0	0	0	0	98	1	0	0	41	0	0	0	0	0	0	0
53000	1326000	6232	0	0	0	0	0	0	0	0	0	0	2	0	0	0	0	0	0	106	4	0	0	24	0	0	0	0	0	0	0
61000	1326000	6233	0	1	0	0	0	0	0	0	0	0	1	0	0	0	0	0	0	108	11	0	0	23	0	0	0	0	0	0	2
69000	1326000	6234	0	0	0	0	0	0	0	0	0	0	0	0	0	0	0	0	0	138	0	0	0	2	0	0	0	0	0	0	0
77000	1326000	6235	0	1	0	0	0	0	0	0	0	0	1	0	0	0	0	0	0	96	7	0	0	6	2	0	1	0	0	0	0
85000	1326000	6236	0	2	0	0	0	0	0	0	0	0	2	0	0	0	0	0	0	38	0	0	0	3	0	0	18	0	0	0	1
93000	1326000	6237	0	4	0	0	2	0	0	0	0	0	0	0	0	0	0	0	0	14	0	0	0	5	5	0	25	0	0	0	1
101000	1326000	6238	0	1	0	0	2	0	0	6	0	0	0	0	0	0	0	0	0	0	2	0	0	71	13	0	42	0	0	0	3
109000	1326000	6239	0	0	0	0	3	0	0	0	0	0	0	0	0	0	0	0	0	2	0	0	2	8	2	0	7	0	0	0	0
141000	1326000	6243	0	0	0	0	0	0	0	2	0	0	0	0	0	0	0	0	0	6	0	0	0	0	0	0	0	0	0	0	0
149000	1326000	6244	0	7	4	0	13	0	0	11	0	0	8	2	0	0	0	0	1	4	1	0	7	26	14	0	41	0	0	0	1
157000	1326000	6245	0	9	0	0	10	0	0	22	0	0	5	21	1	0	0	0	0	8	0	0	8	5	20	0	29	0	0	0	0
165000	1326000	6246	0	3	0	0	18	0	0	33	0	0	3	10	0	0	0	0	0	0	1	0	31	13	17	0	15	0	0	0	0
173000	1326000	6247	0	2	3	0	11	0	0	33	0	0	2	12	0	0	0	0	1	0	0	0	28	5	19	0	46	0	0	0	0
181000	1326000	6248	0	5	2	0	15	0	0	21	0	0	4	15	0	0	0	0	1	0	1	0	12	15	24	0	37	0	0	0	0
189000	1326000	6249	1	1	0	0	13	0	0	14	0	0	2	15	0	0	0	0	3	0	0	0	3	12	39	0	41	0	0	0	2
197000	1326000	6250	0	0	0	0	8	0	0	33	0	0	0	3	0	0	0	1	0	0	0	0	3	0	36	0	66	0	0	0	0
205000	1326000	6251	2	2	0	0	1	0	0	5	0	0	0	1	0	0	0	0	0	0	0	0	0	1	4	0	126	0	0	0	0
213000	1326000	6252	0	1	0	0	2	0	0	1	0	0	1	4	0	0	0	0	1	0	0	0	1	6	61	0	64	0	0	0	0
221000	1326000	6253	0	1	0	0	5	0	0	1	0	0	1	15	0	0	0	0	0	2	2	0	6	25	54	0	47	0	0	0	3
229000	1326000	6254	0	6	0	0	4	0	0	11	0	0	0	11	0	0	0	0	0	0	0	0	3	15	49	0	52	0	0	0	1
237000	1326000	6255	0	2	0	0	0	0	0	5	0	0	0	1	0	0	0	0	0	0	0	0	0	0	25	0	123	0	0	0	0
245000	1326000	6256	0	2	0	0	7	0	0	33	0	0	1	6	0	0	0	0	0	0	0	0	6	2	49	0	32	0	0	0	0
253000	1326000	6257	0	1	0	0	9	0	0	16	0	0	2	17	0	0	0	0	2	2	0	0	14	8	56	0	15	0	0	0	0
261000	1326000	6258	0	1	1	0	22	0	0	7	0	0	4	5	0	0	0	0	0	4	0	0	6	28	28	0	30	0	0	0	0
269000	1326000	6259	0	5	0	0	12	0	0	11	0	0	0	2	0	0	0	0	0	8	0	0	3	12	23	0	15	0	0	0	1
277000	1326000	6260	0	3	0	0	22	0	0	9	0	0	0	10	0	0	0	0	0	14	0	0	21	25	23	0	17	0	0	0	0
285000	1326000	6261	0	2	0	0	25	0	0	11	0	0	0	33	0	0	0	0	0	6	0	0	18	13	21	0	7	0	0	0	0
293000	1326000	6262	0	3	0	0	23	0	0	6	0	0	2	11	0	0	0	0	1	22	0	0	31	7	20	0	14	0	0	0	0
301000	1326000	6263	0	1	0	0	17	0	0	1	0	0	0	41	0	0	0	0	0	2	0	0	23	26	25	0	2	0	0	0	0
309000	1326000	6264	0	0	0	0	20	0	0	0	0	0	5	23	0	0	0	0	0	0	0	0	42	38	13	0	4	0	0	0	1
317000	1326000	6265	0	1	0	0	7	0	0	0	0	0	0	13	0	0	0	0	1	10	0	0	72	20	13	0	11	0	0	0	0
325000	1326000	6266	0	0	0	0	15	0	0	0	0	0	0	11	0	0	0	0	0	0	0	0	48	27	23	0	14	0	0	0	0
333000	1326000	6267	2	1	0	0	17	0	0	0	0	0	0	9	0	0	0	0	0	2	0	0	42	28	28	0	12	0	0	0	3
341000	1326000	6268	0	0	0	0	14	0	0	0	0	0	0	23	0	0	0	0	0	12	1	0	41	4	43	0	10	0	0	0	0
349000	1326000	6269	0	0	0	0	15	0	0	0	0	0	0	6	0	0	0	0	0	12	0	0	43	3	37	0	14	0	0	0	0
357000	1326000	6270	0	0	0	0	11	0	0	0	0	0	0	9	0	0	0	0	0	0	0	0	56	15	17	0	6	0	0	0	0
365000	1326000	6271	0	0	0	0	9	0	0	2	0	0	0	7	0	0	0	0	0	4	0	0	22	1	21	0	8	0	0	0	0
373000	1326000	6272	0	0	0	0	4	0	0	0	0	0	0	2	0	0	0	0	0	4	0	0	10	0	0	0	0	0	0	0	0
429000	1326000	6279	0	0	0	0	0	0	0	0	0	0	0	0	0	0	0	0	0	0	0	0	0	0	2	0	0	0	0	0	0
437000	1326000	6280	0	0	0	0	1	0	0	1	0	0	0	0	0	0	0	0	0	0	0	0	7	1	4	0	2	0	0	0	0
-19000	1318000	6519	0	0	4	0	0	0	0	0	0	0	6	0	0	0	0	0	0	40	2	0	0	0	0	0	0	0	0	0	0
-11000	1318000	6520	0	0	0	0	0	0	0	0	0	0	0	0	0	0	0	0	0	126	0	0	0	0	0	0	0	0	0	0	0
-3000	1318000	6521	0	0	0	0	0	0	0	0	0	0	0	0	0	0	0	0	0	136	0	0	0	0	0	0	0	0	0	0	0
5000	1318000	6522	0	0	0	0	0	0	0	0	0	0	0	0	0	0	0	0	0	142	0	0	0	0	0	0	0	0	0	0	0
13000	1318000	6523	0	0	0	0	0	0	0	0	0	0	0	0	0	0	0	0	0	144	0	0	0	0	0	0	0	0	0	0	0
21000	1318000	6524	0	0	0	0	0	0	0	0	0	0	0	0	0	0	0	0	0	134	0	0	0	0	0	0	0	0	0	0	0
29000	1318000	6525	0	0	0	0	0	0	0	0	0	0	0	0	0	0	0	0	0	120	2	0	0	2	0	0	0	0	0	0	0
37000	1318000	6526	0	0	0	0	1	0	0	0	0	0	0	0	0	0	0	0	0	116	0	0	0	23	0	0	0	0	0	0	0
45000	1318000	6527	0	0	0	0	0	0	0	0	0	0	0	0	0	0	0	0	0	138	0	0	0	12	0	0	0	0	0	0	0
53000	1318000	6528	0	0	0	0	0	0	0	0	0	0	0	0	0	0	0	0	0	138	0	0	0	6	0	0	0	0	0	0	4
61000	1318000	6529	0	0	0	0	0	0	0	0	0	0	2	0	0	0	0	0	0	118	4	0	0	20	0	0	0	0	0	0	0
69000	1318000	6530	0	1	0	0	0	0	0	0	0	0	2	0	0	0	0	0	0	34	36	0	0	30	0	0	3	0	0	0	0
77000	1318000	6531	0	5	0	0	1	0	0	0	0	0	1	0	0	0	0	0	0	22	21	0	0	9	3	0	38	0	0	0	0
85000	1318000	6532	0	3	0	0	0	0	0	0	0	0	11	0	0	0	0	0	0	20	12	0	0	47	3	0	12	0	0	0	0
93000	1318000	6533	0	7	0	0	3	0	0	0	0	0	17	4	0	0	0	0	0	16	13	0	1	18	2	0	38	0	0	0	1
101000	1318000	6534	0	3	0	0	1	0	0	9	0	0	2	4	0	0	0	0	0	0	2	0	7	30	11	0	65	0	0	0	0
109000	1318000	6535	0	1	0	0	12	0	0	1	0	0	3	4	0	0	0	0	2	0	3	0	42	33	7	0	16	0	0	0	0
117000	1318000	6536	0	1	3	0	2	0	0	0	0	0	7	4	0	0	0	0	3	0	5	0	47	41	0	0	9	0	0	0	0
125000	1318000	6537	0	0	1	0	2	0	0	0	0	0	0	1	0	0	0	0	0	2	3	0	91	20	0	0	6	0	0	0	0
133000	1318000	6538	0	3	2	0	20	0	0	8	0	0	4	10	0	0	0	0	3	6	3	0	35	20	2	0	4	0	0	0	0
141000	1318000	6539	0	7	0	0	14	0	0	11	0	0	4	19	0	0	0	0	0	2	2	0	15	4	12	0	16	0	0	0	0
149000	1318000	6540	0	9	1	0	14	0	0	12	0	0	7	13	0	0	0	0	0	4	1	0	26	9	20	0	30	0	0	0	0
157000	1318000	6541	0	2	0	0	17	0	0	16	0	0	12	23	0	0	0	0	1	0	0	0	13	16	17	0	24	0	0	0	1
165000	1318000	6542	0	4	3	0	26	0	0	13	0	0	6	31	0	0	0	0	0	0	0	0	24	4	12	0	25	0	0	0	0
173000	1318000	6543	0	1	1	0	16	0	0	16	0	0	0	17	0	0	0	1	0	0	0	0	21	7	34	0	29	0	0	0	1
181000	1318000	6544	0	0	0	0	18	0	0	10	0	0	1	18	0	0	0	0	0	0	0	0	6	20	35	0	36	0	0	0	0
189000	1318000	6545	0	6	2	0	21	0	0	26	0	0	5	21	0	0	0	0	0	0	0	0	3	13	28	0	23	0	0	0	0
197000	1318000	6546	0	3	0	0	11	0	0	44	0	0	0	17	0	0	0	0	0	0	0	0	3	1	13	0	52	0	0	0	0
205000	1318000	6547	0	2	0	0	11	0	0	49	0	0	4	8	0	0	0	0	0	0	0	0	5	3	19	0	45	0	0	0	0
213000	1318000	6548	1	7	0	0	5	0	0	22	0	0	6	10	0	0	0	0	0	0	0	0	2	16	24	0	54	0	0	0	1
221000	1318000	6549	0	7	1	0	4	0	0	3	0	0	4	6	0	0	0	0	2	0	2	0	1	11	40	0	74	0	0	0	1
229000	1318000	6550	1	3	0	0	13	0	0	8	0	0	0	3	0	0	0	0	1	0	0	0	0	14	53	0	46	0	0	0	2
237000	1318000	6551	0	5	0	0	10	0	0	34	0	0	1	8	0	0	0	0	1	0	0	0	6	2	32	0	41	0	0	0	0
245000	1318000	6552	0	2	0	0	1	0	0	21	0	0	1	5	0	0	0	0	0	0	1	0	0	1	27	0	81	0	0	0	0
253000	1318000	6553	0	1	0	0	12	0	0	18	0	0	1	5	0	0	0	0	0	0	0	0	3	29	34	0	34	0	0	0	1
261000	1318000	6554	0	2	0	0	3	0	0	5	0	0	1	2	0	0	0	0	0	2	0	0	7	104	8	0	18	0	0	0	4
269000	1318000	6555	0	2	0	0	13	0	0	0	0	0	0	1	0	0	0	0	0	10	0	0	12	63	26	0	21	0	0	0	2
277000	1318000	6556	0	1	2	0	20	0	0	7	0	0	2	16	0	0	0	0	3	10	0	0	5	42	6	0	10	0	0	0	0
285000	1318000	6557	0	1	0	0	12	0	0	11	0	0	0	9	0	0	0	0	1	2	2	0	6	26	8	0	10	0	0	0	0
293000	1318000	6558	0	3	0	0	15	0	0	0	0	0	2	9	0	0	0	0	0	4	1	0	25	50	21	0	5	0	0	0	1
301000	1318000	6559	0	2	0	0	23	0	0	0	0	0	1	18	0	0	0	0	0	10	0	0	25	21	28	0	10	0	0	0	0
309000	1318000	6560	0	1	0	0	20	0	0	0	0	0	0	11	0	0	0	0	0	6	0	0	43	27	27	0	11	0	0	0	0
317000	1318000	6561	0	0	0	0	12	0	0	0	0	0	1	4	0	0	0	0	0	8	1	0	55	23	21	0	14	0	0	0	1
325000	1318000	6562	1	0	0	0	12	0	0	1	0	0	0	0	0	0	0	0	0	6	0	0	63	29	15	0	12	0	0	0	1
333000	1318000	6563	1	0	0	0	13	0	0	0	0	0	0	6	0	0	0	0	1	0	1	0	59	18	34	0	19	0	0	0	0
341000	1318000	6564	0	0	0	0	10	0	0	0	0	0	0	20	0	0	0	0	0	0	0	0	69	9	16	0	24	0	0	0	0
349000	1318000	6565	0	0	0	0	4	0	0	0	0	0	0	12	0	0	0	0	0	14	0	0	63	6	22	0	15	0	0	0	0
357000	1318000	6566	0	0	0	0	13	0	0	0	0	0	0	8	0	0	0	0	0	0	0	0	58	14	25	0	22	0	0	0	0
365000	1318000	6567	0	0	0	0	6	0	0	1	0	0	0	7	0	0	0	0	0	12	0	0	60	4	37	0	13	0	0	0	0
373000	1318000	6568	0	0	0	0	6	0	0	0	0	0	0	0	0	0	0	0	0	0	0	0	22	3	26	0	5	0	0	0	0
413000	1318000	6573	0	0	0	0	2	0	0	1	0	0	0	0	0	0	0	0	0	2	0	0	5	2	8	0	0	0	0	0	0
421000	1318000	6574	0	0	0	0	23	0	0	1	0	0	0	2	0	0	0	0	0	8	0	0	14	20	13	0	7	0	0	0	0
429000	1318000	6575	0	1	0	0	20	0	0	1	0	0	0	0	0	0	0	0	0	0	0	0	22	9	37	0	10	0	0	0	0
437000	1318000	6576	0	0	0	0	10	0	0	0	0	0	0	2	0	0	0	0	0	0	0	0	11	1	28	0	8	0	0	0	0
-19000	1310000	6815	0	2	1	0	0	0	0	0	0	0	3	0	1	0	0	0	1	34	0	0	0	0	0	0	0	0	0	0	0
-11000	1310000	6816	0	0	0	0	0	0	0	0	0	0	1	0	0	0	0	0	0	96	0	0	0	1	0	0	0	0	0	0	0
-3000	1310000	6817	0	0	0	0	0	0	0	0	0	0	0	0	0	0	0	0	0	74	0	0	0	0	0	0	0	0	0	0	0
5000	1310000	6818	0	0	0	0	0	0	0	0	0	0	0	0	0	0	0	0	0	140	0	0	0	0	0	0	0	0	0	0	0
13000	1310000	6819	0	0	0	0	0	0	0	0	0	0	0	0	0	0	0	0	0	152	0	0	0	0	0	0	0	0	0	0	0
21000	1310000	6820	0	0	0	0	0	0	0	0	0	0	0	0	0	0	0	0	0	138	0	0	0	0	0	0	0	0	0	0	0
29000	1310000	6821	0	0	0	0	0	0	0	0	0	0	1	0	0	0	0	0	0	74	19	0	0	24	0	0	0	0	0	0	0
37000	1310000	6822	0	4	2	0	5	0	0	0	0	0	4	0	0	0	0	6	1	10	25	0	0	53	0	0	0	0	0	0	0
45000	1310000	6823	0	4	3	0	1	0	0	0	0	0	4	0	0	0	0	0	0	26	18	0	0	36	0	0	2	0	0	0	4
53000	1310000	6824	0	0	0	0	0	0	0	0	0	0	0	0	0	0	0	0	0	34	13	0	0	67	0	0	4	0	0	0	4
61000	1310000	6825	0	0	0	0	1	0	0	0	0	0	1	0	0	0	0	0	0	14	24	0	0	79	0	0	1	0	0	0	0
69000	1310000	6826	0	0	0	0	2	0	0	0	0	0	6	0	0	0	0	0	0	16	21	0	0	77	0	0	3	0	0	0	1
77000	1310000	6827	0	1	0	0	1	0	0	0	0	0	12	0	1	0	0	0	0	18	12	0	0	83	1	0	10	0	0	0	1
85000	1310000	6828	0	1	4	0	7	0	0	0	0	0	12	1	0	0	0	1	0	2	17	0	3	48	3	0	21	0	0	0	0
93000	1310000	6829	0	5	5	0	5	0	0	0	0	0	4	5	0	0	0	0	3	2	5	0	12	69	1	0	22	0	0	0	0
101000	1310000	6830	0	1	1	0	9	0	0	0	0	0	14	2	0	0	0	1	0	0	2	0	37	44	5	0	16	0	0	0	0
109000	1310000	6831	0	0	0	0	9	0	0	0	0	0	2	1	0	0	0	0	4	2	2	0	60	20	3	0	17	0	0	0	0
117000	1310000	6832	0	1	2	0	16	0	0	0	0	0	2	1	0	0	0	3	3	0	5	0	53	17	4	0	22	0	0	0	1
125000	1310000	6833	0	1	0	0	15	0	0	0	0	0	3	5	0	0	0	0	3	2	3	0	26	40	7	0	27	0	0	0	0
133000	1310000	6834	0	1	7	0	35	0	0	10	0	0	5	19	0	0	0	1	6	0	3	0	24	15	9	0	9	0	0	0	0
141000	1310000	6835	0	1	1	0	32	0	0	25	0	0	11	16	0	0	0	0	4	0	2	0	18	1	8	0	25	0	0	0	0
149000	1310000	6836	0	1	1	0	17	0	0	16	0	0	4	14	0	0	0	0	1	0	1	0	25	13	29	0	22	0	0	0	0
157000	1310000	6837	0	4	0	0	12	0	0	10	0	0	7	18	0	0	0	0	0	0	0	0	3	23	33	0	30	0	0	0	0
165000	1310000	6838	0	2	0	0	17	0	0	41	0	0	2	14	0	0	0	0	0	2	0	0	3	7	30	0	38	0	0	0	0
173000	1310000	6839	0	5	2	0	10	0	0	14	0	0	2	12	0	0	0	0	1	0	0	0	7	19	16	0	30	0	0	0	0
181000	1310000	6840	0	5	3	0	23	0	0	13	0	0	3	10	0	0	0	0	4	0	0	0	2	21	7	0	13	0	0	0	0
189000	1310000	6841	0	7	1	0	14	0	0	15	0	0	0	20	0	0	0	0	2	0	0	0	4	40	27	0	22	0	0	0	0
197000	1310000	6842	0	9	0	0	19	0	0	43	0	0	14	17	0	0	0	0	0	0	0	0	1	10	26	1	16	0	0	0	0
205000	1310000	6843	0	8	0	0	16	0	0	33	0	0	14	25	0	0	0	0	0	0	0	0	0	6	16	0	28	0	0	0	0
213000	1310000	6844	0	5	0	0	10	0	0	62	0	0	8	28	0	0	0	0	0	2	0	0	1	8	29	0	23	0	0	0	0
221000	1310000	6845	0	2	0	0	10	0	0	35	0	0	3	36	0	0	0	0	0	0	0	0	1	8	38	0	21	0	0	0	0
229000	1310000	6846	0	4	3	0	15	0	0	9	0	0	7	38	0	0	0	0	0	0	0	0	13	22	26	0	11	0	0	0	0
237000	1310000	6847	0	1	1	0	10	0	0	9	0	0	1	46	0	0	0	0	0	0	0	0	17	13	34	0	14	0	0	0	0
245000	1310000	6848	0	2	1	0	13	0	0	35	0	0	0	24	0	0	0	0	6	2	1	0	4	8	42	0	24	0	0	0	0
253000	1310000	6849	0	0	0	0	13	0	0	40	0	0	2	7	0	0	0	0	0	6	0	0	7	13	33	0	19	0	0	0	0
261000	1310000	6850	0	0	0	0	4	0	0	0	0	0	0	3	0	0	0	0	0	0	0	0	1	87	43	0	14	0	0	0	0
269000	1310000	6851	0	0	0	0	4	0	0	0	0	0	0	0	0	0	0	0	0	4	0	0	0	136	19	0	8	0	0	0	1
277000	1310000	6852	0	3	0	0	4	0	0	2	0	0	3	14	0	0	0	0	0	0	0	0	3	47	46	0	24	0	0	0	0
285000	1310000	6853	0	3	0	0	10	0	0	5	0	0	0	16	0	0	0	0	0	2	0	0	10	41	25	0	18	0	0	0	2
293000	1310000	6854	0	1	0	0	18	0	0	8	0	0	2	5	0	0	0	0	0	2	0	0	26	38	18	0	18	0	0	0	0
301000	1310000	6855	0	1	0	0	27	0	0	3	0	0	1	10	0	0	0	0	2	10	0	0	32	10	18	0	10	0	0	0	0
309000	1310000	6856	0	0	0	0	28	0	0	2	0	0	0	13	0	0	0	0	1	2	0	0	45	12	31	0	11	0	0	0	1
317000	1310000	6857	0	2	0	0	30	0	0	3	0	0	0	7	0	0	0	0	0	2	0	0	31	28	23	0	14	0	0	0	0
325000	1310000	6858	0	0	0	0	16	0	0	7	0	0	0	2	0	0	0	0	0	26	0	0	47	9	7	0	22	0	0	0	0
333000	1310000	6859	0	0	0	0	11	0	0	2	0	0	0	8	0	0	0	0	1	6	0	0	47	7	38	0	28	0	0	0	0
341000	1310000	6860	0	0	0	0	11	0	0	2	0	0	0	1	0	0	0	0	1	12	0	0	43	8	35	0	21	0	0	0	0
349000	1310000	6861	0	0	0	0	12	0	0	0	0	0	0	3	0	0	0	0	0	2	0	0	43	19	18	0	13	0	0	0	0
357000	1310000	6862	0	0	0	0	7	0	0	0	0	0	0	4	0	0	0	0	0	2	0	0	70	5	29	0	17	0	0	0	0
365000	1310000	6863	0	0	0	0	7	0	0	1	0	0	0	6	0	0	0	0	0	0	0	0	53	19	19	0	7	0	0	0	0
373000	1310000	6864	0	0	0	0	11	0	0	0	0	0	0	2	0	0	0	0	0	0	0	0	39	9	26	0	3	0	0	0	0
381000	1310000	6865	0	0	0	0	3	0	0	0	0	0	0	5	0	0	0	0	0	2	0	0	11	13	6	0	2	0	0	0	0
389000	1310000	6866	0	0	0	0	4	0	0	5	0	0	0	2	0	0	0	0	0	6	0	0	6	3	7	0	5	0	0	0	0
397000	1310000	6867	0	0	0	0	2	0	0	10	0	0	0	9	0	0	0	0	0	4	0	0	7	4	8	0	0	0	0	0	0
405000	1310000	6868	0	1	0	0	5	0	0	8	0	0	0	6	0	0	0	0	0	0	0	0	6	4	13	0	1	0	0	0	0
413000	1310000	6869	0	1	0	0	9	0	0	14	0	0	0	6	0	0	0	0	0	10	0	0	38	10	8	0	0	0	0	0	0
421000	1310000	6870	0	0	0	0	21	0	0	10	0	0	0	1	0	0	0	0	2	26	0	0	25	18	11	0	10	0	0	0	0
429000	1310000	6871	0	0	0	0	10	0	0	5	0	0	0	3	0	0	0	0	1	0	0	0	37	22	22	0	6	0	0	0	0
437000	1310000	6872	0	0	0	0	9	0	0	0	0	0	0	1	0	0	0	0	0	2	0	0	44	10	57	0	9	0	0	0	0
445000	1310000	6873	0	0	0	0	3	0	0	0	0	0	0	0	0	0	0	0	0	0	0	0	0	0	0	0	1	0	0	0	0
453000	1310000	6874	0	0	0	0	2	0	0	2	0	0	0	6	0	0	0	0	0	2	0	0	3	3	2	0	0	0	0	0	0
-19000	1302000	7111	0	0	0	0	0	0	0	0	0	0	0	0	0	0	0	0	2	56	0	0	0	0	0	0	0	0	0	0	0
-11000	1302000	7112	0	0	0	0	0	0	0	0	0	0	0	0	0	0	0	0	0	118	0	0	0	0	0	0	0	0	0	0	0
-3000	1302000	7113	0	0	0	0	0	0	0	0	0	0	0	0	0	0	0	0	0	76	0	0	0	0	0	0	0	0	0	0	0
5000	1302000	7114	0	0	0	0	0	0	0	0	0	0	0	0	0	0	0	0	0	114	0	0	0	0	0	0	0	0	0	0	0
13000	1302000	7115	0	0	0	0	0	0	0	0	0	0	0	0	0	0	0	0	0	134	2	0	0	2	0	0	0	0	0	0	0
21000	1302000	7116	0	0	0	0	0	0	0	0	0	0	1	0	0	0	0	0	0	126	8	0	0	6	0	0	0	0	0	0	1
29000	1302000	7117	0	2	0	0	1	0	0	0	0	0	1	0	0	0	0	1	0	16	40	0	0	65	0	0	0	0	0	0	0
37000	1302000	7118	0	1	2	0	6	0	0	0	0	0	7	0	0	0	0	2	1	4	32	0	0	66	0	0	0	0	0	0	3
45000	1302000	7119	0	1	1	0	3	0	0	0	0	0	4	0	0	0	0	1	2	24	26	0	0	52	0	0	0	0	0	0	0
53000	1302000	7120	0	1	0	0	0	0	0	0	0	0	2	0	0	0	0	0	0	36	13	0	0	71	0	0	0	0	0	0	5
61000	1302000	7121	0	0	0	0	0	0	0	0	0	0	0	0	0	0	0	0	0	36	9	0	0	88	0	0	0	0	0	0	5
69000	1302000	7122	0	2	1	0	5	0	0	0	0	0	2	0	0	0	0	0	0	18	11	0	0	82	0	0	1	0	0	0	0
77000	1302000	7123	0	10	4	0	7	0	0	0	0	0	24	4	0	0	0	3	0	0	43	0	8	44	3	0	6	0	0	0	0
85000	1302000	7124	0	0	1	0	16	0	0	0	0	0	2	3	0	0	0	0	1	10	6	0	10	61	4	0	18	0	0	0	0
93000	1302000	7125	0	2	1	0	11	0	0	0	0	0	7	1	0	0	0	0	2	6	2	0	25	39	7	0	17	0	0	0	0
101000	1302000	7126	0	0	3	0	21	0	0	0	0	0	6	3	0	0	0	0	1	10	2	0	41	21	4	0	20	0	0	0	0
109000	1302000	7127	0	3	0	0	8	0	0	0	0	0	11	3	0	0	0	0	0	2	1	0	49	51	1	0	33	0	0	0	0
117000	1302000	7128	0	2	0	0	18	0	0	3	0	0	1	10	0	0	0	1	1	6	0	0	28	21	6	0	39	0	0	0	0
125000	1302000	7129	0	2	3	0	23	0	0	3	0	0	3	12	0	0	0	3	8	4	2	0	7	6	8	0	26	0	0	0	0
133000	1302000	7130	0	1	0	0	16	0	0	9	0	0	2	11	0	0	0	0	2	4	2	0	25	14	5	0	29	0	0	0	0
141000	1302000	7131	0	1	7	0	26	0	0	2	0	0	4	4	0	0	0	0	7	4	1	0	27	22	14	0	23	0	0	0	0
149000	1302000	7132	0	6	2	0	18	0	0	10	0	0	3	4	0	0	0	0	0	2	2	0	17	21	16	0	27	0	0	0	0
157000	1302000	7133	0	0	0	0	22	0	0	27	0	0	6	16	0	0	0	0	0	0	0	0	11	14	17	0	21	0	0	0	0
165000	1302000	7134	0	0	0	0	16	0	0	55	0	0	3	18	0	0	0	0	0	0	0	0	12	4	15	0	31	0	0	0	0
173000	1302000	7135	0	8	3	0	8	0	0	3	0	0	10	23	0	0	0	0	1	0	0	0	2	36	33	0	21	0	0	0	2
181000	1302000	7136	0	3	0	0	20	0	0	3	0	0	3	29	0	0	0	0	0	0	0	0	4	28	29	0	24	0	0	0	1
189000	1302000	7137	0	0	1	0	6	0	0	4	0	0	0	11	0	0	0	0	1	0	0	0	15	33	30	0	44	0	0	0	1
197000	1302000	7138	0	6	0	0	7	0	0	15	0	0	3	20	0	0	0	0	1	2	0	0	10	13	29	0	32	0	0	0	0
205000	1302000	7139	1	8	0	0	9	0	0	28	0	0	7	20	0	0	0	0	0	0	0	0	1	22	41	0	8	0	0	0	1
213000	1302000	7140	0	7	1	0	14	0	0	35	0	0	3	21	0	0	0	0	0	6	0	0	1	13	44	0	30	0	0	0	1
221000	1302000	7141	0	5	0	0	13	0	0	8	0	0	5	27	0	0	0	0	0	0	0	0	2	18	41	0	29	0	0	0	0
229000	1302000	7142	0	4	0	0	13	0	0	4	0	0	2	27	0	0	0	1	1	0	1	0	3	31	28	0	13	0	0	0	0
237000	1302000	7143	0	6	0	0	22	0	0	6	0	0	2	17	0	0	0	0	3	0	0	0	10	10	25	0	19	0	0	0	0
245000	1302000	7144	0	1	4	0	19	0	0	14	0	0	2	20	0	0	0	0	5	0	0	0	19	13	17	0	20	0	0	0	0
253000	1302000	7145	0	1	0	0	21	0	0	23	0	0	0	3	0	0	0	0	1	0	0	0	47	13	20	0	19	0	0	0	0
261000	1302000	7146	0	0	0	0	10	0	0	19	0	0	0	9	0	0	0	0	0	0	0	0	37	28	33	0	20	0	0	0	0
269000	1302000	7147	0	0	0	0	10	0	0	2	0	0	0	4	0	0	0	0	0	4	0	0	36	68	18	0	8	0	0	0	2
277000	1302000	7148	0	0	0	0	3	0	0	0	0	0	0	0	0	0	0	0	0	0	0	0	7	89	18	0	17	0	0	0	0
285000	1302000	7149	0	0	0	0	8	0	0	3	0	0	0	8	0	0	0	0	0	4	0	0	14	42	40	0	23	0	0	0	0
293000	1302000	7150	0	3	0	0	18	0	0	8	0	0	0	10	0	0	0	0	0	2	0	0	24	31	31	0	19	0	0	0	0
301000	1302000	7151	0	2	0	0	12	0	0	5	0	0	0	7	0	0	0	0	0	40	0	0	22	18	23	0	9	0	0	0	2
309000	1302000	7152	0	1	0	0	19	0	0	3	0	0	1	0	0	0	0	0	1	32	0	0	34	20	18	0	17	0	0	0	0
317000	1302000	7153	0	0	0	0	27	0	0	1	0	0	0	7	0	0	0	0	1	6	0	0	36	20	17	0	7	0	0	0	0
325000	1302000	7154	0	0	0	0	12	0	0	3	0	0	0	1	0	0	0	0	2	0	0	0	35	18	4	0	19	0	0	0	0
333000	1302000	7155	0	0	0	0	14	0	0	4	0	0	0	1	0	0	0	0	1	0	0	0	53	5	35	0	19	0	0	0	0
341000	1302000	7156	0	0	0	0	20	0	0	0	0	0	0	6	0	0	0	0	0	6	0	0	65	11	7	0	9	0	0	0	0
349000	1302000	7157	0	0	0	0	16	0	0	3	0	0	0	7	0	0	0	0	3	12	0	0	57	4	13	0	5	0	0	0	0
357000	1302000	7158	0	0	0	0	23	0	0	1	0	0	1	13	0	0	0	0	1	2	0	0	28	11	36	0	4	0	0	0	0
365000	1302000	7159	0	0	0	0	15	0	0	2	0	0	0	8	0	0	0	0	0	8	0	0	49	5	44	0	23	0	0	0	0
373000	1302000	7160	0	3	0	0	21	0	0	11	0	0	0	16	0	0	0	0	0	8	0	0	21	12	26	0	20	0	0	0	0
381000	1302000	7161	0	4	0	0	19	0	0	3	0	0	1	16	0	0	0	0	1	12	0	0	20	8	15	0	21	0	0	0	0
389000	1302000	7162	0	0	0	0	9	0	0	4	0	0	0	21	0	0	0	0	0	20	0	0	25	16	16	0	5	0	0	0	0
397000	1302000	7163	0	0	0	0	13	0	0	6	0	0	0	20	0	0	0	0	0	32	0	0	29	9	16	0	3	0	0	0	0
405000	1302000	7164	0	1	0	0	18	0	0	0	0	0	0	33	0	0	0	0	0	6	0	0	23	13	12	0	10	0	0	0	0
413000	1302000	7165	0	0	0	0	19	0	0	0	0	0	0	3	0	0	0	0	0	34	0	0	21	22	15	0	4	0	0	0	0
421000	1302000	7166	0	0	0	0	11	0	0	4	0	0	0	2	0	0	0	0	0	48	0	0	7	33	1	0	4	0	0	0	0
429000	1302000	7167	0	0	0	0	12	0	0	2	0	0	0	1	0	0	0	0	0	30	0	0	23	21	6	0	5	0	0	0	0
437000	1302000	7168	0	0	3	0	26	0	0	1	0	0	0	16	0	0	0	0	0	4	0	0	15	19	35	0	10	0	0	0	1
445000	1302000	7169	0	1	0	0	19	0	0	3	0	0	0	8	0	0	0	0	0	12	0	0	10	18	39	0	0	0	0	0	0
453000	1302000	7170	0	0	0	0	33	0	0	2	0	0	0	11	0	0	0	0	0	18	0	0	3	24	17	0	2	0	0	0	0
461000	1302000	7171	0	0	0	0	32	0	0	5	0	0	0	9	0	0	0	0	0	18	0	0	15	20	7	0	0	0	0	0	0
469000	1302000	7172	0	0	0	0	26	0	0	16	0	0	0	7	0	0	0	0	0	0	0	0	28	11	17	0	3	0	0	0	0
477000	1302000	7173	0	2	0	0	14	0	0	18	0	0	0	1	0	0	0	0	0	0	0	0	37	12	12	0	0	0	0	0	0
485000	1302000	7174	0	0	0	0	10	0	0	15	0	0	0	2	0	0	0	0	0	0	0	0	37	15	2	0	1	0	0	0	0
493000	1302000	7175	0	0	0	0	3	0	0	1	0	0	0	1	0	0	0	0	0	4	0	0	38	3	9	0	5	0	0	0	0
-19000	1294000	7407	0	1	4	0	0	0	0	0	0	0	1	0	0	0	0	0	0	52	3	0	0	1	0	0	0	0	0	0	0
-11000	1294000	7408	0	0	0	0	0	0	0	0	0	0	0	0	0	0	0	0	0	120	0	0	0	0	0	0	0	0	0	0	0
-3000	1294000	7409	0	0	0	0	0	0	0	0	0	0	0	0	0	0	0	0	0	20	0	0	0	0	0	0	0	0	0	0	0
5000	1294000	7410	0	0	0	0	0	0	0	0	0	0	0	0	0	0	0	0	0	146	0	0	0	0	0	0	0	0	0	0	0
13000	1294000	7411	0	0	0	0	0	0	0	0	0	0	0	0	0	0	0	0	0	154	2	0	0	0	0	0	0	0	0	0	0
21000	1294000	7412	0	0	1	0	0	0	0	0	0	0	0	0	0	0	0	0	0	116	33	0	0	3	0	0	0	0	0	0	1
29000	1294000	7413	0	1	0	0	2	0	0	0	0	0	2	0	0	0	0	0	0	28	25	0	0	80	0	0	0	0	0	0	0
37000	1294000	7414	0	0	0	0	0	0	0	0	0	0	0	0	0	0	0	0	0	58	13	0	0	63	0	0	0	0	0	0	0
45000	1294000	7415	0	0	0	0	0	0	0	0	0	0	0	0	0	0	0	0	0	102	2	0	0	24	0	0	0	0	0	0	0
53000	1294000	7416	0	0	0	0	0	0	0	0	0	0	0	0	0	0	0	0	0	98	3	0	0	41	0	0	0	0	0	0	0
61000	1294000	7417	0	0	0	0	0	0	0	0	0	0	0	0	0	0	0	0	0	116	5	0	0	11	0	0	0	0	0	0	0
69000	1294000	7418	0	0	2	0	6	0	0	0	0	0	2	0	0	0	0	0	0	4	21	0	0	76	0	0	3	0	0	0	2
77000	1294000	7419	0	2	9	0	6	0	0	0	0	0	14	4	0	0	0	1	6	0	17	0	9	61	1	0	21	0	0	0	1
85000	1294000	7420	0	3	3	0	5	0	0	0	0	0	11	0	0	0	0	0	7	4	9	0	9	40	1	0	10	0	0	0	0
93000	1294000	7421	0	1	0	0	9	0	0	0	0	0	1	0	0	0	0	0	7	2	3	0	50	39	5	0	21	0	0	0	0
101000	1294000	7422	0	1	0	0	1	0	0	0	0	0	2	2	0	0	0	0	0	4	0	0	76	28	4	0	18	0	0	0	0
109000	1294000	7423	0	0	0	0	6	0	0	0	0	0	0	3	0	0	0	1	3	2	2	0	74	36	4	0	3	0	0	0	0
117000	1294000	7424	0	1	1	0	8	0	0	0	0	0	3	1	0	0	0	1	1	10	2	0	68	32	3	0	3	0	0	0	0
125000	1294000	7425	0	0	2	0	8	0	0	2	0	0	6	2	0	0	0	1	0	12	5	0	37	29	4	0	18	0	0	0	0
133000	1294000	7426	0	6	1	0	23	0	0	6	0	0	3	5	0	0	0	0	0	2	3	0	9	21	4	0	25	0	0	0	0
141000	1294000	7427	0	3	1	0	25	0	0	13	0	0	4	6	0	0	0	0	3	0	1	0	13	12	14	0	27	0	0	0	0
149000	1294000	7428	0	2	3	0	23	0	0	20	0	0	6	21	0	0	0	0	1	2	1	0	19	5	11	0	20	0	0	0	0
157000	1294000	7429	0	4	3	0	23	0	0	13	0	0	7	6	0	0	0	0	3	0	0	0	22	13	18	0	28	0	0	0	0
165000	1294000	7430	0	1	0	0	17	0	0	6	0	0	5	19	0	0	0	0	1	0	1	0	27	11	27	0	39	0	0	0	0
173000	1294000	7431	0	5	2	0	10	0	0	5	0	0	11	10	0	0	0	0	0	0	2	0	6	20	37	0	39	0	0	0	1
181000	1294000	7432	0	4	1	0	13	0	0	0	0	0	1	21	0	0	0	0	0	0	0	0	3	17	36	0	46	0	0	0	0
189000	1294000	7433	0	1	4	0	16	0	0	7	0	0	2	8	0	0	0	1	2	0	1	0	21	22	25	0	37	0	0	0	1
197000	1294000	7434	0	2	4	0	11	0	0	22	0	0	0	6	0	0	0	0	1	0	1	0	17	14	17	0	31	0	0	0	0
205000	1294000	7435	0	6	1	0	21	0	0	13	0	0	5	7	0	0	0	0	6	0	2	0	15	10	14	0	38	0	0	0	0
213000	1294000	7436	0	4	2	0	17	0	0	9	0	0	4	28	0	0	0	0	8	16	1	0	9	11	29	0	26	0	0	0	0
221000	1294000	7437	0	1	0	0	12	0	0	1	0	0	4	29	0	0	0	0	3	0	0	0	16	20	47	0	27	0	0	0	0
229000	1294000	7438	0	3	0	0	11	0	0	4	0	0	1	27	0	0	0	0	0	0	0	0	11	15	33	0	37	0	0	0	0
237000	1294000	7439	0	3	0	0	24	0	0	2	0	0	0	8	0	0	0	0	3	2	0	0	4	12	31	0	45	0	0	0	0
245000	1294000	7440	0	1	2	0	19	0	0	16	0	0	0	18	0	0	0	0	4	0	0	0	14	6	31	0	27	0	0	0	0
253000	1294000	7441	0	2	0	0	20	0	0	8	0	0	0	12	0	0	0	0	0	0	0	0	66	14	15	0	11	0	0	0	0
261000	1294000	7442	0	1	0	0	3	0	0	13	0	0	0	6	0	0	0	0	0	0	0	0	60	34	23	0	16	0	0	0	0
269000	1294000	7443	0	1	0	0	3	0	0	0	0	0	2	9	0	0	0	0	0	2	0	0	55	64	11	0	5	0	0	0	0
277000	1294000	7444	0	0	0	0	5	0	0	0	0	0	0	1	0	0	0	0	0	4	0	0	13	60	18	0	17	0	0	0	0
285000	1294000	7445	0	0	0	0	2	0	0	0	0	0	1	6	0	0	0	0	0	4	0	0	4	46	33	0	36	0	0	0	0
293000	1294000	7446	0	3	0	0	5	0	0	0	0	0	2	5	0	0	0	0	0	2	0	0	11	40	50	0	24	0	0	0	0
301000	1294000	7447	0	1	0	0	4	0	0	0	0	0	0	2	0	0	0	0	0	0	0	0	16	39	48	0	38	0	0	0	0
309000	1294000	7448	0	1	0	0	11	0	0	9	0	0	0	11	0	0	0	0	0	0	0	0	18	16	42	0	25	0	0	0	1
317000	1294000	7449	0	0	0	0	22	0	0	3	0	0	0	5	0	0	0	0	1	10	0	0	13	5	15	0	15	0	0	0	1
325000	1294000	7450	0	2	0	0	7	0	0	2	0	0	0	2	0	0	0	0	0	10	0	0	10	12	2	0	9	0	0	0	0
333000	1294000	7451	0	0	0	0	15	0	0	17	0	0	0	4	0	0	0	0	3	8	0	0	35	16	11	0	7	0	0	0	0
341000	1294000	7452	0	1	0	0	28	0	0	13	0	0	0	9	0	0	0	0	1	6	0	0	40	17	17	0	8	0	0	0	0
349000	1294000	7453	0	2	0	0	26	0	0	6	0	0	0	7	0	0	0	0	2	4	0	0	47	21	10	0	11	0	0	0	0
357000	1294000	7454	0	0	0	0	28	0	0	5	0	0	4	16	0	0	0	0	1	0	0	0	45	13	17	0	15	0	0	0	0
365000	1294000	7455	0	4	0	0	19	0	0	10	0	0	0	14	0	0	0	0	2	16	0	0	25	17	13	0	10	0	0	0	0
373000	1294000	7456	0	1	0	0	19	0	0	5	0	0	0	31	0	0	0	0	1	0	0	0	29	7	37	0	6	0	0	0	0
381000	1294000	7457	0	0	0	0	17	0	0	4	0	0	0	23	0	0	0	0	0	0	0	0	21	2	35	0	14	0	0	0	0
389000	1294000	7458	0	0	0	0	11	0	0	1	0	0	0	25	0	0	0	0	0	14	0	0	27	5	31	0	12	0	0	0	0
397000	1294000	7459	0	0	0	0	23	0	0	1	0	0	0	17	0	0	0	0	0	18	0	0	38	4	18	0	19	0	0	0	0
405000	1294000	7460	0	0	0	0	24	0	0	7	0	0	0	6	0	0	0	0	0	24	0	0	36	9	13	0	11	0	0	0	0
413000	1294000	7461	0	0	0	0	16	0	0	2	0	0	0	0	0	0	0	0	0	14	0	0	35	42	3	0	4	0	0	0	0
421000	1294000	7462	0	0	0	0	8	0	0	0	0	0	0	0	0	0	0	0	0	58	0	0	15	44	5	0	2	0	0	0	0
429000	1294000	7463	0	0	0	0	13	0	0	0	0	0	0	0	0	0	0	0	0	42	0	0	4	24	4	0	3	0	0	0	0
437000	1294000	7464	0	0	0	0	32	0	0	0	0	0	0	24	0	0	0	0	0	4	0	0	10	12	25	0	1	0	0	0	0
445000	1294000	7465	0	0	0	0	29	0	0	5	0	0	0	20	0	0	0	0	0	0	0	0	13	3	41	0	7	0	0	0	0
453000	1294000	7466	0	1	0	0	45	0	0	16	0	0	0	15	0	0	0	0	0	2	0	0	7	3	17	0	4	0	0	0	0
461000	1294000	7467	0	0	0	0	49	0	0	16	0	0	0	10	0	0	0	0	0	2	0	0	13	7	20	0	3	0	0	0	0
469000	1294000	7468	0	1	0	0	26	0	0	10	0	0	0	2	0	0	0	0	0	0	0	0	35	4	40	0	18	0	0	0	0
477000	1294000	7469	0	2	1	0	50	0	0	4	1	0	0	5	0	0	0	0	0	0	0	0	46	2	22	0	9	0	0	0	0
485000	1294000	7470	0	3	0	0	33	0	0	5	0	0	0	7	0	0	0	0	0	2	0	0	16	20	24	0	4	0	0	0	0
493000	1294000	7471	0	1	0	0	22	0	0	4	0	0	0	12	0	0	0	0	0	4	0	0	22	15	22	0	12	0	0	0	0
501000	1294000	7472	1	0	0	0	7	0	0	0	0	0	0	4	0	0	0	0	1	0	0	0	1	1	21	0	12	0	0	0	0
509000	1294000	7473	0	0	0	0	1	0	0	1	0	0	0	6	0	0	0	0	0	0	0	0	3	1	2	0	0	0	0	0	0
517000	1294000	7474	0	2	0	0	3	0	0	0	0	0	0	10	0	0	0	0	0	0	0	0	5	4	3	0	1	0	0	0	0
525000	1294000	7475	0	0	0	0	2	0	0	2	0	0	0	1	0	0	0	0	0	2	0	0	0	0	1	0	0	0	0	0	0
-19000	1286000	7703	0	1	0	0	0	0	0	0	0	0	4	0	0	0	0	0	0	56	3	0	0	0	0	0	0	0	0	0	0
-11000	1286000	7704	0	0	0	0	0	0	0	0	0	0	0	0	0	0	0	0	0	92	2	0	0	0	0	0	0	0	0	0	0
-3000	1286000	7705	0	0	0	0	0	0	0	0	0	0	0	0	0	0	0	0	0	112	0	0	0	0	0	0	0	0	0	0	0
5000	1286000	7706	0	0	0	0	0	0	0	0	0	0	0	0	0	0	0	0	0	144	0	0	0	0	0	0	0	0	0	0	0
13000	1286000	7707	0	0	0	0	0	0	0	0	0	0	0	0	0	0	0	0	0	146	0	0	0	0	0	0	0	0	0	0	0
21000	1286000	7708	0	0	0	0	0	0	0	0	0	0	0	0	0	0	0	0	0	148	0	0	0	0	0	0	0	0	0	0	0
29000	1286000	7709	0	0	0	0	0	0	0	0	0	0	0	0	0	0	0	0	0	100	8	0	0	32	0	0	0	0	0	0	2
37000	1286000	7710	0	0	0	0	0	0	0	0	0	0	0	0	0	0	0	0	0	92	4	0	0	32	0	0	0	0	0	0	2
45000	1286000	7711	0	0	0	0	0	0	0	0	0	0	0	0	0	0	0	0	0	138	0	0	0	2	0	0	0	0	0	0	0
53000	1286000	7712	0	0	0	0	0	0	0	0	0	0	0	0	0	0	0	0	0	140	0	0	0	4	0	0	0	0	0	0	0
61000	1286000	7713	0	0	1	0	1	0	0	0	0	0	1	0	0	0	0	1	0	50	21	0	0	36	0	0	3	0	0	0	4
69000	1286000	7714	0	1	5	0	4	0	0	0	0	0	8	1	0	0	0	3	1	2	30	0	4	49	1	0	13	0	0	0	0
77000	1286000	7715	0	0	0	0	2	0	0	0	0	0	13	2	0	0	0	0	4	10	11	0	29	42	4	0	27	0	0	0	0
85000	1286000	7716	0	3	5	0	5	0	0	0	0	0	2	2	0	0	0	0	6	0	3	0	61	42	3	0	8	0	0	0	0
93000	1286000	7717	0	3	0	0	1	0	0	0	0	0	2	2	0	0	0	0	1	2	0	0	41	57	3	0	24	0	0	0	0
101000	1286000	7718	0	2	0	0	8	0	0	0	0	0	3	8	0	0	0	0	0	0	1	0	49	40	0	0	33	0	0	0	0
109000	1286000	7719	0	2	4	0	12	0	0	0	0	0	12	9	0	0	0	3	17	0	1	0	53	25	5	0	13	0	0	0	0
117000	1286000	7720	0	0	0	0	2	0	0	0	0	0	0	0	0	0	0	0	0	2	0	0	118	6	3	0	15	0	0	0	0
125000	1286000	7721	0	0	0	0	8	0	0	0	0	0	0	0	0	0	0	0	1	2	3	0	94	7	4	0	19	0	0	0	0
133000	1286000	7722	0	0	0	0	8	0	0	0	0	0	1	2	0	0	0	0	4	2	4	0	77	7	3	0	4	0	0	0	0
141000	1286000	7723	0	1	2	0	13	0	0	13	0	0	1	4	0	0	0	0	0	0	2	0	38	8	10	0	26	0	0	0	0
149000	1286000	7724	1	0	3	0	10	0	0	16	2	0	7	4	0	0	0	0	6	4	3	0	33	11	5	0	35	0	0	0	0
157000	1286000	7725	1	0	1	0	16	0	0	27	0	0	1	14	0	0	0	0	7	2	0	0	26	12	3	0	26	0	0	0	0
165000	1286000	7726	0	1	0	0	10	0	0	10	0	0	1	3	0	0	0	1	2	0	1	0	18	20	6	0	58	0	0	0	1
173000	1286000	7727	0	0	2	0	10	0	0	3	0	0	3	10	0	0	0	0	0	0	1	0	33	9	19	0	44	0	0	0	0
181000	1286000	7728	0	2	5	0	14	0	0	3	0	0	6	13	0	0	0	0	2	0	5	0	9	9	18	0	26	0	0	0	0
189000	1286000	7729	0	3	6	0	5	0	0	8	0	0	2	1	0	0	0	0	2	0	1	0	19	37	6	0	24	0	0	0	0
197000	1286000	7730	0	0	2	0	18	0	0	6	0	0	2	3	0	0	0	0	4	2	6	0	16	19	7	0	25	0	0	0	0
205000	1286000	7731	0	0	1	0	24	0	0	19	0	0	3	8	0	0	0	1	10	0	2	0	20	15	7	0	15	0	0	0	1
213000	1286000	7732	0	0	4	0	35	0	0	22	0	0	0	10	0	0	0	2	23	0	1	0	12	6	18	0	11	0	0	0	0
221000	1286000	7733	0	5	0	0	18	0	0	30	0	0	0	3	0	0	0	0	3	0	0	0	33	1	5	0	18	0	0	0	0
229000	1286000	7734	0	2	0	0	17	0	0	13	0	0	1	16	0	0	0	0	5	0	0	0	26	9	20	0	17	0	0	0	0
237000	1286000	7735	0	2	1	0	10	0	0	12	0	0	0	22	0	0	0	0	3	0	0	0	17	5	21	0	41	0	0	0	0
245000	1286000	7736	0	1	1	0	17	0	0	1	0	0	1	7	0	0	0	0	2	0	0	0	29	6	38	0	29	0	0	0	0
253000	1286000	7737	0	0	0	0	9	0	0	0	0	0	2	15	0	0	0	0	0	0	0	0	60	2	47	0	9	0	0	0	0
261000	1286000	7738	0	1	0	0	24	0	0	9	0	0	0	15	0	0	0	0	1	0	0	0	65	10	22	0	15	0	0	0	0
269000	1286000	7739	0	2	0	0	7	0	0	33	0	0	1	18	0	0	0	0	2	0	0	0	39	11	36	0	9	0	0	0	0
277000	1286000	7740	0	0	0	0	4	0	0	9	0	0	0	14	0	0	0	0	0	0	0	0	15	36	47	0	33	0	0	0	0
285000	1286000	7741	0	2	0	0	7	0	0	2	0	0	0	8	0	0	0	0	0	0	0	0	19	44	41	0	33	0	0	0	0
293000	1286000	7742	0	1	0	0	10	0	0	2	0	0	2	8	0	0	0	0	0	0	0	0	40	45	14	0	15	0	0	0	1
301000	1286000	7743	0	1	0	0	21	0	0	5	0	0	0	35	0	0	0	0	1	4	0	0	30	21	22	0	5	0	0	0	1
309000	1286000	7744	0	3	0	0	14	0	0	15	0	0	0	32	0	0	0	0	0	0	0	0	18	2	33	0	25	0	0	0	0
317000	1286000	7745	0	2	0	0	20	0	0	7	0	0	0	2	0	0	0	0	1	4	0	0	40	19	19	0	17	0	0	0	1
325000	1286000	7746	0	3	0	0	17	0	0	15	0	0	0	4	0	0	0	0	0	4	0	0	48	7	7	0	13	0	0	0	0
333000	1286000	7747	0	3	1	0	14	0	0	25	0	0	1	8	0	0	0	0	1	2	0	0	45	2	19	0	19	0	0	0	0
341000	1286000	7748	0	0	0	0	34	0	0	14	0	0	0	0	0	0	0	0	0	10	0	0	34	2	19	0	5	0	0	0	0
349000	1286000	7749	0	3	0	0	12	0	0	1	0	0	0	2	0	0	0	0	1	10	0	0	40	30	15	0	14	0	0	0	0
357000	1286000	7750	0	2	0	0	13	0	0	0	0	0	0	6	0	0	0	0	0	2	0	0	56	12	28	0	21	0	0	0	0
365000	1286000	7751	0	0	0	0	10	0	0	0	0	0	0	6	0	0	0	0	0	10	0	0	35	36	20	0	27	0	0	0	0
373000	1286000	7752	0	0	0	0	10	0	0	0	0	0	0	2	0	0	0	0	0	4	0	0	73	12	17	0	20	0	0	0	0
381000	1286000	7753	0	0	0	0	4	0	0	1	0	0	0	11	0	0	0	0	0	18	0	0	28	5	37	0	14	0	0	0	0
389000	1286000	7754	0	0	0	0	22	0	0	0	0	0	0	9	0	0	0	0	0	6	0	0	34	13	37	0	14	0	0	0	1
397000	1286000	7755	0	0	0	0	12	0	0	0	0	0	0	14	0	0	0	0	0	6	0	0	42	16	30	0	22	0	0	0	0
405000	1286000	7756	0	1	0	0	24	0	0	0	0	0	0	11	0	0	0	0	0	2	0	0	64	16	14	0	14	0	0	0	0
413000	1286000	7757	0	0	0	0	33	0	0	0	0	0	0	0	0	0	0	0	0	2	0	0	41	19	28	0	25	0	0	0	0
421000	1286000	7758	0	0	0	0	24	0	0	0	0	0	0	0	0	0	0	0	0	22	0	0	11	50	11	0	10	0	0	0	0
429000	1286000	7759	0	0	0	0	22	0	0	1	0	0	0	6	0	0	0	0	0	2	0	0	32	7	17	0	5	0	0	0	0
437000	1286000	7760	0	0	0	0	26	0	0	3	0	0	0	2	0	0	0	0	0	4	0	0	32	35	26	0	2	0	0	0	0
445000	1286000	7761	0	0	0	0	31	0	0	6	0	0	0	24	0	0	0	0	0	2	0	0	15	4	25	0	7	0	0	0	0
453000	1286000	7762	0	0	0	0	44	0	0	22	0	0	0	13	0	0	0	0	0	0	0	0	26	6	26	0	5	0	0	0	0
461000	1286000	7763	0	0	0	0	44	0	0	22	0	0	0	4	0	0	0	0	0	2	0	0	21	14	34	0	5	0	0	0	0
469000	1286000	7764	0	0	0	0	32	0	0	25	0	0	0	6	0	0	0	0	2	0	0	0	27	7	36	0	5	0	0	0	0
477000	1286000	7765	0	0	0	0	38	0	0	11	0	0	0	1	0	0	0	0	0	0	0	0	36	7	33	0	8	0	0	0	0
485000	1286000	7766	0	0	0	0	35	0	0	8	0	0	0	9	0	0	0	0	0	0	0	0	35	11	31	0	17	0	0	0	0
493000	1286000	7767	0	0	0	0	51	0	0	25	0	0	0	4	0	0	0	0	1	0	0	0	15	10	31	0	3	0	0	0	0
501000	1286000	7768	0	2	0	0	36	0	0	32	0	0	0	11	0	0	0	0	1	2	0	0	3	7	36	0	22	0	0	0	0
509000	1286000	7769	0	1	0	0	12	0	0	11	0	0	0	5	0	0	0	0	2	0	0	0	1	10	7	0	3	0	0	0	0
517000	1286000	7770	0	0	0	0	5	0	0	2	0	0	0	0	0	0	0	0	0	0	0	0	1	2	6	0	2	0	0	0	0
525000	1286000	7771	0	0	0	0	8	0	0	3	0	0	0	8	0	0	0	0	0	0	0	0	2	5	8	0	4	0	0	0	0
533000	1286000	7772	0	0	0	0	0	0	0	0	0	0	0	0	0	0	0	0	0	0	0	0	1	0	1	0	0	0	0	0	0
-19000	1278000	7999	0	1	0	0	0	0	0	0	0	0	9	0	0	0	0	0	0	90	4	0	0	0	0	0	0	0	0	0	0
-11000	1278000	8000	0	0	0	0	0	0	0	0	0	0	0	0	0	0	0	0	0	130	0	0	0	0	0	0	0	0	0	0	0
-3000	1278000	8001	0	0	0	0	0	0	0	0	0	0	0	0	0	0	0	0	0	132	2	0	0	0	0	0	0	0	0	0	0
5000	1278000	8002	0	0	0	0	0	0	0	0	0	0	0	0	0	0	0	0	0	142	0	0	0	0	0	0	0	0	0	0	0
13000	1278000	8003	0	0	0	0	0	0	0	0	0	0	0	0	0	0	0	0	0	152	0	0	0	0	0	0	0	0	0	0	0
21000	1278000	8004	0	0	0	0	0	0	0	0	0	0	0	0	0	0	0	0	0	136	3	0	0	8	0	0	0	0	0	0	1
29000	1278000	8005	0	0	0	0	0	0	0	0	0	0	0	0	0	0	0	0	0	126	1	0	0	21	0	0	0	0	0	0	0
37000	1278000	8006	0	0	0	0	0	0	0	0	0	0	1	0	0	0	0	0	0	136	0	0	0	9	0	0	0	0	0	0	0
45000	1278000	8007	0	0	0	0	0	0	0	0	0	0	0	0	0	0	0	0	0	140	0	0	0	8	0	0	0	0	0	0	0
53000	1278000	8008	0	0	0	0	0	0	0	0	0	0	1	0	0	0	0	0	0	136	1	0	0	2	0	0	0	0	0	0	0
61000	1278000	8009	0	0	2	0	1	0	0	0	0	0	2	0	0	0	0	0	0	28	30	0	0	54	0	0	0	0	0	0	1
69000	1278000	8010	0	3	9	0	5	0	0	0	0	0	15	0	0	0	0	2	4	0	23	0	1	42	1	0	25	0	0	0	0
77000	1278000	8011	0	1	1	0	1	0	0	0	0	0	9	0	0	0	0	0	1	2	9	0	44	37	4	0	35	0	0	0	0
85000	1278000	8012	0	1	2	0	3	0	0	0	0	0	12	0	0	0	0	0	4	0	1	0	38	44	2	0	25	0	0	0	0
93000	1278000	8013	0	1	1	0	11	0	0	0	0	0	2	0	0	0	0	1	1	2	3	0	54	41	4	0	12	0	0	0	1
101000	1278000	8014	0	0	0	0	22	0	0	0	0	0	3	4	0	0	0	3	4	0	5	0	30	50	2	0	15	0	0	0	0
109000	1278000	8015	0	0	0	0	0	0	0	0	0	0	2	1	0	0	0	0	2	0	0	0	87	16	13	0	23	0	0	0	0
117000	1278000	8016	0	1	0	0	5	0	0	0	0	0	0	0	0	0	0	0	0	2	0	0	88	14	6	0	19	0	0	0	1
125000	1278000	8017	0	0	0	0	5	0	0	0	0	0	0	0	0	0	0	0	0	2	0	0	99	3	1	0	10	0	0	0	0
133000	1278000	8018	0	1	0	0	2	0	0	0	0	0	4	0	0	0	0	0	0	4	6	0	48	16	1	0	3	0	0	0	1
141000	1278000	8019	0	2	3	0	9	0	0	0	0	0	3	1	0	0	0	1	4	0	10	0	72	15	1	0	9	0	0	0	0
149000	1278000	8020	2	1	3	0	7	0	0	2	0	0	0	1	0	0	0	0	4	2	4	0	36	24	0	0	24	0	0	0	0
157000	1278000	8021	0	9	3	0	7	0	0	9	0	0	10	6	0	0	0	1	9	4	4	0	12	20	2	0	20	0	0	0	0
165000	1278000	8022	0	1	1	0	17	0	0	19	0	0	3	2	0	0	0	1	2	0	1	0	27	24	7	0	38	0	0	0	1
173000	1278000	8023	0	0	1	0	3	0	0	21	0	0	6	9	0	0	0	0	1	4	0	0	24	19	9	0	43	0	0	0	0
181000	1278000	8024	0	1	0	0	4	0	0	28	0	0	0	0	0	0	0	0	3	4	2	0	44	23	0	0	25	0	0	0	0
189000	1278000	8025	0	1	0	0	1	0	0	3	0	0	1	1	0	0	0	0	0	2	1	0	76	10	6	0	16	0	0	0	0
197000	1278000	8026	0	0	3	0	8	0	0	4	0	0	2	6	0	0	0	1	2	0	1	0	17	24	9	0	19	0	0	0	0
205000	1278000	8027	0	0	3	0	17	0	0	8	0	0	0	7	0	0	0	1	8	0	1	0	13	21	17	0	18	0	0	0	0
213000	1278000	8028	0	6	0	0	16	0	0	20	0	0	0	9	0	0	0	0	1	0	0	0	22	16	23	0	23	0	0	0	0
221000	1278000	8029	0	2	0	0	23	0	0	30	0	0	2	5	0	0	0	1	1	0	0	0	22	12	14	0	10	0	0	0	0
229000	1278000	8030	0	0	0	0	29	0	0	7	0	0	0	5	0	0	0	0	4	6	1	0	38	13	15	0	16	0	0	0	0
237000	1278000	8031	0	0	0	0	24	0	0	11	0	0	0	8	0	0	0	0	2	0	0	0	54	3	10	0	24	0	0	0	0
245000	1278000	8032	0	0	0	0	8	0	0	2	0	0	0	6	0	0	0	0	1	0	0	0	28	7	49	0	29	0	0	0	0
253000	1278000	8033	0	4	0	0	31	0	0	15	0	0	2	15	0	0	0	0	0	0	0	0	10	12	36	0	21	0	0	0	0
261000	1278000	8034	0	1	0	0	24	0	0	10	0	0	0	9	0	0	0	0	5	0	0	0	21	6	21	0	35	0	0	0	0
269000	1278000	8035	0	0	0	0	12	0	0	7	0	0	0	10	0	0	0	0	0	4	0	0	47	12	21	0	7	0	0	0	0
277000	1278000	8036	0	0	0	0	15	0	0	9	0	0	0	7	0	0	0	0	0	0	0	0	54	22	24	0	17	0	0	0	0
285000	1278000	8037	0	2	0	0	11	0	0	1	0	0	0	5	0	0	0	0	2	2	0	0	77	28	22	0	16	0	0	0	0
293000	1278000	8038	0	0	0	0	20	0	0	7	0	0	0	7	0	0	0	0	2	2	0	0	58	22	16	0	16	0	0	0	0
301000	1278000	8039	0	0	0	0	22	0	0	9	0	0	0	18	0	0	0	0	3	0	0	0	45	13	22	0	24	0	0	0	0
309000	1278000	8040	0	3	0	0	8	0	0	4	0	0	1	7	0	0	0	0	1	14	0	0	13	12	28	0	31	0	0	0	0
317000	1278000	8041	0	3	0	0	20	0	0	10	0	0	0	12	0	0	0	0	0	0	0	0	21	45	14	0	19	0	0	0	0
325000	1278000	8042	0	0	0	0	29	0	0	9	0	0	0	12	0	0	0	0	1	0	0	0	42	12	31	0	24	0	0	0	0
333000	1278000	8043	0	0	0	0	29	0	0	8	0	0	0	13	0	0	0	0	0	2	0	0	25	4	44	0	23	0	0	0	0
341000	1278000	8044	0	0	0	0	21	0	0	5	0	0	0	3	0	0	0	0	2	0	0	0	45	1	25	0	38	0	0	0	0
349000	1278000	8045	0	1	0	0	24	0	0	4	0	0	0	11	0	0	0	0	0	0	0	0	33	5	33	0	7	0	0	0	0
357000	1278000	8046	0	0	0	0	19	0	0	1	0	0	0	23	0	0	0	0	0	8	0	0	20	4	37	0	16	0	0	0	0
365000	1278000	8047	0	0	0	0	6	0	0	1	0	0	0	8	0	0	0	0	0	4	0	0	61	9	18	0	17	0	0	0	0
373000	1278000	8048	0	1	0	0	12	0	0	1	0	0	0	8	0	0	0	0	0	2	0	0	56	11	41	0	14	0	0	0	0
381000	1278000	8049	0	0	0	0	6	0	0	0	0	0	0	5	0	0	0	0	0	4	0	0	64	11	22	0	26	0	0	0	0
389000	1278000	8050	0	0	0	0	10	0	0	2	0	0	0	7	0	0	0	0	0	0	0	0	38	14	55	0	18	0	0	0	0
397000	1278000	8051	0	0	0	0	14	0	0	0	0	0	0	5	0	0	0	0	0	14	0	0	34	21	33	0	21	0	0	0	0
405000	1278000	8052	0	0	0	0	23	0	0	0	0	0	0	3	0	0	0	0	0	2	0	0	28	39	32	0	17	0	0	0	0
413000	1278000	8053	0	0	0	0	23	0	0	1	0	0	0	9	0	0	0	0	0	4	0	0	29	21	27	0	18	0	0	0	0
421000	1278000	8054	0	0	0	0	26	0	0	0	0	0	0	21	0	0	0	0	0	8	0	0	23	25	16	0	15	0	0	0	0
429000	1278000	8055	0	0	0	0	14	0	0	3	0	0	0	15	0	0	0	0	1	18	0	0	18	8	42	0	13	0	0	0	0
437000	1278000	8056	0	0	0	0	13	0	0	10	0	0	0	12	0	0	0	0	0	0	0	0	66	9	21	0	3	0	0	0	0
445000	1278000	8057	0	0	0	0	42	0	0	10	0	0	0	17	0	0	0	0	0	0	0	0	10	12	36	0	9	0	0	0	0
453000	1278000	8058	0	0	0	0	32	0	0	8	0	0	0	41	0	0	0	0	0	0	0	0	10	0	54	0	1	0	0	0	0
461000	1278000	8059	0	0	0	0	42	0	0	14	0	0	0	21	0	0	0	0	0	0	0	0	7	6	44	0	2	0	0	0	0
469000	1278000	8060	0	1	0	0	39	0	0	17	0	0	0	10	0	0	0	0	0	0	0	0	7	8	45	0	13	0	0	0	0
477000	1278000	8061	0	2	0	0	28	0	0	16	0	0	0	44	0	0	0	0	3	0	0	0	11	4	32	0	6	0	0	0	0
485000	1278000	8062	0	1	0	0	18	0	0	12	0	0	0	57	0	0	0	0	10	0	0	0	4	5	30	0	7	0	0	0	0
493000	1278000	8063	0	2	0	0	30	0	0	4	0	0	0	47	0	0	0	0	0	0	0	0	3	16	34	0	4	0	0	0	0
501000	1278000	8064	0	3	1	0	37	0	0	30	0	0	0	21	0	0	0	0	1	0	0	0	5	5	15	0	4	0	0	0	0
509000	1278000	8065	0	1	0	0	4	0	0	13	0	0	0	3	0	0	0	0	0	4	0	0	3	2	4	0	0	0	0	0	0
-19000	1270000	8295	0	2	1	0	0	0	0	0	0	0	6	0	1	0	0	0	0	104	6	0	0	10	0	0	0	0	0	0	0
-11000	1270000	8296	0	2	0	0	0	0	0	0	0	0	4	0	0	0	0	0	0	120	2	0	0	4	0	0	0	0	0	0	0
-3000	1270000	8297	0	2	0	0	0	0	0	0	0	0	0	0	0	0	0	0	0	138	2	0	0	0	0	0	0	0	0	0	0
5000	1270000	8298	0	4	0	0	0	0	0	0	0	0	4	0	0	0	0	0	0	142	3	0	0	1	0	0	0	0	0	0	0
13000	1270000	8299	0	4	0	0	0	0	0	0	0	0	3	0	0	0	0	0	0	140	0	0	0	3	0	0	0	0	0	0	0
21000	1270000	8300	0	1	0	0	1	0	0	0	0	0	4	0	0	0	0	1	0	82	7	0	0	50	0	0	0	0	0	0	0
29000	1270000	8301	0	3	1	0	1	0	0	0	0	0	9	0	0	0	0	0	0	40	8	0	0	76	0	0	0	0	0	0	0
37000	1270000	8302	0	3	2	0	0	0	0	0	0	0	11	0	0	0	0	2	0	80	10	0	0	30	0	0	0	0	0	0	0
45000	1270000	8303	0	2	0	0	0	0	0	0	0	0	2	0	0	0	0	0	0	126	6	0	0	2	0	0	0	0	0	0	0
53000	1270000	8304	0	1	0	0	0	0	0	0	0	0	0	0	0	0	0	0	0	130	8	0	0	4	0	0	0	0	0	0	1
61000	1270000	8305	0	0	5	0	1	0	0	0	0	0	6	0	0	0	0	1	0	52	37	0	0	20	2	0	2	0	0	0	0
69000	1270000	8306	0	3	12	0	1	0	0	0	0	0	17	2	0	0	0	2	6	4	29	0	11	30	5	0	14	0	0	0	0
77000	1270000	8307	0	0	0	0	0	0	0	0	0	0	6	7	0	0	0	4	0	0	5	0	56	14	7	0	46	0	0	0	1
85000	1270000	8308	0	2	1	0	2	0	0	0	0	0	10	0	0	0	0	0	1	0	6	0	30	39	6	0	27	0	0	0	0
93000	1270000	8309	0	1	0	0	3	0	0	0	0	0	2	5	0	0	0	0	1	2	6	0	22	27	10	0	39	0	0	0	0
101000	1270000	8310	0	0	3	0	7	0	0	0	0	0	3	7	0	0	0	0	5	0	5	0	23	58	9	0	21	0	0	0	1
109000	1270000	8311	0	1	0	0	0	0	0	0	0	0	2	3	0	0	0	0	2	0	2	0	87	19	10	0	26	0	0	0	0
117000	1270000	8312	0	4	0	0	5	0	0	0	0	0	1	0	0	0	0	1	0	0	8	0	77	20	5	0	17	0	0	0	0
125000	1270000	8313	0	2	1	0	3	0	0	0	0	0	4	0	0	0	0	0	7	0	7	0	74	21	1	0	4	0	0	0	0
133000	1270000	8314	0	0	3	0	1	0	0	0	0	0	4	0	0	0	0	0	4	0	20	0	78	29	5	0	2	0	0	0	0
141000	1270000	8315	0	1	0	0	3	0	0	1	0	0	1	0	0	0	0	0	0	0	8	0	66	17	3	0	8	0	0	0	0
149000	1270000	8316	0	0	1	0	5	0	0	1	0	0	4	0	0	0	0	0	5	0	9	0	58	5	0	0	6	0	0	0	0
157000	1270000	8317	0	4	2	0	3	0	0	2	0	0	3	2	0	0	0	0	1	2	4	0	49	12	0	0	14	0	0	0	0
165000	1270000	8318	0	0	5	0	9	0	0	7	0	0	3	2	0	0	0	0	3	0	6	0	32	27	9	0	35	0	0	0	0
173000	1270000	8319	0	0	0	0	7	0	0	7	0	0	3	2	0	0	0	1	4	12	2	0	4	5	1	0	30	0	0	0	0
181000	1270000	8320	0	1	0	0	0	0	0	5	0	0	2	0	0	0	0	0	0	2	5	0	1	3	0	0	19	0	0	0	0
189000	1270000	8321	0	1	2	0	6	0	0	5	0	0	2	2	0	0	0	0	1	4	6	0	42	9	1	0	19	0	0	0	0
197000	1270000	8322	0	0	1	0	5	0	0	9	0	0	2	4	0	0	0	0	0	0	1	0	15	23	7	0	31	0	0	0	0
205000	1270000	8323	0	0	0	0	5	0	0	8	0	0	0	5	0	0	0	0	1	2	0	0	2	10	9	0	36	0	0	0	0
213000	1270000	8324	0	5	1	0	4	0	0	22	0	0	4	5	0	0	0	0	2	0	1	0	18	10	40	0	34	0	0	0	0
221000	1270000	8325	0	2	1	0	29	0	0	10	0	0	0	7	0	0	0	1	10	0	3	0	24	6	9	0	4	0	0	0	0
229000	1270000	8326	0	2	0	0	36	0	0	6	0	0	0	3	0	0	0	0	2	4	0	0	33	16	6	0	12	0	0	0	0
237000	1270000	8327	0	0	0	0	27	0	0	6	0	0	0	7	0	0	0	0	6	6	1	0	25	9	16	0	19	0	0	0	0
245000	1270000	8328	0	0	0	0	27	0	0	3	0	0	0	9	0	0	0	0	3	0	0	0	48	4	24	0	22	0	0	0	0
253000	1270000	8329	1	0	0	0	13	0	0	5	0	0	0	11	0	0	0	0	2	0	0	0	19	10	49	0	30	0	0	0	0
261000	1270000	8330	0	2	1	0	11	0	0	4	0	0	0	4	0	0	0	0	6	0	0	0	9	26	31	0	56	0	0	0	0
269000	1270000	8331	0	0	0	0	13	0	0	3	0	0	0	13	0	0	0	0	4	0	0	0	22	6	48	0	25	0	0	0	0
277000	1270000	8332	0	2	0	0	24	0	0	12	0	0	0	13	0	0	0	0	5	0	0	0	25	6	37	0	8	0	0	0	0
285000	1270000	8333	0	1	0	0	29	0	0	6	0	0	0	12	0	0	0	0	3	0	0	0	36	10	29	0	28	0	0	0	0
293000	1270000	8334	0	4	0	0	20	0	0	10	0	0	0	5	0	0	0	0	0	0	0	0	50	12	12	0	25	0	0	0	0
301000	1270000	8335	0	3	0	0	9	0	0	9	0	0	0	6	0	0	0	0	0	0	0	0	64	8	17	0	20	0	0	0	0
309000	1270000	8336	0	1	0	0	11	0	0	3	0	0	0	10	0	0	0	0	0	0	0	0	39	31	27	0	26	0	0	0	0
317000	1270000	8337	0	1	0	0	24	0	0	2	0	0	0	14	0	0	0	0	1	0	0	0	23	42	14	0	21	0	0	0	0
325000	1270000	8338	0	3	0	0	8	0	0	7	0	0	0	4	0	0	0	0	0	6	0	0	39	19	22	0	44	0	0	0	0
333000	1270000	8339	0	2	0	0	29	0	0	11	0	0	0	11	0	0	0	0	0	0	0	0	15	4	42	0	35	0	0	1	0
341000	1270000	8340	0	0	0	0	22	0	0	11	0	0	0	4	0	0	0	0	1	0	0	0	28	7	31	0	40	0	0	0	0
349000	1270000	8341	0	2	0	0	50	0	0	9	0	0	0	6	0	0	0	0	4	0	0	0	30	8	24	0	17	0	0	0	0
357000	1270000	8342	0	4	0	0	27	0	0	11	0	0	0	4	0	0	0	0	1	0	0	0	46	2	43	0	26	0	0	0	0
365000	1270000	8343	0	0	0	0	8	0	0	3	0	0	0	5	0	0	0	0	0	0	0	0	67	3	35	0	21	0	0	0	0
373000	1270000	8344	0	2	0	0	6	0	0	3	0	0	0	6	0	0	0	0	0	4	0	0	68	19	16	0	14	0	0	0	0
381000	1270000	8345	0	0	0	0	8	0	0	3	0	0	0	7	0	0	0	0	0	8	0	0	80	25	12	0	3	0	0	0	0
389000	1270000	8346	0	0	0	0	19	0	0	3	0	0	0	2	0	0	0	0	0	16	0	0	54	17	29	0	14	0	0	0	0
397000	1270000	8347	0	0	0	0	9	0	0	3	0	0	0	2	0	0	0	0	0	22	0	0	74	16	22	0	26	0	0	0	0
405000	1270000	8348	0	0	0	0	6	0	0	0	0	0	0	0	0	0	0	0	0	6	0	0	46	27	40	0	17	0	0	0	0
413000	1270000	8349	0	0	0	0	25	0	0	0	0	0	0	37	0	0	0	0	0	12	0	0	15	17	23	0	5	0	0	0	0
421000	1270000	8350	0	2	0	0	38	0	0	0	0	0	0	38	0	0	0	0	1	16	0	0	3	2	31	0	3	0	0	0	0
429000	1270000	8351	0	0	0	0	23	0	0	2	0	0	0	23	0	0	0	0	2	6	0	0	17	7	60	0	6	0	0	0	0
437000	1270000	8352	0	0	0	0	26	0	0	4	2	0	0	33	0	0	0	0	0	0	0	0	22	12	28	0	5	0	0	0	0
445000	1270000	8353	0	1	0	0	31	0	0	17	0	0	0	40	0	0	0	0	0	0	0	0	11	9	23	0	8	0	0	0	0
453000	1270000	8354	0	0	0	0	20	0	0	6	0	0	0	74	0	0	0	0	2	2	0	0	0	1	37	0	2	0	0	0	0
461000	1270000	8355	0	3	0	0	29	0	0	7	0	0	0	55	0	0	0	0	0	0	0	0	2	8	43	0	1	0	0	0	0
469000	1270000	8356	0	0	0	0	29	0	0	20	0	0	0	42	0	0	0	0	0	0	0	0	2	9	33	0	5	0	0	0	0
477000	1270000	8357	0	0	0	0	21	0	0	24	0	0	0	37	0	0	0	0	1	0	0	0	2	2	17	0	0	0	0	0	0
485000	1270000	8358	0	2	0	0	10	0	0	5	0	0	0	46	0	0	0	0	0	0	0	0	2	2	17	0	0	0	0	0	0
493000	1270000	8359	0	1	0	0	6	0	0	0	0	0	0	11	0	0	0	0	0	0	0	0	0	4	18	0	2	0	0	0	0
501000	1270000	8360	0	0	0	0	4	0	0	0	0	0	0	0	0	0	0	0	0	0	0	0	0	0	0	0	0	0	0	0	0
-27000	1262000	8590	0	0	0	0	0	0	0	0	0	0	4	0	0	0	0	0	0	4	6	0	0	0	0	0	0	0	0	0	0
-19000	1262000	8591	0	0	0	0	0	0	0	0	0	0	0	0	0	0	0	0	0	154	0	0	0	0	0	0	0	0	0	0	0
-11000	1262000	8592	0	0	0	0	0	0	0	0	0	0	0	0	0	0	0	0	0	160	2	0	0	0	0	0	0	0	0	0	0
-3000	1262000	8593	0	0	0	0	0	0	0	0	0	0	0	0	0	0	0	0	0	158	0	0	0	0	0	0	0	0	0	0	0
5000	1262000	8594	0	0	0	0	0	0	0	0	0	0	0	0	0	0	0	0	0	142	0	0	0	0	0	0	0	0	0	0	0
13000	1262000	8595	0	0	0	0	0	0	0	0	0	0	0	0	0	0	0	0	0	124	0	0	0	0	0	0	0	0	0	0	0
21000	1262000	8596	0	0	0	0	0	0	0	0	0	0	0	0	0	0	0	0	0	2	0	0	0	0	0	0	0	0	0	0	0
29000	1262000	8597	0	1	0	0	0	0	0	0	0	0	0	0	0	0	0	0	0	104	13	0	0	20	0	0	0	0	0	0	0
37000	1262000	8598	0	0	0	0	0	0	0	0	0	0	0	0	0	0	0	0	0	134	2	0	0	4	0	0	0	0	0	0	0
45000	1262000	8599	0	0	0	0	0	0	0	0	0	0	0	0	0	0	0	0	0	146	0	0	0	0	0	0	0	0	0	0	0
53000	1262000	8600	0	0	1	0	1	0	0	0	0	0	0	0	0	0	0	1	0	94	10	0	0	19	0	0	0	0	0	0	0
61000	1262000	8601	0	3	9	0	2	0	0	0	0	0	14	2	0	0	0	1	6	2	40	0	7	26	2	0	11	0	0	0	1
69000	1262000	8602	0	1	3	0	2	0	0	0	0	0	11	0	0	0	0	1	6	6	27	0	7	41	6	0	11	0	0	0	0
77000	1262000	8603	1	2	5	0	9	0	0	0	0	0	2	3	0	0	0	3	9	0	38	0	21	35	7	0	9	0	0	0	0
85000	1262000	8604	0	0	1	0	2	0	0	0	0	0	4	2	0	0	0	0	2	0	6	0	53	17	9	0	36	0	0	0	0
93000	1262000	8605	0	0	1	0	10	0	0	0	0	0	4	1	0	0	0	3	3	4	5	0	76	25	6	0	8	0	0	0	0
101000	1262000	8606	0	4	2	0	8	0	0	0	0	0	3	6	0	0	0	0	5	0	9	0	60	38	11	0	14	0	0	0	0
109000	1262000	8607	0	2	0	0	1	0	0	0	0	0	1	0	0	0	0	3	0	0	4	0	78	53	2	0	8	0	0	0	0
117000	1262000	8608	0	0	1	0	9	0	0	0	0	0	1	3	0	0	0	0	0	0	5	0	73	27	4	0	11	0	0	0	2
125000	1262000	8609	0	3	6	0	10	0	0	0	0	0	14	1	0	0	0	1	25	0	16	0	22	13	6	0	11	0	0	0	0
133000	1262000	8610	0	3	2	0	6	0	0	7	0	0	5	7	0	0	0	0	5	0	14	0	57	12	8	0	16	0	0	0	0
141000	1262000	8611	0	1	0	0	7	0	0	0	0	0	2	0	0	0	0	2	4	0	17	0	93	7	0	0	5	0	0	0	0
149000	1262000	8612	0	0	0	0	1	0	0	0	0	0	0	0	0	0	0	0	0	0	8	0	45	10	0	0	2	0	0	0	0
157000	1262000	8613	0	0	0	0	4	0	0	0	0	0	1	1	0	0	0	1	1	0	5	0	90	9	3	0	5	0	0	0	0
165000	1262000	8614	0	0	0	0	3	0	0	2	0	0	0	0	0	0	0	0	0	4	1	0	94	13	0	0	13	0	0	0	0
173000	1262000	8615	0	0	0	0	0	0	0	4	0	0	0	0	0	0	0	0	0	0	2	0	2	0	0	0	2	0	0	0	0
181000	1262000	8616	0	0	0	0	2	0	0	4	0	0	1	0	0	0	0	0	0	2	2	0	28	1	0	0	12	0	0	0	0
189000	1262000	8617	0	0	1	0	1	0	0	3	0	0	2	1	0	0	0	0	0	10	3	0	33	8	7	0	16	0	0	0	1
197000	1262000	8618	0	0	0	0	4	0	0	7	0	0	0	3	0	0	0	0	0	6	0	0	13	22	3	0	71	0	0	0	1
205000	1262000	8619	0	2	8	0	7	0	0	24	0	0	1	13	0	0	0	0	2	2	2	0	7	7	21	0	38	0	0	0	0
213000	1262000	8620	0	5	1	0	15	0	0	22	0	0	4	3	0	0	0	0	6	0	1	0	19	11	25	0	42	0	0	0	0
221000	1262000	8621	0	0	6	0	27	0	0	1	0	0	0	7	0	0	0	0	21	0	4	0	25	5	15	0	7	0	0	0	0
229000	1262000	8622	0	1	0	0	36	0	0	2	0	0	0	4	0	0	0	1	6	2	3	0	29	15	6	0	13	0	0	0	0
237000	1262000	8623	0	2	0	0	36	0	0	0	0	0	0	14	0	0	0	0	3	2	0	0	28	20	16	0	11	0	0	0	0
245000	1262000	8624	0	1	0	0	40	0	0	2	0	0	4	16	0	0	0	0	3	0	1	0	32	9	18	0	16	0	0	0	0
253000	1262000	8625	0	1	0	0	10	0	0	6	0	0	1	11	0	0	0	0	3	0	0	0	15	14	50	0	27	0	0	0	0
261000	1262000	8626	0	0	0	0	21	0	0	2	0	0	0	13	0	0	0	0	1	0	0	0	35	13	39	0	28	0	0	0	0
269000	1262000	8627	0	0	0	0	26	0	0	9	0	0	0	5	0	0	0	0	1	0	0	0	29	6	54	0	16	0	0	0	0
277000	1262000	8628	0	2	0	0	26	0	0	13	0	0	1	3	0	0	0	0	4	0	0	0	14	3	53	0	13	0	0	0	0
285000	1262000	8629	0	2	1	0	42	0	0	9	0	0	0	25	0	0	0	0	9	8	0	0	36	1	27	0	6	0	0	0	0
293000	1262000	8630	0	5	1	0	37	0	0	22	0	0	2	30	0	0	0	0	8	2	0	0	29	4	7	0	7	0	0	0	0
301000	1262000	8631	0	3	0	0	17	0	0	30	0	0	0	28	0	0	0	0	3	0	0	0	44	3	13	0	8	0	0	0	1
309000	1262000	8632	1	3	2	0	29	0	0	13	0	0	0	18	0	0	0	0	9	0	0	0	26	16	19	0	10	0	0	0	0
317000	1262000	8633	3	3	1	0	30	0	0	9	0	0	0	23	0	0	0	0	4	0	0	0	9	22	16	0	26	0	0	0	0
325000	1262000	8634	0	0	0	0	35	0	0	14	0	0	0	4	0	0	0	0	4	0	0	0	31	29	17	0	8	0	0	0	0
333000	1262000	8635	0	0	3	0	46	0	0	14	0	0	0	1	0	0	0	0	4	12	0	0	20	3	34	0	9	0	0	0	0
341000	1262000	8636	0	0	0	0	33	0	0	10	0	0	0	2	0	0	0	0	0	28	0	0	18	3	37	0	13	0	0	0	0
349000	1262000	8637	0	0	0	0	12	0	0	3	0	0	0	2	0	0	0	0	0	26	0	0	22	3	40	0	14	0	0	0	0
357000	1262000	8638	0	0	0	0	11	0	0	5	0	0	0	0	0	0	0	0	0	0	0	0	69	3	44	0	12	0	0	0	0
365000	1262000	8639	0	0	0	0	11	0	0	0	0	0	0	10	0	0	0	0	0	2	0	0	13	0	48	0	50	0	0	0	0
373000	1262000	8640	0	2	0	0	7	0	0	3	0	0	0	21	0	0	0	0	0	2	0	0	24	4	44	0	23	0	0	0	0
381000	1262000	8641	0	1	0	0	12	0	0	5	0	0	0	10	0	0	0	0	0	2	0	0	31	15	40	0	22	0	0	0	0
389000	1262000	8642	0	0	0	0	37	0	0	6	0	0	0	14	0	0	0	0	0	4	0	0	47	18	17	0	3	0	0	0	0
397000	1262000	8643	0	2	0	0	28	0	0	3	0	0	0	3	0	0	0	0	0	2	0	0	69	17	8	0	4	0	0	0	0
405000	1262000	8644	0	0	0	0	28	0	0	2	0	0	0	4	0	0	0	0	2	0	0	0	51	16	15	0	20	0	0	0	0
413000	1262000	8645	0	0	0	0	43	0	0	5	0	0	0	2	0	0	0	0	2	0	0	0	42	11	18	0	3	0	0	0	0
421000	1262000	8646	0	0	0	0	22	0	0	4	0	0	0	60	0	0	0	0	2	0	0	0	1	1	30	0	6	0	0	0	0
429000	1262000	8647	0	2	0	0	7	0	0	1	0	0	0	35	0	0	0	0	0	0	0	0	0	2	7	0	0	0	0	0	0
437000	1262000	8648	0	0	0	0	7	0	0	7	0	0	0	28	0	0	0	0	3	0	0	0	1	7	11	0	0	0	0	0	0
445000	1262000	8649	0	0	0	0	43	0	0	8	1	0	0	46	0	0	0	0	5	4	0	0	1	5	29	0	0	0	0	0	0
453000	1262000	8650	0	2	0	0	44	0	0	8	0	0	0	31	0	0	0	0	0	0	0	0	0	3	18	0	0	0	0	0	0
461000	1262000	8651	0	0	0	0	7	0	0	7	0	0	0	8	0	0	0	0	0	0	0	0	2	0	8	0	0	0	0	0	0
469000	1262000	8652	0	0	0	0	3	0	0	0	0	0	0	0	0	0	0	0	0	0	0	0	0	2	1	0	0	0	0	0	0
-27000	1254000	8886	0	1	0	0	0	0	0	0	0	0	2	0	0	0	0	0	0	10	1	0	0	0	0	0	0	0	0	0	0
-19000	1254000	8887	0	1	1	0	0	0	0	0	0	0	1	0	0	0	0	0	0	140	3	0	0	0	0	0	0	0	0	0	0
-11000	1254000	8888	0	0	0	0	0	0	0	0	0	0	0	0	0	0	0	0	0	148	0	0	0	0	0	0	0	0	0	0	0
-3000	1254000	8889	0	0	0	0	0	0	0	0	0	0	0	0	0	0	0	0	0	150	0	0	0	0	0	0	0	0	0	0	0
5000	1254000	8890	0	0	0	0	0	0	0	0	0	0	0	0	0	0	0	0	0	148	0	0	0	0	0	0	0	0	0	0	0
13000	1254000	8891	0	0	2	0	0	0	0	0	0	0	0	0	0	0	0	0	0	158	4	0	0	2	0	0	0	0	0	0	0
21000	1254000	8892	0	0	0	0	0	0	0	0	0	0	0	0	0	0	0	0	0	130	0	0	0	0	0	0	0	0	0	0	0
29000	1254000	8893	0	0	0	0	0	0	0	0	0	0	0	0	0	0	0	0	0	144	0	0	0	6	0	0	0	0	0	0	0
37000	1254000	8894	0	0	0	0	0	0	0	0	0	0	0	0	0	0	0	0	0	148	0	0	0	0	0	0	0	0	0	0	0
45000	1254000	8895	0	0	0	0	0	0	0	0	0	0	0	0	0	0	0	0	0	150	4	0	0	0	0	0	0	0	0	0	0
53000	1254000	8896	0	2	4	0	1	0	0	0	0	0	12	1	0	0	0	0	2	32	51	0	0	26	0	0	6	0	0	0	1
61000	1254000	8897	0	1	6	0	3	0	0	0	0	0	16	6	0	0	0	2	0	4	13	0	12	30	1	0	20	0	0	0	0
69000	1254000	8898	0	3	1	0	1	0	0	0	0	0	6	2	0	0	0	0	13	0	21	0	25	38	3	0	5	0	0	0	0
77000	1254000	8899	0	0	3	0	7	0	0	0	0	0	3	2	0	0	0	3	5	0	17	0	48	51	3	0	2	0	0	0	0
85000	1254000	8900	0	0	3	0	4	0	0	0	1	0	3	2	0	0	0	0	5	0	8	0	84	17	3	0	4	0	0	0	0
93000	1254000	8901	0	1	0	0	10	0	0	0	0	0	3	0	0	0	0	2	4	0	7	0	64	26	2	0	9	0	0	0	0
101000	1254000	8902	0	1	0	0	11	0	0	2	0	0	2	2	0	0	0	0	3	2	6	0	81	13	12	0	13	0	0	0	0
109000	1254000	8903	0	1	0	0	5	0	0	0	1	0	1	0	0	0	0	0	3	4	3	0	73	27	11	0	18	0	0	0	1
117000	1254000	8904	0	0	0	0	2	0	0	0	0	0	0	1	0	0	0	0	0	0	2	0	95	9	4	0	27	0	0	0	0
125000	1254000	8905	0	2	1	0	14	0	0	0	0	0	2	3	0	0	0	0	6	2	9	0	49	30	5	0	11	0	0	0	0
133000	1254000	8906	0	2	2	0	2	0	0	1	0	0	2	7	0	0	0	0	10	2	12	0	60	17	9	0	10	0	0	0	2
141000	1254000	8907	0	1	0	0	3	0	0	8	0	0	4	7	0	0	0	0	16	0	18	0	40	37	3	0	3	0	0	0	0
149000	1254000	8908	0	5	0	0	8	0	0	0	0	0	3	0	0	0	0	2	6	0	11	0	55	14	0	0	7	0	0	0	1
157000	1254000	8909	0	4	5	0	22	0	0	12	0	0	3	8	0	0	0	2	13	0	4	0	31	18	4	0	8	0	0	0	0
165000	1254000	8910	0	1	3	0	3	0	0	6	0	0	1	1	0	0	0	1	10	0	7	0	47	27	4	0	5	0	0	0	0
173000	1254000	8911	0	7	0	0	4	0	0	6	0	0	0	4	0	0	0	0	0	0	0	0	53	6	1	0	37	0	0	0	0
181000	1254000	8912	0	0	0	0	6	0	0	6	0	0	1	0	0	0	0	0	0	2	0	0	41	10	2	0	48	0	0	0	0
189000	1254000	8913	0	0	0	0	3	0	0	3	0	0	0	2	0	0	0	0	0	0	0	0	62	6	3	0	43	0	0	0	0
197000	1254000	8914	0	1	1	0	3	0	0	14	0	0	2	11	0	0	0	0	0	4	1	0	22	8	9	0	22	0	0	0	0
205000	1254000	8915	0	2	0	0	17	0	0	34	0	0	4	14	0	0	0	0	3	0	0	0	11	20	19	0	36	0	0	0	0
213000	1254000	8916	0	1	3	0	8	0	0	4	0	0	3	6	0	0	0	0	3	2	5	0	12	22	14	0	15	0	0	0	0
221000	1254000	8917	0	2	4	0	31	0	0	5	0	0	0	6	0	0	0	0	10	0	4	0	10	8	5	0	19	0	0	0	0
229000	1254000	8918	0	1	0	0	32	0	0	6	0	0	3	8	0	0	0	0	8	0	1	0	24	1	5	0	5	0	0	0	0
237000	1254000	8919	0	1	0	0	23	0	0	9	0	0	2	12	0	0	0	0	3	0	0	0	18	10	23	0	33	0	0	0	0
245000	1254000	8920	0	2	3	0	28	0	0	2	0	0	2	8	0	0	0	0	4	0	0	0	28	12	14	0	17	0	0	0	0
253000	1254000	8921	0	7	1	0	41	0	0	12	0	0	1	8	0	0	0	0	4	0	0	0	19	7	14	0	22	0	0	0	0
261000	1254000	8922	0	5	2	0	47	0	0	13	0	0	0	9	0	0	0	0	13	0	0	0	30	10	19	0	16	0	0	0	0
269000	1254000	8923	0	1	1	0	47	0	0	8	0	0	0	13	0	0	0	0	22	0	0	0	23	5	10	0	14	0	0	0	0
277000	1254000	8924	0	4	1	0	38	0	0	7	0	0	0	22	0	0	0	0	3	0	0	0	13	1	29	0	20	0	0	0	0
285000	1254000	8925	0	1	0	0	26	0	0	6	0	0	1	35	0	0	0	0	1	6	0	0	9	2	38	0	33	0	0	0	0
293000	1254000	8926	0	1	0	0	25	0	0	0	0	0	0	39	0	0	0	0	1	0	0	0	16	11	22	0	33	0	0	0	0
301000	1254000	8927	2	3	1	0	30	0	0	11	0	0	0	20	0	0	0	0	3	0	0	0	18	19	24	0	21	0	0	0	2
309000	1254000	8928	2	4	0	0	42	0	0	25	0	0	0	14	0	0	0	0	2	0	0	0	9	12	22	0	12	0	0	0	0
317000	1254000	8929	0	0	0	0	22	0	0	1	0	0	0	10	0	0	0	0	1	2	1	0	33	27	17	0	22	0	0	0	0
325000	1254000	8930	2	2	0	0	21	0	0	3	1	0	0	4	0	0	0	0	0	0	0	0	32	56	9	0	16	0	0	0	0
333000	1254000	8931	2	0	0	0	25	0	0	8	0	0	0	19	0	0	0	0	0	8	0	0	14	33	14	0	25	0	0	0	0
341000	1254000	8932	0	1	0	0	23	0	0	3	0	0	0	9	0	0	0	0	0	16	0	0	31	7	39	0	21	0	0	0	0
349000	1254000	8933	0	0	0	0	23	0	0	6	0	0	0	13	0	0	0	0	1	4	0	0	19	4	59	0	21	0	0	0	0
357000	1254000	8934	0	1	0	0	15	0	0	4	0	0	0	5	0	0	0	0	0	0	0	0	11	4	71	0	15	0	0	0	0
365000	1254000	8935	0	0	0	0	5	0	0	5	0	0	0	13	0	0	0	0	0	4	0	0	0	0	69	0	44	0	0	0	0
373000	1254000	8936	1	1	0	0	10	0	0	18	0	0	0	21	0	0	0	0	0	2	0	0	6	0	68	0	23	0	0	0	0
381000	1254000	8937	0	0	0	0	22	0	0	6	0	0	0	22	0	0	0	0	0	0	0	0	0	7	63	0	24	0	0	0	0
389000	1254000	8938	0	0	0	0	43	0	0	4	0	0	0	19	0	0	0	0	0	0	0	0	0	0	63	0	13	0	0	0	0
397000	1254000	8939	0	0	0	0	31	0	0	7	0	0	0	22	0	0	0	0	0	0	0	0	3	5	56	0	20	0	0	0	0
405000	1254000	8940	0	0	0	0	44	0	0	16	0	0	0	14	0	0	0	0	0	0	0	0	13	9	38	0	8	0	0	0	0
413000	1254000	8941	0	0	0	0	69	0	0	15	0	0	0	14	0	0	0	0	4	2	0	0	10	1	20	0	5	0	0	0	0
421000	1254000	8942	0	3	0	0	28	0	0	19	0	0	0	41	0	0	0	0	13	0	0	0	0	1	38	0	3	0	0	0	0
429000	1254000	8943	0	0	0	0	28	0	0	12	0	0	0	54	0	0	0	0	14	0	0	0	0	1	24	0	1	0	0	0	0
437000	1254000	8944	0	0	0	0	11	0	0	15	0	0	0	20	0	0	0	0	0	0	0	0	1	3	12	0	0	0	0	0	0
445000	1254000	8945	0	0	0	0	1	0	0	0	0	0	0	7	0	0	0	0	0	0	0	0	0	0	6	0	0	0	0	0	0
-27000	1246000	9182	0	2	0	0	0	0	0	0	0	0	0	0	0	0	0	0	0	16	4	0	0	4	0	0	0	0	0	0	0
-19000	1246000	9183	0	0	1	0	0	0	0	0	0	0	0	0	0	0	0	0	0	144	5	0	0	0	0	0	0	0	0	0	0
-11000	1246000	9184	0	0	0	0	0	0	0	0	0	0	0	0	0	0	0	0	0	150	0	0	0	0	0	0	0	0	0	0	0
-3000	1246000	9185	0	0	0	0	0	0	0	0	0	0	0	0	0	0	0	0	0	142	0	0	0	0	0	0	0	0	0	0	0
5000	1246000	9186	0	0	0	0	0	0	0	0	0	0	0	0	0	0	0	0	0	162	0	0	0	0	0	0	0	0	0	0	0
13000	1246000	9187	0	0	0	0	0	0	0	0	0	0	0	0	0	0	0	0	0	146	0	0	0	0	0	0	0	0	0	0	0
21000	1246000	9188	0	0	0	0	0	0	0	0	0	0	0	0	0	0	0	0	0	146	2	0	0	2	0	0	0	0	0	0	0
29000	1246000	9189	0	0	0	0	0	0	0	0	0	0	0	0	0	0	0	0	0	142	0	0	0	0	0	0	0	0	0	0	0
37000	1246000	9190	0	0	0	0	0	0	0	0	0	0	0	0	0	0	0	0	0	132	0	0	0	0	0	0	0	0	0	0	0
45000	1246000	9191	0	0	0	0	0	0	0	0	0	0	0	0	0	0	0	0	0	126	10	0	0	2	0	0	0	0	0	0	0
53000	1246000	9192	0	2	7	0	16	0	0	0	0	0	14	0	0	0	0	3	3	10	50	0	0	15	0	0	0	0	0	0	0
61000	1246000	9193	0	2	12	0	8	0	0	0	0	0	27	6	0	0	0	0	4	4	15	0	28	17	2	0	13	0	0	0	0
69000	1246000	9194	0	1	5	0	3	0	0	0	0	0	10	3	0	0	0	0	6	0	5	0	48	32	3	0	20	0	0	0	0
77000	1246000	9195	0	4	3	0	13	0	0	0	0	0	10	4	0	0	0	0	1	0	5	0	46	27	10	0	13	0	0	0	0
85000	1246000	9196	0	1	0	0	3	0	0	0	0	0	1	0	0	0	0	0	0	0	0	0	111	17	1	0	2	0	0	0	0
93000	1246000	9197	0	0	0	0	18	0	0	0	0	0	1	0	0	0	0	0	0	0	1	0	65	30	2	0	15	0	0	0	0
101000	1246000	9198	0	0	1	0	9	0	0	0	0	0	1	2	0	0	0	0	3	0	6	0	80	35	4	0	11	0	0	0	0
109000	1246000	9199	0	0	0	0	9	0	0	0	0	0	0	1	0	0	0	0	3	0	3	0	67	29	6	0	22	0	0	0	0
117000	1246000	9200	0	1	0	0	8	0	0	0	0	0	0	0	0	0	0	0	0	0	5	0	62	37	7	0	8	0	0	0	0
125000	1246000	9201	0	2	2	0	9	0	0	0	0	0	3	0	0	0	0	0	1	0	8	0	57	36	12	0	15	0	0	0	1
133000	1246000	9202	0	1	2	0	6	0	0	0	0	0	5	6	0	0	0	0	2	0	9	0	54	14	6	0	21	0	0	0	0
141000	1246000	9203	0	1	1	0	5	0	0	7	0	0	4	0	0	0	0	0	0	4	11	0	35	30	4	0	20	0	0	0	0
149000	1246000	9204	0	1	2	0	4	0	0	12	0	0	4	2	0	0	0	0	6	0	3	0	26	16	4	0	26	0	0	0	0
157000	1246000	9205	0	3	3	0	12	0	0	16	0	0	0	16	0	0	0	5	20	4	3	0	3	1	8	0	12	0	0	0	0
165000	1246000	9206	0	2	1	0	3	0	0	7	0	0	1	7	0	0	0	2	6	2	1	0	4	9	1	0	12	0	0	0	0
173000	1246000	9207	0	0	1	0	0	0	0	8	0	0	1	1	0	0	0	0	1	0	5	0	1	12	5	0	59	0	0	0	0
181000	1246000	9208	0	0	0	0	7	0	0	13	0	0	1	0	0	0	0	0	0	0	0	0	9	22	4	0	56	0	0	0	0
189000	1246000	9209	0	3	0	0	11	0	0	8	0	0	0	0	0	0	0	0	0	0	0	0	9	23	3	0	49	0	0	0	0
197000	1246000	9210	0	11	1	0	10	0	0	24	0	0	1	3	0	0	0	0	2	6	2	0	25	16	6	0	9	0	0	0	0
205000	1246000	9211	0	7	3	0	1	0	0	16	0	0	1	3	0	0	0	0	0	12	0	0	2	5	13	0	49	0	0	0	0
213000	1246000	9212	0	7	0	0	13	0	0	31	0	0	0	8	0	0	0	0	4	2	2	0	6	14	19	0	14	0	0	0	0
221000	1246000	9213	0	4	0	0	17	0	0	9	0	0	0	2	0	0	0	0	2	0	1	0	18	28	17	0	24	0	0	0	0
229000	1246000	9214	0	6	2	0	27	0	0	10	0	0	0	10	0	0	0	0	7	2	2	0	22	6	12	0	22	0	0	0	0
237000	1246000	9215	0	1	1	0	31	0	0	11	0	0	3	14	0	0	0	1	15	0	2	0	15	9	12	0	23	0	0	0	0
245000	1246000	9216	0	3	3	0	25	0	0	2	0	0	1	22	0	0	0	1	8	0	0	0	25	11	14	0	15	0	0	0	0
253000	1246000	9217	0	6	1	0	45	0	0	18	0	0	0	7	0	0	0	0	11	0	0	0	26	3	6	0	3	0	0	0	0
261000	1246000	9218	1	3	0	0	25	0	0	13	0	0	0	10	0	0	0	0	2	0	0	0	26	2	27	0	27	0	0	0	0
269000	1246000	9219	0	1	0	0	24	0	0	13	0	0	1	8	0	0	0	1	9	0	0	0	29	0	25	0	8	0	0	0	1
277000	1246000	9220	1	0	0	0	24	0	0	3	0	0	0	20	0	0	0	0	0	0	0	0	10	6	56	0	36	0	0	0	0
285000	1246000	9221	0	0	0	0	20	0	0	9	0	0	0	18	0	0	0	0	1	0	0	0	0	4	32	0	46	0	0	0	0
293000	1246000	9222	0	0	0	0	13	0	0	12	0	0	0	9	0	0	0	0	0	0	0	0	4	14	25	0	59	0	0	0	0
301000	1246000	9223	1	0	0	0	16	0	0	25	0	0	0	9	0	0	0	0	1	0	0	0	5	12	19	0	53	0	0	1	0
309000	1246000	9224	1	2	0	0	10	0	0	11	0	0	0	7	0	0	0	0	0	0	0	0	14	17	34	0	38	0	0	0	0
317000	1246000	9225	0	1	0	0	8	0	0	0	0	0	0	7	0	0	0	0	0	0	0	0	57	15	23	0	19	0	0	0	0
325000	1246000	9226	2	0	0	0	23	0	0	11	0	0	0	8	0	0	0	0	0	0	0	0	14	21	21	0	41	0	0	0	1
333000	1246000	9227	0	0	0	0	38	0	0	16	0	0	0	15	0	0	0	0	1	0	0	0	10	11	27	0	34	0	0	0	0
341000	1246000	9228	0	5	0	0	30	0	0	6	0	0	0	10	0	0	0	0	2	2	0	0	25	4	37	0	13	0	0	0	0
349000	1246000	9229	0	4	0	0	25	0	0	4	0	0	0	8	0	0	0	0	2	0	0	0	16	3	58	0	16	0	0	0	0
357000	1246000	9230	0	0	0	0	15	0	0	10	0	0	0	8	0	0	0	0	0	0	0	0	5	8	70	0	4	0	0	0	0
365000	1246000	9231	0	0	0	0	16	0	0	5	0	0	0	17	0	0	0	0	0	0	0	0	3	0	77	0	18	0	0	0	0
373000	1246000	9232	0	2	0	0	17	0	0	8	0	0	0	28	0	0	0	0	0	2	0	0	3	0	62	0	18	0	0	0	0
381000	1246000	9233	0	0	0	0	33	0	0	5	0	0	0	16	0	0	0	0	0	0	0	0	1	0	60	0	31	0	0	0	0
389000	1246000	9234	0	0	0	0	20	0	0	8	0	0	0	29	0	0	0	0	0	0	0	0	6	0	45	0	20	0	0	0	0
397000	1246000	9235	0	0	0	0	21	0	0	15	0	0	0	45	0	0	0	0	0	0	0	0	0	0	47	0	16	0	0	0	0
405000	1246000	9236	0	0	0	0	31	0	0	22	0	0	0	54	0	0	0	0	5	0	0	0	3	2	32	0	1	0	0	0	0
413000	1246000	9237	0	1	0	0	32	0	0	25	0	0	0	31	0	0	0	0	15	0	0	0	2	3	31	0	6	0	0	0	0
421000	1246000	9238	0	5	0	0	21	0	0	30	0	0	0	27	0	0	0	0	6	0	0	0	0	0	28	0	3	0	0	0	0
429000	1246000	9239	0	1	0	0	3	0	0	6	0	0	0	6	0	0	0	0	0	0	0	0	0	0	4	0	0	0	0	0	0
-27000	1238000	9478	0	1	1	0	0	0	0	0	0	0	0	0	0	0	0	3	0	0	5	0	0	4	0	0	0	0	0	0	0
-19000	1238000	9479	0	0	1	0	0	0	0	0	0	0	2	0	0	0	0	1	0	146	0	0	0	0	0	0	0	0	0	0	0
-11000	1238000	9480	0	1	0	0	0	0	0	0	0	0	4	0	0	0	0	0	0	142	3	0	0	0	0	0	0	0	0	0	0
-3000	1238000	9481	0	0	0	0	0	0	0	0	0	0	0	0	0	0	0	0	0	134	0	0	0	0	0	0	0	0	0	0	0
5000	1238000	9482	0	0	0	0	0	0	0	0	0	0	0	0	0	0	0	0	0	174	0	0	0	0	0	0	0	0	0	0	0
13000	1238000	9483	0	1	1	0	0	0	0	0	0	0	0	0	0	0	0	0	0	146	4	0	0	0	0	0	0	0	0	0	0
21000	1238000	9484	0	0	0	0	0	0	0	0	0	0	0	0	0	0	0	0	0	138	2	0	0	0	0	0	0	0	0	0	0
29000	1238000	9485	0	0	0	0	0	0	0	0	0	0	0	0	0	0	0	0	0	148	0	0	0	0	0	0	0	0	0	0	0
37000	1238000	9486	0	0	0	0	0	0	0	0	0	0	0	0	0	0	0	0	0	130	0	0	0	0	0	0	0	0	0	0	0
45000	1238000	9487	0	1	2	0	0	0	0	0	0	0	3	0	0	0	0	0	0	84	29	0	0	7	0	0	0	0	0	0	0
53000	1238000	9488	0	1	9	0	28	0	0	0	0	0	6	0	0	0	0	1	10	4	22	0	1	31	2	0	3	0	0	0	0
61000	1238000	9489	0	4	6	0	7	0	0	0	0	0	11	1	0	0	0	1	5	2	25	0	22	40	1	0	1	0	0	0	0
69000	1238000	9490	0	2	1	0	5	0	0	0	0	0	1	1	0	0	0	1	1	4	13	0	49	22	8	0	8	0	0	0	0
77000	1238000	9491	0	0	2	0	8	0	0	0	0	0	2	0	0	0	0	0	5	0	7	0	67	35	4	0	12	0	0	0	0
85000	1238000	9492	0	1	1	0	2	0	0	0	0	0	1	0	0	0	0	0	1	0	3	0	93	11	2	0	11	0	0	0	0
93000	1238000	9493	0	1	1	0	4	0	0	0	0	0	0	1	0	0	0	0	0	0	1	0	50	27	5	0	38	0	0	0	0
101000	1238000	9494	0	0	1	0	13	0	0	0	0	0	0	3	0	0	0	0	1	0	2	0	66	49	5	0	8	0	0	0	0
109000	1238000	9495	0	2	1	0	7	0	0	0	0	0	0	2	0	0	0	0	1	0	5	0	80	38	2	0	2	0	0	0	0
117000	1238000	9496	0	1	0	0	15	0	0	0	0	0	1	0	0	0	0	0	1	0	1	0	89	28	0	0	0	0	0	0	0
125000	1238000	9497	0	1	2	0	12	0	0	4	0	0	0	2	0	0	0	0	1	0	9	0	78	30	2	0	5	0	0	0	0
133000	1238000	9498	1	2	0	0	12	0	0	5	0	0	1	0	0	0	0	1	1	2	4	0	55	16	0	0	6	0	0	0	0
141000	1238000	9499	0	0	3	0	6	0	0	0	0	0	3	2	0	0	0	1	0	0	5	0	33	25	1	0	9	0	0	0	2
149000	1238000	9500	0	0	2	0	0	0	0	0	0	0	0	0	0	0	0	0	0	0	14	0	25	3	0	0	2	0	0	0	0
157000	1238000	9501	0	0	0	0	0	0	0	0	0	0	2	0	0	0	0	0	4	0	0	0	0	0	0	0	2	0	0	0	0
165000	1238000	9502	0	2	1	0	1	0	0	0	0	0	1	0	0	0	0	1	9	0	1	0	0	1	0	0	14	0	0	0	1
173000	1238000	9503	0	2	0	0	7	0	0	9	0	0	1	8	0	0	0	0	9	8	2	0	0	10	25	0	45	0	0	0	0
181000	1238000	9504	0	4	0	0	9	0	0	22	0	0	2	14	0	0	0	0	2	0	0	0	13	19	18	0	37	0	0	0	0
189000	1238000	9505	0	0	1	0	14	0	0	18	0	0	0	13	0	0	0	0	3	0	3	0	3	1	23	0	23	0	0	0	0
197000	1238000	9506	0	4	1	0	12	0	0	18	0	0	2	7	0	0	0	0	8	0	0	0	23	5	38	0	20	0	0	0	2
205000	1238000	9507	0	3	1	0	16	0	0	7	0	0	3	7	0	0	0	1	2	6	2	0	18	34	14	0	17	0	0	0	1
213000	1238000	9508	0	2	1	0	12	0	0	12	0	0	2	1	0	0	0	0	5	0	2	0	29	13	5	0	26	0	0	0	0
221000	1238000	9509	0	0	1	0	17	0	0	5	0	0	2	1	0	0	0	1	4	0	6	0	36	26	5	0	10	0	0	0	0
229000	1238000	9510	0	0	5	0	30	0	0	3	0	0	1	8	0	0	0	1	8	0	4	0	29	38	9	0	10	0	0	0	0
237000	1238000	9511	0	5	4	0	35	0	0	3	0	0	5	16	0	0	0	1	9	0	1	0	8	4	15	0	22	0	0	0	0
245000	1238000	9512	0	4	0	0	28	0	0	10	0	0	1	15	0	0	0	0	11	0	0	0	31	5	12	0	13	0	0	0	0
253000	1238000	9513	0	1	2	0	18	0	0	11	0	0	1	11	0	0	0	1	5	0	0	0	38	7	18	0	5	0	0	0	0
261000	1238000	9514	0	2	1	0	33	0	0	6	0	0	1	13	0	0	0	0	7	0	0	0	35	9	23	0	14	0	0	0	0
269000	1238000	9515	0	1	0	0	24	0	0	38	0	0	0	2	0	0	0	0	1	0	0	0	11	2	20	0	49	0	0	0	0
277000	1238000	9516	0	1	0	0	20	0	0	0	0	0	0	5	0	0	0	0	0	0	0	0	10	6	43	0	63	0	0	0	0
285000	1238000	9517	0	0	0	0	3	0	0	0	0	0	0	5	0	0	0	0	0	0	0	0	11	4	28	0	85	0	0	0	0
293000	1238000	9518	0	0	0	0	10	0	0	4	0	0	0	7	0	0	0	0	1	2	0	0	28	19	22	0	31	0	0	0	0
301000	1238000	9519	0	4	0	0	4	0	0	2	0	0	0	8	0	0	0	0	0	10	0	0	15	11	18	0	24	0	0	0	0
309000	1238000	9520	0	1	0	0	9	0	0	0	0	0	3	6	0	0	0	0	0	6	0	0	12	20	34	0	33	0	0	0	0
317000	1238000	9521	0	1	0	0	25	0	0	0	0	0	0	10	0	0	0	0	0	2	0	0	11	13	37	0	29	0	0	0	0
325000	1238000	9522	0	0	0	0	28	0	0	3	0	0	0	6	0	0	0	0	0	0	0	0	10	16	42	0	27	0	0	0	0
333000	1238000	9523	0	0	0	0	25	0	0	10	0	0	0	16	0	0	0	0	0	0	0	0	5	22	25	0	25	0	0	0	0
341000	1238000	9524	0	0	0	0	23	0	0	0	1	0	0	13	0	0	0	0	0	0	0	0	17	13	53	0	25	0	0	0	1
349000	1238000	9525	0	1	0	0	30	0	0	8	0	0	0	15	0	0	0	0	0	2	0	0	3	5	37	0	31	0	0	0	0
357000	1238000	9526	0	0	0	0	24	0	0	7	0	0	0	27	0	0	0	0	0	0	0	0	3	2	64	0	19	0	0	0	0
365000	1238000	9527	0	0	0	0	33	0	0	9	0	0	0	20	0	0	0	0	0	0	0	0	8	7	57	0	26	0	0	0	0
373000	1238000	9528	0	2	0	0	18	0	0	9	0	0	0	41	0	0	0	0	0	0	0	0	4	2	44	0	26	0	0	0	0
381000	1238000	9529	0	0	0	0	58	0	0	20	0	0	0	9	0	0	0	0	0	0	0	1	6	2	23	0	25	0	0	0	0
389000	1238000	9530	0	1	0	0	17	0	0	4	0	0	0	41	0	0	0	0	2	0	0	0	9	6	50	0	12	0	0	0	0
397000	1238000	9531	0	1	0	0	37	0	0	5	0	0	1	27	0	0	0	0	2	0	1	0	5	19	43	0	5	0	0	0	0
405000	1238000	9532	0	1	0	0	34	0	0	24	0	0	0	27	0	0	0	0	14	0	0	0	5	2	38	0	3	0	0	0	0
413000	1238000	9533	0	2	0	0	30	0	0	26	0	0	0	14	0	0	0	0	3	0	0	0	1	1	11	0	0	0	0	0	0
421000	1238000	9534	0	0	0	0	1	0	0	3	0	0	0	2	0	0	0	0	0	0	0	0	0	0	0	0	0	0	0	0	0
-27000	1230000	9774	0	0	1	0	0	0	0	0	0	0	1	0	0	0	0	0	0	38	2	0	0	0	0	0	0	0	0	0	0
-19000	1230000	9775	0	0	0	0	0	0	0	0	0	0	0	0	0	0	0	0	0	146	0	0	0	0	0	0	0	0	0	0	0
-11000	1230000	9776	0	0	1	0	0	0	0	0	0	0	1	0	0	0	0	0	0	146	0	0	0	0	0	0	0	0	0	0	0
-3000	1230000	9777	0	0	0	0	0	0	0	0	0	0	2	0	0	0	0	0	0	134	0	0	0	0	0	0	0	0	0	0	0
5000	1230000	9778	0	0	0	0	0	0	0	0	0	0	0	0	0	0	0	0	0	148	0	0	0	0	0	0	0	0	0	0	0
13000	1230000	9779	0	0	0	0	0	0	0	0	0	0	0	0	0	0	0	0	0	140	0	0	0	0	0	0	0	0	0	0	0
21000	1230000	9780	0	0	0	0	0	0	0	0	0	0	0	0	0	0	0	0	0	134	6	0	0	0	0	0	0	0	0	0	0
29000	1230000	9781	0	0	0	0	0	0	0	0	0	0	0	0	0	0	0	0	0	120	0	0	0	0	0	0	0	0	0	0	0
37000	1230000	9782	0	0	0	0	0	0	0	0	0	0	0	0	0	0	0	0	0	116	0	0	0	0	0	0	0	0	0	0	0
45000	1230000	9783	0	1	0	0	3	0	0	0	0	0	1	0	0	0	0	1	0	90	14	0	0	19	0	0	5	0	0	0	0
53000	1230000	9784	0	4	10	0	8	0	0	0	0	0	7	0	0	0	0	3	2	8	27	0	0	23	2	0	14	0	0	0	0
61000	1230000	9785	0	1	2	0	8	0	0	0	0	0	10	2	0	0	0	2	5	6	12	0	21	20	4	0	15	0	0	0	0
69000	1230000	9786	0	0	0	0	1	0	0	0	0	0	0	2	0	0	0	0	2	4	14	0	56	31	1	0	15	0	0	0	0
77000	1230000	9787	0	1	0	0	7	0	0	0	0	0	0	1	0	0	0	1	0	6	17	0	64	28	2	0	13	0	0	0	0
85000	1230000	9788	0	0	0	0	2	0	0	0	0	0	0	0	0	0	0	0	0	24	6	0	92	0	3	0	15	0	0	0	0
93000	1230000	9789	0	0	0	0	5	0	0	0	0	0	0	0	0	0	0	0	0	0	1	0	76	24	1	0	20	0	0	0	1
101000	1230000	9790	0	0	0	0	2	0	0	0	0	0	1	2	0	0	0	0	0	0	0	0	101	23	0	0	13	0	0	0	0
109000	1230000	9791	0	0	0	0	0	0	0	0	0	0	0	0	0	0	0	0	1	0	2	0	86	13	2	0	16	0	0	0	0
117000	1230000	9792	0	0	0	0	10	0	0	0	0	0	0	0	0	0	0	0	0	0	0	0	92	12	0	0	2	0	0	0	0
125000	1230000	9793	0	0	0	0	11	0	0	0	0	0	1	0	0	0	0	0	0	0	6	0	99	25	0	0	0	0	0	0	0
133000	1230000	9794	0	0	0	0	6	0	0	0	0	0	0	0	0	0	0	0	0	0	7	0	85	41	1	0	4	0	0	0	0
141000	1230000	9795	0	0	0	0	12	0	0	0	0	0	0	0	0	0	0	1	0	0	6	0	52	45	0	0	6	0	0	0	0
149000	1230000	9796	0	1	0	0	5	0	0	1	0	0	1	0	0	0	0	0	3	0	9	0	40	12	1	0	17	0	0	0	0
157000	1230000	9797	0	0	0	0	2	0	0	0	0	0	1	0	0	0	0	0	0	0	0	0	0	0	0	0	0	0	0	0	1
165000	1230000	9798	0	0	0	0	0	0	0	1	0	0	1	0	0	0	0	0	1	0	5	0	1	2	0	0	1	0	0	0	0
173000	1230000	9799	0	4	3	0	5	0	0	18	0	0	2	9	0	0	0	4	15	2	4	0	9	7	8	0	32	0	0	0	0
181000	1230000	9800	0	1	0	0	14	0	0	16	0	0	0	8	0	0	0	1	3	0	1	0	5	12	17	0	33	0	0	0	1
189000	1230000	9801	0	2	0	0	41	0	0	6	0	0	1	11	0	0	0	1	10	2	4	0	23	5	18	0	14	0	0	0	0
197000	1230000	9802	0	1	2	0	20	0	0	27	0	0	3	9	0	0	0	2	11	0	0	0	11	6	15	0	21	0	0	0	0
205000	1230000	9803	0	0	6	0	40	0	0	10	0	0	4	19	0	0	0	2	25	0	1	0	9	5	18	0	5	0	0	0	0
213000	1230000	9804	0	2	6	0	20	0	0	5	0	0	2	7	0	0	0	4	42	2	1	0	18	5	3	0	9	0	0	0	0
221000	1230000	9805	0	1	2	0	30	0	0	0	0	0	3	1	0	0	0	1	27	0	2	0	10	11	0	0	4	0	0	0	0
229000	1230000	9806	0	0	0	0	15	0	0	6	0	0	3	2	0	0	0	1	7	0	5	0	55	33	4	0	7	0	0	0	0
237000	1230000	9807	0	1	0	0	22	0	0	10	0	0	1	7	0	0	0	0	7	0	1	0	33	9	12	0	35	0	0	0	0
245000	1230000	9808	0	2	2	0	19	0	0	18	0	0	6	14	0	0	0	1	9	0	0	0	20	4	32	0	23	0	0	0	0
253000	1230000	9809	0	3	1	0	47	0	0	5	0	0	0	8	0	0	0	1	23	0	2	0	31	5	6	0	8	0	0	0	0
261000	1230000	9810	0	2	2	0	52	0	0	14	0	0	0	8	0	0	0	0	14	2	0	0	14	1	8	0	27	0	0	0	0
269000	1230000	9811	0	0	0	0	9	0	0	5	0	0	0	7	0	0	0	0	1	0	0	0	7	0	7	0	112	0	0	0	0
277000	1230000	9812	0	3	1	0	11	0	0	11	0	0	1	13	0	0	0	0	1	0	0	0	7	10	32	0	51	0	0	0	1
285000	1230000	9813	0	0	0	0	26	0	0	17	0	0	0	7	0	0	0	0	1	6	0	0	2	4	34	0	49	0	0	0	0
293000	1230000	9814	0	0	0	0	5	0	0	5	0	0	0	0	0	0	0	0	0	0	0	0	1	2	13	0	104	0	0	0	0
301000	1230000	9815	0	1	0	0	23	0	0	3	0	0	0	6	0	0	0	0	2	0	0	0	12	4	23	0	56	0	0	0	0
309000	1230000	9816	0	0	0	0	20	0	0	4	0	0	0	2	0	0	0	0	1	8	0	0	4	12	56	0	33	0	0	0	2
317000	1230000	9817	0	0	1	0	23	0	0	1	0	0	0	7	0	0	0	0	1	8	0	0	13	3	60	0	25	0	0	0	0
325000	1230000	9818	0	0	0	0	29	0	0	3	0	0	0	6	0	0	0	0	2	4	0	0	17	6	44	0	31	0	0	0	0
333000	1230000	9819	0	0	0	0	26	0	0	0	0	0	2	6	0	0	0	0	4	0	0	0	20	8	50	0	24	0	0	0	0
341000	1230000	9820	0	0	0	0	46	0	0	7	0	0	0	9	0	0	0	0	1	0	0	0	13	9	35	0	24	0	0	0	0
349000	1230000	9821	0	0	0	0	40	0	0	3	0	0	0	1	0	0	0	0	0	2	0	0	29	4	47	0	14	0	0	0	0
357000	1230000	9822	0	0	0	0	10	0	0	3	0	0	0	10	0	0	0	0	1	0	0	0	28	5	56	0	31	0	0	0	0
365000	1230000	9823	0	0	0	0	15	0	0	4	0	0	0	15	0	0	0	0	2	0	0	0	5	5	70	0	24	0	0	0	0
373000	1230000	9824	0	1	0	0	26	0	0	17	0	0	0	23	0	0	0	0	2	0	0	0	11	8	27	0	15	0	0	0	0
381000	1230000	9825	0	0	0	0	31	0	0	25	0	0	0	28	0	0	0	0	3	0	0	0	23	2	28	0	10	0	0	0	0
389000	1230000	9826	0	0	2	0	38	0	0	2	0	0	0	14	0	0	0	0	15	4	0	0	16	8	54	0	9	0	0	0	0
397000	1230000	9827	0	4	1	0	51	0	0	14	0	0	0	9	0	0	0	0	12	0	1	0	20	8	22	0	6	0	0	0	0
405000	1230000	9828	0	1	0	0	18	0	0	10	2	0	0	8	0	0	0	0	1	0	0	0	4	6	10	0	0	0	0	0	0
-27000	1222000	10070	0	0	0	0	0	0	0	0	0	0	0	0	0	0	0	0	0	74	0	0	0	0	0	0	0	0	0	0	0
-19000	1222000	10071	0	0	0	0	0	0	0	0	0	0	0	0	0	0	0	0	0	148	0	0	0	0	0	0	0	0	0	0	0
-11000	1222000	10072	0	0	0	0	0	0	0	0	0	0	0	0	0	0	0	0	0	146	0	0	0	0	0	0	0	0	0	0	0
-3000	1222000	10073	0	0	0	0	0	0	0	0	0	0	0	0	0	0	0	0	0	146	0	0	0	0	0	0	0	0	0	0	0
5000	1222000	10074	0	0	0	0	0	0	0	0	0	0	0	0	0	0	0	0	0	144	3	0	0	0	0	0	0	0	0	0	1
13000	1222000	10075	0	0	0	0	0	0	0	0	0	0	0	0	0	0	0	0	0	116	14	0	0	0	0	0	0	0	0	0	0
21000	1222000	10076	0	1	0	0	0	0	0	0	0	0	2	0	0	0	0	0	0	54	51	0	0	0	0	0	0	0	0	0	0
29000	1222000	10077	0	0	1	0	0	0	0	0	0	0	1	0	0	0	0	1	1	78	32	0	0	0	0	0	0	0	0	0	0
37000	1222000	10078	0	1	0	0	0	0	0	0	0	0	1	0	0	0	0	0	0	92	20	0	0	0	0	0	0	0	0	0	0
45000	1222000	10079	0	2	5	0	8	0	0	0	0	0	6	0	0	0	0	3	4	18	35	0	0	19	0	0	12	0	0	0	0
53000	1222000	10080	0	2	9	0	12	0	0	0	0	0	9	1	0	0	0	1	14	4	28	0	0	19	1	0	8	0	0	0	0
61000	1222000	10081	0	1	6	0	1	0	0	0	0	0	4	1	0	0	0	0	8	4	20	0	8	10	3	0	14	0	0	0	0
69000	1222000	10082	0	1	2	0	5	0	0	0	0	0	4	2	0	0	0	0	3	0	11	0	19	40	2	0	25	0	0	0	0
77000	1222000	10083	0	2	1	0	3	0	0	0	0	0	2	1	0	0	0	1	1	0	8	0	30	23	5	0	33	0	0	0	0
85000	1222000	10084	0	0	0	0	4	0	0	0	0	0	1	4	0	0	0	0	1	0	11	0	98	6	3	0	16	0	0	0	0
93000	1222000	10085	0	0	0	0	0	0	0	0	0	0	0	1	0	0	0	0	0	10	4	0	136	1	0	0	2	0	0	0	0
101000	1222000	10086	0	0	0	0	0	0	0	0	0	0	0	1	0	0	0	0	0	4	3	0	132	8	0	0	10	0	0	0	0
109000	1222000	10087	0	0	0	0	0	0	0	0	0	0	1	0	0	0	0	0	0	6	2	0	105	7	0	0	3	0	0	0	0
117000	1222000	10088	0	0	0	0	6	0	0	0	0	0	0	0	0	0	0	0	0	8	2	0	72	12	0	0	2	0	0	0	0
125000	1222000	10089	0	1	0	0	5	0	0	0	0	0	0	0	0	0	0	0	0	8	3	0	82	26	7	0	0	0	0	0	0
133000	1222000	10090	0	4	0	0	20	0	0	0	0	0	3	3	0	0	0	0	0	8	13	0	65	26	2	0	8	0	0	0	0
141000	1222000	10091	0	0	2	0	14	0	0	0	0	0	0	0	0	0	0	1	3	0	7	0	58	26	1	0	2	0	0	0	0
149000	1222000	10092	0	0	0	0	11	0	0	4	0	0	1	1	0	0	0	0	3	0	16	0	45	25	5	0	21	0	0	0	0
157000	1222000	10093	0	0	1	0	15	0	0	4	0	0	1	0	0	0	0	0	9	0	18	0	37	25	0	0	6	0	0	0	0
165000	1222000	10094	0	1	1	0	10	0	0	2	0	0	2	0	0	0	0	0	4	0	6	0	40	33	2	0	1	0	0	0	0
173000	1222000	10095	0	2	2	0	6	0	0	0	0	0	2	2	0	0	0	6	4	2	6	0	27	28	0	0	3	0	0	0	0
181000	1222000	10096	0	0	0	0	13	0	0	6	0	0	2	6	0	0	0	0	5	6	10	0	15	22	4	0	13	0	0	0	0
189000	1222000	10097	0	0	2	0	21	0	0	1	0	0	2	9	0	0	0	0	9	0	0	0	18	17	37	0	16	0	0	0	0
197000	1222000	10098	0	0	0	0	17	0	0	13	0	0	1	11	0	0	0	0	8	2	2	0	47	11	7	0	23	0	0	0	0
205000	1222000	10099	0	1	3	0	20	0	0	47	0	0	2	14	0	0	0	1	6	0	0	0	16	4	26	0	27	0	0	0	1
213000	1222000	10100	0	6	4	0	37	0	0	8	0	0	1	8	0	0	0	6	54	2	0	0	19	0	5	0	12	0	0	0	0
221000	1222000	10101	0	3	1	0	40	0	0	12	0	0	1	7	0	0	0	2	38	0	0	0	13	9	8	0	18	0	0	0	0
229000	1222000	10102	0	1	0	0	25	0	0	12	0	0	0	4	0	0	0	0	14	0	0	0	26	9	8	0	31	0	0	0	0
237000	1222000	10103	0	0	0	0	7	0	0	13	0	0	1	2	0	0	0	0	1	4	1	0	45	21	14	0	29	0	0	0	0
245000	1222000	10104	0	1	2	0	39	0	0	25	0	0	3	8	0	0	0	1	15	0	0	0	8	6	8	0	22	0	0	0	0
253000	1222000	10105	0	0	4	0	33	0	0	20	0	0	2	20	0	0	0	3	22	0	0	0	7	0	15	0	14	0	0	0	0
261000	1222000	10106	0	0	1	0	36	0	0	30	0	0	0	4	0	0	0	0	8	0	0	0	12	0	19	0	44	0	0	0	0
269000	1222000	10107	0	1	0	0	4	0	0	7	0	0	0	1	0	0	0	0	0	0	0	0	1	0	2	0	128	0	0	0	0
277000	1222000	10108	0	4	0	0	11	0	0	21	0	0	0	7	0	0	0	0	6	0	0	0	2	10	36	0	47	0	0	0	2
285000	1222000	10109	0	2	0	0	11	0	0	15	0	0	2	6	0	0	0	0	1	2	0	0	0	4	44	0	51	0	0	0	0
293000	1222000	10110	0	0	0	0	8	0	0	10	0	0	0	7	0	0	0	0	0	4	0	0	3	4	19	0	81	0	0	0	0
301000	1222000	10111	0	1	0	0	7	0	0	2	0	0	1	2	0	0	0	0	2	0	0	0	0	16	44	0	66	0	0	1	0
309000	1222000	10112	0	0	0	0	13	0	0	8	0	0	0	4	0	0	0	0	0	0	0	0	16	14	37	0	45	0	0	0	1
317000	1222000	10113	0	1	0	0	20	0	0	6	0	0	1	3	0	0	0	0	2	0	0	0	25	7	29	0	40	0	0	0	0
325000	1222000	10114	0	2	0	0	44	0	0	5	0	0	1	5	0	0	0	0	1	2	0	0	21	4	38	0	21	0	0	0	0
333000	1222000	10115	0	1	0	0	29	0	0	9	0	0	1	1	0	0	0	0	1	0	0	0	40	2	31	0	29	0	0	0	0
341000	1222000	10116	0	0	0	0	13	0	0	5	0	0	0	6	0	0	0	0	0	4	0	0	29	1	51	0	35	0	0	0	0
349000	1222000	10117	0	2	0	0	10	0	0	5	0	0	2	2	0	0	0	0	0	2	0	0	64	5	32	0	20	0	0	0	0
357000	1222000	10118	0	4	0	0	22	0	0	8	0	0	0	13	0	0	0	0	0	0	0	0	29	5	32	0	41	0	0	0	0
365000	1222000	10119	0	1	0	0	26	0	0	8	0	0	2	8	0	0	0	0	6	2	0	0	19	4	39	0	23	0	0	0	0
373000	1222000	10120	0	1	3	0	34	0	0	20	0	0	0	15	0	0	0	0	9	0	0	0	26	2	27	0	11	0	0	0	0
381000	1222000	10121	0	1	0	0	25	0	0	14	0	0	1	14	0	0	0	0	3	0	0	0	27	16	40	0	4	0	0	0	1
389000	1222000	10122	1	0	0	0	39	0	0	11	0	0	0	21	0	0	0	0	1	0	1	0	20	14	29	0	8	0	0	0	1
397000	1222000	10123	0	0	0	0	11	0	0	13	0	0	0	15	0	0	0	0	0	0	1	0	7	1	11	0	3	0	0	0	0
621000	1222000	10151	0	0	0	0	1	0	0	1	0	0	0	1	0	0	0	0	0	0	0	0	3	2	0	0	0	0	0	0	0
629000	1222000	10152	0	0	0	0	11	0	0	12	0	0	0	5	0	1	0	0	8	0	2	0	7	7	3	0	6	0	0	0	0
637000	1222000	10153	0	0	0	0	11	0	0	21	0	0	0	9	0	0	0	0	17	0	2	0	7	3	8	0	0	0	0	0	0
645000	1222000	10154	1	0	0	0	7	0	0	16	0	0	0	24	0	0	0	0	18	0	3	0	8	1	10	0	0	0	0	0	0
653000	1222000	10155	0	0	0	0	6	0	0	14	0	0	0	25	0	0	0	0	12	0	4	0	5	2	5	0	1	0	0	0	0
661000	1222000	10156	0	0	0	0	6	0	0	0	0	0	0	4	0	0	0	1	6	0	2	0	3	10	1	0	1	0	0	0	0
-27000	1214000	10366	0	0	0	0	0	0	0	0	0	0	2	0	0	0	0	0	0	104	0	0	0	0	0	0	0	0	0	0	0
-19000	1214000	10367	0	0	0	0	0	0	0	0	0	0	0	0	0	0	0	0	0	140	0	0	0	0	0	0	0	0	0	0	0
-11000	1214000	10368	0	0	0	0	0	0	0	0	0	0	0	0	0	0	0	0	0	148	0	0	0	0	0	0	0	0	0	0	0
-3000	1214000	10369	0	0	0	0	0	0	0	0	0	0	0	0	0	0	0	0	0	154	0	0	0	0	0	0	0	0	0	0	0
5000	1214000	10370	0	0	0	0	0	0	0	0	0	0	0	0	0	0	0	0	0	138	0	0	0	0	0	0	0	0	0	0	0
13000	1214000	10371	0	0	1	0	1	0	0	0	0	0	2	0	0	0	0	1	0	80	24	0	0	5	0	0	0	0	0	0	0
21000	1214000	10372	0	3	1	0	2	0	0	0	0	0	8	0	0	0	0	2	10	30	49	0	0	3	0	0	0	0	0	0	0
29000	1214000	10373	0	5	2	0	1	0	0	0	0	0	8	0	0	0	0	1	19	8	31	0	0	3	0	0	0	0	0	0	0
37000	1214000	10374	0	3	8	0	3	0	0	0	0	0	6	0	0	0	0	1	6	22	44	0	0	5	0	0	0	0	0	0	0
45000	1214000	10375	0	5	5	0	5	0	0	0	0	0	12	0	0	0	0	1	6	30	27	0	0	7	0	0	15	0	0	0	1
53000	1214000	10376	0	2	5	0	7	0	0	0	0	0	4	0	0	0	0	0	3	4	36	0	5	28	3	0	11	0	0	0	0
61000	1214000	10377	0	1	1	0	8	0	0	0	0	0	3	0	0	0	0	1	0	0	28	0	22	31	4	0	19	0	0	0	0
69000	1214000	10378	0	1	2	0	2	0	0	0	0	0	1	1	0	0	0	0	1	2	8	0	32	26	3	0	9	0	0	0	0
77000	1214000	10379	0	1	0	0	9	0	0	0	0	0	3	1	0	0	0	0	6	0	12	0	16	59	3	0	22	0	0	0	0
85000	1214000	10380	0	1	0	0	3	0	0	0	0	0	1	2	0	0	0	1	3	2	8	0	75	9	10	0	19	0	0	0	0
93000	1214000	10381	0	0	0	0	0	0	0	0	0	0	0	0	0	0	0	0	0	0	6	0	134	2	0	0	4	0	0	0	0
101000	1214000	10382	0	0	0	0	0	0	0	0	0	0	0	0	0	0	0	0	0	22	5	0	113	0	0	0	0	0	0	0	0
109000	1214000	10383	0	0	0	0	1	0	0	0	0	0	1	0	0	0	0	0	0	2	2	0	108	5	2	0	3	0	0	0	0
117000	1214000	10384	0	2	0	0	2	0	0	0	0	0	0	0	0	0	0	0	0	0	2	0	107	1	3	0	5	0	0	0	0
125000	1214000	10385	0	0	0	0	2	0	0	0	0	0	0	0	0	0	0	0	0	0	2	0	93	8	2	0	17	0	0	0	0
133000	1214000	10386	0	2	0	0	7	0	0	0	0	0	0	0	0	0	0	0	0	0	6	0	89	27	7	0	4	0	0	0	0
141000	1214000	10387	0	0	1	0	5	0	0	0	0	0	0	0	0	0	0	0	2	0	3	0	54	11	1	0	3	0	0	0	0
149000	1214000	10388	0	2	1	0	10	0	0	0	0	0	3	0	0	0	0	1	4	0	9	0	52	11	3	0	6	0	0	0	0
157000	1214000	10389	0	1	3	0	10	0	0	0	0	0	1	2	0	0	0	2	12	0	12	0	36	12	3	0	12	0	0	0	0
165000	1214000	10390	0	2	0	0	11	0	0	0	0	0	1	4	0	0	0	2	6	0	2	0	40	13	1	0	0	0	0	0	0
173000	1214000	10391	0	2	2	0	11	0	0	17	0	0	1	5	0	0	0	4	13	0	1	0	17	15	7	0	12	0	0	0	1
181000	1214000	10392	0	0	2	0	8	0	0	10	0	0	2	4	0	0	0	3	6	0	11	0	19	20	4	0	11	0	0	0	0
189000	1214000	10393	0	2	3	0	8	0	0	15	0	0	2	5	0	0	0	0	3	0	2	0	10	15	15	0	30	0	0	0	0
197000	1214000	10394	0	0	2	0	10	0	0	20	0	0	1	16	0	0	0	0	4	0	0	0	19	6	18	0	39	0	0	0	1
205000	1214000	10395	0	6	3	0	27	0	0	16	0	0	1	19	0	0	0	0	8	10	1	0	21	5	11	0	42	0	0	0	0
213000	1214000	10396	0	2	6	0	24	0	0	19	0	0	5	20	0	0	0	0	12	4	0	0	34	0	4	0	16	0	0	0	0
221000	1214000	10397	0	3	3	0	31	0	0	20	0	0	2	15	0	0	0	1	16	0	2	0	17	8	10	0	16	0	0	0	0
229000	1214000	10398	0	2	1	0	12	0	0	13	0	0	0	5	0	0	0	0	2	2	1	0	13	25	2	0	40	0	0	0	0
237000	1214000	10399	0	7	7	0	3	0	0	7	0	0	1	4	0	0	0	0	1	8	2	0	22	23	9	0	30	0	0	0	0
245000	1214000	10400	0	6	3	0	8	0	0	4	0	0	1	6	0	0	0	0	6	2	1	0	22	17	11	0	43	0	0	0	0
253000	1214000	10401	0	2	0	0	10	0	0	13	0	0	0	3	0	0	0	0	2	4	0	0	6	13	25	0	48	0	0	0	0
261000	1214000	10402	0	2	0	0	5	0	0	12	0	0	1	2	0	0	0	0	2	20	0	0	4	11	16	0	45	0	0	0	0
269000	1214000	10403	0	2	0	0	11	0	0	8	0	0	1	3	0	0	0	0	0	12	0	0	1	3	11	0	84	0	0	0	0
277000	1214000	10404	0	0	0	0	7	0	0	12	0	0	0	1	0	0	0	0	1	28	0	0	4	0	25	0	42	0	0	0	0
285000	1214000	10405	0	1	2	0	12	0	0	28	0	0	2	3	0	0	0	0	1	2	0	1	2	4	45	0	47	0	0	0	0
293000	1214000	10406	0	1	0	0	20	0	0	15	0	0	2	4	0	0	0	0	4	2	0	0	6	3	37	0	60	0	0	0	0
301000	1214000	10407	0	3	1	0	11	0	0	3	0	0	1	2	0	0	0	0	1	22	0	0	6	15	53	0	43	0	0	0	1
309000	1214000	10408	0	3	0	0	25	0	0	5	0	0	0	5	0	0	0	0	2	20	0	0	23	3	42	0	21	0	0	0	1
317000	1214000	10409	0	1	0	0	20	0	0	8	0	0	0	4	0	0	0	0	1	4	0	0	21	10	44	0	31	0	0	0	0
325000	1214000	10410	0	2	1	0	32	0	0	10	0	0	1	6	0	0	0	0	1	2	0	0	30	1	27	0	35	0	0	0	0
333000	1214000	10411	0	0	0	0	36	0	0	3	0	0	2	4	0	0	0	0	0	0	0	0	41	1	22	0	35	0	0	0	0
341000	1214000	10412	0	0	0	0	39	0	0	9	0	0	2	3	0	0	0	0	0	0	0	0	39	3	18	0	31	0	0	0	0
349000	1214000	10413	0	0	1	0	25	0	0	2	0	0	0	9	0	0	0	0	2	10	0	0	45	9	13	0	28	0	0	0	0
357000	1214000	10414	0	2	0	0	17	0	0	9	0	0	0	18	0	0	0	0	8	2	0	0	35	6	26	0	31	0	0	0	0
365000	1214000	10415	0	7	3	0	32	0	0	15	0	0	0	30	0	0	0	0	5	0	0	0	23	3	19	0	9	0	0	0	0
373000	1214000	10416	0	5	1	0	30	0	0	9	0	0	0	31	0	0	0	0	9	0	0	0	40	6	10	0	5	0	0	0	2
381000	1214000	10417	0	1	0	0	21	0	0	15	0	0	0	27	0	0	0	0	2	0	0	0	45	6	19	0	6	0	0	0	0
389000	1214000	10418	0	1	0	0	11	0	0	10	0	0	0	7	0	0	0	0	0	0	0	0	20	0	5	0	2	0	0	0	0
605000	1214000	10445	0	0	0	0	1	0	0	0	0	0	0	1	0	0	0	0	1	0	0	0	0	0	1	0	0	0	0	0	0
613000	1214000	10446	0	0	2	0	10	0	0	17	0	0	0	11	0	3	0	0	24	0	0	0	8	3	3	0	1	0	0	0	0
621000	1214000	10447	0	1	2	0	16	0	0	26	0	0	0	23	0	3	0	2	43	0	4	0	7	0	7	0	2	0	0	0	0
629000	1214000	10448	0	3	1	0	26	0	0	17	0	0	0	17	0	0	0	3	69	0	3	0	1	0	7	0	0	0	0	0	1
637000	1214000	10449	0	1	1	0	22	0	0	14	0	0	0	21	0	1	0	6	53	0	3	0	6	0	13	0	1	0	0	0	0
645000	1214000	10450	0	0	0	0	11	0	0	16	0	0	0	18	0	7	0	3	30	0	0	0	4	0	14	0	3	0	0	0	0
653000	1214000	10451	0	0	0	0	12	0	0	19	0	0	0	23	0	0	0	1	9	0	1	0	2	1	8	0	4	0	0	0	0
661000	1214000	10452	0	0	0	0	12	0	0	15	0	0	0	8	0	0	0	0	9	0	0	0	3	8	7	0	2	0	0	0	0
-27000	1206000	10662	0	0	0	0	0	0	0	0	0	0	1	0	0	0	0	0	0	126	1	0	0	0	0	0	0	0	0	0	0
-19000	1206000	10663	0	0	0	0	0	0	0	0	0	0	0	0	0	0	0	0	0	148	0	0	0	0	0	0	0	0	0	0	0
-11000	1206000	10664	0	0	0	0	0	0	0	0	0	0	0	0	0	0	0	0	0	130	0	0	0	0	0	0	0	0	0	0	0
-3000	1206000	10665	0	0	0	0	0	0	0	0	0	0	0	0	0	0	0	0	0	124	0	0	0	0	0	0	0	0	0	0	0
5000	1206000	10666	0	0	0	0	0	0	0	0	0	0	0	0	0	0	0	0	0	116	0	0	0	0	0	0	0	0	0	0	0
13000	1206000	10667	0	0	0	0	0	0	0	0	0	0	0	0	0	0	0	0	0	112	26	0	0	0	0	0	0	0	0	0	0
21000	1206000	10668	0	0	0	0	0	0	0	0	0	0	0	0	0	0	0	0	0	108	36	0	0	0	0	0	0	0	0	0	0
29000	1206000	10669	0	0	1	0	1	0	0	0	0	0	3	0	0	0	0	2	1	42	40	0	0	4	0	0	0	0	0	0	0
37000	1206000	10670	0	4	10	0	4	0	0	0	0	0	12	0	0	0	0	3	6	20	52	0	0	6	0	0	5	0	0	0	0
45000	1206000	10671	0	4	11	0	0	0	0	0	0	0	25	0	0	0	0	2	22	12	54	0	0	6	1	0	9	0	0	0	0
53000	1206000	10672	0	1	3	0	0	0	0	0	0	0	8	0	0	0	0	0	3	20	41	0	13	12	4	0	17	0	0	0	0
61000	1206000	10673	0	1	0	0	3	0	0	0	0	0	4	1	0	0	0	0	0	6	15	0	33	23	9	0	35	0	0	0	0
69000	1206000	10674	0	0	1	0	4	0	0	0	0	0	3	0	0	0	0	1	0	2	2	0	38	44	12	0	23	0	0	0	2
77000	1206000	10675	0	3	1	0	5	0	0	0	0	0	4	0	0	0	0	0	7	0	7	0	9	47	21	0	33	0	0	0	1
85000	1206000	10676	0	0	2	0	17	0	0	0	0	0	3	4	0	0	0	1	1	0	12	0	14	58	20	0	14	0	0	0	0
93000	1206000	10677	0	0	0	0	1	0	0	0	0	0	1	1	0	0	0	0	0	4	3	0	87	40	8	0	15	0	0	0	0
101000	1206000	10678	0	0	0	0	0	0	0	0	0	0	0	0	0	0	0	0	0	2	1	0	127	0	0	0	6	0	0	0	0
109000	1206000	10679	0	2	0	0	0	0	0	0	0	0	2	0	0	0	0	0	0	2	18	0	101	10	1	0	0	0	0	0	0
117000	1206000	10680	0	0	0	0	0	0	0	0	0	0	2	1	0	0	0	0	0	0	9	0	111	0	1	0	4	0	0	0	0
125000	1206000	10681	0	0	0	0	0	0	0	0	0	0	0	0	0	0	0	0	0	0	1	0	114	0	1	0	16	0	0	0	0
133000	1206000	10682	0	0	0	0	0	0	0	0	0	0	0	0	0	0	0	0	0	0	4	0	97	4	13	0	32	0	0	0	0
141000	1206000	10683	0	2	0	0	8	0	0	3	0	0	0	0	0	0	0	0	0	0	7	0	70	10	2	0	20	0	0	0	0
149000	1206000	10684	0	0	0	0	5	0	0	0	0	0	0	0	0	0	0	0	0	0	1	0	90	4	0	0	8	0	0	0	0
157000	1206000	10685	0	4	1	0	9	0	0	0	0	0	0	3	0	0	0	1	2	2	6	0	52	15	1	0	12	0	0	0	0
165000	1206000	10686	0	0	2	0	12	0	0	0	0	0	4	0	0	0	0	0	9	2	11	0	39	14	4	0	11	0	0	0	0
173000	1206000	10687	0	1	1	0	22	0	0	10	0	0	0	3	0	0	0	1	2	0	4	0	43	16	8	0	19	0	0	0	0
181000	1206000	10688	0	3	2	0	10	0	0	8	0	0	0	5	0	0	0	1	5	0	8	0	43	12	3	0	30	0	0	0	0
189000	1206000	10689	0	5	1	0	18	0	0	0	0	0	2	3	0	0	0	1	4	0	18	0	38	19	4	0	10	0	0	0	1
197000	1206000	10690	0	1	0	0	20	0	0	4	0	0	1	13	0	0	0	0	6	2	2	0	24	25	14	0	17	0	0	0	1
205000	1206000	10691	0	2	2	0	24	0	0	7	0	0	2	13	0	0	0	0	4	0	2	0	25	29	21	0	21	0	0	0	0
213000	1206000	10692	0	2	2	0	22	0	0	8	0	0	3	11	0	0	0	0	3	0	1	0	36	15	9	0	12	0	0	0	0
221000	1206000	10693	0	0	1	0	12	0	0	18	0	0	1	17	0	0	0	0	16	0	1	0	8	6	11	0	36	0	0	0	1
229000	1206000	10694	0	0	2	0	5	0	0	3	0	0	0	4	0	0	0	0	2	2	1	0	2	17	7	0	97	0	0	0	0
237000	1206000	10695	0	7	4	0	10	0	0	21	0	0	1	9	0	0	0	0	7	0	1	0	9	6	13	0	52	0	0	0	0
245000	1206000	10696	0	2	6	0	9	0	0	15	0	0	3	2	0	0	0	0	3	12	4	0	12	20	2	0	24	0	0	0	0
253000	1206000	10697	0	0	0	0	0	0	0	2	0	0	0	1	0	0	0	0	0	0	0	0	2	8	31	0	46	0	0	0	0
261000	1206000	10698	0	1	0	0	1	0	0	1	0	0	0	4	0	0	0	0	0	6	0	0	0	0	6	0	49	0	0	0	0
269000	1206000	10699	0	0	1	0	18	0	0	12	0	0	2	6	0	0	0	0	3	2	0	0	0	5	28	0	50	0	0	0	1
277000	1206000	10700	0	0	0	0	2	0	0	16	0	0	3	6	0	0	0	0	0	16	0	0	2	0	22	0	25	0	0	0	0
285000	1206000	10701	0	0	0	0	10	0	0	14	0	0	2	3	0	0	0	0	0	6	0	0	5	7	19	0	70	0	0	0	0
293000	1206000	10702	0	1	0	0	16	0	0	14	0	0	0	4	0	0	0	0	0	0	0	0	2	14	26	0	67	0	0	0	0
301000	1206000	10703	0	0	1	0	11	0	0	1	0	0	0	0	0	0	0	0	1	0	0	0	2	25	29	0	72	0	0	0	0
309000	1206000	10704	0	1	1	0	40	0	0	4	0	0	1	3	0	0	0	0	3	0	1	0	12	16	14	0	50	0	0	0	0
317000	1206000	10705	0	2	2	0	30	0	0	2	0	0	0	12	0	0	0	0	6	4	0	0	14	4	32	0	40	0	0	0	0
325000	1206000	10706	0	0	0	0	33	0	0	13	0	0	0	19	0	0	0	0	2	6	0	0	21	2	25	0	23	0	0	0	0
333000	1206000	10707	0	3	0	0	26	0	0	7	0	0	0	15	0	0	0	0	5	2	0	0	43	4	17	0	14	0	0	0	0
341000	1206000	10708	0	2	0	0	26	0	0	7	0	0	0	7	0	0	0	0	5	2	0	0	26	6	18	0	25	0	0	0	0
349000	1206000	10709	0	2	0	0	16	0	0	6	0	0	0	8	0	0	0	0	3	12	0	0	32	9	23	0	25	0	0	0	0
357000	1206000	10710	0	4	6	0	27	0	0	21	0	0	0	21	0	0	0	0	10	0	0	0	37	8	19	0	5	0	0	0	0
365000	1206000	10711	0	3	4	0	35	0	0	52	0	0	0	22	0	0	0	0	10	0	0	0	25	1	3	0	1	0	0	0	0
373000	1206000	10712	0	3	0	0	23	0	0	11	0	0	0	20	0	0	0	0	1	0	0	0	41	11	17	0	1	0	0	0	0
381000	1206000	10713	0	0	0	0	6	0	0	3	0	0	0	8	0	0	0	0	0	0	0	0	11	1	6	0	1	0	0	0	0
605000	1206000	10741	0	0	3	0	12	0	0	28	0	0	0	13	0	18	0	0	26	0	0	0	0	0	3	0	0	0	1	0	0
613000	1206000	10742	2	1	0	0	28	0	0	29	0	0	0	14	0	5	0	1	54	0	1	0	7	0	15	0	1	0	0	0	0
621000	1206000	10743	0	0	0	0	33	0	0	13	0	0	3	21	0	1	0	2	53	0	2	0	10	0	15	0	3	0	0	0	0
629000	1206000	10744	0	1	1	0	31	0	0	16	0	0	1	23	0	2	0	1	45	0	1	0	7	0	5	0	3	0	1	0	0
637000	1206000	10745	0	1	0	0	32	0	0	10	0	0	0	22	0	0	0	1	30	0	0	0	4	0	14	0	2	0	0	0	0
645000	1206000	10746	1	1	0	0	6	0	0	1	0	0	0	10	0	0	0	0	1	0	0	0	3	0	13	0	2	0	0	0	0
-27000	1198000	10958	0	1	0	0	0	0	0	0	0	0	1	0	0	0	0	0	0	88	0	0	0	0	0	0	0	0	0	0	0
-19000	1198000	10959	0	0	0	0	0	0	0	0	0	0	0	0	0	0	0	0	0	144	0	0	0	0	0	0	0	0	0	0	0
-11000	1198000	10960	0	0	0	0	0	0	0	0	0	0	0	0	0	0	0	0	0	132	0	0	0	2	0	0	0	0	0	0	0
-3000	1198000	10961	0	0	0	0	0	0	0	0	0	0	0	0	0	0	0	0	0	132	0	0	1	9	0	0	0	0	0	0	0
5000	1198000	10962	0	0	0	0	0	0	0	0	0	0	0	0	0	0	0	0	0	124	0	0	0	0	0	0	0	0	0	0	0
13000	1198000	10963	0	0	0	0	1	0	0	0	0	0	2	0	0	0	0	0	1	70	42	0	0	4	0	0	0	0	0	0	0
21000	1198000	10964	0	1	0	0	0	0	0	0	0	0	2	0	0	0	0	0	0	54	76	0	0	5	0	0	0	0	0	0	0
29000	1198000	10965	0	4	3	0	4	0	0	0	0	0	10	0	0	0	0	1	17	22	36	0	0	1	0	0	0	0	0	0	0
37000	1198000	10966	0	5	12	0	5	0	0	0	0	0	32	0	0	0	0	0	44	0	27	0	0	4	0	0	3	0	0	0	0
45000	1198000	10967	0	7	13	0	0	0	0	0	0	0	31	0	0	0	0	3	46	0	26	0	0	1	0	0	5	0	0	0	0
53000	1198000	10968	0	4	10	0	1	0	0	0	0	0	16	0	0	0	0	0	14	12	32	0	0	1	1	0	13	0	0	0	0
61000	1198000	10969	0	2	3	0	4	0	0	0	0	0	3	1	0	0	0	1	0	48	28	0	13	12	4	0	29	0	0	0	0
69000	1198000	10970	0	3	6	0	0	0	0	0	0	0	34	0	0	0	0	2	7	0	20	0	16	22	4	0	20	0	0	0	0
77000	1198000	10971	0	0	8	0	8	0	0	0	0	0	11	1	0	0	0	5	4	0	14	0	18	51	3	0	31	0	0	0	2
85000	1198000	10972	0	0	3	0	10	0	0	0	0	0	1	2	0	0	0	0	0	0	17	0	7	89	13	0	22	0	0	0	0
93000	1198000	10973	0	2	1	0	10	0	0	0	0	0	2	7	0	0	0	1	2	2	11	0	24	70	8	0	21	0	0	0	1
101000	1198000	10974	0	2	0	0	3	0	0	0	0	0	0	0	0	0	0	0	0	0	1	0	96	5	2	0	17	0	0	0	0
109000	1198000	10975	0	0	0	0	1	0	0	0	0	0	0	0	0	0	0	0	0	0	1	0	131	1	0	0	8	0	0	0	0
117000	1198000	10976	0	0	0	0	3	0	0	0	0	0	1	0	0	0	0	0	0	0	1	0	104	4	4	0	9	0	0	0	0
125000	1198000	10977	0	1	0	0	4	0	0	0	0	0	2	1	0	0	0	0	0	0	0	0	74	9	7	0	58	0	0	0	0
133000	1198000	10978	0	0	0	0	15	0	0	0	0	0	0	5	0	0	0	0	1	0	8	0	61	28	8	0	24	0	0	0	0
141000	1198000	10979	0	3	2	0	5	0	0	1	0	0	1	2	0	0	0	2	6	0	14	0	75	7	6	0	6	0	0	0	0
149000	1198000	10980	0	0	2	0	4	0	0	0	0	0	1	0	0	0	0	0	0	0	3	0	101	1	0	0	8	0	0	0	0
157000	1198000	10981	0	0	0	0	4	0	0	0	0	0	0	1	0	0	0	0	0	0	4	0	61	10	1	0	17	0	0	0	0
165000	1198000	10982	0	1	1	0	38	0	0	2	0	0	0	0	0	0	0	0	6	0	4	0	38	44	3	0	25	0	0	0	0
173000	1198000	10983	0	1	5	0	32	0	0	4	0	0	1	5	0	0	0	0	19	0	11	0	22	26	3	0	13	0	0	0	0
181000	1198000	10984	0	3	2	0	16	0	0	3	0	0	2	4	0	0	0	1	7	0	5	0	44	12	7	0	24	0	0	0	0
189000	1198000	10985	0	4	1	0	13	0	0	0	0	0	1	1	0	0	0	0	8	0	6	0	86	9	1	0	8	0	0	0	0
197000	1198000	10986	0	0	3	0	23	0	0	7	0	0	0	11	0	0	0	0	7	0	4	0	20	21	12	0	33	0	0	0	1
205000	1198000	10987	0	4	3	0	18	0	0	5	0	0	0	14	0	0	0	0	21	2	3	0	31	15	10	0	24	0	0	0	2
213000	1198000	10988	0	4	0	0	15	0	0	2	0	0	1	7	0	0	0	0	2	8	3	0	43	9	9	0	31	0	0	0	0
221000	1198000	10989	0	0	2	0	5	0	0	4	0	0	1	3	0	0	0	0	3	2	0	0	3	4	6	0	87	0	0	0	2
229000	1198000	10990	1	1	0	0	0	0	0	20	0	0	5	4	0	0	0	1	2	4	3	0	2	3	10	0	52	0	0	0	0
237000	1198000	10991	0	2	2	0	10	0	0	11	0	0	1	2	0	0	0	1	4	14	1	0	14	26	8	0	24	0	0	0	0
245000	1198000	10992	0	4	6	0	6	0	0	12	0	0	0	4	0	0	0	0	9	16	1	0	8	8	8	0	24	0	0	0	0
253000	1198000	10993	0	0	0	0	1	0	0	2	0	0	0	2	0	0	0	0	0	2	0	0	2	5	4	0	72	0	0	0	0
261000	1198000	10994	0	1	0	0	8	0	0	12	0	0	1	3	0	0	0	0	0	2	0	0	0	8	12	0	51	0	0	0	2
269000	1198000	10995	0	1	1	0	14	0	0	11	0	0	0	6	0	0	0	0	3	6	0	0	13	11	33	0	45	0	0	0	0
277000	1198000	10996	0	6	1	0	12	0	0	18	0	0	0	6	0	0	0	0	2	4	0	0	9	11	22	0	39	0	0	0	0
285000	1198000	10997	0	2	0	0	22	0	0	18	0	0	1	3	0	0	0	0	1	2	0	0	5	6	34	0	33	0	0	0	1
293000	1198000	10998	0	3	0	0	19	0	0	0	0	0	0	1	0	0	0	0	0	0	0	0	3	36	37	0	33	0	0	0	0
301000	1198000	10999	0	1	0	0	34	0	0	9	0	0	0	1	0	0	0	0	3	0	0	0	20	34	17	0	22	0	0	0	1
309000	1198000	11000	0	2	1	0	36	0	0	3	0	0	1	6	0	0	0	0	2	0	0	0	34	8	12	0	29	0	0	0	0
317000	1198000	11001	0	0	0	0	28	0	0	5	0	0	4	10	0	0	0	0	4	14	0	0	31	11	18	0	17	0	0	0	0
325000	1198000	11002	0	1	1	0	38	0	0	6	0	0	0	6	0	0	0	0	3	0	0	0	21	13	29	0	16	0	0	0	0
333000	1198000	11003	0	4	0	0	32	0	0	6	0	0	1	8	0	0	0	0	5	4	0	1	29	13	17	0	26	0	0	0	0
341000	1198000	11004	0	5	0	0	23	0	0	10	0	0	0	14	0	0	0	0	5	0	0	0	43	7	11	0	26	0	0	0	0
349000	1198000	11005	0	6	1	0	35	0	0	13	0	0	0	13	0	0	0	0	2	0	0	0	37	15	17	0	21	0	0	0	0
357000	1198000	11006	0	2	1	0	17	0	0	25	0	0	0	24	0	0	0	0	4	0	0	0	45	6	17	0	7	0	0	0	0
365000	1198000	11007	0	2	0	0	20	0	0	11	0	0	0	6	0	0	0	0	0	0	0	0	32	1	10	0	0	0	0	0	0
373000	1198000	11008	0	0	0	0	0	0	0	0	0	0	0	0	0	0	0	0	0	0	0	0	1	0	1	0	0	0	0	0	0
589000	1198000	11035	0	0	1	0	10	0	0	4	0	0	0	4	0	5	0	0	19	0	0	0	0	0	1	0	0	0	0	0	0
597000	1198000	11036	0	3	1	0	12	0	0	13	0	0	0	8	0	9	0	1	61	0	0	0	0	0	2	0	0	0	0	0	0
605000	1198000	11037	0	4	0	0	23	0	0	15	0	0	0	11	0	10	0	4	53	0	0	0	5	0	4	0	9	0	0	0	0
613000	1198000	11038	0	2	0	0	46	0	0	10	0	0	1	5	0	6	0	0	68	0	1	0	5	0	4	0	2	0	0	0	0
621000	1198000	11039	4	0	0	0	37	0	0	11	0	0	0	33	0	5	0	0	54	0	0	0	7	0	10	0	5	0	0	0	0
629000	1198000	11040	0	0	0	0	12	0	0	16	0	0	0	24	0	0	0	0	13	0	0	0	5	0	22	0	2	0	0	0	0
637000	1198000	11041	0	0	0	0	3	0	0	0	0	0	0	6	0	0	0	0	0	0	0	0	0	0	2	0	1	0	0	0	0
-19000	1190000	11255	0	0	0	0	0	0	0	0	0	0	0	0	0	0	0	0	0	126	0	0	0	0	0	0	0	0	0	0	0
-11000	1190000	11256	0	0	0	0	0	0	0	0	0	0	0	0	0	0	0	0	0	136	0	0	0	0	0	0	0	0	0	0	0
-3000	1190000	11257	0	0	0	0	0	0	0	0	0	0	0	0	0	0	0	0	0	104	0	0	0	0	0	0	0	0	0	0	0
5000	1190000	11258	0	0	0	0	0	0	0	0	0	0	0	0	0	0	0	0	0	150	0	0	0	0	0	0	0	0	0	0	0
13000	1190000	11259	0	0	0	0	0	0	0	0	0	0	0	0	0	0	0	0	2	96	27	0	0	5	0	0	0	0	0	0	0
21000	1190000	11260	0	2	0	0	1	0	0	0	0	0	6	0	0	0	0	0	8	62	24	0	0	9	0	0	0	0	0	0	0
29000	1190000	11261	0	1	5	0	2	0	0	0	0	0	20	0	0	0	0	0	18	0	16	0	0	3	0	0	3	0	0	0	0
37000	1190000	11262	0	4	9	0	2	0	0	0	0	0	39	0	0	0	0	2	22	0	28	0	0	8	0	0	10	0	0	0	0
45000	1190000	11263	0	0	7	0	2	0	0	0	0	0	29	0	0	0	0	6	20	0	20	0	0	6	0	0	2	0	0	0	0
53000	1190000	11264	0	2	1	0	0	0	0	0	0	0	7	0	0	0	0	3	8	30	33	0	0	16	0	0	0	0	0	0	0
61000	1190000	11265	0	1	4	0	0	0	0	0	0	0	2	0	0	0	0	3	0	96	14	0	0	0	0	0	4	0	0	0	0
69000	1190000	11266	0	1	2	0	6	0	0	0	0	0	7	0	0	0	0	1	1	12	19	0	20	33	0	0	10	0	0	0	0
77000	1190000	11267	0	2	4	0	15	0	0	0	0	0	3	0	0	0	0	2	4	0	17	0	9	61	0	0	29	0	0	0	0
85000	1190000	11268	0	0	3	0	2	0	0	0	0	0	3	0	0	0	0	0	1	6	28	0	6	66	4	0	20	0	0	0	1
93000	1190000	11269	0	0	0	0	8	0	0	0	0	0	2	0	0	0	0	0	1	0	16	0	14	71	2	0	45	0	0	0	3
101000	1190000	11270	0	1	0	0	1	0	0	0	0	0	3	0	0	0	0	0	0	2	1	0	68	19	3	0	32	0	0	0	0
109000	1190000	11271	0	0	0	0	0	0	0	0	0	0	0	0	0	0	0	0	0	2	1	0	66	0	0	0	21	0	0	0	0
117000	1190000	11272	0	0	0	0	1	0	0	0	0	0	2	0	0	0	0	0	0	4	0	0	65	5	1	0	22	0	0	0	0
125000	1190000	11273	0	5	0	0	12	0	0	0	0	0	2	5	0	0	0	0	0	0	4	0	53	13	5	0	53	0	0	0	0
133000	1190000	11274	0	0	0	0	15	0	0	2	0	0	1	4	0	0	0	0	1	0	9	0	74	18	1	0	9	0	0	0	0
141000	1190000	11275	0	1	0	0	6	0	0	0	0	0	2	7	0	0	0	0	0	0	1	0	65	6	9	0	33	0	0	0	0
149000	1190000	11276	0	0	0	0	3	0	0	0	0	0	0	0	0	0	0	0	0	0	0	0	104	1	0	0	10	0	0	0	0
157000	1190000	11277	0	6	3	0	7	0	0	0	0	0	1	1	0	0	0	1	8	0	10	0	72	10	1	0	8	0	0	0	0
165000	1190000	11278	2	2	1	0	31	0	0	0	0	0	0	1	0	0	0	0	3	0	4	0	34	39	3	0	14	0	0	0	0
173000	1190000	11279	0	2	1	0	27	0	0	0	0	0	0	0	0	0	0	0	3	0	9	0	57	28	5	0	7	0	0	1	0
181000	1190000	11280	0	3	2	0	8	0	0	0	0	0	1	0	0	0	0	0	0	2	4	0	72	16	5	0	9	0	0	0	0
189000	1190000	11281	0	1	1	0	36	0	0	1	0	0	3	2	0	0	0	0	4	0	3	0	32	27	6	0	18	0	0	0	0
197000	1190000	11282	0	3	0	0	21	0	0	2	0	0	0	8	0	0	0	0	1	0	0	0	11	44	25	0	59	0	0	0	0
205000	1190000	11283	0	0	1	0	17	0	0	1	0	0	0	3	0	0	0	2	10	0	5	0	19	7	7	0	32	0	0	0	0
213000	1190000	11284	0	0	1	0	15	0	0	0	0	0	0	4	0	0	0	0	7	8	1	0	11	6	5	0	32	0	0	0	0
221000	1190000	11285	0	0	0	0	7	0	0	4	0	0	1	2	0	0	0	0	2	0	0	0	0	11	11	0	96	0	0	0	0
229000	1190000	11286	0	6	0	0	8	0	0	12	0	0	4	4	0	0	0	0	7	0	4	0	2	10	11	0	67	0	0	0	1
237000	1190000	11287	1	0	2	0	8	0	0	7	1	0	1	10	0	0	0	5	9	10	3	0	16	30	10	0	25	0	0	0	0
245000	1190000	11288	2	1	2	0	10	0	0	12	0	0	0	8	0	0	0	0	7	20	2	0	10	13	4	0	28	0	0	0	1
253000	1190000	11289	0	1	0	0	2	0	0	5	0	0	2	4	0	0	0	0	0	0	0	0	0	14	3	0	119	0	0	0	2
261000	1190000	11290	0	2	0	0	8	0	0	3	0	0	2	1	0	0	0	0	5	2	0	0	1	29	38	0	69	0	0	0	0
269000	1190000	11291	0	3	0	0	22	0	0	4	0	0	1	5	0	0	0	0	4	2	1	0	13	23	27	0	40	0	0	0	1
277000	1190000	11292	0	3	1	0	32	0	0	10	0	0	5	9	0	0	0	1	9	0	1	0	19	10	15	0	27	0	0	0	0
285000	1190000	11293	0	2	0	0	37	0	0	6	0	0	1	1	0	0	0	0	5	0	0	0	15	14	24	0	33	0	0	0	0
293000	1190000	11294	0	0	1	0	16	0	0	0	0	0	1	0	0	0	0	0	1	2	0	0	16	50	29	0	24	0	0	0	0
301000	1190000	11295	0	1	2	0	34	0	0	5	0	0	0	6	0	0	0	0	2	0	1	0	17	18	19	0	41	0	0	0	0
309000	1190000	11296	0	1	1	0	45	0	0	10	0	0	0	3	0	0	0	0	5	2	0	0	16	14	12	0	29	0	0	0	0
317000	1190000	11297	0	0	0	0	18	0	0	4	0	0	0	6	0	0	0	0	4	0	0	0	19	13	43	0	41	0	0	0	0
325000	1190000	11298	0	2	0	0	20	0	0	3	0	0	0	18	0	0	0	0	2	2	0	0	6	11	36	0	44	0	0	0	2
333000	1190000	11299	0	4	5	0	27	0	0	4	0	0	1	9	0	0	0	0	2	2	0	0	17	8	25	0	36	0	0	0	0
341000	1190000	11300	0	5	0	0	30	0	0	12	0	0	1	12	0	0	0	0	2	0	2	0	16	17	28	0	21	0	0	0	0
349000	1190000	11301	0	0	0	0	35	0	0	3	0	0	1	29	0	0	0	0	0	0	1	0	36	10	26	0	6	0	0	0	1
357000	1190000	11302	0	2	0	0	16	0	0	2	0	0	0	10	0	0	0	0	0	0	0	0	9	0	5	0	0	0	0	0	0
413000	1190000	11309	0	0	0	0	0	0	0	0	0	0	0	0	0	0	0	0	0	0	0	0	0	0	2	0	0	0	0	0	0
421000	1190000	11310	0	0	0	0	0	0	0	0	0	0	0	2	0	0	0	0	0	0	0	0	0	0	0	0	0	0	0	0	0
429000	1190000	11311	0	0	0	0	5	0	0	2	0	0	0	0	0	4	0	0	3	0	0	0	0	0	0	0	0	0	0	0	0
437000	1190000	11312	0	0	0	0	7	0	0	4	0	0	0	2	0	0	0	0	1	0	0	0	0	0	0	0	0	0	0	0	0
445000	1190000	11313	0	0	0	0	7	0	0	2	0	0	0	1	0	2	0	0	0	0	0	0	0	0	0	0	0	0	0	0	0
453000	1190000	11314	0	0	1	0	7	0	0	1	0	0	0	2	0	7	0	1	3	0	0	0	0	0	0	0	0	0	0	0	0
461000	1190000	11315	0	0	0	0	1	0	0	0	0	0	0	0	0	3	0	0	4	2	0	0	0	0	2	0	0	0	0	0	0
573000	1190000	11329	0	0	0	0	3	0	0	0	0	0	0	0	0	4	0	0	1	0	0	0	0	0	0	0	0	0	0	0	0
581000	1190000	11330	0	0	1	0	20	0	0	9	0	0	0	4	0	14	0	3	33	0	0	0	0	0	2	0	0	0	0	0	0
589000	1190000	11331	0	1	3	0	26	0	0	17	0	0	0	19	0	11	0	2	55	0	0	0	0	0	2	0	4	0	0	0	0
597000	1190000	11332	0	2	2	0	14	0	0	10	0	0	0	8	0	13	0	3	66	0	0	0	0	0	2	0	0	0	0	0	0
605000	1190000	11333	0	4	0	0	26	0	0	7	0	0	0	11	0	16	0	0	57	0	1	0	3	0	5	0	0	0	0	0	0
613000	1190000	11334	2	2	0	0	33	0	0	10	0	0	1	10	0	12	0	3	36	0	0	0	3	0	10	0	0	0	0	0	0
621000	1190000	11335	0	1	0	0	10	0	0	11	0	0	0	6	0	0	0	0	6	0	0	0	15	0	28	0	15	0	0	0	0
-27000	1182000	11550	0	0	0	0	0	0	0	0	0	0	1	0	0	0	0	0	0	66	3	0	0	2	0	0	0	0	0	0	0
-19000	1182000	11551	0	0	0	0	0	0	0	0	0	0	0	0	0	0	0	0	0	150	0	0	0	0	0	0	0	0	0	0	0
-11000	1182000	11552	0	0	0	0	0	0	0	0	0	0	0	0	0	0	0	0	0	134	0	0	0	0	0	0	0	0	0	0	0
-3000	1182000	11553	0	0	0	0	0	0	0	0	0	0	0	0	0	0	0	0	0	122	0	0	0	0	0	0	0	0	0	0	0
5000	1182000	11554	0	0	0	0	0	0	0	0	0	0	0	0	0	0	0	0	0	136	0	0	0	0	0	0	0	0	0	0	0
13000	1182000	11555	0	0	0	0	0	0	0	0	0	0	0	0	0	0	0	0	0	94	16	0	0	0	0	0	0	0	0	0	0
21000	1182000	11556	0	4	4	0	1	0	0	0	0	0	19	0	0	0	0	5	9	42	38	0	0	4	0	0	0	0	0	0	0
29000	1182000	11557	0	2	7	0	16	0	0	0	0	0	9	0	0	0	0	1	27	2	42	0	0	11	0	0	3	0	0	0	0
37000	1182000	11558	0	1	15	0	13	0	0	0	0	0	13	0	0	0	0	7	9	0	21	0	0	15	0	0	4	0	0	0	0
45000	1182000	11559	0	3	6	0	4	0	0	0	1	0	12	0	0	0	0	13	17	0	19	0	0	9	0	0	12	0	0	0	0
53000	1182000	11560	0	0	9	0	1	0	0	0	0	0	9	0	0	0	0	0	2	24	41	0	0	26	0	0	10	0	0	0	0
61000	1182000	11561	0	1	0	0	0	0	0	0	0	0	4	0	0	0	0	0	0	76	38	0	0	15	0	0	0	0	0	0	0
69000	1182000	11562	0	1	1	0	10	0	0	0	0	0	1	0	0	0	0	1	0	0	35	0	13	45	0	0	13	0	0	0	0
77000	1182000	11563	0	2	5	0	17	0	0	0	0	0	8	2	0	0	0	0	3	0	16	0	14	42	4	0	23	0	0	0	0
85000	1182000	11564	0	3	5	0	0	0	0	0	0	0	4	3	1	0	0	1	0	2	12	0	6	45	2	0	56	0	0	0	0
93000	1182000	11565	0	10	3	0	2	0	0	0	0	0	8	7	0	0	0	2	4	10	13	0	1	63	5	0	30	0	0	0	0
101000	1182000	11566	0	8	9	0	6	0	0	0	0	0	9	1	0	0	0	1	6	6	32	0	22	28	5	0	19	0	0	0	0
109000	1182000	11567	0	2	1	0	0	0	0	0	0	0	1	1	0	0	0	0	0	2	5	0	77	6	2	0	26	0	0	0	1
117000	1182000	11568	0	4	0	0	1	0	0	0	0	0	1	1	0	0	0	0	0	6	5	0	62	14	2	0	32	0	0	0	0
125000	1182000	11569	0	7	8	0	6	0	0	0	0	0	2	2	0	0	0	0	2	8	3	0	29	19	7	0	63	0	0	0	0
133000	1182000	11570	0	0	0	0	26	0	0	0	0	0	0	1	0	0	0	0	4	6	13	0	60	18	1	0	17	0	0	0	0
141000	1182000	11571	0	4	1	0	33	0	0	0	0	0	2	6	0	0	0	0	3	4	8	0	39	30	6	0	18	0	0	0	0
149000	1182000	11572	0	0	0	0	6	0	0	0	0	0	1	2	0	0	0	0	0	0	5	0	62	23	6	0	29	0	0	0	0
157000	1182000	11573	0	3	1	0	3	0	0	0	0	0	1	0	0	0	0	1	0	0	12	0	85	19	3	0	6	0	0	0	0
165000	1182000	11574	0	0	0	0	5	0	0	0	0	0	0	0	0	0	0	0	0	0	1	0	61	5	3	0	1	0	0	0	0
173000	1182000	11575	0	0	0	0	4	0	0	0	0	0	0	0	0	0	0	0	1	0	2	0	82	5	1	0	4	0	0	0	1
181000	1182000	11576	0	0	0	0	3	0	0	0	0	0	0	0	0	0	0	0	0	0	2	0	101	8	0	0	10	0	0	0	0
189000	1182000	11577	0	3	0	0	10	0	0	0	0	0	1	8	0	0	0	1	0	2	0	0	63	15	4	0	15	0	0	0	0
197000	1182000	11578	0	1	2	0	24	0	0	0	0	0	1	5	0	0	0	1	7	4	1	0	17	18	14	0	55	0	0	0	0
205000	1182000	11579	0	2	0	0	14	0	0	4	0	0	0	10	0	0	0	0	12	10	1	0	34	6	11	0	10	0	0	0	0
213000	1182000	11580	0	2	2	0	16	0	0	5	0	0	1	12	0	0	0	0	6	2	0	0	2	17	15	0	40	0	0	0	0
221000	1182000	11581	0	9	1	0	10	0	0	14	0	0	8	3	0	0	0	1	5	0	3	0	3	13	7	0	61	0	0	0	0
229000	1182000	11582	0	8	3	0	11	0	0	3	0	0	5	1	0	0	0	0	3	0	9	0	10	15	7	0	59	0	0	0	2
237000	1182000	11583	0	2	4	0	4	0	0	0	0	0	1	0	0	0	0	0	1	6	20	0	23	14	6	0	15	0	0	0	0
245000	1182000	11584	0	1	1	0	14	0	0	1	0	0	1	9	0	0	0	0	2	12	2	0	15	31	11	0	28	0	0	0	0
253000	1182000	11585	0	2	0	0	23	0	0	3	0	0	0	9	0	0	0	1	5	6	0	0	14	35	15	0	47	0	0	0	0
261000	1182000	11586	0	2	0	0	15	0	0	2	0	0	1	13	0	0	0	0	3	0	0	0	8	20	23	0	48	0	0	0	1
269000	1182000	11587	0	1	3	0	20	0	0	2	0	0	1	23	0	0	0	0	6	4	0	0	8	17	16	0	35	0	0	0	0
277000	1182000	11588	0	3	0	0	33	0	0	25	0	0	2	7	0	0	0	2	22	0	1	0	12	3	9	0	23	0	0	0	0
285000	1182000	11589	0	3	4	0	41	0	0	29	0	0	2	2	0	0	0	1	5	4	0	0	6	18	11	0	16	0	0	0	0
293000	1182000	11590	0	0	2	0	20	0	0	4	1	0	0	0	0	0	0	0	0	4	1	0	10	50	22	0	28	0	0	0	0
301000	1182000	11591	0	0	0	0	37	0	0	9	0	0	1	3	0	0	0	0	17	2	0	0	9	10	6	0	40	0	0	0	0
309000	1182000	11592	0	2	2	0	46	0	0	14	0	0	0	3	0	0	0	1	10	4	0	0	13	6	11	0	22	0	0	0	0
317000	1182000	11593	0	3	0	0	21	0	0	18	0	0	0	22	0	0	0	0	1	2	0	0	6	4	28	0	39	0	0	0	0
325000	1182000	11594	0	6	7	0	40	0	0	8	0	0	1	16	0	0	0	0	4	0	0	0	6	8	24	0	22	0	0	0	0
333000	1182000	11595	0	5	2	0	29	0	0	22	0	0	1	21	0	0	0	0	7	0	0	0	15	12	24	0	6	0	0	0	0
341000	1182000	11596	0	1	2	0	18	0	0	0	0	0	0	12	0	0	0	0	0	0	0	0	5	13	16	0	9	0	0	0	0
349000	1182000	11597	0	0	0	0	4	0	0	1	0	0	0	0	0	0	0	0	0	0	0	0	1	0	3	0	1	0	0	0	0
405000	1182000	11604	0	0	0	0	1	0	0	1	0	0	0	0	0	0	0	0	0	0	0	0	0	0	0	0	0	0	0	0	0
413000	1182000	11605	0	0	0	0	14	0	0	14	0	0	0	2	0	5	0	0	1	0	0	0	7	2	1	0	0	0	0	0	0
421000	1182000	11606	0	0	0	0	17	0	0	1	0	0	0	1	0	6	0	0	6	0	0	0	11	6	4	0	0	0	0	0	0
429000	1182000	11607	0	0	0	0	8	0	0	1	0	0	0	1	0	7	0	0	5	0	4	0	1	1	0	0	0	0	0	0	0
437000	1182000	11608	0	0	1	0	5	0	0	5	0	0	0	3	0	14	0	0	6	0	0	0	0	0	0	0	0	0	0	0	0
445000	1182000	11609	0	0	0	0	14	0	0	11	0	0	0	0	0	14	0	0	7	0	2	0	2	0	0	0	0	0	0	0	0
453000	1182000	11610	0	0	0	0	1	0	0	1	0	0	0	0	0	3	0	0	0	0	1	0	2	0	0	0	0	0	0	0	0
573000	1182000	11625	1	2	4	0	18	0	0	16	0	0	1	7	0	27	0	1	27	0	0	0	0	0	2	0	0	0	0	0	0
581000	1182000	11626	0	1	2	0	10	0	0	13	0	0	0	12	0	34	0	1	65	0	0	0	0	0	4	0	0	0	0	0	0
589000	1182000	11627	0	1	2	0	11	0	0	12	0	0	0	8	0	11	0	1	88	0	0	0	0	0	0	0	0	0	0	0	0
597000	1182000	11628	0	0	1	0	18	0	0	6	0	0	2	15	0	22	0	1	57	0	1	0	1	0	5	0	1	0	0	0	0
605000	1182000	11629	0	0	2	0	14	0	0	3	0	0	0	10	0	23	0	1	16	0	1	0	4	0	4	0	0	0	0	0	0
613000	1182000	11630	0	0	0	0	32	0	0	15	0	0	0	16	0	11	0	0	24	0	0	0	3	0	4	0	1	0	0	0	0
621000	1182000	11631	0	0	0	0	2	0	0	0	0	0	0	0	0	2	0	0	0	0	0	0	1	0	1	0	0	0	0	0	0
-27000	1174000	11846	0	0	0	0	0	0	0	0	0	0	0	0	0	0	0	0	0	24	0	0	0	0	0	0	0	0	0	0	0
-19000	1174000	11847	0	0	0	0	0	0	0	0	0	0	0	0	0	0	0	0	0	136	0	0	0	0	0	0	0	0	0	0	0
-11000	1174000	11848	0	0	0	0	0	0	0	0	0	0	0	0	0	0	0	0	0	150	0	0	0	0	0	0	0	0	0	0	0
-3000	1174000	11849	0	0	0	0	0	0	0	0	0	0	0	0	0	0	0	0	0	144	0	0	0	0	0	0	0	0	0	0	0
5000	1174000	11850	0	0	0	0	0	0	0	0	0	0	0	0	0	0	0	0	0	148	0	0	0	0	0	0	0	0	0	0	0
13000	1174000	11851	0	1	0	0	0	0	0	0	0	0	2	0	0	0	0	3	0	76	36	0	0	2	0	0	0	0	0	0	0
21000	1174000	11852	0	7	2	0	5	0	0	0	0	0	16	0	0	0	0	11	8	10	36	0	0	8	0	0	1	0	0	0	0
29000	1174000	11853	0	3	10	0	10	0	0	0	0	0	4	0	0	0	0	6	11	8	26	0	0	8	0	0	0	0	0	0	0
37000	1174000	11854	0	3	9	0	4	0	0	0	0	0	10	0	0	0	0	5	1	16	23	0	0	9	0	0	4	0	0	0	0
45000	1174000	11855	0	8	8	0	3	0	0	0	0	0	10	0	0	0	0	2	10	0	29	0	0	6	0	0	8	0	0	0	0
53000	1174000	11856	0	1	24	0	7	0	0	0	0	0	19	0	0	0	0	9	17	0	23	0	0	16	0	0	6	0	0	0	0
61000	1174000	11857	0	6	3	0	1	0	0	0	0	0	7	0	0	0	0	3	1	10	53	0	0	10	0	0	0	0	0	0	0
69000	1174000	11858	0	2	7	0	6	0	0	0	1	0	4	0	0	0	0	3	4	6	45	0	0	23	2	0	26	0	0	0	1
77000	1174000	11859	0	3	14	0	5	0	0	0	0	0	12	1	0	0	0	1	3	0	22	0	12	31	4	0	24	0	0	0	0
85000	1174000	11860	0	8	8	0	0	0	0	0	0	0	5	1	0	0	0	0	1	4	23	0	6	39	3	0	28	0	0	0	0
93000	1174000	11861	0	6	7	0	2	0	0	0	0	0	6	3	0	0	0	3	3	0	42	0	0	28	2	0	46	0	0	0	0
101000	1174000	11862	1	2	5	0	3	0	0	0	0	0	6	2	0	0	0	0	2	0	25	0	13	36	12	0	29	0	0	0	0
109000	1174000	11863	0	2	0	0	1	0	0	0	0	0	1	1	0	0	0	0	0	4	6	0	78	7	1	0	30	0	0	0	3
117000	1174000	11864	0	2	0	0	0	0	0	0	0	0	2	0	0	0	0	0	0	6	3	0	97	3	1	0	18	0	0	0	0
125000	1174000	11865	0	0	2	0	1	0	0	0	0	0	0	2	0	0	0	0	0	8	11	0	62	16	10	0	30	0	0	0	0
133000	1174000	11866	0	0	0	0	24	0	0	0	0	0	0	10	0	0	0	1	3	0	15	0	19	26	6	0	20	0	0	0	0
141000	1174000	11867	0	1	0	0	35	0	0	0	0	0	2	14	0	0	0	0	1	0	4	0	13	29	8	0	33	0	0	0	0
149000	1174000	11868	0	1	0	0	9	0	0	0	0	0	3	0	0	0	0	0	1	0	5	0	66	22	8	0	27	0	0	0	0
157000	1174000	11869	0	0	0	0	1	0	0	0	0	0	0	0	0	0	0	0	0	0	2	0	134	0	0	0	11	0	0	0	0
165000	1174000	11870	0	1	2	0	0	0	0	0	0	0	2	0	0	0	0	0	0	0	7	0	79	4	0	0	1	0	0	0	0
173000	1174000	11871	0	2	0	0	0	0	0	0	0	0	0	0	0	0	0	0	0	0	0	0	113	5	0	0	0	0	0	0	0
181000	1174000	11872	0	4	1	0	3	0	0	0	0	0	3	1	0	0	0	1	2	2	4	0	49	15	6	0	21	0	0	0	0
189000	1174000	11873	0	5	4	0	27	0	0	0	0	0	4	6	0	0	0	1	10	2	10	0	14	24	14	0	10	0	0	0	1
197000	1174000	11874	0	5	4	0	14	0	0	3	0	0	2	8	0	0	0	0	23	0	1	0	18	18	10	0	44	0	0	0	0
205000	1174000	11875	0	2	0	0	11	0	0	2	0	0	0	2	0	0	0	0	2	18	1	0	13	17	1	0	35	0	0	0	0
213000	1174000	11876	0	4	1	0	12	0	0	10	0	0	6	4	0	0	0	0	0	2	8	0	12	7	23	0	25	0	0	0	0
221000	1174000	11877	0	0	0	0	17	0	0	0	0	0	0	2	0	0	0	0	2	0	2	0	6	6	11	0	42	0	0	0	0
229000	1174000	11878	0	2	0	0	9	0	0	0	0	0	0	2	0	0	0	0	1	4	5	0	8	23	4	0	46	0	0	0	0
237000	1174000	11879	1	1	1	0	6	0	0	0	0	0	1	1	0	0	0	0	0	0	1	0	17	21	0	0	40	0	0	0	2
245000	1174000	11880	0	2	3	0	21	0	0	1	0	0	0	4	0	0	0	1	3	2	0	0	9	22	8	0	41	0	0	0	1
253000	1174000	11881	0	2	0	0	28	0	0	7	0	0	2	5	0	0	0	0	7	0	0	0	7	21	20	0	47	0	0	0	0
261000	1174000	11882	0	3	0	0	27	0	0	3	0	0	1	1	0	0	0	0	14	0	1	0	4	17	32	0	43	0	0	0	0
269000	1174000	11883	0	2	1	0	26	0	0	13	0	0	2	3	0	0	0	0	4	0	0	0	11	9	17	0	56	0	0	0	0
277000	1174000	11884	0	1	0	0	22	0	0	23	0	0	0	6	0	0	0	0	5	6	0	0	6	3	14	0	38	0	0	0	0
285000	1174000	11885	0	0	4	0	31	0	0	17	1	0	0	1	0	0	0	1	7	0	1	0	16	15	13	0	27	0	0	0	0
293000	1174000	11886	0	6	1	0	30	0	0	1	0	0	1	8	0	0	0	0	2	0	0	0	12	34	13	0	36	0	0	0	0
301000	1174000	11887	0	1	1	0	53	0	0	29	0	0	0	10	0	0	0	0	10	0	0	0	17	5	0	0	18	0	0	0	0
309000	1174000	11888	0	4	0	0	53	0	0	12	0	0	0	16	0	0	0	0	18	0	0	0	15	8	10	0	26	0	0	0	0
317000	1174000	11889	0	7	5	0	39	0	0	21	0	0	0	16	0	0	0	0	6	0	0	0	10	13	23	0	28	0	0	0	0
325000	1174000	11890	0	1	5	0	32	0	0	11	0	0	0	7	0	0	0	0	12	2	1	0	11	4	15	0	5	0	0	0	0
333000	1174000	11891	0	0	1	0	10	0	0	0	0	0	0	3	0	0	0	1	1	0	0	0	11	2	3	0	0	0	0	0	0
381000	1174000	11897	0	0	0	0	0	0	0	0	0	0	0	0	0	0	0	0	1	0	1	0	0	0	0	0	0	0	0	0	0
389000	1174000	11898	0	0	0	0	6	0	0	6	0	0	0	6	0	1	0	0	0	0	0	0	0	2	5	0	0	0	0	0	0
397000	1174000	11899	0	3	0	0	17	0	0	1	0	0	0	9	0	0	0	0	2	0	2	0	12	4	8	0	2	0	0	0	0
405000	1174000	11900	0	1	0	0	11	0	0	8	0	0	0	11	0	29	0	0	18	0	0	0	5	2	5	0	2	0	0	0	0
413000	1174000	11901	0	0	2	0	23	0	0	16	0	0	0	8	0	45	0	1	25	0	1	0	16	9	3	0	1	0	0	0	0
421000	1174000	11902	0	4	8	0	22	0	0	19	0	0	2	6	0	46	0	0	28	0	3	0	4	1	3	0	0	0	0	0	0
429000	1174000	11903	0	1	0	0	8	0	0	8	0	0	0	5	0	16	0	0	18	0	4	0	8	6	2	0	0	0	0	0	0
437000	1174000	11904	0	0	0	0	6	0	0	9	0	0	0	1	0	17	0	0	9	0	0	0	1	1	0	0	0	0	0	0	0
445000	1174000	11905	0	0	0	0	6	0	0	7	0	0	0	4	0	11	0	0	2	0	0	0	0	1	1	0	0	0	0	0	0
453000	1174000	11906	0	0	0	0	1	0	0	0	0	0	0	0	0	3	0	0	2	0	0	0	0	2	0	0	0	0	0	0	0
549000	1174000	11918	0	0	0	0	6	0	0	0	0	0	0	2	0	10	0	0	4	0	0	0	0	0	0	0	0	0	0	0	0
557000	1174000	11919	0	0	1	0	8	0	0	11	0	0	1	6	0	45	0	0	10	0	0	0	0	0	4	0	0	0	0	0	0
565000	1174000	11920	0	0	4	0	24	0	0	5	0	0	0	5	0	42	0	7	26	0	0	0	0	0	3	0	0	0	0	0	0
573000	1174000	11921	0	3	4	0	14	0	0	2	0	0	1	2	0	37	0	0	82	0	0	0	0	0	1	0	0	0	0	0	0
581000	1174000	11922	0	3	4	0	16	0	0	1	0	0	0	7	0	9	0	7	87	0	1	0	1	0	0	0	2	0	0	0	0
589000	1174000	11923	0	2	1	0	18	0	0	12	0	0	0	8	0	16	0	1	69	0	0	0	3	0	8	0	0	0	0	0	0
597000	1174000	11924	0	0	0	0	24	0	0	18	0	0	1	6	0	29	0	0	46	0	0	0	0	2	2	0	6	0	0	0	0
605000	1174000	11925	0	3	0	0	27	0	0	11	0	0	0	10	0	12	0	0	22	0	0	0	2	2	5	0	14	0	0	0	0
613000	1174000	11926	0	0	0	0	10	0	0	3	0	0	0	10	0	2	0	0	1	0	0	0	0	0	3	0	1	0	0	0	0
-19000	1166000	12143	0	1	0	0	0	0	0	0	0	0	1	0	0	0	0	0	0	120	0	0	0	0	0	0	0	0	0	0	0
-11000	1166000	12144	0	0	0	0	0	0	0	0	0	0	0	0	0	0	0	0	0	146	0	0	0	0	0	0	0	0	0	0	0
-3000	1166000	12145	0	0	0	0	0	0	0	0	0	0	0	0	0	0	0	0	0	140	0	0	0	0	0	0	0	0	0	0	0
5000	1166000	12146	0	0	0	0	0	0	0	0	0	0	0	0	0	0	0	0	0	142	2	0	0	0	0	0	0	0	0	0	0
13000	1166000	12147	0	0	0	0	0	0	0	0	0	0	2	0	0	0	0	2	0	94	13	0	0	7	0	0	0	0	0	0	0
21000	1166000	12148	0	1	1	0	0	0	0	0	0	0	5	0	0	0	0	0	0	38	28	0	0	20	0	0	0	0	0	0	1
29000	1166000	12149	0	2	3	0	5	0	0	0	0	0	9	0	0	0	0	2	6	0	40	0	0	21	0	0	0	0	0	0	0
37000	1166000	12150	0	2	6	0	1	0	0	0	0	0	8	0	0	0	0	4	6	6	42	0	2	17	0	0	0	0	0	0	0
45000	1166000	12151	0	0	2	0	0	0	0	0	0	0	2	0	0	0	0	1	1	8	44	0	0	10	0	0	4	0	0	0	0
53000	1166000	12152	0	0	3	0	0	0	0	0	0	0	1	0	0	0	0	1	1	16	18	0	0	4	0	0	0	0	0	0	0
61000	1166000	12153	0	0	0	0	0	0	0	0	0	0	0	0	0	0	0	0	0	32	61	0	0	9	0	0	2	0	0	0	0
69000	1166000	12154	0	4	4	0	0	0	0	0	0	0	7	0	0	0	0	0	1	4	48	0	0	31	1	0	14	0	0	0	0
77000	1166000	12155	0	2	4	0	1	0	0	0	0	0	14	0	0	0	0	0	4	10	49	0	3	15	4	0	32	0	0	0	0
85000	1166000	12156	0	0	1	0	0	0	0	0	0	0	5	0	0	0	0	0	0	12	33	0	3	33	0	0	9	0	0	0	0
93000	1166000	12157	0	1	2	0	0	0	0	0	0	0	3	0	0	0	0	0	0	6	33	0	6	44	8	0	25	0	0	0	0
101000	1166000	12158	0	0	0	0	0	0	0	0	0	0	2	0	0	0	0	0	0	2	31	0	42	17	0	0	18	0	0	0	2
109000	1166000	12159	0	0	0	0	2	0	0	0	0	0	4	0	0	0	0	0	0	2	19	0	70	10	3	0	10	0	0	0	0
117000	1166000	12160	0	4	0	0	0	0	0	0	0	0	3	0	0	0	0	0	0	6	4	0	81	5	1	0	22	0	0	0	0
125000	1166000	12161	0	1	0	0	3	0	0	0	0	0	0	2	0	0	0	0	0	4	6	0	77	17	1	0	15	0	0	0	0
133000	1166000	12162	1	8	5	0	13	0	0	0	0	0	11	4	0	0	0	0	3	0	16	0	14	33	6	0	20	0	0	0	0
141000	1166000	12163	0	2	2	0	14	0	0	0	0	0	5	9	0	0	0	1	8	0	26	0	32	21	8	0	8	0	0	0	0
149000	1166000	12164	1	2	2	0	14	0	0	0	0	0	3	0	0	0	0	0	5	0	19	0	47	40	3	0	8	0	0	0	0
157000	1166000	12165	0	0	0	0	2	0	0	0	0	0	2	0	0	0	0	0	0	2	2	0	95	2	0	0	5	0	0	0	0
165000	1166000	12166	0	1	0	0	0	0	0	0	0	0	0	0	0	0	0	0	0	0	2	0	58	0	0	0	3	0	0	0	0
173000	1166000	12167	0	1	0	0	3	0	0	0	0	0	2	0	0	0	0	0	0	0	4	0	81	10	1	0	2	0	0	0	0
181000	1166000	12168	0	1	4	0	13	0	0	0	0	0	5	3	0	0	0	0	9	8	10	0	33	13	1	0	11	0	0	0	1
189000	1166000	12169	0	5	3	0	3	0	0	0	0	0	1	8	0	0	0	0	5	4	5	0	19	33	2	0	28	0	0	0	0
197000	1166000	12170	0	13	2	0	2	0	0	0	0	0	3	4	0	0	0	0	6	8	12	0	7	27	0	0	36	0	0	0	0
205000	1166000	12171	1	12	1	0	1	0	0	0	0	0	10	0	0	0	0	0	5	6	2	0	5	0	0	0	64	0	0	0	3
213000	1166000	12172	0	1	1	0	2	0	0	1	0	0	3	1	0	0	0	0	0	8	0	0	4	8	15	0	60	0	0	0	0
221000	1166000	12173	0	2	0	0	18	0	0	7	0	0	1	0	0	0	0	0	7	2	5	0	17	20	6	0	39	0	0	0	0
229000	1166000	12174	0	0	0	0	10	0	0	0	0	0	0	1	0	0	0	0	0	12	1	0	31	18	11	0	41	0	0	1	0
237000	1166000	12175	0	1	0	0	8	0	0	0	0	0	0	0	0	0	0	0	0	2	0	0	2	10	4	0	63	0	0	0	0
245000	1166000	12176	0	6	0	0	14	0	0	2	0	0	1	9	0	0	0	0	3	0	0	0	3	4	6	0	78	0	0	0	0
253000	1166000	12177	0	9	3	0	35	0	0	0	0	0	4	7	0	0	0	0	5	0	0	0	7	11	15	0	50	0	0	0	0
261000	1166000	12178	0	5	5	0	35	0	0	4	0	0	0	4	0	0	0	0	11	2	0	0	10	13	17	0	26	0	0	0	0
269000	1166000	12179	0	3	1	0	24	0	0	7	0	0	0	6	0	0	0	0	6	0	3	0	15	19	8	0	36	0	0	0	0
277000	1166000	12180	0	2	0	0	14	0	0	16	0	0	0	5	0	0	0	0	4	0	0	0	7	9	19	0	46	0	0	0	0
285000	1166000	12181	0	0	1	0	36	0	0	11	0	0	0	3	0	0	0	1	6	0	0	0	16	10	13	0	33	0	0	0	0
293000	1166000	12182	0	0	0	0	21	0	0	1	0	0	0	12	0	0	0	0	2	0	0	0	47	18	9	0	36	0	0	0	0
301000	1166000	12183	1	0	1	0	44	0	0	4	0	0	0	27	0	0	0	0	3	2	0	0	27	6	5	0	20	0	0	0	0
309000	1166000	12184	0	3	4	0	55	0	0	5	0	0	0	18	0	1	0	0	14	0	1	0	22	4	8	0	27	0	0	0	0
317000	1166000	12185	0	6	1	0	37	0	0	17	0	0	0	12	0	0	0	0	15	0	1	0	19	12	6	0	3	0	0	0	1
325000	1166000	12186	0	4	0	0	29	0	0	2	0	0	0	2	0	0	0	0	1	0	0	0	24	0	17	0	19	0	0	0	0
333000	1166000	12187	0	1	0	0	3	0	0	0	0	0	1	1	0	0	0	0	0	0	0	0	4	2	1	0	1	0	0	0	0
349000	1166000	12189	0	0	0	0	0	0	0	0	0	0	0	0	0	0	0	0	0	0	0	0	2	0	0	0	0	0	0	0	0
357000	1166000	12190	0	0	0	0	5	0	0	1	0	0	0	0	0	0	0	0	0	0	0	0	4	2	0	0	0	0	0	0	0
365000	1166000	12191	0	5	0	0	6	0	0	5	0	0	0	4	0	0	0	0	0	0	0	0	20	0	12	0	0	0	0	0	0
373000	1166000	12192	0	4	0	0	28	0	0	12	0	0	0	0	0	1	0	1	4	0	0	0	15	1	3	0	1	0	0	0	0
381000	1166000	12193	0	6	1	0	41	0	0	6	0	0	2	9	0	0	0	0	5	0	5	0	20	10	12	0	3	0	0	0	0
389000	1166000	12194	0	0	1	0	29	0	0	5	0	0	0	19	0	0	0	0	14	2	8	0	37	26	9	0	0	0	0	0	0
397000	1166000	12195	0	0	2	0	28	0	0	3	0	0	0	4	0	2	0	1	24	2	10	0	43	21	10	0	0	0	0	0	0
405000	1166000	12196	0	0	1	0	15	0	0	9	0	0	0	3	0	26	0	0	25	0	11	0	29	16	10	0	1	0	0	0	0
413000	1166000	12197	0	1	4	1	16	0	0	18	0	0	0	7	0	37	0	1	33	0	0	0	23	7	3	0	1	0	0	0	0
421000	1166000	12198	0	2	4	0	17	0	0	12	0	0	0	7	0	28	0	0	31	0	8	0	12	1	0	0	4	0	0	0	0
429000	1166000	12199	0	1	1	0	10	0	0	3	0	0	0	7	0	6	0	0	12	0	1	0	2	2	2	0	7	0	0	0	0
437000	1166000	12200	0	1	0	0	10	0	0	18	0	0	0	1	0	11	0	0	4	0	0	0	1	2	2	0	4	0	0	0	0
445000	1166000	12201	0	0	0	0	2	0	0	1	0	0	0	0	0	1	0	0	1	0	0	0	0	1	0	0	2	0	0	0	0
453000	1166000	12202	0	0	0	0	1	0	0	0	0	0	0	0	0	0	0	0	1	0	0	0	0	0	0	0	0	0	0	0	0
533000	1166000	12212	0	0	0	0	0	0	0	0	0	0	0	0	0	1	0	0	0	0	0	0	1	0	0	0	0	0	0	0	0
541000	1166000	12213	0	1	0	0	7	0	0	4	0	0	0	5	0	11	0	0	11	0	0	0	1	0	1	0	1	0	0	0	0
549000	1166000	12214	0	5	0	0	16	0	0	13	0	0	1	14	0	39	0	1	32	0	1	0	2	0	1	0	1	0	0	0	0
557000	1166000	12215	0	8	11	0	21	0	0	7	0	0	2	15	0	33	0	1	44	0	0	0	0	0	2	0	0	0	0	0	0
565000	1166000	12216	0	0	6	0	24	0	0	2	0	0	6	10	0	39	0	1	78	0	0	0	0	0	0	0	0	0	0	0	0
573000	1166000	12217	0	3	1	0	10	0	0	1	0	0	1	3	0	29	0	8	84	0	0	0	3	0	0	0	1	0	0	0	0
581000	1166000	12218	0	1	1	0	20	0	0	13	0	0	0	4	0	12	0	6	74	0	0	0	4	0	5	0	2	0	0	0	0
589000	1166000	12219	0	2	0	0	17	0	0	25	0	0	0	24	0	14	0	0	39	0	0	0	5	0	12	0	2	0	0	0	0
597000	1166000	12220	0	11	3	0	24	0	0	3	0	0	1	10	0	26	0	0	41	0	0	0	1	0	5	0	25	0	0	0	0
605000	1166000	12221	0	3	0	0	23	0	0	4	0	0	0	4	0	8	0	0	10	0	0	0	0	0	5	0	23	0	0	0	0
621000	1166000	12223	0	0	0	0	8	0	0	5	0	0	0	4	0	5	0	0	7	0	0	0	1	0	0	0	0	0	0	0	0
629000	1166000	12224	0	0	0	0	3	0	0	7	0	0	0	6	0	5	0	0	3	0	0	0	0	0	0	0	0	0	0	0	0
-27000	1158000	12438	0	0	0	0	0	0	0	0	0	0	0	0	0	0	0	0	0	2	0	0	0	0	0	0	0	0	0	0	0
-19000	1158000	12439	0	0	0	0	0	0	0	0	0	0	0	0	0	0	0	0	0	152	0	0	0	0	0	0	0	0	0	0	0
-11000	1158000	12440	0	0	0	0	0	0	0	0	0	0	0	0	0	0	0	0	0	144	0	0	0	0	0	0	0	0	0	0	0
-3000	1158000	12441	0	0	0	0	0	0	0	0	0	0	0	0	0	0	0	0	0	136	0	0	0	0	0	0	0	0	0	0	0
5000	1158000	12442	0	0	0	0	0	0	0	0	0	0	0	0	0	0	0	0	0	144	0	0	0	0	0	0	0	0	0	0	0
13000	1158000	12443	0	0	0	0	0	0	0	0	0	0	0	0	0	0	0	0	0	116	14	0	0	4	0	0	0	0	0	0	0
21000	1158000	12444	0	0	0	0	0	0	0	0	0	0	0	0	0	0	0	1	0	66	41	0	0	7	0	0	0	0	0	0	1
29000	1158000	12445	0	0	0	0	1	0	0	0	0	0	2	0	0	0	0	1	1	26	56	0	0	7	0	0	0	0	0	0	0
37000	1158000	12446	0	0	4	0	2	0	0	0	0	0	7	0	0	0	0	3	6	8	44	0	0	12	0	0	0	0	0	0	0
45000	1158000	12447	0	0	0	0	0	0	0	0	0	0	1	0	0	0	0	0	1	70	32	0	0	2	0	0	0	0	0	0	0
53000	1158000	12448	0	0	1	0	0	0	0	0	0	0	1	0	0	0	0	1	0	10	60	0	0	1	0	0	14	0	0	0	0
61000	1158000	12449	0	0	0	0	0	0	0	0	0	0	0	0	0	0	0	0	0	42	51	0	0	28	0	0	7	0	0	0	0
69000	1158000	12450	0	0	3	0	2	0	0	0	0	0	4	0	0	0	0	1	5	20	32	0	0	26	0	0	29	0	0	0	0
77000	1158000	12451	0	7	4	0	0	0	0	0	0	0	13	0	0	0	0	0	15	0	34	0	0	27	0	0	44	0	0	0	0
85000	1158000	12452	0	0	1	0	1	0	0	0	0	0	5	0	0	0	0	3	4	2	40	0	0	28	0	0	18	0	0	0	0
93000	1158000	12453	0	3	2	0	3	0	0	0	0	0	6	0	0	0	0	1	4	6	42	0	21	35	3	0	6	0	0	0	0
101000	1158000	12454	0	3	1	0	2	0	0	0	0	0	11	0	0	0	0	0	2	2	36	0	25	30	7	0	15	0	0	0	0
109000	1158000	12455	0	2	1	0	3	0	0	0	0	0	3	0	0	0	0	0	2	0	43	0	21	30	4	0	25	0	0	0	0
117000	1158000	12456	0	5	0	0	0	0	0	0	0	0	6	0	0	0	0	0	1	2	9	0	77	11	2	0	15	0	0	0	0
125000	1158000	12457	0	0	0	0	1	0	0	0	0	0	0	0	0	0	0	0	2	0	6	0	55	15	2	0	43	0	0	0	2
133000	1158000	12458	0	0	0	0	15	0	0	0	0	0	3	3	0	0	0	0	2	0	7	0	11	60	11	0	18	0	0	0	0
141000	1158000	12459	0	1	2	0	16	0	0	0	0	0	1	1	0	0	0	1	3	2	18	0	29	22	8	0	34	0	0	0	0
149000	1158000	12460	0	1	2	0	2	0	0	0	0	0	5	1	0	0	0	3	0	0	2	0	38	9	7	0	16	0	0	0	0
157000	1158000	12461	0	0	1	0	2	0	0	0	0	0	1	0	0	0	0	1	4	0	2	0	47	1	0	0	3	0	0	0	0
165000	1158000	12462	0	0	0	0	0	0	0	0	0	0	0	0	0	0	0	0	0	0	6	0	78	0	2	0	2	0	0	0	0
173000	1158000	12463	0	3	3	0	1	0	0	0	0	0	4	0	0	0	0	0	1	6	5	0	81	4	2	0	10	0	0	0	0
181000	1158000	12464	0	1	4	0	11	0	0	0	0	0	5	0	0	0	0	0	3	12	10	0	28	13	2	0	17	0	0	1	1
189000	1158000	12465	1	2	3	0	3	0	0	0	0	0	3	3	0	0	0	2	9	0	34	0	19	30	1	0	18	0	0	0	0
197000	1158000	12466	0	4	6	0	2	0	0	0	0	0	2	3	1	0	1	1	1	0	18	0	4	27	2	0	29	0	0	2	3
205000	1158000	12467	1	7	2	0	10	0	0	6	0	0	2	5	0	0	0	0	7	0	10	0	10	19	4	0	40	0	0	0	1
213000	1158000	12468	0	11	4	0	8	0	0	3	0	0	5	14	0	0	0	0	8	0	3	0	21	8	4	0	52	0	0	0	1
221000	1158000	12469	0	5	2	0	18	0	0	7	0	0	1	2	0	0	0	0	5	2	2	0	18	24	5	0	31	0	0	0	0
229000	1158000	12470	0	10	4	0	8	0	0	2	0	0	0	6	0	0	0	0	2	0	1	0	7	16	3	0	35	0	0	0	0
237000	1158000	12471	0	2	3	0	19	0	0	2	0	0	1	19	0	0	0	0	6	0	2	0	19	20	16	0	23	0	0	0	0
245000	1158000	12472	1	2	2	0	15	0	0	1	0	0	1	11	0	0	0	1	9	0	1	0	7	6	27	0	48	0	0	0	0
253000	1158000	12473	0	6	5	0	25	0	0	1	0	0	1	13	0	0	0	0	9	0	2	0	7	10	16	0	33	0	0	0	0
261000	1158000	12474	0	8	0	0	15	0	0	1	0	0	6	3	0	0	0	0	10	0	1	0	7	19	21	0	47	0	0	0	0
269000	1158000	12475	0	3	0	0	22	0	0	3	0	0	2	4	0	0	0	0	8	0	0	0	11	11	21	0	33	0	0	0	0
277000	1158000	12476	0	4	0	0	37	0	0	13	0	0	2	5	0	0	0	0	5	2	0	0	13	1	24	0	34	0	0	0	0
285000	1158000	12477	0	0	2	0	37	0	0	8	0	0	1	9	0	0	0	0	8	0	4	0	28	26	11	0	23	0	0	0	3
293000	1158000	12478	0	0	1	0	29	0	0	5	0	0	0	5	0	0	0	1	8	0	1	0	28	10	8	0	38	0	0	0	0
301000	1158000	12479	0	1	4	0	32	0	0	7	0	0	0	15	0	0	0	1	16	0	3	0	46	7	3	0	5	0	0	0	0
309000	1158000	12480	0	0	7	0	42	0	0	22	0	0	1	6	0	0	0	1	9	0	0	0	40	9	9	0	6	0	0	0	0
317000	1158000	12481	0	1	0	0	24	0	0	20	0	0	0	9	0	0	0	0	3	0	0	0	19	11	36	0	19	0	0	0	0
325000	1158000	12482	0	5	0	0	21	0	0	6	0	0	2	0	0	0	0	0	0	0	0	0	14	4	46	0	50	0	0	0	0
333000	1158000	12483	0	0	0	0	19	0	0	1	0	0	0	4	0	0	0	0	0	0	0	0	20	8	36	0	40	0	0	0	0
341000	1158000	12484	0	0	0	0	28	0	0	4	0	0	0	2	0	0	0	0	0	2	0	0	13	7	27	0	27	0	0	0	0
349000	1158000	12485	0	0	0	0	34	0	0	0	0	0	3	2	0	0	0	0	4	2	0	0	27	5	16	0	21	0	0	0	0
357000	1158000	12486	0	6	1	0	40	0	0	2	0	0	3	15	0	0	0	0	6	0	0	0	38	2	25	0	10	0	0	0	0
365000	1158000	12487	0	12	0	0	22	0	0	6	0	0	2	8	0	0	0	0	5	4	3	0	49	4	25	0	6	0	0	0	0
373000	1158000	12488	0	6	1	0	29	0	0	8	0	0	2	9	0	0	0	0	10	0	2	0	55	7	15	0	6	0	0	0	0
381000	1158000	12489	0	0	0	0	30	0	0	2	0	0	3	12	0	0	0	0	13	0	7	0	55	17	17	0	0	0	0	0	0
389000	1158000	12490	0	0	1	0	20	0	0	1	0	0	0	5	0	0	0	0	11	0	6	0	77	23	4	0	2	0	0	0	0
397000	1158000	12491	0	0	0	0	6	0	0	0	0	0	0	0	0	0	0	0	2	2	6	0	126	8	0	0	0	0	0	0	0
405000	1158000	12492	0	0	0	0	5	0	0	1	0	0	0	2	0	1	0	0	5	18	5	0	85	7	1	0	0	0	0	0	0
413000	1158000	12493	0	1	2	0	18	0	0	10	0	0	0	11	0	21	0	1	8	0	3	0	53	13	9	0	0	0	0	0	0
421000	1158000	12494	0	3	0	0	3	0	0	1	0	0	0	2	0	8	0	0	7	0	0	0	10	0	2	0	2	0	0	0	0
429000	1158000	12495	0	1	0	0	4	0	0	1	0	0	0	2	0	0	0	0	7	0	0	0	7	4	1	0	3	0	0	0	0
437000	1158000	12496	0	0	0	0	3	0	0	0	0	0	0	0	0	0	0	0	2	0	0	1	0	0	0	0	0	0	0	0	0
493000	1158000	12503	0	0	0	0	1	0	0	0	0	0	0	0	0	6	0	0	7	0	0	0	0	0	0	0	0	0	0	0	0
501000	1158000	12504	0	2	8	0	8	0	0	5	0	0	1	12	0	15	0	0	26	0	1	0	0	2	2	0	0	0	0	0	0
509000	1158000	12505	0	1	8	0	15	0	0	4	0	0	2	6	0	11	0	2	44	0	1	0	0	4	0	0	2	0	0	0	0
517000	1158000	12506	0	0	1	0	4	0	0	1	0	0	0	1	0	6	0	0	7	0	2	0	0	0	0	0	0	0	0	0	0
525000	1158000	12507	0	0	1	0	2	0	0	1	0	0	0	0	0	7	0	0	3	0	0	0	0	0	0	0	0	0	0	0	0
533000	1158000	12508	0	7	5	0	21	0	0	15	0	0	1	6	0	46	0	0	17	2	1	0	2	0	1	0	0	0	0	0	0
541000	1158000	12509	0	1	3	0	4	0	0	1	0	0	0	1	0	20	0	0	16	0	0	0	0	0	0	0	2	0	0	0	0
549000	1158000	12510	0	1	3	0	2	0	0	0	0	0	1	3	0	6	0	2	12	0	0	0	0	0	0	0	0	0	0	0	0
557000	1158000	12511	0	0	1	0	5	0	0	0	0	0	2	7	0	14	0	1	8	0	0	0	1	0	1	0	0	0	0	0	0
565000	1158000	12512	0	0	4	0	1	0	0	0	0	0	2	10	0	10	0	5	48	0	0	0	2	0	5	0	3	0	0	0	0
573000	1158000	12513	0	1	5	0	22	0	0	2	0	0	2	11	0	21	0	1	66	0	0	0	5	0	5	0	3	0	0	0	0
581000	1158000	12514	0	0	1	0	19	0	0	14	0	0	1	16	0	22	0	3	60	0	0	0	1	0	5	0	0	0	0	0	0
589000	1158000	12515	0	0	0	0	30	0	0	22	0	0	8	25	0	19	0	1	36	0	0	0	1	0	10	0	0	0	0	0	0
597000	1158000	12516	0	6	0	0	23	0	0	18	0	0	6	7	0	38	0	0	38	0	1	0	3	0	6	0	18	0	0	0	0
605000	1158000	12517	0	1	0	0	11	0	0	3	0	0	0	4	0	3	0	0	6	0	0	0	0	0	0	0	0	0	0	0	0
613000	1158000	12518	0	1	1	0	12	0	0	8	0	0	0	3	0	24	0	0	7	0	0	0	0	1	4	0	1	0	0	0	0
621000	1158000	12519	0	0	1	0	11	0	0	20	0	0	1	4	0	39	0	1	24	0	0	0	4	0	3	0	0	0	0	0	0
629000	1158000	12520	1	3	1	0	23	0	0	16	0	0	1	12	0	28	0	1	29	0	0	0	2	0	7	0	0	0	0	0	0
637000	1158000	12521	0	1	1	0	12	0	0	5	0	2	0	9	0	28	0	2	31	0	0	0	7	0	2	0	2	0	0	0	0
645000	1158000	12522	0	0	0	0	6	0	0	2	0	0	0	4	0	20	0	1	10	0	5	0	13	1	0	0	0	0	0	0	0
653000	1158000	12523	0	0	0	0	5	0	0	1	0	1	0	4	0	3	0	0	11	0	0	0	2	1	2	0	1	0	1	0	0
-27000	1150000	12734	0	0	0	0	0	0	0	0	0	0	0	0	0	0	0	0	0	4	0	0	0	0	0	0	0	0	0	0	0
-19000	1150000	12735	0	0	0	0	0	0	0	0	0	0	0	0	0	0	0	0	0	158	0	0	0	0	0	0	0	0	0	0	0
-11000	1150000	12736	0	0	0	0	0	0	0	0	0	0	0	0	0	0	0	0	0	166	0	0	0	0	0	0	0	0	0	0	0
-3000	1150000	12737	0	0	0	0	0	0	0	0	0	0	0	0	0	0	0	0	0	150	0	0	0	0	0	0	0	0	0	0	0
5000	1150000	12738	0	0	0	0	0	0	0	0	0	0	0	0	0	0	0	0	0	144	0	0	0	0	0	0	0	0	0	0	0
13000	1150000	12739	0	0	0	0	0	0	0	0	0	0	0	0	0	0	0	0	0	148	2	0	0	0	0	0	0	0	0	0	0
21000	1150000	12740	0	2	0	0	0	0	0	0	0	0	0	0	0	0	0	1	0	98	15	0	0	0	0	0	0	0	0	0	0
29000	1150000	12741	0	0	1	0	0	0	0	0	0	0	3	0	0	0	0	0	0	12	76	0	0	8	0	0	0	0	0	0	0
37000	1150000	12742	0	2	3	0	0	0	0	0	0	0	4	0	0	0	0	3	3	6	83	0	0	2	0	0	2	0	0	0	0
45000	1150000	12743	0	0	2	0	1	0	0	0	0	0	0	0	0	0	0	0	1	58	29	0	0	1	0	0	0	0	0	0	0
53000	1150000	12744	0	2	1	0	0	0	0	0	0	0	0	0	0	0	0	0	0	62	54	0	0	1	2	0	0	0	0	0	0
61000	1150000	12745	0	0	0	0	0	0	0	0	0	0	0	0	0	0	0	0	0	14	53	0	0	41	0	0	8	0	0	0	0
69000	1150000	12746	0	1	0	0	0	0	0	0	0	0	1	0	0	0	0	0	0	22	46	0	0	39	0	0	11	0	0	0	0
77000	1150000	12747	0	3	0	0	2	0	0	0	0	0	1	0	0	0	0	0	6	6	30	0	0	33	2	0	39	0	0	0	0
85000	1150000	12748	0	6	3	0	3	0	0	0	0	0	5	0	0	0	0	1	8	0	37	0	0	37	7	0	31	0	0	0	0
93000	1150000	12749	0	3	3	0	9	0	0	0	0	0	15	0	0	0	0	3	24	2	24	0	0	22	8	0	7	0	0	0	0
101000	1150000	12750	0	6	6	0	6	0	0	0	0	0	13	0	0	0	0	3	30	4	33	0	1	10	2	0	20	0	0	0	0
109000	1150000	12751	0	7	3	0	2	0	0	0	0	0	4	0	0	0	0	3	14	2	18	0	23	20	9	0	27	0	0	0	0
117000	1150000	12752	0	1	2	0	1	0	0	0	0	0	5	0	0	0	0	1	7	0	12	0	44	15	6	0	38	0	0	0	0
125000	1150000	12753	0	5	1	0	1	0	0	0	0	0	3	0	0	0	0	0	0	6	8	0	47	23	1	0	15	0	0	0	0
133000	1150000	12754	0	4	0	0	5	0	0	0	0	0	0	1	0	0	0	0	2	0	22	0	26	48	15	0	19	0	0	0	0
141000	1150000	12755	0	0	0	0	5	0	0	0	0	0	0	2	0	0	0	0	0	0	16	0	76	12	0	0	9	0	0	0	0
149000	1150000	12756	0	1	2	0	3	0	0	0	0	0	0	0	0	0	0	0	0	0	21	0	62	6	0	0	5	0	0	0	0
157000	1150000	12757	0	1	0	0	0	0	0	0	0	0	0	0	0	0	0	0	0	2	1	0	83	3	3	0	7	0	0	0	0
165000	1150000	12758	0	2	0	0	2	0	0	0	0	0	0	0	0	0	0	0	0	0	4	0	98	5	2	0	15	0	0	0	0
173000	1150000	12759	0	1	0	0	4	0	0	0	0	0	3	0	0	0	0	0	0	2	7	0	81	8	1	0	17	0	0	0	0
181000	1150000	12760	0	0	1	0	10	0	0	0	0	0	3	0	0	0	0	0	1	4	5	0	39	13	0	0	8	0	0	0	0
189000	1150000	12761	0	0	4	0	8	0	0	0	0	0	1	0	0	0	0	2	7	0	20	0	25	26	0	0	3	0	0	0	2
197000	1150000	12762	0	2	9	0	7	0	0	0	0	0	2	4	0	0	0	1	9	0	7	0	14	30	0	0	20	0	0	0	1
205000	1150000	12763	0	8	1	0	10	0	0	1	0	0	2	2	0	0	0	0	3	2	11	0	16	36	2	0	32	0	0	0	0
213000	1150000	12764	0	2	0	0	8	0	0	1	0	0	0	5	0	0	0	0	0	0	5	0	10	50	3	0	27	0	0	0	1
221000	1150000	12765	0	12	5	0	20	0	0	7	0	0	4	4	0	0	0	0	7	0	3	0	17	15	4	0	36	0	0	0	0
229000	1150000	12766	0	15	6	0	23	0	0	3	0	0	2	13	0	0	0	0	5	2	1	0	12	22	4	0	22	0	0	0	0
237000	1150000	12767	0	3	2	0	18	0	0	0	0	0	2	10	0	0	0	0	6	0	1	0	3	16	18	0	60	0	0	0	1
245000	1150000	12768	0	4	3	0	19	0	0	1	0	0	0	9	0	0	0	0	5	0	1	0	8	35	27	0	40	0	0	0	0
253000	1150000	12769	0	8	6	0	18	0	0	0	0	0	5	24	0	0	0	0	14	16	4	0	7	21	16	0	31	0	0	0	0
261000	1150000	12770	0	5	2	0	28	0	0	0	0	0	9	20	0	0	0	0	2	6	1	0	4	44	17	0	22	0	0	0	0
269000	1150000	12771	0	13	0	0	36	0	0	2	0	0	2	5	0	0	0	0	9	0	1	0	10	19	29	0	26	0	0	0	0
277000	1150000	12772	0	3	2	0	29	0	0	3	0	0	0	5	0	0	0	0	7	0	1	0	41	11	17	0	31	0	0	0	0
285000	1150000	12773	0	5	3	0	26	0	0	1	0	0	1	2	0	0	0	0	3	0	5	0	14	25	14	0	45	0	0	0	0
293000	1150000	12774	0	0	1	0	27	0	0	3	0	0	2	6	0	0	0	0	8	2	2	0	76	8	5	0	2	0	0	0	0
301000	1150000	12775	0	1	4	0	27	0	0	0	0	0	0	26	0	0	0	0	11	0	0	0	42	7	25	0	3	0	0	0	0
309000	1150000	12776	0	7	1	0	16	0	0	1	0	0	0	41	0	0	0	1	4	2	0	0	66	1	9	0	1	0	0	0	0
317000	1150000	12777	0	6	1	0	41	0	0	7	0	0	2	9	0	0	0	0	3	0	0	0	20	9	21	0	29	0	0	0	0
325000	1150000	12778	0	4	1	0	31	0	0	3	0	0	0	6	0	0	0	0	4	0	1	0	18	8	51	0	19	0	0	0	0
333000	1150000	12779	0	0	1	0	24	0	0	2	0	0	0	4	0	0	0	0	14	0	0	0	22	16	49	0	12	0	0	0	0
341000	1150000	12780	0	6	3	0	28	0	0	1	0	0	0	0	0	0	0	0	8	0	0	0	15	14	48	0	23	0	0	0	0
349000	1150000	12781	0	10	0	0	32	0	0	5	0	0	1	6	0	0	0	0	13	0	1	0	23	19	19	0	17	0	0	0	0
357000	1150000	12782	0	5	4	0	36	0	0	14	0	0	1	3	0	0	0	0	29	0	5	0	16	4	13	0	14	0	0	0	0
365000	1150000	12783	0	0	1	0	30	0	0	5	0	0	0	1	0	0	0	0	21	0	5	0	25	39	11	0	10	0	0	0	0
373000	1150000	12784	0	1	1	0	15	0	0	2	0	0	4	6	0	0	0	0	10	0	17	0	47	11	25	0	9	0	0	0	0
381000	1150000	12785	0	2	0	0	14	0	0	1	0	0	2	5	0	0	0	0	5	0	1	0	76	9	19	0	2	0	0	0	0
389000	1150000	12786	0	0	0	0	20	0	0	0	0	0	0	0	0	0	0	0	1	0	0	0	109	6	0	0	0	0	0	0	0
397000	1150000	12787	0	0	0	0	15	0	0	0	0	0	0	0	0	0	0	0	11	0	7	0	104	12	1	0	0	0	0	0	0
405000	1150000	12788	0	1	1	0	12	0	0	5	0	0	0	12	0	2	0	0	13	2	6	0	63	12	5	0	0	0	0	0	0
413000	1150000	12789	0	0	2	0	15	0	0	10	0	0	2	11	0	20	0	0	17	0	3	0	42	2	4	0	0	0	0	0	0
421000	1150000	12790	0	0	0	0	3	0	0	3	0	0	0	0	0	8	0	0	4	0	0	0	4	0	0	0	0	0	0	0	0
429000	1150000	12791	0	0	0	0	1	0	0	0	0	0	0	1	0	0	0	0	0	6	0	0	7	3	0	0	5	0	0	0	1
437000	1150000	12792	0	0	0	0	2	0	0	0	0	0	0	0	0	0	0	0	0	0	0	0	0	0	0	0	2	0	0	0	0
485000	1150000	12798	0	1	1	0	1	0	0	2	0	0	0	0	0	10	0	0	5	0	0	0	0	0	0	0	0	0	0	0	0
493000	1150000	12799	0	0	14	0	23	0	0	0	0	0	2	3	0	32	0	3	57	0	0	0	0	0	0	0	0	0	0	0	0
501000	1150000	12800	0	3	13	0	20	0	0	2	0	0	4	3	0	9	0	5	78	0	2	0	0	0	4	0	3	0	0	0	0
509000	1150000	12801	0	11	4	0	17	0	0	4	0	0	2	20	0	18	0	1	62	0	1	0	2	1	8	0	1	0	0	0	0
517000	1150000	12802	0	4	10	0	19	0	0	8	0	0	3	6	0	40	0	1	52	0	0	0	1	0	1	0	1	0	0	0	0
525000	1150000	12803	0	9	7	0	14	0	0	2	0	0	2	11	0	43	0	2	37	0	0	0	0	0	1	0	0	0	0	0	0
533000	1150000	12804	0	8	13	0	13	0	0	2	0	0	4	6	0	63	0	1	47	0	0	0	0	0	1	0	0	0	0	0	0
541000	1150000	12805	1	0	6	0	22	0	0	0	0	0	4	3	0	39	0	2	33	0	0	0	0	2	0	0	0	0	0	0	0
549000	1150000	12806	0	0	7	0	8	0	0	0	0	0	1	2	0	28	0	2	46	0	0	0	0	0	0	0	0	0	0	0	0
557000	1150000	12807	0	0	5	1	13	0	0	4	0	0	1	14	0	17	0	2	31	0	0	0	1	0	3	0	0	0	0	0	0
565000	1150000	12808	0	0	0	0	20	0	0	5	0	0	0	13	0	21	0	2	32	0	0	0	1	3	1	0	2	0	0	0	0
573000	1150000	12809	1	1	3	0	21	0	0	8	2	0	1	22	0	17	0	2	81	0	0	0	2	0	7	0	2	0	0	0	0
581000	1150000	12810	2	1	1	0	25	0	0	16	0	0	0	13	0	24	0	1	50	0	0	0	0	0	1	0	2	0	0	0	0
589000	1150000	12811	2	3	2	0	25	0	0	31	0	0	3	12	0	46	0	0	13	0	0	0	3	4	14	0	4	0	0	0	0
597000	1150000	12812	0	0	3	0	25	0	0	25	0	0	0	10	0	53	0	0	30	0	0	0	0	0	2	0	0	0	0	0	0
[truncated: 5,375 more rows]
