# Supplementary material for: Novel and Lost Forests in the Upper Midwestern United States, from New Estimates of Settlement-Era Composition, Stem Density, and Biomass
Source: PLoS One. 2016 Dec 9;11(12):e0151935. doi: 10.1371/journal.pone.0151935 (PMC5147790; doi:10.1371/journal.pone.0151935)
Supplement: S3 File — (ZIP) [file pone.0151935.s003.zip › wiki_outputs/plss_counts_alb_0.9-10.csv]

x	y	cell	points
141000	1486000	323	28
149000	1486000	324	11
157000	1486000	325	1
133000	1478000	618	1
141000	1478000	619	74
149000	1478000	620	69
157000	1478000	621	12
-19000	1470000	895	19
-11000	1470000	896	33
-3000	1470000	897	21
5000	1470000	898	8
133000	1470000	914	10
141000	1470000	915	72
149000	1470000	916	53
157000	1470000	917	1
-19000	1462000	1191	31
-11000	1462000	1192	74
-3000	1462000	1193	74
5000	1462000	1194	74
13000	1462000	1195	70
21000	1462000	1196	48
29000	1462000	1197	33
37000	1462000	1198	26
45000	1462000	1199	19
53000	1462000	1200	5
133000	1462000	1210	3
141000	1462000	1211	18
149000	1462000	1212	5
157000	1462000	1213	2
-19000	1454000	1487	24
-11000	1454000	1488	73
-3000	1454000	1489	74
5000	1454000	1490	73
13000	1454000	1491	70
21000	1454000	1492	56
29000	1454000	1493	63
37000	1454000	1494	67
45000	1454000	1495	40
53000	1454000	1496	32
61000	1454000	1497	33
69000	1454000	1498	53
77000	1454000	1499	36
85000	1454000	1500	27
93000	1454000	1501	18
101000	1454000	1502	5
-19000	1446000	1783	14
-11000	1446000	1784	74
-3000	1446000	1785	76
5000	1446000	1786	74
13000	1446000	1787	71
21000	1446000	1788	58
29000	1446000	1789	54
37000	1446000	1790	75
45000	1446000	1791	27
53000	1446000	1792	29
61000	1446000	1793	51
69000	1446000	1794	71
77000	1446000	1795	54
85000	1446000	1796	32
93000	1446000	1797	47
101000	1446000	1798	69
109000	1446000	1799	57
117000	1446000	1800	42
-19000	1438000	2079	4
-11000	1438000	2080	73
-3000	1438000	2081	72
5000	1438000	2082	76
13000	1438000	2083	73
21000	1438000	2084	55
29000	1438000	2085	66
37000	1438000	2086	35
45000	1438000	2087	41
53000	1438000	2088	70
61000	1438000	2089	50
69000	1438000	2090	76
77000	1438000	2091	74
85000	1438000	2092	59
93000	1438000	2093	23
101000	1438000	2094	68
109000	1438000	2095	61
117000	1438000	2096	60
125000	1438000	2097	5
133000	1438000	2098	16
141000	1438000	2099	62
149000	1438000	2100	24
-19000	1430000	2375	11
-11000	1430000	2376	75
-3000	1430000	2377	72
5000	1430000	2378	67
13000	1430000	2379	72
21000	1430000	2380	71
29000	1430000	2381	56
37000	1430000	2382	59
45000	1430000	2383	74
53000	1430000	2384	76
61000	1430000	2385	62
69000	1430000	2386	73
77000	1430000	2387	74
85000	1430000	2388	67
93000	1430000	2389	49
101000	1430000	2390	75
109000	1430000	2391	64
117000	1430000	2392	62
125000	1430000	2393	74
133000	1430000	2394	78
141000	1430000	2395	75
149000	1430000	2396	51
157000	1430000	2397	5
-19000	1422000	2671	54
-11000	1422000	2672	65
-3000	1422000	2673	68
5000	1422000	2674	74
13000	1422000	2675	70
21000	1422000	2676	60
29000	1422000	2677	63
37000	1422000	2678	77
45000	1422000	2679	67
53000	1422000	2680	64
61000	1422000	2681	63
69000	1422000	2682	67
77000	1422000	2683	70
85000	1422000	2684	67
93000	1422000	2685	73
101000	1422000	2686	70
109000	1422000	2687	67
117000	1422000	2688	68
125000	1422000	2689	75
133000	1422000	2690	78
141000	1422000	2691	73
149000	1422000	2692	71
157000	1422000	2693	69
165000	1422000	2694	7
-19000	1414000	2967	53
-11000	1414000	2968	20
-3000	1414000	2969	58
5000	1414000	2970	78
13000	1414000	2971	73
21000	1414000	2972	49
29000	1414000	2973	54
37000	1414000	2974	76
45000	1414000	2975	73
53000	1414000	2976	73
61000	1414000	2977	69
69000	1414000	2978	67
77000	1414000	2979	68
85000	1414000	2980	74
93000	1414000	2981	72
101000	1414000	2982	75
109000	1414000	2983	63
117000	1414000	2984	64
125000	1414000	2985	49
133000	1414000	2986	63
141000	1414000	2987	67
149000	1414000	2988	84
157000	1414000	2989	72
165000	1414000	2990	28
-27000	1406000	3262	2
-19000	1406000	3263	49
-11000	1406000	3264	72
-3000	1406000	3265	74
5000	1406000	3266	74
13000	1406000	3267	75
21000	1406000	3268	70
29000	1406000	3269	71
37000	1406000	3270	67
45000	1406000	3271	67
53000	1406000	3272	79
61000	1406000	3273	72
69000	1406000	3274	67
77000	1406000	3275	66
85000	1406000	3276	75
93000	1406000	3277	74
101000	1406000	3278	74
109000	1406000	3279	76
117000	1406000	3280	71
125000	1406000	3281	67
133000	1406000	3282	71
141000	1406000	3283	72
149000	1406000	3284	74
157000	1406000	3285	73
165000	1406000	3286	64
173000	1406000	3287	45
181000	1406000	3288	39
189000	1406000	3289	21
-27000	1398000	3558	4
-19000	1398000	3559	64
-11000	1398000	3560	55
-3000	1398000	3561	72
5000	1398000	3562	73
13000	1398000	3563	72
21000	1398000	3564	70
29000	1398000	3565	70
37000	1398000	3566	66
45000	1398000	3567	71
53000	1398000	3568	72
61000	1398000	3569	69
69000	1398000	3570	40
77000	1398000	3571	64
85000	1398000	3572	78
93000	1398000	3573	77
101000	1398000	3574	72
109000	1398000	3575	78
117000	1398000	3576	73
125000	1398000	3577	75
133000	1398000	3578	72
141000	1398000	3579	74
149000	1398000	3580	73
157000	1398000	3581	73
165000	1398000	3582	72
173000	1398000	3583	73
181000	1398000	3584	78
189000	1398000	3585	65
197000	1398000	3586	30
205000	1398000	3587	19
213000	1398000	3588	3
-27000	1390000	3854	10
-19000	1390000	3855	73
-11000	1390000	3856	73
-3000	1390000	3857	73
5000	1390000	3858	72
13000	1390000	3859	71
21000	1390000	3860	70
29000	1390000	3861	69
37000	1390000	3862	72
45000	1390000	3863	65
53000	1390000	3864	50
61000	1390000	3865	37
69000	1390000	3866	68
77000	1390000	3867	71
85000	1390000	3868	68
93000	1390000	3869	68
101000	1390000	3870	72
109000	1390000	3871	72
117000	1390000	3872	77
125000	1390000	3873	73
133000	1390000	3874	74
141000	1390000	3875	75
149000	1390000	3876	70
157000	1390000	3877	72
165000	1390000	3878	74
173000	1390000	3879	76
181000	1390000	3880	80
189000	1390000	3881	76
197000	1390000	3882	73
205000	1390000	3883	75
213000	1390000	3884	71
221000	1390000	3885	41
-27000	1382000	4150	29
-19000	1382000	4151	69
-11000	1382000	4152	72
-3000	1382000	4153	75
5000	1382000	4154	71
13000	1382000	4155	68
21000	1382000	4156	70
29000	1382000	4157	68
37000	1382000	4158	56
45000	1382000	4159	67
53000	1382000	4160	48
61000	1382000	4161	20
69000	1382000	4162	32
77000	1382000	4163	44
85000	1382000	4164	64
93000	1382000	4165	67
101000	1382000	4166	55
109000	1382000	4167	59
117000	1382000	4168	74
125000	1382000	4169	69
133000	1382000	4170	73
141000	1382000	4171	76
149000	1382000	4172	75
157000	1382000	4173	74
165000	1382000	4174	75
173000	1382000	4175	81
181000	1382000	4176	74
189000	1382000	4177	73
197000	1382000	4178	74
205000	1382000	4179	74
213000	1382000	4180	73
221000	1382000	4181	57
229000	1382000	4182	3
237000	1382000	4183	3
245000	1382000	4184	7
253000	1382000	4185	73
261000	1382000	4186	67
269000	1382000	4187	41
277000	1382000	4188	47
285000	1382000	4189	16
-27000	1374000	4446	29
-19000	1374000	4447	57
-11000	1374000	4448	60
-3000	1374000	4449	76
5000	1374000	4450	71
13000	1374000	4451	73
21000	1374000	4452	73
29000	1374000	4453	65
37000	1374000	4454	62
45000	1374000	4455	62
53000	1374000	4456	23
61000	1374000	4457	3
69000	1374000	4458	21
77000	1374000	4459	49
85000	1374000	4460	52
93000	1374000	4461	69
101000	1374000	4462	33
109000	1374000	4463	47
117000	1374000	4464	71
125000	1374000	4465	76
133000	1374000	4466	77
141000	1374000	4467	75
149000	1374000	4468	72
157000	1374000	4469	58
165000	1374000	4470	64
173000	1374000	4471	80
181000	1374000	4472	73
189000	1374000	4473	72
197000	1374000	4474	73
205000	1374000	4475	75
213000	1374000	4476	71
221000	1374000	4477	78
229000	1374000	4478	73
237000	1374000	4479	70
245000	1374000	4480	75
253000	1374000	4481	74
261000	1374000	4482	68
269000	1374000	4483	68
277000	1374000	4484	65
285000	1374000	4485	65
293000	1374000	4486	31
301000	1374000	4487	8
309000	1374000	4488	2
-19000	1366000	4743	46
-11000	1366000	4744	72
-3000	1366000	4745	73
5000	1366000	4746	74
13000	1366000	4747	72
21000	1366000	4748	72
29000	1366000	4749	61
37000	1366000	4750	69
45000	1366000	4751	70
53000	1366000	4752	61
61000	1366000	4753	68
69000	1366000	4754	57
77000	1366000	4755	58
85000	1366000	4756	46
93000	1366000	4757	70
101000	1366000	4758	34
109000	1366000	4759	64
117000	1366000	4760	75
125000	1366000	4761	61
133000	1366000	4762	55
141000	1366000	4763	59
149000	1366000	4764	58
157000	1366000	4765	47
165000	1366000	4766	47
173000	1366000	4767	57
181000	1366000	4768	72
189000	1366000	4769	74
197000	1366000	4770	71
205000	1366000	4771	71
213000	1366000	4772	72
221000	1366000	4773	74
229000	1366000	4774	76
237000	1366000	4775	71
245000	1366000	4776	75
253000	1366000	4777	76
261000	1366000	4778	77
269000	1366000	4779	72
277000	1366000	4780	42
285000	1366000	4781	35
293000	1366000	4782	67
301000	1366000	4783	50
309000	1366000	4784	12
-27000	1358000	5038	15
-19000	1358000	5039	73
-11000	1358000	5040	74
-3000	1358000	5041	73
5000	1358000	5042	75
13000	1358000	5043	73
21000	1358000	5044	74
29000	1358000	5045	67
37000	1358000	5046	73
45000	1358000	5047	61
53000	1358000	5048	69
61000	1358000	5049	68
69000	1358000	5050	72
77000	1358000	5051	72
85000	1358000	5052	76
93000	1358000	5053	70
101000	1358000	5054	52
109000	1358000	5055	66
117000	1358000	5056	74
125000	1358000	5057	72
133000	1358000	5058	75
141000	1358000	5059	61
149000	1358000	5060	70
157000	1358000	5061	47
165000	1358000	5062	61
173000	1358000	5063	79
181000	1358000	5064	75
189000	1358000	5065	73
197000	1358000	5066	76
205000	1358000	5067	75
213000	1358000	5068	74
221000	1358000	5069	80
229000	1358000	5070	75
237000	1358000	5071	74
245000	1358000	5072	72
253000	1358000	5073	72
261000	1358000	5074	73
269000	1358000	5075	78
277000	1358000	5076	87
285000	1358000	5077	67
293000	1358000	5078	75
301000	1358000	5079	66
309000	1358000	5080	37
317000	1358000	5081	20
-27000	1350000	5334	8
-19000	1350000	5335	73
-11000	1350000	5336	76
-3000	1350000	5337	74
5000	1350000	5338	72
13000	1350000	5339	74
21000	1350000	5340	77
29000	1350000	5341	72
37000	1350000	5342	72
45000	1350000	5343	71
53000	1350000	5344	56
61000	1350000	5345	58
69000	1350000	5346	53
77000	1350000	5347	51
85000	1350000	5348	60
93000	1350000	5349	58
101000	1350000	5350	44
109000	1350000	5351	74
117000	1350000	5352	74
125000	1350000	5353	59
133000	1350000	5354	23
141000	1350000	5355	6
157000	1350000	5357	11
165000	1350000	5358	37
173000	1350000	5359	67
181000	1350000	5360	71
189000	1350000	5361	75
197000	1350000	5362	73
205000	1350000	5363	75
213000	1350000	5364	75
221000	1350000	5365	81
229000	1350000	5366	66
237000	1350000	5367	75
245000	1350000	5368	72
253000	1350000	5369	72
261000	1350000	5370	74
269000	1350000	5371	79
277000	1350000	5372	75
285000	1350000	5373	71
293000	1350000	5374	82
301000	1350000	5375	73
309000	1350000	5376	66
317000	1350000	5377	35
333000	1350000	5379	1
341000	1350000	5380	2
-27000	1342000	5630	2
-19000	1342000	5631	68
-11000	1342000	5632	73
-3000	1342000	5633	75
5000	1342000	5634	73
13000	1342000	5635	79
21000	1342000	5636	74
29000	1342000	5637	74
37000	1342000	5638	81
45000	1342000	5639	67
53000	1342000	5640	75
61000	1342000	5641	77
69000	1342000	5642	79
77000	1342000	5643	64
85000	1342000	5644	48
93000	1342000	5645	46
101000	1342000	5646	39
109000	1342000	5647	65
117000	1342000	5648	36
125000	1342000	5649	19
133000	1342000	5650	22
141000	1342000	5651	10
149000	1342000	5652	4
157000	1342000	5653	17
165000	1342000	5654	65
173000	1342000	5655	78
181000	1342000	5656	74
189000	1342000	5657	76
197000	1342000	5658	74
205000	1342000	5659	73
213000	1342000	5660	70
221000	1342000	5661	80
229000	1342000	5662	74
237000	1342000	5663	74
245000	1342000	5664	75
253000	1342000	5665	79
261000	1342000	5666	78
269000	1342000	5667	75
277000	1342000	5668	72
285000	1342000	5669	74
293000	1342000	5670	82
301000	1342000	5671	74
309000	1342000	5672	74
317000	1342000	5673	55
325000	1342000	5674	4
333000	1342000	5675	46
341000	1342000	5676	58
349000	1342000	5677	30
-19000	1334000	5927	59
-11000	1334000	5928	73
-3000	1334000	5929	73
5000	1334000	5930	76
13000	1334000	5931	72
21000	1334000	5932	72
29000	1334000	5933	69
37000	1334000	5934	74
45000	1334000	5935	65
53000	1334000	5936	58
61000	1334000	5937	68
69000	1334000	5938	69
77000	1334000	5939	84
85000	1334000	5940	54
93000	1334000	5941	50
101000	1334000	5942	43
109000	1334000	5943	14
133000	1334000	5946	19
141000	1334000	5947	38
149000	1334000	5948	71
157000	1334000	5949	73
165000	1334000	5950	81
173000	1334000	5951	79
181000	1334000	5952	72
189000	1334000	5953	74
197000	1334000	5954	73
205000	1334000	5955	74
213000	1334000	5956	71
221000	1334000	5957	75
229000	1334000	5958	73
237000	1334000	5959	73
245000	1334000	5960	72
253000	1334000	5961	69
261000	1334000	5962	75
269000	1334000	5963	70
277000	1334000	5964	73
285000	1334000	5965	73
293000	1334000	5966	75
301000	1334000	5967	72
309000	1334000	5968	76
317000	1334000	5969	70
325000	1334000	5970	50
333000	1334000	5971	60
341000	1334000	5972	66
349000	1334000	5973	54
357000	1334000	5974	13
-19000	1326000	6223	41
-11000	1326000	6224	73
-3000	1326000	6225	73
5000	1326000	6226	73
13000	1326000	6227	71
21000	1326000	6228	72
29000	1326000	6229	69
37000	1326000	6230	66
45000	1326000	6231	71
53000	1326000	6232	71
61000	1326000	6233	73
69000	1326000	6234	71
77000	1326000	6235	57
85000	1326000	6236	36
93000	1326000	6237	35
101000	1326000	6238	73
109000	1326000	6239	13
141000	1326000	6243	4
149000	1326000	6244	71
157000	1326000	6245	71
165000	1326000	6246	72
173000	1326000	6247	81
181000	1326000	6248	77
189000	1326000	6249	74
197000	1326000	6250	77
205000	1326000	6251	74
213000	1326000	6252	71
221000	1326000	6253	82
229000	1326000	6254	76
237000	1326000	6255	79
245000	1326000	6256	72
253000	1326000	6257	72
261000	1326000	6258	72
269000	1326000	6259	50
277000	1326000	6260	73
285000	1326000	6261	68
293000	1326000	6262	71
301000	1326000	6263	72
309000	1326000	6264	74
317000	1326000	6265	74
325000	1326000	6266	70
333000	1326000	6267	73
341000	1326000	6268	74
349000	1326000	6269	68
357000	1326000	6270	64
365000	1326000	6271	37
373000	1326000	6272	10
429000	1326000	6279	1
437000	1326000	6280	8
-19000	1318000	6519	26
-11000	1318000	6520	63
-3000	1318000	6521	68
5000	1318000	6522	71
13000	1318000	6523	72
21000	1318000	6524	67
29000	1318000	6525	62
37000	1318000	6526	71
45000	1318000	6527	75
53000	1318000	6528	74
61000	1318000	6529	72
69000	1318000	6530	58
77000	1318000	6531	55
85000	1318000	6532	59
93000	1318000	6533	66
101000	1318000	6534	71
109000	1318000	6535	70
117000	1318000	6536	64
125000	1318000	6537	65
133000	1318000	6538	61
141000	1318000	6539	57
149000	1318000	6540	74
157000	1318000	6541	75
165000	1318000	6542	74
173000	1318000	6543	74
181000	1318000	6544	76
189000	1318000	6545	74
197000	1318000	6546	73
205000	1318000	6547	73
213000	1318000	6548	76
221000	1318000	6549	78
229000	1318000	6550	72
237000	1318000	6551	70
245000	1318000	6552	71
253000	1318000	6553	73
261000	1318000	6554	79
269000	1318000	6555	78
277000	1318000	6556	63
285000	1318000	6557	44
293000	1318000	6558	71
301000	1318000	6559	71
309000	1318000	6560	73
317000	1318000	6561	73
325000	1318000	6562	71
333000	1318000	6563	76
341000	1318000	6564	74
349000	1318000	6565	69
357000	1318000	6566	72
365000	1318000	6567	70
373000	1318000	6568	33
381000	1318000	6569	1
413000	1318000	6573	10
421000	1318000	6574	45
429000	1318000	6575	52
437000	1318000	6576	30
-19000	1310000	6815	21
-11000	1310000	6816	49
-3000	1310000	6817	37
5000	1310000	6818	70
13000	1310000	6819	76
21000	1310000	6820	69
29000	1310000	6821	60
37000	1310000	6822	61
45000	1310000	6823	57
53000	1310000	6824	64
61000	1310000	6825	63
69000	1310000	6826	71
77000	1310000	6827	75
85000	1310000	6828	65
93000	1310000	6829	71
101000	1310000	6830	70
109000	1310000	6831	68
117000	1310000	6832	65
125000	1310000	6833	67
133000	1310000	6834	72
141000	1310000	6835	73
149000	1310000	6836	73
157000	1310000	6837	72
165000	1310000	6838	79
173000	1310000	6839	62
181000	1310000	6840	53
189000	1310000	6841	76
197000	1310000	6842	78
205000	1310000	6843	74
213000	1310000	6844	91
221000	1310000	6845	78
229000	1310000	6846	76
237000	1310000	6847	75
245000	1310000	6848	82
253000	1310000	6849	71
261000	1310000	6850	76
269000	1310000	6851	86
277000	1310000	6852	74
285000	1310000	6853	67
293000	1310000	6854	70
301000	1310000	6855	63
309000	1310000	6856	74
317000	1310000	6857	72
325000	1310000	6858	68
333000	1310000	6859	74
341000	1310000	6860	67
349000	1310000	6861	59
357000	1310000	6862	69
365000	1310000	6863	58
373000	1310000	6864	45
381000	1310000	6865	23
389000	1310000	6866	19
397000	1310000	6867	23
405000	1310000	6868	22
413000	1310000	6869	48
421000	1310000	6870	64
429000	1310000	6871	56
437000	1310000	6872	69
445000	1310000	6873	3
453000	1310000	6874	10
-19000	1302000	7111	29
-11000	1302000	7112	59
-3000	1302000	7113	38
5000	1302000	7114	57
13000	1302000	7115	69
21000	1302000	7116	73
29000	1302000	7117	69
37000	1302000	7118	64
45000	1302000	7119	61
53000	1302000	7120	65
61000	1302000	7121	71
69000	1302000	7122	61
77000	1302000	7123	83
85000	1302000	7124	70
93000	1302000	7125	63
101000	1302000	7126	68
109000	1302000	7127	83
117000	1302000	7128	74
125000	1302000	7129	57
133000	1302000	7130	65
141000	1302000	7131	74
149000	1302000	7132	64
157000	1302000	7133	72
165000	1302000	7134	79
173000	1302000	7135	75
181000	1302000	7136	75
189000	1302000	7137	74
197000	1302000	7138	72
205000	1302000	7139	75
213000	1302000	7140	89
221000	1302000	7141	74
229000	1302000	7142	65
237000	1302000	7143	61
245000	1302000	7144	67
253000	1302000	7145	74
261000	1302000	7146	78
269000	1302000	7147	77
277000	1302000	7148	69
285000	1302000	7149	73
293000	1302000	7150	74
301000	1302000	7151	70
309000	1302000	7152	73
317000	1302000	7153	62
325000	1302000	7154	47
333000	1302000	7155	66
341000	1302000	7156	66
349000	1302000	7157	62
357000	1302000	7158	65
365000	1302000	7159	77
373000	1302000	7160	70
381000	1302000	7161	63
389000	1302000	7162	60
397000	1302000	7163	65
405000	1302000	7164	59
413000	1302000	7165	63
421000	1302000	7166	61
429000	1302000	7167	61
437000	1302000	7168	68
445000	1302000	7169	62
453000	1302000	7170	64
461000	1302000	7171	57
469000	1302000	7172	54
477000	1302000	7173	50
485000	1302000	7174	42
493000	1302000	7175	33
-19000	1294000	7407	31
-11000	1294000	7408	60
-3000	1294000	7409	10
5000	1294000	7410	73
13000	1294000	7411	78
21000	1294000	7412	80
29000	1294000	7413	75
37000	1294000	7414	71
45000	1294000	7415	68
53000	1294000	7416	72
61000	1294000	7417	66
69000	1294000	7418	63
77000	1294000	7419	77
85000	1294000	7420	58
93000	1294000	7421	72
101000	1294000	7422	69
109000	1294000	7423	74
117000	1294000	7424	70
125000	1294000	7425	65
133000	1294000	7426	55
141000	1294000	7427	63
149000	1294000	7428	69
157000	1294000	7429	71
165000	1294000	7430	79
173000	1294000	7431	75
181000	1294000	7432	73
189000	1294000	7433	75
197000	1294000	7434	67
205000	1294000	7435	70
213000	1294000	7436	83
221000	1294000	7437	81
229000	1294000	7438	72
237000	1294000	7439	68
245000	1294000	7440	73
253000	1294000	7441	74
261000	1294000	7442	78
269000	1294000	7443	78
277000	1294000	7444	63
285000	1294000	7445	70
293000	1294000	7446	72
301000	1294000	7447	74
309000	1294000	7448	69
317000	1294000	7449	46
325000	1294000	7450	32
333000	1294000	7451	59
341000	1294000	7452	70
349000	1294000	7453	69
357000	1294000	7454	74
365000	1294000	7455	69
373000	1294000	7456	69
381000	1294000	7457	60
389000	1294000	7458	65
397000	1294000	7459	69
405000	1294000	7460	72
413000	1294000	7461	65
421000	1294000	7462	71
429000	1294000	7463	64
437000	1294000	7464	61
445000	1294000	7465	60
453000	1294000	7466	60
461000	1294000	7467	65
469000	1294000	7468	68
477000	1294000	7469	72
485000	1294000	7470	58
493000	1294000	7471	65
501000	1294000	7472	24
509000	1294000	7473	7
517000	1294000	7474	15
525000	1294000	7475	4
-19000	1286000	7703	32
-11000	1286000	7704	47
-3000	1286000	7705	56
5000	1286000	7706	72
13000	1286000	7707	73
21000	1286000	7708	74
29000	1286000	7709	71
37000	1286000	7710	71
45000	1286000	7711	70
53000	1286000	7712	72
61000	1286000	7713	66
69000	1286000	7714	72
77000	1286000	7715	74
85000	1286000	7716	72
93000	1286000	7717	70
101000	1286000	7718	77
109000	1286000	7719	78
117000	1286000	7720	76
125000	1286000	7721	71
133000	1286000	7722	58
141000	1286000	7723	63
149000	1286000	7724	70
157000	1286000	7725	71
165000	1286000	7726	73
173000	1286000	7727	70
181000	1286000	7728	61
189000	1286000	7729	60
197000	1286000	7730	57
205000	1286000	7731	65
213000	1286000	7732	73
221000	1286000	7733	58
229000	1286000	7734	65
237000	1286000	7735	68
245000	1286000	7736	66
253000	1286000	7737	72
261000	1286000	7738	82
269000	1286000	7739	80
277000	1286000	7740	79
285000	1286000	7741	78
293000	1286000	7742	72
301000	1286000	7743	74
309000	1286000	7744	73
317000	1286000	7745	70
325000	1286000	7746	61
333000	1286000	7747	71
341000	1286000	7748	66
349000	1286000	7749	66
357000	1286000	7750	72
365000	1286000	7751	72
373000	1286000	7752	72
381000	1286000	7753	66
389000	1286000	7754	69
397000	1286000	7755	72
405000	1286000	7756	76
413000	1286000	7757	76
421000	1286000	7758	69
429000	1286000	7759	67
437000	1286000	7760	70
445000	1286000	7761	58
453000	1286000	7762	71
461000	1286000	7763	73
469000	1286000	7764	73
477000	1286000	7765	68
485000	1286000	7766	76
493000	1286000	7767	71
501000	1286000	7768	77
509000	1286000	7769	26
517000	1286000	7770	9
525000	1286000	7771	19
533000	1286000	7772	1
-19000	1278000	7999	52
-11000	1278000	8000	65
-3000	1278000	8001	67
5000	1278000	8002	71
13000	1278000	8003	76
21000	1278000	8004	74
29000	1278000	8005	75
37000	1278000	8006	73
45000	1278000	8007	74
53000	1278000	8008	70
61000	1278000	8009	66
69000	1278000	8010	70
77000	1278000	8011	78
85000	1278000	8012	73
93000	1278000	8013	73
101000	1278000	8014	73
109000	1278000	8015	73
117000	1278000	8016	71
125000	1278000	8017	63
133000	1278000	8018	46
141000	1278000	8019	65
149000	1278000	8020	58
157000	1278000	8021	58
165000	1278000	8022	75
173000	1278000	8023	73
181000	1278000	8024	69
189000	1278000	8025	61
197000	1278000	8026	49
205000	1278000	8027	58
213000	1278000	8028	69
221000	1278000	8029	61
229000	1278000	8030	67
237000	1278000	8031	69
245000	1278000	8032	65
253000	1278000	8033	73
261000	1278000	8034	69
269000	1278000	8035	61
277000	1278000	8036	74
285000	1278000	8037	84
293000	1278000	8038	78
301000	1278000	8039	79
309000	1278000	8040	62
317000	1278000	8041	73
325000	1278000	8042	83
333000	1278000	8043	76
341000	1278000	8044	71
349000	1278000	8045	61
357000	1278000	8046	67
365000	1278000	8047	63
373000	1278000	8048	73
381000	1278000	8049	74
389000	1278000	8050	73
397000	1278000	8051	71
405000	1278000	8052	72
413000	1278000	8053	66
421000	1278000	8054	71
429000	1278000	8055	74
437000	1278000	8056	70
445000	1278000	8057	68
453000	1278000	8058	73
461000	1278000	8059	68
469000	1278000	8060	74
477000	1278000	8061	74
485000	1278000	8062	73
493000	1278000	8063	73
501000	1278000	8064	61
509000	1278000	8065	18
-19000	1270000	8295	68
-11000	1270000	8296	67
-3000	1270000	8297	71
5000	1270000	8298	78
13000	1270000	8299	75
21000	1270000	8300	74
29000	1270000	8301	71
37000	1270000	8302	72
45000	1270000	8303	71
53000	1270000	8304	72
61000	1270000	8305	67
69000	1270000	8306	74
77000	1270000	8307	81
85000	1270000	8308	66
93000	1270000	8309	62
101000	1270000	8310	79
109000	1270000	8311	77
117000	1270000	8312	73
125000	1270000	8313	68
133000	1270000	8314	74
141000	1270000	8315	58
149000	1270000	8316	47
157000	1270000	8317	51
165000	1270000	8318	71
173000	1270000	8319	41
181000	1270000	8320	22
189000	1270000	8321	57
197000	1270000	8322	53
205000	1270000	8323	44
213000	1270000	8324	75
221000	1270000	8325	53
229000	1270000	8326	62
237000	1270000	8327	65
245000	1270000	8328	71
253000	1270000	8329	72
261000	1270000	8330	77
269000	1270000	8331	67
277000	1270000	8332	66
285000	1270000	8333	78
293000	1270000	8334	71
301000	1270000	8335	68
309000	1270000	8336	74
317000	1270000	8337	73
325000	1270000	8338	76
333000	1270000	8339	76
341000	1270000	8340	74
349000	1270000	8341	75
357000	1270000	8342	84
365000	1270000	8343	76
373000	1270000	8344	72
381000	1270000	8345	77
389000	1270000	8346	80
397000	1270000	8347	89
405000	1270000	8348	74
413000	1270000	8349	70
421000	1270000	8350	68
429000	1270000	8351	73
437000	1270000	8352	66
445000	1270000	8353	71
453000	1270000	8354	72
461000	1270000	8355	74
469000	1270000	8356	70
477000	1270000	8357	52
485000	1270000	8358	42
493000	1270000	8359	21
501000	1270000	8360	2
-27000	1262000	8590	7
-19000	1262000	8591	77
-11000	1262000	8592	81
-3000	1262000	8593	79
5000	1262000	8594	71
13000	1262000	8595	62
21000	1262000	8596	2
29000	1262000	8597	70
37000	1262000	8598	72
45000	1262000	8599	73
53000	1262000	8600	68
61000	1262000	8601	68
69000	1262000	8602	66
77000	1262000	8603	78
85000	1262000	8604	73
93000	1262000	8605	78
101000	1262000	8606	87
109000	1262000	8607	81
117000	1262000	8608	73
125000	1262000	8609	72
133000	1262000	8610	74
141000	1262000	8611	70
149000	1262000	8612	35
157000	1262000	8613	63
165000	1262000	8614	71
173000	1262000	8615	7
181000	1262000	8616	28
189000	1262000	8617	45
197000	1262000	8618	70
205000	1262000	8619	69
213000	1262000	8620	78
221000	1262000	8621	59
229000	1262000	8622	62
237000	1262000	8623	68
245000	1262000	8624	71
253000	1262000	8625	70
261000	1262000	8626	77
269000	1262000	8627	75
277000	1262000	8628	66
285000	1262000	8629	84
293000	1262000	8630	78
301000	1262000	8631	76
309000	1262000	8632	73
317000	1262000	8633	73
325000	1262000	8634	72
333000	1262000	8635	73
341000	1262000	8636	72
349000	1262000	8637	61
357000	1262000	8638	74
365000	1262000	8639	70
373000	1262000	8640	66
381000	1262000	8641	70
389000	1262000	8642	75
397000	1262000	8643	73
405000	1262000	8644	72
413000	1262000	8645	65
421000	1262000	8646	66
429000	1262000	8647	27
437000	1262000	8648	32
445000	1262000	8649	73
453000	1262000	8650	53
461000	1262000	8651	16
469000	1262000	8652	3
-27000	1254000	8886	7
-19000	1254000	8887	74
-11000	1254000	8888	74
-3000	1254000	8889	75
5000	1254000	8890	74
13000	1254000	8891	84
21000	1254000	8892	65
29000	1254000	8893	75
37000	1254000	8894	74
45000	1254000	8895	77
53000	1254000	8896	73
61000	1254000	8897	66
69000	1254000	8898	68
77000	1254000	8899	74
85000	1254000	8900	69
93000	1254000	8901	70
101000	1254000	8902	77
109000	1254000	8903	74
117000	1254000	8904	73
125000	1254000	8905	69
133000	1254000	8906	71
141000	1254000	8907	74
149000	1254000	8908	61
157000	1254000	8909	72
165000	1254000	8910	67
173000	1254000	8911	64
181000	1254000	8912	65
189000	1254000	8913	65
197000	1254000	8914	52
205000	1254000	8915	81
213000	1254000	8916	50
221000	1254000	8917	52
229000	1254000	8918	53
237000	1254000	8919	68
245000	1254000	8920	66
253000	1254000	8921	71
261000	1254000	8922	82
269000	1254000	8923	73
277000	1254000	8924	69
285000	1254000	8925	79
293000	1254000	8926	74
301000	1254000	8927	77
309000	1254000	8928	72
317000	1254000	8929	69
325000	1254000	8930	73
333000	1254000	8931	74
341000	1254000	8932	76
349000	1254000	8933	76
357000	1254000	8934	64
365000	1254000	8935	70
373000	1254000	8936	76
381000	1254000	8937	74
389000	1254000	8938	74
397000	1254000	8939	75
405000	1254000	8940	73
413000	1254000	8941	71
421000	1254000	8942	73
429000	1254000	8943	68
437000	1254000	8944	31
445000	1254000	8945	7
-27000	1246000	9182	14
-19000	1246000	9183	75
-11000	1246000	9184	75
-3000	1246000	9185	71
5000	1246000	9186	81
13000	1246000	9187	73
21000	1246000	9188	75
29000	1246000	9189	71
37000	1246000	9190	66
45000	1246000	9191	70
53000	1246000	9192	61
61000	1246000	9193	71
69000	1246000	9194	70
77000	1246000	9195	71
85000	1246000	9196	70
93000	1246000	9197	71
101000	1246000	9198	76
109000	1246000	9199	70
117000	1246000	9200	64
125000	1246000	9201	76
133000	1246000	9202	65
141000	1246000	9203	64
149000	1246000	9204	58
157000	1246000	9205	53
165000	1246000	9206	35
173000	1246000	9207	49
181000	1246000	9208	61
189000	1246000	9209	62
197000	1246000	9210	63
205000	1246000	9211	60
213000	1246000	9212	65
221000	1246000	9213	62
229000	1246000	9214	64
237000	1246000	9215	70
245000	1246000	9216	70
253000	1246000	9217	64
261000	1246000	9218	68
269000	1246000	9219	61
277000	1246000	9220	79
285000	1246000	9221	65
293000	1246000	9222	69
301000	1246000	9223	71
309000	1246000	9224	69
317000	1246000	9225	66
325000	1246000	9226	72
333000	1246000	9227	76
341000	1246000	9228	67
349000	1246000	9229	68
357000	1246000	9230	61
365000	1246000	9231	70
373000	1246000	9232	72
381000	1246000	9233	74
389000	1246000	9234	67
397000	1246000	9235	73
405000	1246000	9236	76
413000	1246000	9237	73
421000	1246000	9238	61
429000	1246000	9239	10
-27000	1238000	9478	8
-19000	1238000	9479	75
-11000	1238000	9480	76
-3000	1238000	9481	67
5000	1238000	9482	87
13000	1238000	9483	76
21000	1238000	9484	70
29000	1238000	9485	74
37000	1238000	9486	65
45000	1238000	9487	68
53000	1238000	9488	61
61000	1238000	9489	64
69000	1238000	9490	59
77000	1238000	9491	73
85000	1238000	9492	63
93000	1238000	9493	71
101000	1238000	9494	76
109000	1238000	9495	70
117000	1238000	9496	69
125000	1238000	9497	74
133000	1238000	9498	53
141000	1238000	9499	48
149000	1238000	9500	23
157000	1238000	9501	4
165000	1238000	9502	18
173000	1238000	9503	65
181000	1238000	9504	71
189000	1238000	9505	53
197000	1238000	9506	71
205000	1238000	9507	68
213000	1238000	9508	60
221000	1238000	9509	58
229000	1238000	9510	74
237000	1238000	9511	64
245000	1238000	9512	67
253000	1238000	9513	62
261000	1238000	9514	75
269000	1238000	9515	75
277000	1238000	9516	75
285000	1238000	9517	70
293000	1238000	9518	66
301000	1238000	9519	53
309000	1238000	9520	64
317000	1238000	9521	64
325000	1238000	9522	66
333000	1238000	9523	64
341000	1238000	9524	74
349000	1238000	9525	69
357000	1238000	9526	73
365000	1238000	9527	81
373000	1238000	9528	73
381000	1238000	9529	72
389000	1238000	9530	73
397000	1238000	9531	76
405000	1238000	9532	75
413000	1238000	9533	45
421000	1238000	9534	3
-27000	1230000	9774	21
-19000	1230000	9775	73
-11000	1230000	9776	75
-3000	1230000	9777	70
5000	1230000	9778	75
13000	1230000	9779	70
21000	1230000	9780	71
29000	1230000	9781	60
37000	1230000	9782	58
45000	1230000	9783	70
53000	1230000	9784	55
61000	1230000	9785	56
69000	1230000	9786	70
77000	1230000	9787	70
85000	1230000	9788	73
93000	1230000	9789	65
101000	1230000	9790	72
109000	1230000	9791	61
117000	1230000	9792	59
125000	1230000	9793	72
133000	1230000	9794	74
141000	1230000	9795	62
149000	1230000	9796	49
157000	1230000	9797	2
165000	1230000	9798	7
173000	1230000	9799	62
181000	1230000	9800	61
189000	1230000	9801	70
197000	1230000	9802	65
205000	1230000	9803	74
213000	1230000	9804	63
221000	1230000	9805	47
229000	1230000	9806	72
237000	1230000	9807	70
245000	1230000	9808	77
253000	1230000	9809	71
261000	1230000	9810	72
269000	1230000	9811	74
277000	1230000	9812	72
285000	1230000	9813	75
293000	1230000	9814	66
301000	1230000	9815	67
309000	1230000	9816	72
317000	1230000	9817	72
325000	1230000	9818	72
333000	1230000	9819	72
341000	1230000	9820	73
349000	1230000	9821	71
357000	1230000	9822	74
365000	1230000	9823	70
373000	1230000	9824	67
381000	1230000	9825	75
389000	1230000	9826	85
397000	1230000	9827	75
405000	1230000	9828	31
-27000	1222000	10070	37
-19000	1222000	10071	74
-11000	1222000	10072	73
-3000	1222000	10073	73
5000	1222000	10074	75
13000	1222000	10075	66
21000	1222000	10076	59
29000	1222000	10077	60
37000	1222000	10078	57
45000	1222000	10079	60
53000	1222000	10080	59
61000	1222000	10081	42
69000	1222000	10082	61
77000	1222000	10083	57
85000	1222000	10084	77
93000	1222000	10085	78
101000	1222000	10086	82
109000	1222000	10087	64
117000	1222000	10088	59
125000	1222000	10089	68
133000	1222000	10090	76
141000	1222000	10091	61
149000	1222000	10092	68
157000	1222000	10093	61
165000	1222000	10094	58
173000	1222000	10095	54
181000	1222000	10096	58
189000	1222000	10097	66
197000	1222000	10098	72
205000	1222000	10099	87
213000	1222000	10100	83
221000	1222000	10101	78
229000	1222000	10102	69
237000	1222000	10103	76
245000	1222000	10104	72
253000	1222000	10105	72
261000	1222000	10106	79
269000	1222000	10107	72
277000	1222000	10108	74
285000	1222000	10109	72
293000	1222000	10110	69
301000	1222000	10111	72
309000	1222000	10112	71
317000	1222000	10113	70
325000	1222000	10114	73
333000	1222000	10115	72
341000	1222000	10116	75
349000	1222000	10117	74
357000	1222000	10118	77
365000	1222000	10119	70
373000	1222000	10120	75
381000	1222000	10121	75
389000	1222000	10122	73
397000	1222000	10123	32
621000	1222000	10151	4
629000	1222000	10152	33
637000	1222000	10153	43
645000	1222000	10154	45
653000	1222000	10155	39
661000	1222000	10156	18
-27000	1214000	10366	53
-19000	1214000	10367	70
-11000	1214000	10368	74
-3000	1214000	10369	77
5000	1214000	10370	69
13000	1214000	10371	62
21000	1214000	10372	59
29000	1214000	10373	42
37000	1214000	10374	57
45000	1214000	10375	61
53000	1214000	10376	67
61000	1214000	10377	62
69000	1214000	10378	51
77000	1214000	10379	69
85000	1214000	10380	69
93000	1214000	10381	76
101000	1214000	10382	78
109000	1214000	10383	64
117000	1214000	10384	64
125000	1214000	10385	64
133000	1214000	10386	74
141000	1214000	10387	45
149000	1214000	10388	61
157000	1214000	10389	56
165000	1214000	10390	50
173000	1214000	10391	57
181000	1214000	10392	54
189000	1214000	10393	56
197000	1214000	10394	71
205000	1214000	10395	87
213000	1214000	10396	73
221000	1214000	10397	74
229000	1214000	10398	66
237000	1214000	10399	69
245000	1214000	10400	67
253000	1214000	10401	66
261000	1214000	10402	68
269000	1214000	10403	71
277000	1214000	10404	65
285000	1214000	10405	76
293000	1214000	10406	78
301000	1214000	10407	82
309000	1214000	10408	78
317000	1214000	10409	73
325000	1214000	10410	74
333000	1214000	10411	74
341000	1214000	10412	72
349000	1214000	10413	74
357000	1214000	10414	78
365000	1214000	10415	75
373000	1214000	10416	75
381000	1214000	10417	72
389000	1214000	10418	28
605000	1214000	10445	2
613000	1214000	10446	44
621000	1214000	10447	71
629000	1214000	10448	74
637000	1214000	10449	71
645000	1214000	10450	54
653000	1214000	10451	44
661000	1214000	10452	34
-27000	1206000	10662	64
-19000	1206000	10663	74
-11000	1206000	10664	65
-3000	1206000	10665	62
5000	1206000	10666	60
13000	1206000	10667	73
21000	1206000	10668	73
29000	1206000	10669	51
37000	1206000	10670	62
45000	1206000	10671	73
53000	1206000	10672	65
61000	1206000	10673	71
69000	1206000	10674	68
77000	1206000	10675	69
85000	1206000	10676	76
93000	1206000	10677	82
101000	1206000	10678	72
109000	1206000	10679	77
117000	1206000	10680	65
125000	1206000	10681	66
133000	1206000	10682	76
141000	1206000	10683	64
149000	1206000	10684	60
157000	1206000	10685	61
165000	1206000	10686	56
173000	1206000	10687	67
181000	1206000	10688	68
189000	1206000	10689	66
197000	1206000	10690	69
205000	1206000	10691	79
213000	1206000	10692	68
221000	1206000	10693	67
229000	1206000	10694	72
237000	1206000	10695	72
245000	1206000	10696	67
253000	1206000	10697	45
261000	1206000	10698	38
269000	1206000	10699	65
277000	1206000	10700	54
285000	1206000	10701	72
293000	1206000	10702	76
301000	1206000	10703	74
309000	1206000	10704	73
317000	1206000	10705	75
325000	1206000	10706	73
333000	1206000	10707	69
341000	1206000	10708	62
349000	1206000	10709	70
357000	1206000	10710	82
365000	1206000	10711	78
373000	1206000	10712	66
381000	1206000	10713	18
605000	1206000	10741	53
613000	1206000	10742	80
621000	1206000	10743	80
629000	1206000	10744	72
637000	1206000	10745	63
645000	1206000	10746	20
-27000	1198000	10958	45
-19000	1198000	10959	72
-11000	1198000	10960	68
-3000	1198000	10961	72
5000	1198000	10962	62
13000	1198000	10963	66
21000	1198000	10964	75
29000	1198000	10965	53
37000	1198000	10966	68
45000	1198000	10967	66
53000	1198000	10968	55
61000	1198000	10969	76
69000	1198000	10970	73
77000	1198000	10971	79
85000	1198000	10972	83
93000	1198000	10973	81
101000	1198000	10974	64
109000	1198000	10975	72
117000	1198000	10976	73
125000	1198000	10977	80
133000	1198000	10978	77
141000	1198000	10979	65
149000	1198000	10980	61
157000	1198000	10981	55
165000	1198000	10982	81
173000	1198000	10983	74
181000	1198000	10984	69
189000	1198000	10985	70
197000	1198000	10986	73
205000	1198000	10987	77
213000	1198000	10988	69
221000	1198000	10989	62
229000	1198000	10990	60
237000	1198000	10991	64
245000	1198000	10992	54
253000	1198000	10993	46
261000	1198000	10994	51
269000	1198000	10995	74
277000	1198000	10996	70
285000	1198000	10997	66
293000	1198000	10998	72
301000	1198000	10999	75
309000	1198000	11000	72
317000	1198000	11001	73
325000	1198000	11002	67
333000	1198000	11003	73
341000	1198000	11004	72
349000	1198000	11005	80
357000	1198000	11006	75
365000	1198000	11007	41
373000	1198000	11008	1
589000	1198000	11035	25
597000	1198000	11036	57
605000	1198000	11037	73
613000	1198000	11038	75
621000	1198000	11039	83
629000	1198000	11040	49
637000	1198000	11041	6
-19000	1190000	11255	63
-11000	1190000	11256	68
-3000	1190000	11257	52
5000	1190000	11258	75
13000	1190000	11259	66
21000	1190000	11260	61
29000	1190000	11261	35
37000	1190000	11262	64
45000	1190000	11263	50
53000	1190000	11264	63
61000	1190000	11265	66
69000	1190000	11266	60
77000	1190000	11267	76
85000	1190000	11268	73
93000	1190000	11269	81
101000	1190000	11270	67
109000	1190000	11271	50
117000	1190000	11272	59
125000	1190000	11273	77
133000	1190000	11274	69
141000	1190000	11275	73
149000	1190000	11276	64
157000	1190000	11277	75
165000	1190000	11278	74
173000	1190000	11279	75
181000	1190000	11280	66
189000	1190000	11281	67
197000	1190000	11282	88
205000	1190000	11283	56
213000	1190000	11284	46
221000	1190000	11285	71
229000	1190000	11286	70
237000	1190000	11287	72
245000	1190000	11288	63
253000	1190000	11289	78
261000	1190000	11290	82
269000	1190000	11291	75
277000	1190000	11292	72
285000	1190000	11293	72
293000	1190000	11294	71
301000	1190000	11295	73
309000	1190000	11296	71
317000	1190000	11297	75
325000	1190000	11298	73
333000	1190000	11299	72
341000	1190000	11300	73
349000	1190000	11301	75
357000	1190000	11302	22
413000	1190000	11309	1
421000	1190000	11310	1
429000	1190000	11311	7
437000	1190000	11312	7
445000	1190000	11313	6
453000	1190000	11314	11
461000	1190000	11315	6
573000	1190000	11329	4
581000	1190000	11330	43
589000	1190000	11331	70
597000	1190000	11332	70
605000	1190000	11333	66
613000	1190000	11334	63
621000	1190000	11335	48
-27000	1182000	11550	36
-19000	1182000	11551	75
-11000	1182000	11552	67
-3000	1182000	11553	61
5000	1182000	11554	68
13000	1182000	11555	55
21000	1182000	11556	68
29000	1182000	11557	63
37000	1182000	11558	53
45000	1182000	11559	49
53000	1182000	11560	65
61000	1182000	11561	75
69000	1182000	11562	61
77000	1182000	11563	71
85000	1182000	11564	73
93000	1182000	11565	81
101000	1182000	11566	78
109000	1182000	11567	67
117000	1182000	11568	66
125000	1182000	11569	79
133000	1182000	11570	74
141000	1182000	11571	77
149000	1182000	11572	68
157000	1182000	11573	69
165000	1182000	11574	39
173000	1182000	11575	52
181000	1182000	11576	66
189000	1182000	11577	65
197000	1182000	11578	76
205000	1182000	11579	62
213000	1182000	11580	63
221000	1182000	11581	69
229000	1182000	11582	69
237000	1182000	11583	49
245000	1182000	11584	69
253000	1182000	11585	82
261000	1182000	11586	71
269000	1182000	11587	71
277000	1182000	11588	71
285000	1182000	11589	74
293000	1182000	11590	72
301000	1182000	11591	68
309000	1182000	11592	70
317000	1182000	11593	72
325000	1182000	11594	72
333000	1182000	11595	72
341000	1182000	11596	39
349000	1182000	11597	5
405000	1182000	11604	1
413000	1182000	11605	23
421000	1182000	11606	26
429000	1182000	11607	14
437000	1182000	11608	17
445000	1182000	11609	25
453000	1182000	11610	4
573000	1182000	11625	53
581000	1182000	11626	74
589000	1182000	11627	69
597000	1182000	11628	66
605000	1182000	11629	43
613000	1182000	11630	58
621000	1182000	11631	3
-27000	1174000	11846	12
-19000	1174000	11847	68
-11000	1174000	11848	75
-3000	1174000	11849	72
5000	1174000	11850	74
13000	1174000	11851	61
21000	1174000	11852	59
29000	1174000	11853	58
37000	1174000	11854	56
45000	1174000	11855	48
53000	1174000	11856	62
61000	1174000	11857	48
69000	1174000	11858	68
77000	1174000	11859	72
85000	1174000	11860	73
93000	1174000	11861	76
101000	1174000	11862	70
109000	1174000	11863	70
117000	1174000	11864	71
125000	1174000	11865	73
133000	1174000	11866	62
141000	1174000	11867	71
149000	1174000	11868	73
157000	1174000	11869	74
165000	1174000	11870	53
173000	1174000	11871	70
181000	1174000	11872	61
189000	1174000	11873	69
197000	1174000	11874	77
205000	1174000	11875	54
213000	1174000	11876	62
221000	1174000	11877	49
229000	1174000	11878	55
237000	1174000	11879	50
245000	1174000	11880	59
253000	1174000	11881	77
261000	1174000	11882	74
269000	1174000	11883	73
277000	1174000	11884	68
285000	1174000	11885	69
293000	1174000	11886	76
301000	1174000	11887	76
309000	1174000	11888	82
317000	1174000	11889	84
325000	1174000	11890	58
333000	1174000	11891	16
381000	1174000	11897	1
389000	1174000	11898	13
397000	1174000	11899	30
405000	1174000	11900	46
413000	1174000	11901	75
421000	1174000	11902	74
429000	1174000	11903	38
437000	1174000	11904	22
445000	1174000	11905	16
453000	1174000	11906	5
549000	1174000	11918	12
557000	1174000	11919	43
565000	1174000	11920	60
573000	1174000	11921	73
581000	1174000	11922	71
589000	1174000	11923	71
597000	1174000	11924	71
605000	1174000	11925	59
613000	1174000	11926	16
-19000	1166000	12143	62
-11000	1166000	12144	73
-3000	1166000	12145	70
5000	1166000	12146	72
13000	1166000	12147	61
21000	1166000	12148	66
29000	1166000	12149	59
37000	1166000	12150	59
45000	1166000	12151	45
53000	1166000	12152	27
61000	1166000	12153	55
69000	1166000	12154	67
77000	1166000	12155	75
85000	1166000	12156	68
93000	1166000	12157	75
101000	1166000	12158	71
109000	1166000	12159	68
117000	1166000	12160	68
125000	1166000	12161	70
133000	1166000	12162	67
141000	1166000	12163	72
149000	1166000	12164	73
157000	1166000	12165	58
165000	1166000	12166	32
173000	1166000	12167	56
181000	1166000	12168	66
189000	1166000	12169	64
197000	1166000	12170	69
205000	1166000	12171	57
213000	1166000	12172	55
221000	1166000	12173	69
229000	1166000	12174	69
237000	1166000	12175	56
245000	1166000	12176	64
253000	1166000	12177	73
261000	1166000	12178	69
269000	1166000	12179	67
277000	1166000	12180	63
285000	1166000	12181	66
293000	1166000	12182	73
301000	1166000	12183	71
309000	1166000	12184	81
317000	1166000	12185	67
325000	1166000	12186	49
333000	1166000	12187	7
349000	1166000	12189	1
357000	1166000	12190	6
365000	1166000	12191	26
373000	1166000	12192	35
381000	1166000	12193	60
389000	1166000	12194	75
397000	1166000	12195	75
405000	1166000	12196	74
413000	1166000	12197	76
421000	1166000	12198	64
429000	1166000	12199	28
437000	1166000	12200	30
445000	1166000	12201	4
453000	1166000	12202	1
533000	1166000	12212	1
541000	1166000	12213	22
549000	1166000	12214	65
557000	1166000	12215	75
565000	1166000	12216	83
573000	1166000	12217	73
581000	1166000	12218	71
589000	1166000	12219	72
597000	1166000	12220	79
605000	1166000	12221	40
621000	1166000	12223	15
629000	1166000	12224	12
-27000	1158000	12438	1
-19000	1158000	12439	77
-11000	1158000	12440	72
-3000	1158000	12441	68
5000	1158000	12442	72
13000	1158000	12443	74
21000	1158000	12444	65
29000	1158000	12445	57
37000	1158000	12446	50
45000	1158000	12447	56
53000	1158000	12448	45
61000	1158000	12449	67
69000	1158000	12450	68
77000	1158000	12451	72
85000	1158000	12452	73
93000	1158000	12453	77
101000	1158000	12454	77
109000	1158000	12455	72
117000	1158000	12456	73
125000	1158000	12457	65
133000	1158000	12458	66
141000	1158000	12459	71
149000	1158000	12460	48
157000	1158000	12461	32
165000	1158000	12462	45
173000	1158000	12463	68
181000	1158000	12464	62
189000	1158000	12465	66
197000	1158000	12466	54
205000	1158000	12467	62
213000	1158000	12468	71
221000	1158000	12469	62
229000	1158000	12470	47
237000	1158000	12471	69
245000	1158000	12472	66
253000	1158000	12473	67
261000	1158000	12474	69
269000	1158000	12475	65
277000	1158000	12476	71
285000	1158000	12477	82
293000	1158000	12478	70
301000	1158000	12479	71
309000	1158000	12480	77
317000	1158000	12481	74
325000	1158000	12482	75
333000	1158000	12483	64
341000	1158000	12484	55
349000	1158000	12485	59
357000	1158000	12486	74
365000	1158000	12487	74
373000	1158000	12488	77
381000	1158000	12489	79
389000	1158000	12490	75
397000	1158000	12491	77
405000	1158000	12492	75
413000	1158000	12493	76
421000	1158000	12494	19
429000	1158000	12495	16
437000	1158000	12496	3
493000	1158000	12503	9
501000	1158000	12504	42
509000	1158000	12505	50
517000	1158000	12506	11
525000	1158000	12507	7
533000	1158000	12508	62
541000	1158000	12509	26
549000	1158000	12510	16
557000	1158000	12511	20
565000	1158000	12512	45
573000	1158000	12513	72
581000	1158000	12514	72
589000	1158000	12515	83
597000	1158000	12516	85
605000	1158000	12517	14
613000	1158000	12518	34
621000	1158000	12519	57
629000	1158000	12520	65
637000	1158000	12521	57
645000	1158000	12522	36
653000	1158000	12523	17
-27000	1150000	12734	2
-19000	1150000	12735	79
-11000	1150000	12736	83
-3000	1150000	12737	75
5000	1150000	12738	73
13000	1150000	12739	75
21000	1150000	12740	61
29000	1150000	12741	57
37000	1150000	12742	56
45000	1150000	12743	54
53000	1150000	12744	62
61000	1150000	12745	60
69000	1150000	12746	64
77000	1150000	12747	67
85000	1150000	12748	73
93000	1150000	12749	70
101000	1150000	12750	72
109000	1150000	12751	74
117000	1150000	12752	73
125000	1150000	12753	65
133000	1150000	12754	73
141000	1150000	12755	67
149000	1150000	12756	57
157000	1150000	12757	55
165000	1150000	12758	67
173000	1150000	12759	70
181000	1150000	12760	53
189000	1150000	12761	50
197000	1150000	12762	55
205000	1150000	12763	63
213000	1150000	12764	59
221000	1150000	12765	67
229000	1150000	12766	65
237000	1150000	12767	75
245000	1150000	12768	77
253000	1150000	12769	86
261000	1150000	12770	83
269000	1150000	12771	78
277000	1150000	12772	75
285000	1150000	12773	73
293000	1150000	12774	72
301000	1150000	12775	75
309000	1150000	12776	78
317000	1150000	12777	74
325000	1150000	12778	75
333000	1150000	12779	74
341000	1150000	12780	74
349000	1150000	12781	74
357000	1150000	12782	74
365000	1150000	12783	74
373000	1150000	12784	74
381000	1150000	12785	75
389000	1150000	12786	76
397000	1150000	12787	75
405000	1150000	12788	73
413000	1150000	12789	65
421000	1150000	12790	11
429000	1150000	12791	19
437000	1150000	12792	2
485000	1150000	12798	10
493000	1150000	12799	68
501000	1150000	12800	73
509000	1150000	12801	78
517000	1150000	12802	73
525000	1150000	12803	66
533000	1150000	12804	82
541000	1150000	12805	56
549000	1150000	12806	48
557000	1150000	12807	46
565000	1150000	12808	50
573000	1150000	12809	85
581000	1150000	12810	68
589000	1150000	12811	86
[truncated: 5,378 more rows]
