# Supplementary material for: Novel and Lost Forests in the Upper Midwestern United States, from New Estimates of Settlement-Era Composition, Stem Density, and Biomass
Source: PLoS One. 2016 Dec 9;11(12):e0151935. doi: 10.1371/journal.pone.0151935 (PMC5147790; doi:10.1371/journal.pone.0151935)
Supplement: S3 File — (ZIP) [file pone.0151935.s003.zip › wiki_outputs/plss_density_alb_v0.9-10.csv]

x	y	cell	Alder	Ash	Basswood	Beech	Birch	Black gum	Buckeye	Cedar/juniper	Cherry	Dogwood	Elm	Fir	Hackberry	Hemlock	Hickory	Ironwood	Maple	No tree	Oak	Other hardwood	Pine	Poplar	Spruce	Sycamore	Tamarack	Tulip poplar	Unknown tree	Walnut	Willow
141000	1486000	323	0	0	0	0	1.53776299142384	0	0	4.45333584117269	0	0	0	0	0	0	0	0	0	0	0	0	0	11.4254841583965	4.97526282331919	0	6.88857834218486	0	0	0	0
149000	1486000	324	0	0	0	0	6.35263975217103	0	0	4.52744103032288	0	0	0	0	0	0	0	0	0	0	0	0	0	47.6576760134321	89.7932837869996	0	28.0613411005362	0	0	0	0
157000	1486000	325	0	0	0	0	14.8614390978772	0	0	0	0	0	0	0	0	0	0	0	0	0	0	0	0	0	14.8614390978772	0	0	0	0	0	0
133000	1478000	618	0	0	0	0	0	0	0	5.44668897868532	0	0	0	0	0	0	0	0	0	0	0	0	0	0	0	0	5.44668897868532	0	0	0	0
141000	1478000	619	0.114977284459515	0	0	0	0.732961774796202	0	0	8.9299942599845	0	0	0	0	0	0	0	0	0	0	0	0	0	17.0807205834538	33.7887996442994	0	73.5926031407529	0	0	0	0
149000	1478000	620	0	0.252578822600545	0	0	7.29909592661914	0	0	22.5834979778434	0	0	0	0.297605416842895	0	0	0	0	0	0	0	0	0	38.4123459138035	55.9194674660921	0	71.9285914358816	0	0	0	0
157000	1478000	621	0	0	0	0	17.5193241195946	0	0	0	0	0	0	2.48715040977306	0	0	0	0	0	0	0	0	1.51066313374814	24.9524952892026	6.82480285205531	0	0.892555880270101	0	0	0	3.45882988057236
-19000	1470000	895	0	0	0	0	0	0	0	0	0	0	0	0	0	0	0	0	0	0	3.28487489093907	0	0	1.11456677229747	0	0	0	0	0	0	0.0388990402975299
-11000	1470000	896	0	0	0	0	0	0	0	0	0	0	0	0	0	0	0	0	0	0	0	0	0	0	0	0	0	0	0	0	0
-3000	1470000	897	0	0	0	0	0	0	0	0	0	0	0	0	0	0	0	0	0	0	0	0	0	0	0	0	0	0	0	0	0
5000	1470000	898	0	0	0	0	0	0	0	0	0	0	0	0	0	0	0	0	0	0	0	0	0	0	0	0	0	0	0	0	0
133000	1470000	914	0	0	0	0	0.858223083333683	0	0	0.838217175038841	0	0	0	0	0	0	0	0	0	0	0	0	0	34.5499688585229	20.2136015056945	0	90.6504554171717	0	0	0	8.02249867373581
141000	1470000	915	0	0	0	0	7.04277122419102	0	0	9.21114506716483	0	0	0	0.78738547532763	0	0	0	0	0	0	0	0	0	4.19717791457817	56.7165987924447	0	58.8160041651039	0	0	0	0.0801580783974832
149000	1470000	916	0	3.79657458666767	0	0	10.288490348908	0	0	15.1832668578751	0	0	0	0	0	0	0	0	0	0	0	0	0	6.63189063907836	37.5256648764652	0	86.6867230974819	0	0	0	0
157000	1470000	917	0	0	0	0	0	0	0	0	61.7288078317933	0	0	0	0	0	0	0	0	0	0	0	0	0	0	0	0	0	0	0	0
-19000	1462000	1191	0	1.59145216809661	0	0	0	0	0	0	0	0	0.203984478111814	0	0	0	0	0	0	0	1.0638047392462	0	0	0.165370530179016	0	0	0	0	0	0	0
-11000	1462000	1192	0	0	0	0	0	0	0	0	0	0	0	0	0	0	0	0	0	0	0	0	0	0	0	0	0	0	0	0	0
-3000	1462000	1193	0	0	0	0	0	0	0	0	0	0	0	0	0	0	0	0	0	0	0	0	0	0	0	0	0	0	0	0	0
5000	1462000	1194	0	0	0	0	0	0	0	0	0	0	0	0	0	0	0	0	0	0	0	0	0	2.04922327419392	0	0	0	0	0	0	0
13000	1462000	1195	0	0	0	0	0	0	0	0	0	0	0	0	0	0	0	0	0	0	0.0298317296385015	0	0	10.1680554682712	0	0	0	0	0	0	1.06140102065126
21000	1462000	1196	0	0	0	0	0	0	0	0	0	0	0	0	0	0	0	0	0	0	0.799027291944266	0	0	9.3304596667095	0	0	0	0	0	0	0
29000	1462000	1197	0	0	0	0	0	0	0	0	0	0	0	0	0	0	0	0	0	0	0	0	0	19.360636620909	0	0	14.6811175461889	0	0	0	0
37000	1462000	1198	0	0.0195258646170929	0	0	0	0	0	0	0	0	0	0	0	0	0	0	0	0	0	0	0.532796523815998	1.41108271154918	0	0	0	0	0	0	0
45000	1462000	1199	0	0.773628118421038	0	0	0	0	0	0	0	0	0.121183169268424	0	0	0	0	0	0	0	0	0	0.675727577111741	6.05284020258993	0	0	0.2936792200443	0	0	0	0
53000	1462000	1200	0	0	0	0	0	0	0	0	0	0	0	0	0	0	0	0	0	0	0	0	0	5.05864940677034	0	0	0.54067620365937	0	0	0	0
133000	1462000	1210	0	0	0	0	0	0	0	0	0	0	0	0	0	0	0	0	0	0	0	0	0	0	0	0	0	0	0	0	18.9682422988184
141000	1462000	1211	0	3.79843834077601	0	0	0	0	0	1.96201038865298	0	0	6.99649110248419	0	0	0	0	0	0	0	0	0	0	5.19236697133445	18.2482481749286	0	101.383971969572	0	0	0	0
149000	1462000	1212	0	0	0	0	29.9743986034074	0	0	10.2750424232344	0	0	0	0	0	0	0	0	0	0	0	0	0	0	24.4392243648391	0	39.5768213782892	0	0	0	0
157000	1462000	1213	0	58.564639538146	0	0	0	0	0	0	0	0	8.95921395277341	0	0	0	0	0	0	0	0	0	0	0	0	0	0	0	0	0	0
-19000	1454000	1487	0	0.401129547456354	0	0	0	0	0	0	0	0	1.49279933348153	0	0	0	0	0	0	0	0.42860903332796	0	0	0	0	0	0	0	0	0	0
-11000	1454000	1488	0	0	0	0	0	0	0	0	0	0	0	0	0	0	0	0	0	0	0	0	0	0	0	0	0	0	0	0	0
-3000	1454000	1489	0	1.84155315480983	0	0	0	0	0	0	0	0	0.935993593712464	0	0	0	0	0	0	0	0.0120663028379624	0	0	0	0	0	0	0	0	0	0
5000	1454000	1490	0	0	0	0	0	0	0	0	0	0	0	0	0	0	0	0	0	0	0.00874284067742495	0	0	0.00874284067742495	0	0	0	0	0	0	0
13000	1454000	1491	0	0.00397002402795783	0	0	0	0	0	0	0	0	6.40352388652986	0	0	0	0	0	0	0	0.165130258244825	0	0	17.1175695238059	0	0	0	0	0	0	0
21000	1454000	1492	0	0	0	0	0	0	0	0	0	0	0	0	0	0	0	0	0	0	0.527475427782996	0	0	24.2401669984338	0	0	0	0	0	0	0
29000	1454000	1493	0	0	0	0	0	0	0	0	0	0	0	0	0	0	0	0	0	0	0	0	0	1.05726752848781	0	0	0	0	0	0	0
37000	1454000	1494	0	0	0	0	0	0	0	0	0	0	0	0	0	0	0	0	0	0	0	0	0	0	0	0	0	0	0	0	0
45000	1454000	1495	0	0	0	0	0.0102056742994884	0	0	0	0	0	0.281741765036274	0	0	0	0	0	0	0	0	0	0	6.78414064609544	0	0	35.5465861936832	0	0	0	0
53000	1454000	1496	0	0	0	0	0	0	0	0	0	0	0	0	0	0	0	0	0	0	0	0	0	0	0	0	6.07912115319522	0	0	0	0
61000	1454000	1497	0	0	0	0	0	0	0	0	0	0	0	0	0	0	0	0	0	0	0	0	0	0	3.17092742793308	0	24.2341672170082	0	0	0	0
69000	1454000	1498	0	1.21044729633818	0	0	0	0	0	1.21044729633818	0	0	0	0.129123935242999	0	0	0	0	0	0	0	0	0	44.6192052329579	34.7179064856094	0	32.4049156588871	0	0	0	0
77000	1454000	1499	0	0	0	0	0.0370554660267987	0	0	0	0	0	0	0	0	0	0	0	0	0	0	0	0.0370554660267987	28.5381176585827	16.6461447090468	0	59.0452415283281	0	0	0	0
85000	1454000	1500	0	0	0	0	0	0	0	0	0	0	0	0	0	0	0	0	0	0	0	0	0	0.170338481632352	9.42076355464263	0	101.266866001965	0	0	0	0
93000	1454000	1501	0	0	0	0	0	0	0	0	0	0	0	0	0	0	0	0	0	0	0	0	0	3.53544115583051	19.0765263496774	0	158.082970293264	0	0	0	0
101000	1454000	1502	0	0	0	0	0	0	0	0	0	0	0	0	0	0	0	0	0	0	0	0	0	38.5015123535024	20.3784110297908	0	42.1438864528784	0	0	0	0
-19000	1446000	1783	0	0.737418553175427	0	0	0	0	0	0	0	0	1.05451264978019	0	0	0	0	0	0	0	0.411623942327334	0	0	0	0	0	0	0	0	0	0
-11000	1446000	1784	0	0.131199021290929	0	0	0	0	0	0	0	0	0.131199021290929	0	0	0	0	0	0	0	5.61896923584406	0	0	0	0	0	0	0	0	0	0
-3000	1446000	1785	0	0	0	0	0	0	0	0	0	0	0.615567074408799	0	0	0	0	0	0	0	0.0365754377519826	0	0	0	0	0	0	0	0	0	0
5000	1446000	1786	0	0	0	0	0	0	0	0	0	0	0.0117818057110994	0	0	0	0	0	0	0	0.0397809495162458	0	0	1.98492062332082	0	0	0	0	0	0	0
13000	1446000	1787	0	0	0	0	0	0	0	0	0	0	0	0	0	0	0	0	0	0	0	0	0	10.6971981976562	0	0	0	0	0	0	0
21000	1446000	1788	0	0	0	0	0	0	0	0	0	0	0	0	0	0	0	0	0	0	0	0	0	1.79507586552198	0	0	0	0	0	0	0
29000	1446000	1789	0	0.0672413253168299	0	0	0	0	0	0	0	0	1.50227099276745	0	0	0	0	0	0	0	2.39146886520209	0	0	21.5457023826651	0	0	0	0	0	0	0
37000	1446000	1790	0	0	0	0	0	0	0	0	0	0	2.8407898716741	0	0	0	0	0	0	0	3.60155575581454	0	0	48.0803283009899	0	0	0	0	0	0	0
45000	1446000	1791	0	0	0	0	0	0	0	0	0	0	0	0	0	0	0	0	0	0	10.6222137730608	0	0	49.7600451727762	0	0	0	0	0	0	0
53000	1446000	1792	0	0	0	0	0	0	0	0	0	0	0	0	0	0	0	0	0	0	4.94242557626904	0	0	29.6075840585321	0	0	0	0	0	0	0
61000	1446000	1793	0	0	0	0	0	0	0	0	0	0	0	0	0	0	0	0	0	0	0.129537346656471	0	0	13.1388325646528	0	0	0.0661190811916589	0	0	0	0.0364076724030485
69000	1446000	1794	0	0	0	0	0	0	0	0	0	0	0	0	0	0	0	0	0	0	0	0	0	7.4159478165237	0	0	0	0	0	0	0
77000	1446000	1795	0	0	0	0	0	0	0	0	0	0	0	0	0	0	0	0	0	0	0	0	0	1.44390035498856	0	0	5.87938939077543	0	0	0	0
85000	1446000	1796	0	0	0	0	0	0	0	0	0	0	0	0	0	0	0	0	0	0	0	0	0	0.0204062364237031	0	0	60.3673394668601	0	0	0	0.0204062364237031
93000	1446000	1797	0	0	0	0	0	0	0	0	0	0	0.000635145200598117	0	0	0	0	0	0	0	0	0	0	1.36375828201437	42.5139785079914	0	153.869515333065	0	0	0	0.832277368155279
101000	1446000	1798	0	0	0	0	4.70821718408671	0	0	20.3768434774988	0	0	0	12.0207446183131	0	0	0	0	0	0	0	0	0	42.1080122641616	37.3935140504349	0	58.2260545341637	0	0	0	0
109000	1446000	1799	0	0.049843743829841	0	0	0	0	0	3.66406034652972	0	0	0	0	0	0	0	0	0	0	0	0	0.489785273489746	12.8391127563786	9.86594377167613	0	64.5935474419075	0	0	0	0
117000	1446000	1800	0	0.00395580703895691	0	0	0	0	0	21.1345072668556	0	0	4.40695534481468	20.3967700602955	0	0	0	0	0	0	0	0	0	133.552363505726	37.0587799465435	0	59.7372340233433	0	0	0	12.1396382393475
-19000	1438000	2079	0	0	0	0	0	0	0	0	0	0	0	0	0	0	0	0	0	0	0	0	0	0	0	0	0	0	0	0	0
-11000	1438000	2080	0	0	0	0	0	0	0	0	0	0	0	0	0	0	0	0	0	0	0.0103261841139122	0	0	0	0	0	0	0	0	0	0
-3000	1438000	2081	0	0	0	0	0	0	0	0	0	0	0.00135623159171898	0	0	0	0	0	0	0	0.20952589006386	0	0	0	0	0	0	0	0	0	0
5000	1438000	2082	0	0	2.25994402731848	0	0	0	0	0	0	0	2.25994402731848	0	0	0	0	0	0	0	0.272000424342515	0	0	31.4787315731331	0	0	0	0	0	0	0
13000	1438000	2083	0	0	0	0	0	0	0	0	0	0	0.416931209465758	0	0	0	0	0	0	0	0.157198918083739	0	0	3.66352917130934	0	0	0	0	0	0	0
21000	1438000	2084	0	0	0	0	0	0	0	0	0	0	0	0	0	0	0	0	0	0	0	0	0	7.54353125294052	0	0	0	0	0	0	0
29000	1438000	2085	0	0.140530584872787	0	0	0	0	0	0	0	0	0.592823593969516	0	0	0	0	0	0	0	1.58430826971645	0	0	11.1482529344482	0	0	0	0	0	0	0
37000	1438000	2086	0	0	0	0	0	0	0	0	0	0	0.569393771481453	0	0	0	0	0	0	0	2.62865605607579	0	0	7.46330929202262	0	0	0	0	0	0	0
45000	1438000	2087	0	0	0	0	0	0	0	0	0	0	0.303902793898095	0	0	0	0	0	0	0	4.64779096667172	0	0	8.54350732953401	0	0	0	0	0	0	0
53000	1438000	2088	0	0	0	0	0	0	0	0	0	0	0	0	0	0	0	0	0	0	3.31244528745468	0	0	13.7043243848444	0	0	0	0	0	0	0
61000	1438000	2089	0	0	0	0	0	0	0	0	0	0	0	0	0	0	0	0	0	0	0	0	0	4.08972293878556	0	0	0	0	0	0	0
69000	1438000	2090	0	0	0	0	0	0	0	0	0	0	0	0	0	0	0	0	0	0	0	0	0	4.3729187458027	0	0	0	0	0	0	0
77000	1438000	2091	0	0	0	0	0	0	0	0	0	0	0	0	0	0	0	0	0	0	0.917636799955777	0	0	7.12025502149613	0	0	0.760298204169864	0	0	0	0
85000	1438000	2092	0	0	0	0	0	0	0	0	0	0	0	0	0	0	0	0	0	0	0	0	0	22.2102420690988	0	0	0	0	0	0	0
93000	1438000	2093	0	0	0	0	0	0	0	0	0	0	0	0	0	0	0	0	0	0	0	0	0	3.53231893217587	0	0	9.10876231924159	0	0	0	0
101000	1438000	2094	0	1.65831695670887	0	0	0.159275090965934	0	0	2.78033854552582	0	0	0.91402806670321	6.79053572055228	0	0	0	0	0	0	0.0584289809848892	0	2.82074326694978	29.8984547815487	11.7186869378887	0	76.4653618774589	0	0	0	0
109000	1438000	2095	0	0.777106933348402	0	0	3.81249804456257	0	0	5.71070052450926	0	0	2.45642452640868	8.8442082213317	0	0	0	0	0	0	0.306763052040883	0	1.39863711051274	3.97679526205627	17.5673432393315	0	51.8402639672953	0	0	0	0
117000	1438000	2096	0	23.991869741628	0	0	3.85806296215938	0	0	3.63660293602458	0	0	15.3681826698945	2.52786402501336	0	0	0	0	0	0	0	0	3.0344047188697	47.7076796139872	5.06771814965153	0	45.2563152202686	0	0	0	5.34639979924365
125000	1438000	2097	0	1.11835691722845	0	0	0	0	0	0	0	0	0	0	0	0	0	0	0	0	0	0	0	61.8564207636858	0	0	0	0	0	0	0
133000	1438000	2098	0	30.4992711821523	0	0	7.21343743412295	0	0	13.0956017877709	0	0	36.095062179948	25.3981915613659	0	0	0	0	0.987639035307765	0	6.71367921824436	0	0	108.74328724888	6.79536211457407	0	0.751065264880778	0	0	0	1.95699361456735
141000	1438000	2099	0	0.976491349915046	0	0	9.23586313797469	0	0	31.2553395330378	0	0	0.860289730622176	0	0	0	0	0	0	0	0	0	0	195.074364941351	23.0373861098522	0	38.5464909388815	0	0	0	9.36615113688624
149000	1438000	2100	0	0	0	0	116.555869358256	0	0	39.6469794299762	0	0	0	0	0	0	0	0	0	0	0	0	0	290.017258731178	19.1814387004436	0	9.07643222601488	0	0	0	0
-19000	1430000	2375	0	0	0	0	0	0	0	0	0	0	0	0	0	0	0	0	0	0	148.340145893058	0	0	0	0	0	0	0	0	0	0
-11000	1430000	2376	0	0	0.0555905663755129	0	0	0	0	0	0	0	0.0555905663755129	0	0	0	0	0	0	0	0	0	0	0	0	0	0	0	0	0	0
-3000	1430000	2377	0	0	0	0	0	0	0	0	0	0	0	0	0	0	0	0	0	0	0	0	0	0	0	0	0	0	0	0	0
5000	1430000	2378	0	0	0	0	0	0	0	0	0	0	0	0	0	0	0	0	0	0	0	0	0	0	0	0	0	0	0	0	0
13000	1430000	2379	0	0	0	0	0	0	0	0	0	0	0	0	0	0	0	0	0	0	0	0	0	1.85903661433313	0	0	0	0	0	0	0
21000	1430000	2380	0	0	0	0	0	0	0	0	0	0	2.49119652562215	0	0	0	0	0	0	0	0.370186244889865	0	0	3.32213662585375	0	0	0	0	0	0	0.556170841095506
29000	1430000	2381	0	0	0	0	0	0	0	0	0	0	0	0	0	0	0	0	0	0	0.443284939722783	0	0	31.2518861550801	0	0	0	0	0	0	0
37000	1430000	2382	0	0	0	0	0	0	0	0	0	0	0	0	0	0	0	0	0	0	1.05294124312647	0	0	5.66295326276258	0	0	0	0	0	0	0
45000	1430000	2383	0	0	0	0	0	0	0	0	0	0	0	0	0	0	0	0	0	0	0.642285316244796	0	0	1.36388491331442	0	0	0	0	0	0	0
53000	1430000	2384	0	0	0	0	0	0	0	0	0	0	0	0	0	0	0	0	0	0	0.572441242728939	0	0	1.27998341198274	0	0	0	0	0	0	0
61000	1430000	2385	0	0	0	0	0	0	0	0	0	0	0	0	0	0	0	0	0	0	0.162041048531257	0	0	2.59636720826301	0	0	0.141943662688457	0	0	0	0
69000	1430000	2386	0	0	0	0	0	0	0	0	0	0	0	0	0	0	0	0	0	0	0.468621483986609	0	0	2.29416616243602	0	0	0	0	0	0	0
77000	1430000	2387	0	0	0	0	0	0	0	0	0	0	0	0	0	0	0	0	0	0	0.0228803824719393	0	0	2.54169899338427	0.0399739462916491	0	0.725216438023102	0	0	0	0
85000	1430000	2388	0	0.840529118041164	0	0	1.02692913303124	0	0	0	0	0	3.55649774728457	0	0	0	0	0	2.25723771982568	0	0.962219483593108	0	0	8.47463587599941	1.02692913303124	0	31.5910034481446	0	0	0	0
93000	1430000	2389	0	0.00613377543920501	0	0	0.268089641034858	0	0	0	0	0	1.89336419119779	0	0	0	0	0	0	0	0	0	0.166112263810611	36.1765319888778	9.39119668797411	0	49.8896115906319	0	0	0	0
101000	1430000	2390	0	10.991582099004	0	0	2.72708325101539	0	0	8.34561973769998	0	0	7.05085928572831	11.0774751051158	0	0	0	0	0	0	0.358415543571578	0	0	41.153900429781	47.2151999176618	0	91.6880118953647	0	0	0	0
109000	1430000	2391	0	16.698303025317	0	0	0.482669598835642	0	0	6.05632544463749	0	0	0.26119181550821	0.0285079192562154	0	0	0	0	0	0	12.7479812876847	0	0	40.129723559227	4.8885245896988	0	114.029662274882	0	0	0	0
117000	1430000	2392	0	7.2771977624314	0	0	3.34529092719425	0	0	0.33695107747751	0	0	1.97551762766412	0	0	0	0	0	0	0	0	0	0	40.2904538670156	2.9634956573654	0	18.0271813707877	0	0	0	0
125000	1430000	2393	0.236355525429212	22.5910705334002	0	0	11.7101599118238	0	0	1.43323273940368	0	0	1.57922119605551	7.00471602258279	0	0	0	0	0	0	0	0	3.63878826433441	40.259119684097	37.8380720730287	0	78.4834085175578	0	0	0	0
133000	1430000	2394	0	13.7822781323055	0	0	18.1728113029222	0	0	20.0942474736346	0	0	1.7612451186497	0.403604098505136	0	0	0	0	0	0	0.811991562121176	0	5.16304650514414	145.720006111989	49.0364076306899	0	30.5258350540068	0	0	0	1.54664114813536
141000	1430000	2395	0	0.857849088049812	0	0	9.25751761595695	0	0	38.9138773978966	0	0	0	6.2707318776405	0	0	0	0	0	0	0	0	0	8.4215675813727	62.1705508006898	0	171.231485767608	0	0	0	0
149000	1430000	2396	0	0.0149329804832393	0	0	10.3636324032198	0	0	43.5446497481615	0	0	0.00783632554284466	16.400745075829	0	0	0	0	0	0	0	0	1.02229750092722	16.6860685900907	88.4731824901377	0	89.0026498763018	0	0	0	0.0243399820245943
157000	1430000	2397	0	0	0	0	0	0	0	0	0	0	0	0	0	0	0	0	0	0	0	0	0	305.853383926904	0	0	3.98880519274126	0	0	0	17.9155693378808
-19000	1422000	2671	0	0	4.50504810050592	0	0	0	0	0	0	0	3.90093349839673	0	0	0	0	0	0	0	6.43987789413586	0	0	14.532617874438	0	0	0	0	0	0	0
-11000	1422000	2672	0	0	0	0	0	0	0	0	0	0	0	0	0	0	0	0	0	0	0	0	0	0	0	0	0	0	0	0	0
-3000	1422000	2673	0	0	0	0	0	0	0	0	0	0	0	0	0	0	0	0	0	0	0	0	0	0	0	0	0	0	0	0	0
5000	1422000	2674	0	0	0	0	0	0	0	0	0	0	0	0	0	0	0	0	0	0	0	0	0	0	0	0	0	0	0	0	0
13000	1422000	2675	0	0	0	0	0	0	0	0	0	0	0	0	0	0	0	0	0	0	0.00692933521945601	0	0	0.948881168103303	0	0	0	0	0	0	0
21000	1422000	2676	0	0	0	0	0	0	0	0	0	0	0	0	0	0	0	0	0	0	0.0231295736422091	0	0	5.86672182047468	0	0	0	0	0	0	0
29000	1422000	2677	0	0	0	0	0	0	0	0	0	0	0.223578169365197	0	0	0	0	0	0	0	0.818253137120764	0	0	10.8034491552733	0	0	0	0	0	0	0
37000	1422000	2678	0	0	0	0	0	0	0	0	0	0	0	0	0	0	0	0	0	0	0.923533322825975	0	0	24.7788674210785	0	0	0	0	0	0	0
45000	1422000	2679	0	0	0	0	0	0	0	0	0	0	0	0	0	0	0	0	0	0	1.66929452683518	0	0	8.46762750076712	0	0	0	0	0	0	0
53000	1422000	2680	0	0.0189347594565227	0	0	0	0	0	0	0	0	0.0286588317362965	0	0	0	0	0	0	0	0.865096518460896	0	0	6.88314228310394	0	0	0	0	0	0	0
61000	1422000	2681	0	0	0	0	0	0	0	0	0	0	0	0	0	0	0	0	0	0	0.33773065039573	0	0	8.43736685996966	0	0	0.0295118301430139	0	0	0	0
69000	1422000	2682	0	0	0	0	0	0	0	0	0	0	0	0	0	0	0	0	0	0	1.27860543417111	0	0	3.25764295167508	0	0	0	0	0	0	0
77000	1422000	2683	0	0	0	0	0.248534512912237	0	0	0	0	0	0	0	0	0	0	0	0	0	0	0	0	25.9300560836785	0	0	1.53061813745511	0	0	0	0
85000	1422000	2684	0	0	0	0	0	0	0	0	0	0	0	0	0	0	0	0	0	0	0	0	0	39.2986731799425	2.2839584237013	0	2.16338273928704	0	0	0	0
93000	1422000	2685	0	4.78516815042441	0.0852013329434157	0	1.09943885147554	0	0	0	0	0	0.170571899291378	3.28369284263864	0	0	0	0	0	0	4.25171607727484	0	0	19.2235225703427	4.71541082283504	0	32.2436662230939	0	0	0	0
101000	1422000	2686	0	6.53141332202447	0	0	0.127944818968673	0	0	6.28884340132348	0	0	0.0972211576144244	0.55308713908984	0	0	0	0	0	0	0	0	0	11.5829004033704	12.0568921549509	0	75.9266917648636	0	0	0	0
109000	1422000	2687	0	0	0	0	0	0	0	8.00126946234298	0	0	0	0	0	0	0	0	0	0	0	0	6.3156253266693	1.54659033525367	3.11596508273268	0	54.3438894930019	0	0	0	0
117000	1422000	2688	0	2.65661493441423	0	0	0	0	0	2.5082332795212	0	0	0	0	0	0	0	0	0	0	0.0658402875218775	0	5.0842323676586	6.45694120650941	6.90802178159991	0	44.0610553482798	0	0	0	0
125000	1422000	2689	0	0.281628732586264	0	0	4.0530392685399	0	0	0	0	0	0	1.92467021130602	0	0	0	0	0	0	0	0	12.1758083711775	27.2754784831214	89.5331923537121	0	62.3247120680441	0	0	0	0
133000	1422000	2690	0	8.58424519837777	0	0	31.9770928451133	0	0	8.73154083939915	0	0	18.7960448495243	1.92132219682774	0	0	0	0	0	0	0	0	39.9033181174664	94.4461216027269	47.4669227552717	0	68.9074310434583	0	0	0	0
141000	1422000	2691	0	14.7591249763181	0	0	6.28006218432973	0	0	25.6872127408101	0	0	0	3.8107396769793	0	0	0	0	0	0	0	0	50.0922037282559	13.2641928908539	30.455241800942	0	134.488829662244	0	0	0	0
149000	1422000	2692	0	0	0	0	0	0	0	34.4634963023132	0	0	0	0.224573612160168	0	0	0	0	0	0	0	0	1.7735835588915	6.56620920841719	30.385628951562	0	216.25662980807	0	0	0	0.172068055160247
157000	1422000	2693	0.700333750425373	12.4791265652895	0	0	3.44563292892116	0	0	51.0965860750726	0	0	0	0.129577472450836	0	0	0	0	0.446049584599272	0	0	0	0	12.2773531474201	32.6308597017532	0	140.553690752746	0	0	0	0.738004526499203
165000	1422000	2694	0	0	0	0	0	0	0	0	0	0	0	0	0	0	0	0	0	0	0	0	0.648876049379694	0.268089143039428	0	0	60.2667096332233	0	0	0	53.2377177149891
-19000	1414000	2967	0	0.140462666888439	0	0	0	0	0	0	0	0	0.260411854001832	0	0	0	0	0	0	0	1.44719831369696	0	0	0.0972001265757377	0	0	0	0	0	0	0
-11000	1414000	2968	0	0	0	0	0	0	0	0	0	0	0	0	0	0	0	0	0	0	0	0	0	0	0	0	0	0	0	0	0
-3000	1414000	2969	0	0	0	0	0	0	0	0	0	0	0	0	0	0	0	0	0	0	0	0	0	0	0	0	0	0	0	0	0
5000	1414000	2970	0	0	0	0	0	0	0	0	0	0	0	0	0	0	0	0	0	0	0	0	0	0	0	0	0	0	0	0	0
13000	1414000	2971	0	0	0	0	0	0	0	0	0	0	0	0	0	0	0	0	0	0	0	0	0	0.422171473086353	0	0	0	0	0	0	0
21000	1414000	2972	0	0	0	0	0	0	0	0	0	0	0	0	0	0	0	0	0	0	0	0	0	0	0	0	0	0	0	0	0
29000	1414000	2973	0	0	0	0	0	0	0	0	0	0	0	0	0	0	0	0	0	0	0.130964281791884	0	0	3.77285374867068	0	0	0	0	0	0	0
37000	1414000	2974	0	0	0	0	0	0	0	0	0	0	0	0	0	0	0	0	0	0	0.000284047620715061	0	0	0.29536558581146	0	0	0	0	0	0	0
45000	1414000	2975	0	0	0	0	0	0	0	0	0	0	0	0	0	0	0	0	0	0	0	0	0	4.48483106229323	0	0	0	0	0	0	0
53000	1414000	2976	0	0	0	0	0	0	0	0	0	0	0	0	0	0	0	0	0	0	0	0	0	6.6747355386019	0	0	0.0388116377608692	0	0	0	0
61000	1414000	2977	0	0.270325537453118	0	0	3.04903593557972	0	0	0	0	0	0.640474639018913	4.48232421700778	0	0	0	0	0	0	7.57656992835562	0	0	35.1163872094391	12.0536781848307	0	19.8151924198304	0	0	0	0
69000	1414000	2978	0	0	0	0	0	0	0	0	0	0	0	12.7729204455461	0	0	0	0	0	0	0.452946863488044	0	0	26.5003432331507	31.2313755249024	0	96.6394481192323	0	0	0	0
77000	1414000	2979	0	0	0	0	1.93607288910728	0	0	0	0	0	0	3.48994586394959	0	0	0	0	0	0	3.009772046056	0	0	33.89982050203	2.21693231561047	0	36.2228517572722	0	0	0	0.201751755133734
85000	1414000	2980	0	0	0	0	0.0503733076671296	0	0	0	0	0	0.0553285357973788	0	0	0	0	0	0.258953718099382	0	0.0425362494497849	0	0	18.1387311062884	0	0	72.8082979501842	0	0	0	0
93000	1414000	2981	0	1.24201945176304	0	0	11.4740904707531	0	0	19.3232110829888	0	0	6.09647954333254	56.6950629724224	0	0	0	0	0	0	0	0	0.279209433659632	62.774318951021	13.7216889716215	0	71.6940634815547	0	0	0	0
101000	1414000	2982	0	0	0	0	0	0	0	0.602797662413247	0	0	0	0.482126376578347	0	0	0	0	0	0	0	0	30.4922906759853	3.17856820007246	16.605870619694	0	28.6731200320233	0	0	0	0
109000	1414000	2983	0	0	0	0	0	0	0	0	0	0	0	0	0	0	0	0	0	0	0	0	19.6786969681712	4.44917337037767	32.6017489890795	0	41.5077614830271	0	0	0	0
117000	1414000	2984	0	0	0	0	0	0	0	3.56885433223112	0	0	0	0	0	0	0	0	0	0	0	0	14.6454751944029	0.0508183829804982	10.9387394051875	0	57.6064780895008	0	0	0	0
125000	1414000	2985	0	0	0	0	0	0	0	0	0	0	0	0	0	0	0	0	0	0	0	0	50.4156680132057	1.62331334446966	6.32869563604484	0	64.6554559658791	0	0	0	0
133000	1414000	2986	0	0	0	0	3.14426164394928	0	0	0.263077351373187	0	0	0	0	0	0	0	0	0	0	0	0	43.4404626242496	3.29126392989291	68.6549229959173	0	38.6924875946947	0	0	0	0
141000	1414000	2987	0	0.100339180058753	0	0	0.300968436639525	0	0	21.5132057196767	0	0	0	0	0	0	0	0	0	0	0	0	27.9328105737553	8.51589966791448	35.6260739202254	0	20.7350591350968	0	0	0	0.468860891657036
149000	1414000	2988	0	7.13836164626741	0	0	5.96489326050162	0	0	26.935358230354	0	0	0.144971948949925	22.6954655479551	0	0	0	0	0	0	0	0	18.5980413355053	5.45693070842533	31.9741988474163	0	36.4561679361351	0	0	0	0
157000	1414000	2989	0	46.6600749942341	0	0	3.87958575539465	0	0	41.5592137580611	0	0	0	9.61014334211218	2.18477810356724	0	0	0.0512382612987835	0	0	0	0	0	16.2291601427784	101.513349530116	0	142.854886071541	0	0	0	0
165000	1414000	2990	0	0	23.0257262181996	0	4.17679459264744	0	0	0	0	0	0	7.84765321198201	0	0	0	0	0	0	0	0	0	39.0079428613053	145.397290090427	0	48.5869958948378	0	0	0	0
-27000	1406000	3262	0	40.6865397875211	0	0	0	0	0	0	0	0	40.6865397875211	0	0	0	0	0	0	0	0	0	0	0	0	0	0	0	0	0	0
-19000	1406000	3263	0	7.40289346800582	0	0	0	0	0	0	0	0	1.77491008004874	0	0	0	0	0	0	0	9.97657421856829	0	0	0	0	0	0	0	0	0	0
-11000	1406000	3264	0	0	0	0	0	0	0	0	0	0	0	0	0	0	0	0	0	0	0	0	0	0	0	0	0	0	0	0	0
-3000	1406000	3265	0	1.09671970963207	0	0	0	0	0	0	0	0	1.04187947726388	0	0	0	0	0	0	0	1.69147645982865	0	0	0	0	0	0	0	0	0	0
5000	1406000	3266	0	0	0	0	0	0	0	0	0	0	0	0	0	0	0	0	0	0	0	0	0	0	0	0	0	0	0	0	0
13000	1406000	3267	0	0	0	0	0	0	0	0	0	0	0	0	0	0	0	0	0	0	0	0	0	0	0	0	0	0	0	0	0
21000	1406000	3268	0	14.4213571357905	0.399265030211514	0	0	0	0	0	0	0	0	0	0	0	0	0	0	0	0.437381764986817	0	0	27.0793047805983	0	0	0.83156776165605	0	0	0	0
29000	1406000	3269	0	0	0	0	0	0	0	0	0	0	0	0	0	0	0	0	0	0	0.00143178361462006	0	0	13.937140643053	0	0	0.00068215726855297	0	0	0	0
37000	1406000	3270	0	0	0	0	0	0	0	0	0	0	0	0	0	0	0	0	0	0	0.00130131528130999	0	0	4.00450365133107	0	0	0.00219047152901612	0	0	0	0
45000	1406000	3271	0	0	0	0	0	0	0	0	0	0	0	0	0	0	0	0	0	0	0	0	0	7.27997656422173	0.208610324603311	0	8.08567386768686	0	0	0	0
53000	1406000	3272	0	0.0531827600873563	0	0	0	0	0	0	0	0	0	0	0	0	0	0	0	0	0.309328186676838	0	0	16.3533845586516	0.504095421189991	0	25.4949741967614	0	0	0	0
61000	1406000	3273	0	0	0	0	2.10780497457304	0	0	0.260501561774058	0	0	0.156948057398379	2.53699356759576	0	0	0	0	0	0	3.85843508881598	0	0	52.9247928791274	1.45065734575822	0	44.7604107006886	0	0	0	0
69000	1406000	3274	0	0.469510363434892	0	0	2.83035264110777	0	0	0	0	0	0	0	0	0	0	0	0	0	0.236903371698406	0	0	36.568246315541	0.43005865014837	0	69.7503167210913	0	0	0	0
77000	1406000	3275	0	0	0	0	4.33083842407479	0	0	0	0	0	0	0	0	0	0	0	0	0	0	0	0	39.4446540847894	1.40653043526087	0	129.108307579349	0	0	0	0
85000	1406000	3276	0	0	0	0	0.392083223336012	0	0	2.06438300362309	0	0	2.28453641915612	0	0	0	0	0	0	0	2.28453641915612	0	0	72.5765937185503	9.97821848735146	0	139.096119689376	0	0	0	0
93000	1406000	3277	0	0	0	0	4.68614749494303	0	0	4.64765749089255	0	0	0	0	0	0	0	0	0	0	0	0	5.28973995004726	41.1248233585672	19.8693656092782	0	123.667504876334	0	0	0	0
101000	1406000	3278	0	0	0	0	0.675670008687862	0	0	1.80739461943554	0	0	3.82164165871432	5.25859077200691	0	0	0	0	0	0	0	0	25.9535597912169	27.3235759785761	30.4105067910373	0	68.5493105177281	0	0	0	0
109000	1406000	3279	0	0	0	0	0.0930549227645641	0	0	0.806115979039079	0	0	0	0	0	0	0	0	0	0	0	0	42.9379482552575	53.7994179776498	5.0973139776254	0	23.3866456851274	0	0	0	0
117000	1406000	3280	0	0	0	0	0	0	0	1.34233638096458	0	0	0	20.0955078139097	0	0	0	0	0	0	0	0	44.9841297435432	6.0161592486909	10.9236696887948	0	31.2092052029985	0	0	0	0
125000	1406000	3281	0	0	0	0	12.950330197013	0	0	14.7238159572475	0	0	0	2.01260986028128	0	0	0	0	0	0	0	0	47.3592186965415	13.080516464167	26.0133189533072	0	202.212621076757	0	0	0	0
133000	1406000	3282	0	0	0	0	1.02916134876777	0	0	25.3156167504074	0	0	0	0	0	0	0	0	0	0	0	0	20.1379136908305	0	67.6747901272463	0	206.663804734177	0	0	0	0
141000	1406000	3283	0	0	0	0	4.04557701649205	0	0	20.9215654138486	0	0	0	0.483227980486934	0	0	0	0	0	0	0	0	26.0463594285789	6.53880672467888	36.9135496668384	0	95.1877912011733	0	0	0	1.02944241908606
149000	1406000	3284	0	1.85687220471888	0	0	0.449413894415688	0	0	15.4869105411071	0	0	0	8.38849147002299	0	0	0	0	0.958338977016912	0	0	0	40.8798669332052	9.79375818061302	20.235871846785	0	83.3537541826768	0	0	0	0
157000	1406000	3285	0	1.63387987545994	0	0	9.67484601954152	0	0	21.0594414929431	0	0	1.80078406371322	23.5001392041333	0	0	0	0	0	0	0	0	8.24360309296913	9.90661041147665	63.6259026239896	0	143.792200015072	0	0	0	0.351270820409997
165000	1406000	3286	0	0.747995928581087	0	0	3.73647429534464	0	0	56.8861535051338	0	0	0.219882380599561	28.6680911666772	0	0	0	0	0	0	0	0	0.174611427234937	13.7794172483065	143.513059055207	0	97.7330525117635	0	0	0	0
173000	1406000	3287	0	2.76360525716609	0	0	3.85995446176463	0	0	3.79334315004298	0	0	0	8.05709990031028	0	0	0	0	0	0	0	0	0	4.81724060771288	168.759418383467	0	62.855507460837	0	0	0	0
181000	1406000	3288	0	18.2776515682984	0	0	11.1420272420859	0	0	53.9961370848842	0	0	0	13.0354787672457	0	0	0	0	0	0	0	0	9.48047995173907	59.0823867210378	38.193385730479	0	22.5879198983633	0	0	0	0
189000	1406000	3289	0	0	0	0	9.74229459367964	0	0	54.1182463115241	0	0	5.03323855620104	11.1942322166735	0	0	0	0	0	0	0	0	0.385657693322761	1.85028224075674	48.1810660476389	0	27.9597954743388	0	0	0	0
-27000	1398000	3558	0	15.3448023848301	0	0	0	0	0	0	0	0	33.5790835715835	0	0	0	0	0	0	0	18.2342811867534	0	0	0	0	0	0	0	0	0	0
-19000	1398000	3559	0	0	0	0	0	0	0	0	0	0	1.00246504693396	0	0	0	0	0	0	0	10.4817578551694	0	0	0.0761026568048364	0	0	0	0	0	0	0
-11000	1398000	3560	0	1.34403311045743	0	0	0	0	0	0	0	0	0	0	0	0	0	0	0	0	0	0	0	0	0	0	0	0	0	0	0
-3000	1398000	3561	0	0	0.80500620786822	0	0	0	0	0	0	0	0	0	0	0	0	0	0	0	0	0	0	0	0	0	0	0	0	0	0
5000	1398000	3562	0	0.564238423608332	0	0	0	0	0	0	0	0	1.45940316813909	0	0	0	0	0	0	0	0.487048672589646	0	0	0	0	0	0	0	0	0	0
13000	1398000	3563	0	0	0	0	0	0	0	0	0	0	0	0	0	0	0	0	0	0	0	0	0	0.457260147739455	0	0	0	0	0	0	0
21000	1398000	3564	0	0	0	0	2.10578894261784	0	0	0	0	0	3.05832209059048	0	0	0	0	0	0	0	0.121708359778799	0	0	21.8360789594818	0	0	9.45344018105267	0	0	0	0
29000	1398000	3565	0	0	0	0	0	0	0	0	0	0	0	0	0	0	0	0	0	0	0.674236441670578	0	0	9.1018152665325	0	0	0.00104087670048059	0	0	0	0
37000	1398000	3566	0	0	0	0	0	0	0	0	0	0	0.000109970798425849	0	0	0	0	0	0	0	0.0514706757217002	0	0	35.9656138339109	0.00093611373156767	0	11.3486807221528	0	0	0	0
45000	1398000	3567	0	5.05769717694711	0	0	0.0797933402820052	0	0	0	0	0	5.16686358551349	0	0	0	0	0	0	0	0.436331454360075	0	0	8.08439597238841	11.4816449941993	0	10.1342954760836	0	0	0	0
53000	1398000	3568	0	0.0804325413067383	0	0	0.460112876680981	0	0	0	0	0	0.0857825695615505	0	0	0	0	0	0	0	1.13048616452581	0	0	13.6498199717999	1.86253652803155	0	25.8139834132595	0	0	0	0.296566010504387
61000	1398000	3569	0	0	0	0	3.5583922502959	0	0	0	0	0	0	0	0	0	0	0	0	0	0	0	0.0159294427217739	9.56108332009952	17.4402035830769	0	31.6597129810633	0	0	0	0.00980610154448097
69000	1398000	3570	0	0	0	0	0	0	0	0	0	0	0	0	0	0	0	0	0	0	0	0	0	5.30701410641194	0	0	12.690627928043	0	0	0	0.164243436691238
77000	1398000	3571	0	2.39263582809722	0	0	9.34780785668415	0	0	0	0	0	0	2.90074270904282	0	0	0	0	0	0	0	0	0	69.9859266918429	4.83679818212297	0	164.746904158871	0	0	0	4.42347346363564
85000	1398000	3572	0	0	0	0	2.31282952376302	0	0	0	0	0	0	7.25076972916698	0	0	0	0	0	0	0	0	0	33.6655275872394	25.7900503643258	0	184.16583447119	0	0	0	0
93000	1398000	3573	0	0	0	0	2.19761082093762	0	0	0	0	0	0	0	0	0	0	0	0	0	0	0	0	32.4220992326711	42.1848739155052	0	105.512945221582	0	0	0	0
101000	1398000	3574	0	0	0	0	2.29322214899889	0	0	3.16247221088214	0	0	0	0	0	0	0	0	0	0	0	0	0.0652166511531371	22.6183012093128	36.5117835335695	0	108.1554731436	0	0	0	0
109000	1398000	3575	0	0	0	0	2.78317354363853	0	0	15.388377476935	0	0	0	0.886215968468962	0	0	0	0	0	0	0	0	10.1077763729238	9.71306730820866	24.8390658760669	0	83.2734515946525	0	0	0	0
117000	1398000	3576	0	0	0	0	4.24828878802732	0	0	16.8396486304079	0	0	0	0	0	0	0	0	0	0	0	0	11.4843917868548	8.26444648591073	7.53844544386552	0	165.7116710742	0	0	0	0
125000	1398000	3577	0	0	0	0	0	0	0	18.2895731021002	0	0	0	6.57689136100983	0	0	0	0	0	0	0	0	18.2054514923447	9.61513310015164	60.1037612741133	0	168.565108025386	0	0	0	0
133000	1398000	3578	0	0	0	0	0	0	0	27.4956183274937	0	0	0	0.0555051034856804	0	0	0	0	0	0	0	0	15.7526349391932	23.0593998929411	36.2932066265744	0	117.561329665326	0	0	0	0
141000	1398000	3579	0	0	0	0	0	0	0	14.6507751505304	0	0	0	3.05244671479755	0	0	0	0	0	0	0	0	127.852934852256	25.2289013476506	48.0303497336796	0	104.911045466751	0	0	0	0
149000	1398000	3580	0	0	0	0	0	0	0	57.4694016919522	0	0	0	0	0	0	0	0	0	0	0	0	1.04449158947551	13.6962934779105	40.3415621572949	0	145.952019443062	0	0	0	0
157000	1398000	3581	0	0	0	0	1.55586937636085	0	0	67.9255175021344	0	0	0	2.71139482750555	0	0	0	0	0	0	0	0	0	31.2529268213805	24.9354239935447	0	260.401770410668	0	0	0	0
165000	1398000	3582	0	0.305817852883012	0	0	2.03923712201908	0	0	2.48716399679719	0	0	0	3.70109285591163	0	0	0	0	0	0	0	0	0.568900092640866	28.9644446235292	52.645520145238	0	174.964013536495	0	0	0	0.967403827540381
173000	1398000	3583	0	0.352829736719265	0	0	10.3228560254508	0	0	25.0200597478172	0	0	0	0	0	0	0	0	0	0	0	0	0	0	88.5189938912628	0	134.760415428751	0	0	0	0
181000	1398000	3584	0	5.07138525846382	0	0	0.424719711696757	0	0	0.666678006545871	0	0	1.30286153032698	10.7418025322494	0	0	0	0	0.331091272677549	0	0	0	0	8.54225806985555	96.1189565561673	0	29.3821974003432	0	0	0	0
189000	1398000	3585	0	0.995486764538895	0	0	1.39398067745132	0	0	15.955405635966	0	0	1.29744401416178	5.32474583001213	0	0	0	0	0	0	0	0	0	5.113496631199	60.3642346972845	0	88.537325051017	0	0	0	0
197000	1398000	3586	0	0	0	0	11.3116390226361	0	0	42.6791812058197	0	0	0	7.63676881367031	0	0	0	0	0	0	0	0	0	10.7546737975581	178.219398577503	0	50.6007984434204	0	0	0	0
205000	1398000	3587	0	13.0550997480469	0	0	13.6714802033564	0	0	132.825561292954	0	0	0	112.727520445108	0	0	0	0	0	0	0	0	0	55.7524750458481	36.9685339563298	0	23.1020708251516	0	0	0	0
213000	1398000	3588	0	0	0	0	51.406072752722	0	0	166.89011259993	0	0	0	78.6247726542687	0	0	0	0	0	0	0	0	0	115.484039847208	0	0	0	0	0	0	0
-27000	1390000	3854	0	2.00910608168295	0	0	0	0	0	0	0	0	3.91052531741709	0	0	0	0	0	15.9212650546205	0	115.229909673942	0	0	0	0	0	0	0	0	0	0
-19000	1390000	3855	0	1.67785698013516	0	0	0	0	0	0	0	0	8.62912885906761	0	0	0	0	0	0	0	5.63969623886013	0	0	3.18977215146301	0	0	0	0	0	0	0
-11000	1390000	3856	0	0	0	0	0	0	0	0	0	0	0	0	0	0	0	0	0	0	0	0	0	0	0	0	0	0	0	0	0
-3000	1390000	3857	0	0.140140762148384	0	0	0	0	0	0	0	0	1.06104798991943	0	0	0	0	0	0	0	0.920907227771049	0	0	0	0	0	0	0	0	0	0
5000	1390000	3858	0	0	0.211357751540049	0	0	0	0	0	0	0	1.42812854339932	0	0	0	0	0	0	0	1.85727474842157	0	0	0	0	0	0	0	0	0	0
13000	1390000	3859	0	0	0	0	0	0	0	0	0	0	0	0	0	0	0	0	0	0	0	0	0	0	0	0	0	0	0	0	0
21000	1390000	3860	0	0	0	0	0	0	0	0	0	0	0	0	0	0	0	0	0	0	0	0	0	3.34166280819249	0	0	0	0	0	0	0
29000	1390000	3861	0	0	0	0	0	0	0	0	0	0	0	0	0	0	0	0	0	0	0.0148747254528286	0	0	17.0008990659849	0	0	0	0	0	0	0
37000	1390000	3862	0	0	0	0	0	0	0	0	0	0	0.00238773355943734	0	0	0	0	0	0	0	9.26375284812103	0	0	8.22668864965843	0.0380700844775925	0	5.78931362912041	0	0	0	0
45000	1390000	3863	0	0	0	0	2.13075671283126	0	0	0	0	0	0	0	0	0	0	0	0	0	0	0	0	23.435217350216	0	0	0	0	0	0	0.00046950181584917
53000	1390000	3864	0	0	0	0	0	0	0	0	0	0	0	0	0	0	0	0	0	0	0	0	0	31.0995146225679	0	0	0.75824945304921	0	0	0	0.00428955689616501
61000	1390000	3865	0	0	0	0	0	0	0	0	0	0	0	0	0	0	0	0	0	0	0.0752712010857199	0	0	20.4284922315394	61.5294311692473	0	39.9910744864852	0	0	0	0
69000	1390000	3866	0	0	0	0	0	0	0	0	0	0	0	0	0	0	0	0	0	0	0	0	0	0.768134709866779	9.77368956349676	0	18.4305158499751	0	0	0	0
77000	1390000	3867	0	0	0	0	0	0	0	0	0	0	0	0	0	0	0	0	0	0	0	0	0	18.887361502167	0.593333202760065	0	12.963002246323	0	0	0	0
85000	1390000	3868	0	0	0	0	0	0	0	0	0	0	7.66572051914779	0	0	0	0	0	0	0	0	0	0	31.9730129097017	5.74931236293744	0	113.196508997346	0	0	0	1.65504793517836
93000	1390000	3869	0	0.486544610643393	0	0	0	0	0	1.22671219929975	0	0	0	0	0	0	0	0	0	0	0	0	0	20.6729032059953	39.8044843106976	0	86.4476942578158	0	0	0	1.60303546750531
101000	1390000	3870	0	0	0	0	1.94829455749346	0	0	11.4911380621383	0	0	0	0	0	0	0	0	0	0	0	0	0	6.2805905213632	14.2859417925808	0	110.343435035285	0	0	0	0
109000	1390000	3871	0	0	0	0	3.61401889752964	0	0	1.05398183403298	0	0	0	0	0	0	0	0	0	0	0	0	0	25.2226663391823	41.2739243308321	0	209.371655768118	0	0	0	0
117000	1390000	3872	0	0	0	0	0.920785544560441	0	0	1.8388944257616	0	0	0	1.90651792255186	0	0	0	0	0	0	0	0	0	41.3200783203462	22.9407947131267	0	79.9505510282652	0	0	0	0
125000	1390000	3873	0	0	0	0	4.57964166805763	0	0	8.20206889215	0	0	0	9.12332652582185	0	0	0	0	0	0	0	0	0	0.386525485887799	9.8277644081429	0	119.591223827759	0	0	0	0
133000	1390000	3874	0	0	0	0	1.05292150453314	0	0	15.8707041634904	0	0	0	13.9339514393014	0	0	0	0	0	0	0	0	19.0655553003021	18.3421176465883	8.28624453578862	0	81.8613895331179	0	0	0	0
141000	1390000	3875	0	4.58794992738861	0	0	1.86312982876456	0	0	7.15756928908198	0	0	0.186869894115802	2.81257468186371	0	0	0	0	0	0	0	0	16.9004556185562	10.9219540552646	57.2844721338258	0	62.7723914301074	0	0	0	0
149000	1390000	3876	0	0	0	0	1.09564915381499	0	0	15.134128127414	0	0	0	4.31247361300752	0	0	0	0	0	0	0	0	2.78880980875861	11.094225013776	27.8613917655223	0	67.7052132259457	0	0	0	0
157000	1390000	3877	0	0.829476864251398	0	0	3.00808451667929	0	0	3.58446678837785	0	0	0.829476864251398	0.353430893773811	0	0	0	0	0	0	0	0	7.5123041159287	5.73059463028174	45.5797056355776	0	89.5207635162099	0	0	0	0
165000	1390000	3878	0	0.50371131228722	1.04599123378148	0	5.50468836443726	0	0	9.27052537918979	0	0	0	49.319781143273	0	0	0	0	0	0	0	0	4.84877231995336	11.9924326462113	43.4330217712977	0	98.004329588553	0	0	0	0
173000	1390000	3879	0	7.06310926921901	1.19418463047127	0	8.919039626197	0	0	40.3949920195548	0	0	0	15.6819423795353	0	0	0	0	0	0	2.7508506004394	0	0	17.9708428330329	71.0245745650746	0	54.4020511436891	0	0	0	0
181000	1390000	3880	0	3.08542076166153	0	0	8.19672998900549	0	0	0	0	0	4.67317633398411	8.58005623376279	0	0	0	0	0	0	0	0	0	11.9383021870651	117.889516910089	0	76.4036101829827	0	0	0	0
189000	1390000	3881	0	0.56898930975894	0	0	0.0281668276189775	0	0	13.1185583767307	0	0	0	2.08892243747879	0	0	0	0	0	0	0	0	0	6.44733110932985	54.8845820021623	0	77.2101268048912	0	0	0	0
197000	1390000	3882	0	6.36797709440358	0	0	4.02728968279847	0	0	82.4394588444069	0	0	0.970926684302695	3.00761529474309	0	0	0	0	0	0	0	0	0	46.9005661570144	74.3893564030664	0	56.488063757097	0	0	0	1.11054123732975
205000	1390000	3883	0	5.03890260686528	0	0	13.378941316482	0	0	54.380482277417	0	0	0	18.7515663219408	0	0	0	0	0	0	0	0	1.33251218487964	16.3976510515092	152.919734785125	0	151.136820917944	0	0	0	0
213000	1390000	3884	0	0	0	0	2.7039648736959	0	0	112.834685971035	0	0	1.44739412185635	47.7377461022018	0	0	0	0	0	0	0	0	3.944252937151	4.68046952792023	91.5020865845011	0	60.4734093064954	0	0	0	0
221000	1390000	3885	0	9.35037819852879	0	0	20.183762326781	0	0	49.5063203179283	0	0	0	37.7263429161062	0	0	0	0	0	0	0	0	0	56.098088816535	62.7557712563693	0	43.1403265213058	0	0	0	0
-27000	1382000	4150	0	0.364186236838374	0	0	0	0	0	0	0	0	3.91249206881693	0	0	0	0	0	0	0	5.05984316053066	0	0	0	0	0	0	0	0	0	1.63369754734512
-19000	1382000	4151	0	0.721654390695014	0.803135873325579	0	0	0	0	0	0	0	0	0	0	0	0	0	0	0	1.90596023886092	0	0	6.56809236992322	0	0	0	0	0	0	0
-11000	1382000	4152	0	0	0	0	0	0	0	0	0	0	0	0	0	0	0	0	0	0	0	0	0	0	0	0	0	0	0	0	0
-3000	1382000	4153	0	0	0	0	0	0	0	0	0	0	0	0	0	0	0	0	0	0	0	0	0	0	0	0	0	0	0	0	0
5000	1382000	4154	0	0	0	0	0	0	0	0	0	0	0	0	0	0	0	0	0	0	0	0	0	0	0	0	0	0	0	0	0
13000	1382000	4155	0	0	0	0	0	0	0	0	0	0	0	0	0	0	0	0	0	0	0	0	0	0	0	0	0	0	0	0	0
21000	1382000	4156	0	0	0	0	0	0	0	0	0	0	0	0	0	0	0	0	0	0	0	0	0	2.28481445208326	0	0	0	0	0	0	0
29000	1382000	4157	0	0	0	0	0	0	0	0	0	0	0	0	0	0	0	0	0	0	0	0	0	9.80391384409668	0	0	0	0	0	0	0
37000	1382000	4158	0	0	0	0	0	0	0	0	0	0	0	0	0	0	0	0	0	0	0.0183808001315173	0	0	3.22554628588633	0	0	0	0	0	0	0.101951224602434
45000	1382000	4159	0	0	0	0	0	0	0	0	0	0	0	0	0	0	0	0	0	0	0.00202782726249894	0	0	22.5430877851402	0	0	0	0	0	0	0
53000	1382000	4160	0	0	0	0	0	0	0	0	0	0	0	0	0	0	0	0	0	0	0	0	0	14.1646327859075	0	0	0	0	0	0	0
61000	1382000	4161	1.74203893155186	0	0	0	0	0	0	0	0	0	0	0	0	0	0	0	0	0	0	0	0	8.11881253285675	24.9087082120884	0	55.5078677521952	0	0	0	0
69000	1382000	4162	0	0	0	0	0	0	0	0	0	0	0	0	0	0	0	0	0	0	0	0	0	0.398573972379127	0	0	69.8880010884125	0	0	0	0
77000	1382000	4163	0	1.52135038695792	0	0	0	0	0	0	0	0	0	0	0	0	0	0	0	0	2.52051415219805	0	0	11.2621899750464	0	0	7.83287046640008	0	0	0	0
85000	1382000	4164	0	0	0	0	0	0	0	0	0	0	0	0	0	0	0	0	0	0	0.0559963948149301	0	0	4.96323658620876	0.0285288263692107	0	9.53609157820354	0	0	0	0
93000	1382000	4165	0	7.33036024486035	0	0	0.014077837288771	0	0	0	0	0	0	0	0	0	0	0	0	0	0	0	0	5.57533227850816	7.85903396539162	0	22.1963377760391	0	0	0	0
101000	1382000	4166	0	0	0	0	0	0	0	0	0	0	0	0	0	0	0	0	0	0	0	0	0	1.09446977010797	33.7682675047977	0	58.6165727398128	0	0	0	0
109000	1382000	4167	0	0	0	0	0	0	0	3.72367884043893	0	0	0	1.5149002304935	0	0	0	0	0	0	0	0	0	10.1835254897344	23.2348566683947	0	91.4587787199351	0	0	0	0
117000	1382000	4168	0	0	0	0	0	0	0	0	0	0	0	0	0	0	0	0	0	0	0	0	0	19.4918260275357	29.0079792009407	0	141.60586450494	0	0	0	0
125000	1382000	4169	0	0	0	0	1.14699890221083	0	0	3.51151198986846	0	0	0	3.90896889165145	0	0	0	0	0	0	0	0	0	0	20.2556011624467	0	89.9902505945038	0	0	0	0
133000	1382000	4170	0	0	0	0	0.353076042516107	0	0	24.5626162951451	0	0	0	3.34302047200605	0	0	0	0	0	0	0	0	0	1.4570812531775	61.8991020105952	0	70.1082665674031	0	0	0	0
141000	1382000	4171	0	4.46395128070243	0	0	1.42900218769554	0	0	0	0	0	0.181819356436997	3.10870158995629	0	0	0	0	0	0	0	0	0.523191556725531	5.76186257323763	54.6578901910631	0	61.6030079845998	0	0	0	0
149000	1382000	4172	0	0	0	0	0.404323180531031	0	0	2.82213203360255	0	0	0	0.116140671519732	0	0	0	0	0	0	0	0	0.494401346766267	1.76027639487262	29.8941936285432	0	59.1405967697734	0	0	0	0
157000	1382000	4173	0	1.40769729958547	0	0	9.94383364301696	0	0	6.1963983180453	0	0	1.54427599717247	11.7542210742321	0	0	0	0	0	0	0	0	0.00551332882856944	29.7512403441007	59.0641163625286	0	56.5710876412801	0	0	0	0.82442267249092
165000	1382000	4174	0	0.627780803284508	0	0	4.47594537015537	0	0	8.90703855794346	0	0	0	0	0	0	0	0	0	0	0	0	0	13.7340064360411	45.9825083908624	0	170.847644358182	0	0	0	1.62755433648547
173000	1382000	4175	0	0	0	0	6.59921187951128	0	0	21.111774155717	0	0	0	2.55325548569371	0	0	0	0	0	0	0	0	0	7.38421039228544	56.5077160813282	0	224.71240745244	0	0	0	0
181000	1382000	4176	0	0.974913639540102	0	0	5.36968748289593	0	0	45.0684881703341	0	0	0.627773489628935	5.33729411055438	0	0	0	0	0	0	0	0	0.325146939953257	15.20612082826	142.020129964938	0	131.284681501718	0	0	0	0
189000	1382000	4177	0	1.39254624004782	0	0	9.91154851063675	0	0	12.0846705754601	0	0	0	13.3718703418167	0	0	0	0	0	0	0	0	6.37442328226419	8.49642471913047	90.6915494717987	0	79.3112248794155	0	0	0	0
197000	1382000	4178	0	0	0	0	9.21293408362573	0	0	56.3981738672698	0	0	0	14.1633446603161	0	0	0	0	0	0	0	0	3.99772581581747	5.05418901803283	115.649587615423	0	82.3601906401093	0	0	0	0
205000	1382000	4179	0	0.338096638229782	0	0	1.84034925721352	0	0	5.43186674890429	0	0	0	1.01867910939172	0	0	0	0	0	0	0	0	0	0.680582471161937	88.4434064922023	0	152.67005213341	0	0	0	0
213000	1382000	4180	0	0	0	0	0	0	0	0	0	0	0	3.75960589835426	0	0	0	0	0	0	0	0	0	14.9282711356648	167.67939647499	0	150.532887328492	0	0	0	3.61684846688609
221000	1382000	4181	0.615463513620702	2.64667566395989	0	0	6.71829695684216	0	0	0	0	0	2.93774613464173	38.2037137705522	0	0	0	0	0	0	0	0	0	26.2988430830109	225.426366812233	0	14.0275000900894	0	0	0	0
229000	1382000	4182	0	30.4270194437535	0	0	0	0	0	0	0	0	0	0	0	0	0	0	0	0	0	0	14.1177981571336	155.164784627272	14.1177981571336	0	0	0	0	0	0
237000	1382000	4183	0	0	0	0	59.8290034505016	0	0	0	0	0	0.06372860348926	0	0	0	0	0	0	0	34.4402786986414	0	0	25.4524533553494	0	0	0	0	0	0	0
245000	1382000	4184	0	0	0	0	22.9469559192917	0	0	107.669209514836	0	0	0	206.333833003176	0	0	0	0	0	0	0	0	0	181.630463300935	0	0	0	0	0	0	0
253000	1382000	4185	0	0	0	0	91.4226588437012	0	0	93.4684244008384	0	0	0	19.027443162643	0	0	0	0	0	0	0	0	0	149.664269964334	66.7680138679515	0	19.2293006078868	0	0	0	11.061426555482
261000	1382000	4186	0	0	0	0	20.2605513886671	0	0	72.5222448238857	0	0	0	4.15351142369109	0	0	0	0	0	0	0	0	0	67.7721323176281	117.742113301492	0	75.1129343499835	0	0	0	4.54080928742134
269000	1382000	4187	0	0	0	0	97.6738472355149	0	0	46.2567842288744	0	0	0	17.8733719365582	0	0	0	0	0	0	0	0	54.9876053745985	78.4840517619495	13.5381692292457	0	3.56704847967031	0	0	0	1.63942754133006
277000	1382000	4188	0	7.03830270408894	0	0	47.6547430438056	0	0	15.7551403912618	0	0	0	17.5860828787698	0	0	0	0	3.61365975496857	0	0	0	48.8098162774745	31.2008712652092	16.8824936381048	0	8.68902875267226	0	0	0	2.24800291276383
285000	1382000	4189	0	0	0	0	28.9702258098573	0	0	0	0	0	0	5.19676532731575	0	0	0	0	0	0	0	0	5.26777280243449	104.43787689024	8.36486572627399	0	0	0	0	0	5.19676532731575
-27000	1374000	4446	0	0	3.01864844018099	0	0	0	0	0	0	0	3.79676508367059	0	0	0	0	0	0	0	0.778116643489598	0	0	0	0	0	0	0	0	0	0
-19000	1374000	4447	0	0	0	0	0	0	0	0	0	0	0	0	0	0	0	0	0	0	0.335267348761515	0	0	0.335267348761515	0	0	0	0	0	0	0
-11000	1374000	4448	0	0	0	0	0	0	0	0	0	0	0	0	0	0	0	0	0	0	0	0	0	0	0	0	0	0	0	0	0
-3000	1374000	4449	0	0	0	0	0	0	0	0	0	0	0	0	0	0	0	0	0	0	0.0294632353297003	0	0	0	0	0	0	0	0	0	0
5000	1374000	4450	0	0	0	0	0	0	0	0	0	0	0.783439787430087	0	0	0	0	0	0	0	0	0	0	0	0	0	0	0	0	0	0
13000	1374000	4451	0	0	0	0	0	0	0	0	0	0	0	0	0	0	0	0	0	0	0	0	0	0	0	0	0	0	0	0	0
21000	1374000	4452	0	0	0	0	0	0	0	0	0	0	0	0	0	0	0	0	0	0	0	0	0	0	0	0	0	0	0	0	0
29000	1374000	4453	0	0	0	0	0	0	0	0	0	0	0	0	0	0	0	0	0	0	0	0	0	4.0699989150193	0	0	0	0	0	0	0.446918477536119
37000	1374000	4454	0	0	0	0	0	0	0	0	0	0	0	0	0	0	0	0	0	0	0	0	0	14.3207736456351	0	0	0	0	0	0	0
45000	1374000	4455	0	0	0	0	0	0	0	0	0	0	0	0	0	0	0	0	0	0	0.00176955526379749	0	0	47.5042058583754	0	0	0	0	0	0	0
53000	1374000	4456	0	0	0	0	0	0	0	0	0	0	0	0	0	0	0	0	0	0	0.207597133557513	0	0	42.8896275402535	0	0	0	0	0	0	0
61000	1374000	4457	0	0	0	0	0	0	0	0	0	0	0	0	0	0	0	0	0	0	0	0	0	0	0	0	0	0	0	0	0
69000	1374000	4458	0	0	0	0	0	0	0	0	0	0	0	0	0	0	0	0	0	0	1.33767620842843	0	0	13.7735343751242	0	0	0	0	0	0	0
77000	1374000	4459	0	1.8885282383866	0	0	0	0	0	0	0	0	0	0	0	0	0	0	0	0	3.43925198349235	0	0	0.990842824095404	0	0	0	0	0	0	0
85000	1374000	4460	0	0	0	0	0	0	0	0	0	0	0	0	0	0	0	0	0	0	0.110681211968741	0	0	69.7648385779886	0	0	0.423430481462609	0	0	0	4.81737801651977
93000	1374000	4461	0	0	0	0	0	0	0	0	0	0	0.064140171534677	0	0	0	0	0	0	0	0.064140171534677	0	0	1.88688296131216	0	0	0	0	0	0	0
101000	1374000	4462	0	2.2691869767517	0	0	0	0	0	0	0	0	0	0	0	0	0	0	0	0	0	0	0	8.61486737213734	8.38150345020499	0	2.72540727857721	0	0	0	0
109000	1374000	4463	0	0	0	0	2.26870565920904	0	0	0	0	0	0	0	0	0	0	0	0	0	0	0	0.402836081497541	5.8298000080474	0	0	9.6171233125616	0	0	0	0
117000	1374000	4464	0	0	0	0	1.36967980155207	0	0	6.80144805130812	0	0	0	0.374457971144567	0	0	0	0	0	0	0	0	0	51.9505839321232	23.0418609529295	0	144.597605280975	0	0	0	0
125000	1374000	4465	0	1.37704236901581	0	0	3.23206791115453	0	0	14.6366465171541	0	0	0	3.50781802209819	0	0	0	0	0	0	0	0	0	4.46291225228582	22.4772020219654	0	129.739829436826	0	0	0	0
133000	1374000	4466	0	0	0	0	0.858517980767381	0	0	0	0	0	0	0	0	0	0	0	0	0	0	0	0	0.858517980767381	65.9544253328324	0	116.046987384005	0	0	0	0
141000	1374000	4467	0	0	0	0	1.56005088969307	0	0	3.90172088212344	0	0	0	1.26305762311295	0	0	0	0	0	0	0	0	0	0.126535120289812	21.3885378686551	0	80.3747950388267	0	0	0	0
149000	1374000	4468	0	0	0	0	2.91854337218342	0	0	9.73589963749539	0	0	2.01146039664364	2.23177521459115	0	0	0	0	1.74131321917495	0	0	0	0	0.55709963589215	13.6311202117282	0	47.188590761308	0	0	0	0
157000	1374000	4469	0	0	0	0	3.41134592395412	0	0	0.415818188966614	0	0	0	2.18336556327687	0	0	0	0	0	0	0	0	0	18.4661777029009	53.5097299752989	0	30.7558956900127	0	0	0	0
165000	1374000	4470	0	0	0	0	0.379658624364574	0	0	0	0	0	0	0	0	0	0	0	0	0	0	0	0	1.63755182578306	31.7581656709202	0	111.624587442111	0	0	0	0.300482004226152
173000	1374000	4471	0	0	0	0	0.539054849190509	0	0	0	0	0	0	0	0	0	0	0	0	0	0	0	0.00647236909828137	1.84649919632956	54.5797686157089	0	155.193516012733	0	0	0	0
181000	1374000	4472	0	0.225460754796068	0	0	5.52443971842606	0	0	0	0	0	0	0	0	0	0	0	0	0	0	0	0	3.69167196329752	38.7602710731876	0.373774682727189	307.37607854652	0	0	0	0.546573725351452
189000	1374000	4473	0	0	0	0	5.69614881762132	0	0	21.5222191355107	0	0	0	0	0	0	0	0	0	0	0	0	0	0.40163857389682	42.1692577493009	0	129.591078709468	0	0	0	0
197000	1374000	4474	0	1.19645079149419	0	0	19.9021107195777	0	0	29.1816258739172	0	0	0	3.90023841901542	0	0	0	0	0	0	0	0	2.57533856898323	49.6746939541247	59.3453973976019	0	114.773080365829	0	0	0	0
205000	1374000	4475	0	1.0034852336054	0.79589222286993	0	10.5532778270565	0	0	133.631485698289	0	0	0	3.36337814336066	0	0	0	0	0	0	0	0	0	21.7610416508875	152.051375735154	0	108.688849050449	0	0	0	0
213000	1374000	4476	0	5.00170815976328	0	0	20.8632792313726	0	0	37.0877497503478	0	0	0	12.8321356757553	0	0	0	0	0	0	0	0	0	32.1240945223785	156.423719726463	0	32.7570867960931	0	0	0	0
221000	1374000	4477	0	12.2842995541336	2.12587067669968	0	14.6101247683685	0	0	1.48470707979634	0	0	0.953144801944895	8.04353712192243	0	0	0	0	2.64880268034247	0	0	0	0	46.0571384094914	117.650589249002	0	101.248563780108	0	0	0	8.7351119675613
229000	1374000	4478	0	6.38748056426474	3.5867221642234	0	0.469226073135426	0	0	0	0	0	1.72295527580608	5.20154456025322	0	0	0	0	4.12523470163396	0	3.69073639740632	0	5.67558955757489	29.4333402020335	122.083692240347	0	83.9024118865773	0	0	0	2.40614419613867
237000	1374000	4479	0	0.334939565700368	3.02424175322597	0	4.18343112409347	0	0	0	0	0	0.0238548600679865	37.4522697771024	0	0	0	0	0	0	1.10809998740746	0	0	63.1217977534139	152.09863936051	0	91.1246524012327	0	0	0	0.629501804642081
245000	1374000	4480	0	28.9432090956134	0	0	21.6833619027384	0	0	14.0307259384589	0	0	0	21.8446553970825	0	0	0	0	8.9345311897469	0	0	0	0	28.2864727712643	90.4258010632559	0	107.010155917858	0	0	0	1.12779437546521
253000	1374000	4481	0	8.10456224915835	0	0	5.22515801485431	0	0	44.2597470134896	0	0	1.1227091132682	53.4342709799954	0	0	0	0	0	0	0	0	0	71.9695289122163	169.762566517729	0	52.4009415792123	0	0	0	0
261000	1374000	4482	0	0.554978067765244	0	0	2.48314077000484	0	0	12.9049242874478	0	0	0	10.9815943723005	0	0	0	0	0	0	1.31078820329708	0	0	51.685888327209	217.518828582432	0	106.804901295682	0	0	0	0
269000	1374000	4483	0	0	0	0	26.5992128122863	0	0	7.73814020067357	0	0	0	9.70639327681645	0	0	0	0	0	0	0	0	40.7140908265497	48.2965942192434	123.44687589584	0	110.788019392724	0	0	0	0
277000	1374000	4484	0	0	0	0	36.006453583282	0	0	0.648218514327518	0	0	0	35.5134039489446	0	0	0	0	0	0	0	0	43.8630759187328	81.0649982708596	6.65695140261287	0	38.2719522874371	0	0	0	9.24377448773382
285000	1374000	4485	2.94010214139582	0	0	0	79.6648263027813	0	0	0	0	0	0	53.900362916781	0	0	0	0	0	0	0	0	79.24173235367	30.0819364712827	142.231687424642	0	13.9327030224775	0	0	0	4.24473397470006
293000	1374000	4486	0	0	0	0	51.2764441818032	0	0	0	0	0	0	26.3184129810265	0	0	0	0	0	0	15.8419176198428	0	163.245110242628	64.8744684009522	28.8802328188883	0	14.1126257505787	0	0	0	0
301000	1374000	4487	0	0	0	0	31.386152529054	0	0	0	0	0	0	37.0021435022008	0	0	0	0	0	0	0	0	29.7595082740511	19.6846138784576	111.35494980384	0	16.1674112860242	0	0	0	0
309000	1374000	4488	0	0	0	0	0	0	0	0	0	0	0	0	0	0	0	0	0	0	0	0	54.5423412049955	0	17.5797946650101	0	0	0	0	0	0
-19000	1366000	4743	0	0	0	0	0	0	0	0	0	0	0	0	0	0	0	0	0	0	0	0	0	0	0	0	0	0	0	0	0
-11000	1366000	4744	0	0	0	0	0	0	0	0	0	0	0	0	0	0	0	0	0	0	0	0	0	0	0	0	0	0	0	0	0
-3000	1366000	4745	0	0	0	0	0	0	0	0	0	0	0	0	0	0	0	0	0	0	0	0	0	0	0	0	0	0	0	0	0
5000	1366000	4746	0	0	0	0	0	0	0	0	0	0	0	0	0	0	0	0	0	0	0	0	0	0	0	0	0	0	0	0	0
13000	1366000	4747	0	0	0	0	0	0	0	0	0	0	0	0	0	0	0	0	0	0	0	0	0	0.303047956601966	0	0	0	0	0	0	0
21000	1366000	4748	0	0	0	0	0	0	0	0	0	0	0	0	0	0	0	0	0	0	0	0	0	0	0	0	0	0	0	0	0
29000	1366000	4749	0	0	0	0	0	0	0	0	0	0	0	0	0	0	0	0	0	0	0.761727351615975	0	0	0.517837532089596	0	0	0	0	0	0	0
37000	1366000	4750	0	0	0	0	0	0	0	0	0	0	0	0	0	0	0	0	0	0	0	0	0	34.7280840341243	0	0	0	0	0	0	0
45000	1366000	4751	0	0	0	0	0	0	0	0	0	0	0	0	0	0	0	0	0	0	1.15624607221571	0	0	0.175422627855078	0	0	0	0	0	0	0
53000	1366000	4752	0	0	0	0	0	0	0	0	0	0	0	0	0	0	0	0	0	0	0.0307258433728442	0	0	0	0	0	0	0	0	0	0
61000	1366000	4753	0	0	0	0	0	0	0	0	0	0	0	0	0	0	0	0	0	0	0	0	0	0	0	0	0	0	0	0	0
69000	1366000	4754	0	0	0	0	0	0	0	0	0	0	0	0	0	0	0	0	0	0	0.00846679709410685	0	0	0.43855411808184	0	0	0	0	0	0	0
77000	1366000	4755	0	0	0	0	0	0	0	0	0	0	0	0	0	0	0	0	0	0	0.48160880320833	0	0	69.0031450951927	0	0	0	0	0	0	11.8273106357778
85000	1366000	4756	0	0.00961956100777704	0	0	0	0	0	0	0	0	0.624337949542153	0	0	0	0	0	0	0	4.7078203917989	0	0	20.219600199128	0	0	0	0	0	0	0
93000	1366000	4757	0	0	0	0	0	0	0	0	0	0	0.769969162388897	0	0	0	0	0	0	0	0	0	0	1.48435656757164	0	0	4.90545591529301	0	0	0	0
101000	1366000	4758	0	0	0	0	0.503509091165178	0	0	0	0	0	0.0872865914219448	2.77869967418008	0	0	0	0	0	0	0.0872865914219448	0	0	28.6353673795144	2.77869967418008	0	0	0	0	0	0
109000	1366000	4759	0	3.95047518637965	0	0	3.35114689810116	0	0	0	0	0	6.03898244839069	9.89626580769382	0	0	0	0	0	0	0	0	0	26.3861256386109	1.90307407185719	0	46.354896308849	0	0	0	0
117000	1366000	4760	0	0	0	0	5.74543950007925	0	0	21.6688327981436	0	0	0	0.832554191112512	0	0	0	0	0	0	0	0	0	11.1262658891535	49.577428249339	0	287.84964883369	0	0	0	0
125000	1366000	4761	0	0	0	0	0	0	0	1.28989001505329	0	0	0	0	0	0	0	0	0	0	0	0	0	0	19.7207723733287	0	190.812197045062	0	0	0	0
133000	1366000	4762	0	0	0	0	0	0	0	0	0	0	0	0	0	0	0	0	0	0	0	0	0	0	2.4146627595193	0	110.098063509427	0	0	0	0
141000	1366000	4763	0	0	0	0	0	0	0	0	0	0	0	0	0	0	0	0	0	0	0	0	0	0	17.793567433646	0	48.6705358053389	0	0	0	0
149000	1366000	4764	0	0	0	0	0	0	0	0	0	0	0	0	0	0	0	0	0	0	0	0	0	0	25.3804176011935	0	35.4733870949063	0	0	0	0
157000	1366000	4765	0	0	0	0	0	0	0	0	0	0	0	0	0	0	0	0	0	0	0	0	0	0	39.2923776887958	0	29.9058911959338	0	0	0	0
165000	1366000	4766	0	0	0	0	0	0	0	0.154261561290756	0	0	0	0	0	0	0	0	0	0	0	0	0	0	19.799621842542	0	63.6921140578489	0	0	0	0
173000	1366000	4767	0	0	0	0	0	0	0	0	0	0	0	0	0	0	0	0	0	0	0	0	0	0	57.8883289564644	0	32.3424749625993	0	0	0	0
181000	1366000	4768	0	0	0	0	0	0	0	0	0	0	0	0	0	0	0	0	0	0	0	0	0	0	37.6796101983135	0	188.042735047646	0	0	0	0
189000	1366000	4769	0	0	0	0	0	0	0	4.45564814634131	0	0	0	0	0	0	0	0	0	0	0	0	0	0	7.29371025743296	0	274.098375672661	0	0	0	0
197000	1366000	4770	0	0	0	0	3.03708404756957	0	0	67.9170929167193	0	0	0	8.88013715097521	0	0	0	0	0	0	0	0	0	1.89450129230038	41.476442013241	0	216.133600725001	0	0	0	0
205000	1366000	4771	0	0	0	0	2.83243645750604	0	0	77.35908735474	0	0	0	0	0	0	0	0	0	0	0	0	17.9650581979842	0	112.484002613962	0	236.222457466048	0	0	0	0
213000	1366000	4772	0	28.1457014867616	15.3948789580672	0	19.2162003038818	0	0	55.8466870282565	0	0	0	37.6961494209298	0	0	0	0	0	0	0	0	0	46.8365316767517	137.457879060289	0	148.795804392894	0	0	0	1.4843874454716
221000	1366000	4773	0	3.20188874483539	1.04141317018163	0	9.32504178346473	0	0	5.85107858710178	0	0	1.04141317018163	23.9656397071024	0	0	0	1.94240143552069	0	0	0	0	0	29.3228919698325	168.300233231312	0	53.8972054686794	0	0	0	0.706818201352842
229000	1366000	4774	0	26.6854998008652	0	0	1.32077383052089	0	0	5.81174612043149	0	0	0	41.7286367372991	0	0	0	1.8031625746147	0	0	0	0	0	12.1917439065583	160.761408239786	0	33.924982622145	0	0	0	1.74188222252281
237000	1366000	4775	0	9.80976821516397	0	0	29.5096833490334	0	0	10.5964113522154	0	0	1.46946004015417	46.1167660000477	0	0	0	0	0.347760897158216	0	0	0	1.33088660613413	45.198781958592	190.214797314368	0	43.8281059261168	0	0	0	0
245000	1366000	4776	0	13.5822374866103	0	0	13.8079419796117	0	0	2.31385836760697	0	0	0	24.6952280209344	0	0	0	0	1.04712610637664	0	0	0	4.31993664949392	14.0782337940324	243.72357964011	0	64.3530486113172	0	0	0	3.59941606248996
253000	1366000	4777	0	4.54080970066618	0	0	2.73696899761377	0	0	25.6468635721716	0	0	8.66041187471407	18.4773237837582	0	0	0	0	0	0	2.38214148289809	0	0	51.2978648207024	166.815549642617	0	33.4210661968134	0	0	0	0.816401164017621
261000	1366000	4778	0	13.0578645575813	0	0	30.1092013395998	0	0	53.1297404143684	0	0	3.66355170268358	130.046771035014	0	0	0	0	0	0	0	0	0	31.9936660893386	130.746867747222	0	20.9264517639898	0	0	0	0
269000	1366000	4779	1.90029986923307	9.81050445792558	0	0	6.896213316433	0	0	67.8013979242719	0	0	6.41115341566627	113.562920995302	0	0	0	0	0	0	0	0	0.485999416792468	57.5647402212087	39.3893580846076	0	18.0099842112225	0	0	0	0
277000	1366000	4780	0	0	0	0	21.2436766916516	0	0	106.892339905387	0	0	0	28.2145782464491	0	0	0	0	0	0	0	0	36.4778374176363	82.5115279469696	61.4220408716256	0	59.586275257067	0	0	0	4.14076065649633
285000	1366000	4781	0	0	0	0	51.7809611330545	0	0	0	0	0	21.8727852225132	53.1287362477428	0	0	0	0	0	0	0	0	79.9351568289138	79.1326734640237	120.221743571904	0	53.0518739848258	0	0	0	0.980983247992369
293000	1366000	4782	0	0	0	0	65.0266505216113	0	0	2.1754372823228	0	0	0	6.74029744436979	0	0	0	0	0	0	0	0	96.5090045685787	33.3966128374529	19.6197720514758	0	11.4356678978847	0	0	0	1.08619355929107
301000	1366000	4783	0	7.14593846380442	0	0	29.6565002712704	0	0	0	0	0	0.366528304196085	19.551566903776	0	0	0	0	3.97154875861198	0	0	0	84.2418313628218	44.0193316776877	78.1520530296685	0	17.2402098822125	0	0	0	6.63883275608266
309000	1366000	4784	0	0	0	0	6.72412287539447	0	0	0.651245187057918	0	0	0	5.12196270674101	0	0	0	0	0	0	0	0	11.1446237538667	13.0624248482583	14.1125603438105	0	0	0	0	0	0
-27000	1358000	5038	0	0	0	0	0	0	0	0	0	0	0.714684474954274	0	0	0	0	0	0	0	0	0	0	9.65248324849112	0	0	0	0	0	0	0
-19000	1358000	5039	0	0	0	0	0	0	0	0	0	0	0	0	0	0	0	0	0	0	0	0	0	0	0	0	0	0	0	0	0
-11000	1358000	5040	0	0	0	0	0	0	0	0	0	0	0	0	0	0	0	0	0	0	0	0	0	0	0	0	0	0	0	0	0
-3000	1358000	5041	0	0	0	0	0	0	0	0	0	0	0	0	0	0	0	0	0	0	0	0	0	0	0	0	0	0	0	0	0
5000	1358000	5042	0	0	0	0	0	0	0	0	0	0	0	0	0	0	0	0	0	0	0	0	0	0	0	0	0	0	0	0	0
13000	1358000	5043	0	0	0	0	0	0	0	0	0	0	0	0	0	0	0	0	0	0	0	0	0	0	0	0	0	0	0	0	0
21000	1358000	5044	0	0	0	0	0	0	0	0	0	0	0	0	0	0	0	0	0	0	0	0	0	0	0	0	0	0	0	0	0
29000	1358000	5045	0	0	0	0	0	0	0	0	0	0	0	0	0	0	0	0	0	0	0.182690800785931	0	0	14.1326509787911	0	0	0	0	0	0	0
37000	1358000	5046	0	0	0	0	0	0	0	0	0	0	0.431337545185148	0	0	0	0	0	0	0	1.14424808051178	0	0	33.5739417199332	0	0	0	0	0	0	0
45000	1358000	5047	0	0.0122140203332669	1.26073963768524	0	0	0	0	0	0	0	6.64562731157974	0	0	0	0	0	0	0	3.30146613391722	0	0	67.3902744200432	0	0	0	0	0	0	0
53000	1358000	5048	0	0.485438531172647	0	0	0	0	0	0	0	0	0	0	0	0	0	0	0	0	0.0186315673412213	0	0	11.6092625806607	0	0	0	0	0	0	0
61000	1358000	5049	0	0	0	0	0	0	0	0	0	0	0	0	0	0	0	0	0	0	0.0079132479048643	0	0	0.15268853569944	0	0	0	0	0	0	0
69000	1358000	5050	0	0	0	0	0	0	0	0	0	0	0	0	0	0	0	0	0	0	0.528764816608974	0	0	1.67938803594749	0	0	0	0	0	0	0
77000	1358000	5051	0	0	0	0	0	0	0	0	0	0	0	0	0	0	0	0	0	0	0.117303533761028	0	0	12.3362644032943	0	0	0	0	0	0	0
85000	1358000	5052	0	0	0	0	0	0	0	0	0	0	0	0	0	0	0	0	0	0	0	0	0	11.7455525839884	0	0	0	0	0	0	0
93000	1358000	5053	0	0	0	0	0.463269326111144	0	0	0	0	0	0.463269326111144	0	0	0	0	0	0	0	0	0	0	42.3754575614528	0	0	0	0	0	0	0
101000	1358000	5054	0	0.512606333112341	0	0	4.61236924349484	0	0	0	0	0	0	0	0	0	0	0	0	0	0.690051087692312	0	0	84.1666051647563	12.0966246605231	0	27.1139834942405	0	0	0	0.391555922653563
109000	1358000	5055	0	8.57590252568536	0	0	9.52765917855124	0	0	6.68165576904366	0	0	0.318443574930417	0.386888737339093	0	0	0	0	0	0	0	0	0	1.38322016226537	15.8187719437969	0	137.381121117645	0	0	0	0
117000	1358000	5056	0	4.33550156568673	0	0	3.73129332318503	0	0	31.7088265848482	0	0	0	4.38311031117023	0	0	0	0	0	0	0	0	0	3.74243932767475	29.8998927475545	0	182.18014130875	0	0	0	0
125000	1358000	5057	0	0	0	0	0	0	0	29.4977305098079	0	0	0	0	0	0	0	0	0	0	0	0	0	0	43.5190839567039	0	232.807491102262	0	0	0	0
133000	1358000	5058	0	0	0	0	3.96497185983306	0	0	39.8599293694476	0	0	0	0	0	0	0	0	0	0	0	0	0	0	47.2896313063749	0	183.723671513685	0	0	0	0
141000	1358000	5059	0	0	0	0	0	0	0	0	0	0	0	0	0	0	0	0	0	0	0	0	0	0	4.62048870895356	0	90.090301442688	0	0	0	0
149000	1358000	5060	0	0	0	0	3.67615497759973	0	0	1.46774749645417	0	0	0	0	0	0	0	0	0	0	0	0	0	2.58638122103341	47.2960019998172	0	37.0820217687199	0	0	0	0.377357956290575
157000	1358000	5061	0	0	0	0	0	0	0	0	0	0	0	0	0	0	0	0	0	0	0	0	0	0.137024468638994	50.3471774149642	0	63.6285903534808	0	0	0	0
165000	1358000	5062	0	0	0	0	0.692579303428211	0	0	33.8117442549913	0	0	0	0	0	0	0	0	0	0	0	0	0	0	13.61319844726	0	56.1859846592344	0	0	0	0
173000	1358000	5063	0	0	0	0	0	0	0	18.4566179692409	0	0	0	0	0	0	0	0	0	0	0	0	0	0	161.464044000217	0	94.7134603090474	0	0	0	0
181000	1358000	5064	0	0	0	0	1.18781782987614	0	0	10.2690788007657	0	0	0	0.832035784896476	0	0	0	0	0	0	0	0	4.09280607024011	13.2857881951709	71.8861952281913	0	313.557883506338	0	0	0	0
189000	1358000	5065	0	1.56474869490646	0	0	4.4760725407793	0	0	7.22914977175244	0	0	0	1.07967423823152	0	0	0	0	0	0	0	0	14.8511363191447	1.57535998481979	151.234188773061	0	137.331457356334	0	0	0	0
197000	1358000	5066	0	5.03845156096499	0	0	3.22473850857806	0	0	24.4796509235671	0	0	0	3.75852838345437	0	0	0	0	0	0	0	0	18.1958309223016	23.3706446962353	58.4101762502737	0	172.66996274486	0	0	0	0
205000	1358000	5067	0	1.56295090804864	0	0	29.5181271656753	0	0	36.0932271219213	0	0	1.56295090804864	1.70242475129622	0	0	0	0	0	0	0	0	28.0653855809865	8.11442341682304	66.954117746983	0	234.425677844037	0	0	0	0
213000	1358000	5068	0	0	0	0	15.7147084850483	0	0	11.2868076250794	0	0	0	9.1535655593561	0	0	0	0	0	0	0	0	0	7.02991407895421	114.077502450224	0	199.137210228672	0	0	0	0.170157597362975
221000	1358000	5069	0	11.0851164363397	19.4058111194067	0	8.6378607471014	0	0	4.30690974900105	0	0	7.20732575741834	1.46944926864417	0	0	0	0	0	0	1.11728615306388	0	3.33500751192867	22.5311462181493	129.019546734622	0	75.4321854283045	0	0	0	2.56938847541403
229000	1358000	5070	0	12.1377469787534	0	0	6.67474905243821	0	0	12.78022697239	0	0	0	66.445726367921	0	0	0	0	0.777370815492434	0	0	0	1.40032857838408	35.6250897583	194.301313399329	1.59363774516888	40.3201994185847	0	0	0	0
237000	1358000	5071	0	17.324253606954	0	0	14.5825488294522	0	0	36.1705385740188	0	0	6.62197590283112	39.6563822278223	0	0	0	0	0.812887693430062	0	0	0	23.7793771177524	41.8388574352546	98.0277254699864	0	23.3737442202473	0	0	0	0
245000	1358000	5072	0	3.19755487236179	22.9822761242767	0	16.1147238441039	0	0	57.0404935850642	0	0	0.852582780425354	45.7290983236787	0	0	0	0	2.69219708658255	0	0	0	2.76409041661516	27.8135501183627	70.234703395294	0	24.9599474130061	0	0	0	3.36492347680368
253000	1358000	5073	0	5.20557673854213	0.534231589490084	0	3.25244725749119	0	0	47.8050497734503	0	0	0.638107137019709	38.6567161449078	0	0	0	0	0.534429841032294	0	0	0	0.690335003476287	20.5549499279037	50.5556023074392	0	73.0799803510254	0	0	0	2.17830372891042
261000	1358000	5074	0	5.8242856133652	0	0	6.62292892906703	0	0	37.2122494477133	0	0	0.650433352110976	32.2748006077119	0	0	0	0	0	0	0	0	3.30006186775269	36.5569251178862	52.7335996920571	0	5.44123548004799	0	0	0	0
269000	1358000	5075	0	7.36212185489116	0	0	9.74905690375512	0	0	18.6231153803091	0	0	0.24897412400211	22.916170194996	0	0	0	0	0.348984637731889	0	0	0	6.3533496577635	7.26694795206018	67.0199105935683	0	32.1463019385038	0	0	0	0.253782508326707
277000	1358000	5076	0.705914041332862	1.1065270245863	0	0	9.29465833644159	0	0	16.7323206339662	0	0	1.78983752641151	7.32146616906553	0	0	0	0	1.51400632090506	0	0	0	12.3755317876497	25.6440902820306	48.0437534421608	0	10.1622050596754	0	0	0	0
285000	1358000	5077	0	7.68342548360995	0	0	17.0311510313983	0	0	62.2062822523812	0	0	0	23.5218614773447	0	0	0	0	0	0	0	0	22.5325974398186	9.32791999581425	22.2125215295651	0	7.27493646321211	0	0	0	2.61794746242528
293000	1358000	5078	0	8.69283270277076	0	0	48.1464945646128	0	0	14.5225583968916	0	0	0.447370562323747	16.1038033949841	0	0	0	0	0.426783616822906	0	0	0	73.2469070597218	22.1830850336113	31.997325110926	0	21.6963275548487	0	0	0	0
301000	1358000	5079	0	0.0343831904426186	0	0	16.1032950494197	0	0	11.8273580073072	0	0	0	25.0373484523003	0	0	0	0	0	0	0	0	98.2398968486777	8.9277496000772	32.8538113706076	0	3.94052676762101	0	0	0	0
309000	1358000	5080	0	11.0781623792951	0	0	32.6029434103302	0	0	23.3105943546235	0	0	0	32.0039690573036	0	0	0	0	2.16943829121944	0	0	0	116.904279085259	27.9679728403925	34.0127913853429	0	14.5860736405806	0	0	0	0
317000	1358000	5081	0	0	0	0	40.9495499681133	0	0	0	0	0	3.61396105823308	47.6924029257215	0	0	0	0	7.64569028227309	0	0	0	72.3065384862832	55.3441934408951	6.07341147452892	0	0	0	0	0	0
-27000	1350000	5334	0	8.6088933595817	14.8528085791105	0	0	0	0	0	0	0	3.7388501021809	0	0	0	0	0	0	0	2.50506511734792	0	0	0	0	0	0	0	0	0	0
-19000	1350000	5335	0	1.40696207847832	19.0116797407621	0	0	0	0	0	0	0	6.54543049240439	0	2.10039182620269	0	0	1.96023883718497	0.323524329080798	0	1.16458951645233	0	0	0.0773782529924684	0	0	0	0	0	0	0
-11000	1350000	5336	0	0	0	0	0	0	0	0	0	0	0	0	0	0	0	0	0	0	0	0	0	0	0	0	0	0	0	0	0
-3000	1350000	5337	0	0	0	0	0	0	0	0	0	0	0	0	0	0	0	0	0	0	0	0	0	0	0	0	0	0	0	0	0
5000	1350000	5338	0	0	0	0	0	0	0	0	0	0	0	0	0	0	0	0	0	0	0	0	0	0	0	0	0	0	0	0	0
13000	1350000	5339	0	0	0	0	0	0	0	0	0	0	0	0	0	0	0	0	0	0	0	0	0	0	0	0	0	0	0	0	0
21000	1350000	5340	0	0	0	0	0	0	0	0	0	0	0	0	0	0	0	0	0	0	0	0	0	0.400814441156766	0	0	0	0	0	0	0
29000	1350000	5341	0	0	0	0	0	0	0	0	0	0	0	0	0	0	0	0	0	0	5.64598912644234	0	0	7.95426915397912	0	0	0	0	0	0	0
37000	1350000	5342	0	0	0.321736875646128	0	0	0	0	0	0	0	0	0	0	0	0	0.321736875646128	0	0	5.53848874534166	0	0	18.3476760570008	0	0	0	0	0	0	4.20694412771502
45000	1350000	5343	0	0	0	0	0	0	0	0	0	0	0	0	0	0	0	0	0	0	0.44870296071178	0	0	10.1610742959542	0	0	0	0	0	0	0.337931119951428
53000	1350000	5344	0	0	0	0	0	0	0	0	0	0	0.0977836035637317	0	0	0	0	0	0	0	1.53336633612038	0	0	36.577533759007	0	0	0	0	0	0	0.0977836035637317
61000	1350000	5345	0	0.0938545390328332	0	0	0	0	0	0	0	0	0	0	0	0	0	0	0	0	6.97581088581479	0	0	2.34936794171786	0	0	0	0	0	0	0
69000	1350000	5346	0	0	0	0	0	0	0	0	0	0	0	0	0	0	0	0	0	0	1.59578515195406	0	0	11.0903114374322	0	0	0	0	0	0	0
77000	1350000	5347	0	0	0	0	0	0	0	0	0	0	0.371927396830847	0	0	0	0	0	0	0	12.5429199516322	0	0	4.51523419033153	0	0	0	0	0	0	0
85000	1350000	5348	0	0	0	0	0	0	0	0	0	0	0.0629318030285275	0	0	0	0	0	0	0	0	0	0	11.2250243618404	0	0	0.157684229801451	0	0	0	0
93000	1350000	5349	0	0	0	0	0	0	0	0	0	0	0	0	0	0	0	0	0	0	0	0	0	28.6270456986604	0	0	0.0906497137151322	0	0	0	0
101000	1350000	5350	0	11.7461149830351	0	0	6.30603190787853	0	0	0	0	0	0.512890509670605	0	0	0	0	0	0	0	0	0	0	25.1723721902381	10.4543449745528	0	27.2128723860825	0	0	0	0
109000	1350000	5351	0	4.97944798061983	0	0	4.27278119408104	0	0	0.848751134794418	0	0	1.79337735339706	0.665476720813886	0	0	0	0	0	0	0.480550996692885	0	0.029542484630031	17.0729401944046	6.71852219698107	0	80.6169716853869	0	0	0	0
117000	1350000	5352	0	0	0	0	0.157501404144209	0	0	13.1173838750948	0	0	0	0	0	0	0	0	0	0	0	0	0	55.9704096440364	8.89386163553735	0	104.961521334191	0	0	0	0.0250571434157578
125000	1350000	5353	0	0	0	0	1.92812163731365	0	0	9.06828123903358	0	0	0	2.46157667162025	0	0	0	0	0	0	0	0	0	9.0811596893501	27.4207549241075	0	134.776033954506	0	0	0	0
133000	1350000	5354	0	0	0	0	1.21763767373479	0	0	16.8644074652931	0	0	0	0	0	0	0	0	0	0	0	0	0	1.21763767373479	44.9768904114596	0	200.724743263112	0	0	0	0
141000	1350000	5355	0	0	0	0	0	0	0	0	0	0	0	0	0	0	0	0	0	0	0	0	0	0	0	0	151.952378013797	0	0	0	4.96413118871981
157000	1350000	5357	0	0	0	0	0	0	0	0	0	0	0	0	0	0	0	0	0	0	0	0	0	3.69375267298512	0	0	161.934339234187	0	0	0	0
165000	1350000	5358	0	0.785688478985976	0	0	0	0	0	1.27696411263126	0	0	0	0	0	0	0	0	0	0	0	0	0.251160614340231	9.80632842256787	4.18905321362718	0	91.4387302164201	0	0	0	0
173000	1350000	5359	0	0	0	0	2.47458032959505	0	0	8.36118269769094	0	0	0	0	0	0	0	0	0	0	0	0	0	6.26662455372684	22.8403500623534	0	160.423503408083	0	0	0	0
181000	1350000	5360	0	0	0	0	0	0	0	9.36114654854742	0	0	0	0	0	0	0	0	0	0	0	0	0	0	71.6673613517947	0	201.427441351816	0	0	0	0
189000	1350000	5361	0	1.47941055085003	0	0	0	0	0	31.8158987479252	0	0	0	0	0	0	0	0	0	0	0	0	0	11.2944516428979	95.9402182653662	0	245.603944959982	0	0	0	0
197000	1350000	5362	0	9.40537298701762	0	0	0.820622719819153	0	0	0	0	0	0.750347172636773	6.39612516864026	0	0	0	0	0	0	0.557025351109675	0	0.0868171947455395	5.57108307375468	177.833993402749	0	120.426075004128	0	0	0	0
205000	1350000	5363	0	2.49430112618007	0	0	0.733099716178145	0	0	15.9680416985835	0	0	12.6192045188451	6.31381291654101	0	0	0	0	0	0	0	0	0	18.0955887219593	89.6733524682415	0	358.010508283814	0	0	0	0
213000	1350000	5364	0	1.23756848853431	0	0	33.8154526509195	0	0	7.98762897529128	0	0	6.14647218920141	14.9917537465482	0	0	0	0	3.67800750115375	0	0.0116912393060564	0	40.2772116218765	42.8038790093753	60.9918201829372	0	138.190631145599	0	0	0	4.95727997215954
221000	1350000	5365	0	0	0	0	3.86801386852091	0	0	3.35622324810944	0	0	0	3.64967242809786	0	0	0	0	0	0	0.230463684243635	0	11.5765571742601	23.6761324187023	136.057743085391	0	172.913912289277	0	0	0	0
229000	1350000	5366	0	1.45115665874055	0	0	28.4928634238612	0	0	14.1296310934116	0	0	3.01249928383938	3.3363730423947	0	0	0	0	0	0	0	0	1.83673527579799	1.25778616289178	90.7834755958473	0	123.234400603184	0	0	0	0
237000	1350000	5367	0	6.84479012406744	0	0	8.61168757476801	0	0	0	0	0	0	17.0797945892433	0	0	0	0	0.826407600011598	0	0	0	2.29225563970787	27.2820017960719	220.724278372788	0	73.422117228512	0	0	0	0
245000	1350000	5368	0	13.555998648241	4.16607997830458	0	11.2265238148161	0	0	46.6233211387199	0	0	27.9608685430233	73.8537772358078	0	0	0	0	0	0	0.595615737354167	0	1.16687006248395	28.2985632170994	115.440327976939	0	18.7473494425205	0	0	0	1.02310408818526
253000	1350000	5369	0.454566129235266	9.88715073130962	0	0	8.23087497047266	0	0	23.3152695347022	0	0	13.1911357030525	55.8105808284719	0	0	0	0	0.76871749361177	0	0	0	2.98238959715931	11.7253920161897	85.3368814876562	0	34.2554927698377	0	0	0	0
261000	1350000	5370	0	4.99025018586303	0	0	4.384818008783	0	0	3.54109217499496	0	0	2.77455331699241	26.5047838395322	0	0	0	0	0	0	0	0	21.7429651357689	33.9895292753166	46.1819811218921	0	11.1967380092995	0	0	0	1.19440563725414
269000	1350000	5371	0	0	0	0	19.844545853251	0	0	16.335780401087	0	0	0	44.3467381240315	0	0	0	0	1.63756181346142	0	0	0	26.1872596881429	10.8062890407585	49.7985276042197	0	29.0187728307434	0	0	0	0
277000	1350000	5372	0	0.619158967384777	0	0	12.7462063367291	0	0	1.05770769891538	0	0	0.576899004742078	35.4202082454	0	0	0	0	1.57242602251874	0	0	0	17.7519075113471	10.6651964336164	39.419467533698	0	26.1013761674155	0	0	0	0
285000	1350000	5373	0	1.55154492607687	1.91980642765471	0	29.124371690313	0	0	37.8676829626671	0	0	0	46.725553632416	0	0	0	0	4.81169078762434	0	0	0	25.8196378991918	7.07884415024776	48.0181422941976	0	17.4314370779048	0	0	0	0
293000	1350000	5374	0	0	0	0	28.5039353648584	0	0	41.2036873873129	0	0	0.260483219316728	25.4688140579243	0	0	0	0	0	0	0	0	23.3779324663995	36.175313700978	36.5777627270577	0	21.0096586324644	0	0	0	1.62600575482165
301000	1350000	5375	0	0.739614408686748	0.872813446242398	0	30.2182093772628	0	0	9.46104942340214	0	0	0	14.0580094938253	0	0	0	0	0	0	0	0	40.3339850812907	17.7220818452566	36.3339937001863	0	29.3745727692474	0	0	0	0.527962057660624
309000	1350000	5376	0	0	0	0	33.190934181475	0	0	1.98389376952607	0	0	0	5.81019497929389	0	0	0	0	0	0	0	0	63.900112022413	29.238369485312	21.350257343798	0	5.7811422326434	0	0	0	0
317000	1350000	5377	0	12.9836020825995	0	0	3.51603017605682	0	0	2.52673513249748	0	0	1.57858064892355	18.6832793696095	0	0	0	0	0	0	2.82495560150834	0	105.707349486463	107.03405089209	16.7629521624315	0	18.1954521379471	0	0	0	0
333000	1350000	5379	0	0	0	0	0	0	0	0	0	0	0	0	0	0	0	0	0	0	0	0	428.589178144036	0	0	0	0	0	0	0	0
341000	1350000	5380	0	0	0	0	0	0	0	0	0	0	0	0	0	0	0	0	0	0	0	0	0	815.870802411821	254.670332003202	0	0	0	0	0	0
-27000	1342000	5630	0	0	234.903056461263	0	0	0	0	0	0	0	0	0	0	0	0	234.903056461263	0	0	0	0	0	0	0	0	0	0	0	0	0
-19000	1342000	5631	0	10.8774397576261	26.1015995967321	0	0	0	0	0	0	0	21.9784922653495	0	0	0	0	35.827773092057	0.508898371935166	0	5.46594014360815	0	0	16.0448644524599	0	0	0	0	0	0	0
-11000	1342000	5632	0	2.58664490808877	0.477692474524922	0	0	0	0	0	0	0	0	0	0	0	0	0	0	0	6.08473532906648	0	0	0	0	0	0	0	0	0	0
-3000	1342000	5633	0	0	0	0	0	0	0	0	0	0	0	0	0	0	0	0	0	0	0	0	0	0	0	0	0	0	0	0	0
5000	1342000	5634	0	0	0	0	0	0	0	0	0	0	0	0	0	0	0	0	0	0	0	0	0	0	0	0	0	0	0	0	0
13000	1342000	5635	0	0	0	0	0	0	0	0	0	0	0	0	0	0	0	0	0	0	0	0	0	0	0	0	0	0	0	0	0
21000	1342000	5636	0	0	0	0	0	0	0	0	0	0	0.66727767888793	0	0	0	0	0	0	0	0.27562842702209	0	0	7.10256456443308	0	0	0	0	0	0	0.618846873127354
29000	1342000	5637	0	4.05963652462455	0	0	0	0	0	0	0	0	0	0	0	0	0	0	0	0	0.0858244330062625	0	0	4.12316137996146	0	0	0	0	0	0	0
37000	1342000	5638	0	0	0	0	0.441287907700111	0	0	0	0	0	0.0325414110454334	0	0	0	0	0	0	0	2.22975783423858	0	0	60.8229504461957	0	0	0	0	0	0	0.0938463925672174
45000	1342000	5639	0	0	0	0	0	0	0	0	0	0	0	0	0	0	0	0	0	0	0.00351210465080477	0	0	18.2099917618628	0	0	0	0	0	0	12.0897184831446
53000	1342000	5640	0	0.00039545989666198	0	0	0	0	0	0	0	0	5.73849081822775	0	0	0	0	0	0	0	0.117307092526258	0	0	12.0448196640575	0	0	0	0	0	0	1.77772690336473
61000	1342000	5641	0	0	0	0	0	0	0	0	0	0	0	0	0	0	0	0	0	0	0.160465806155434	0	0	0	0	0	0	0	0	0	0
69000	1342000	5642	0	0	0	0	0	0	0	0	0	0	0	0	0	0	0	0	0	0	2.70807491768012	0	0	0.107313014961693	0	0	0	0	0	0	0
77000	1342000	5643	0	0	0	0	0	0	0	0	0	0	0.0540451285077279	0	0	0	0	0	0	0	0.75172799129249	0	0	11.4094814147382	0	0	0	0	0	0	0.483588582194725
85000	1342000	5644	0	0.0820345252291934	0	0	0	0	0	0	0	0	0.0656741865826755	0	0	0	0	0	0	0	4.91138770602228	0	0	25.7291323306605	0	0	0.0286198022934021	0	0	0	0
93000	1342000	5645	0	0.103880875947236	0	0	0	0	0	0	0	0	0	0	0	0	0	0	0	0	0.773169248630682	0	0	8.12985003630238	0.810877276615925	0	8.81929619782464	0	0	0	0
101000	1342000	5646	0	19.257665831886	0	0	0.266642586083173	0	0	0	0	0	0	0	0	0	0	0	0	0	0	0	0	12.688331694586	1.7262085251878	0	18.0443677648326	0	0	0	0
109000	1342000	5647	0	2.66893378253083	0	0	23.4813064260847	0	0	0.04041122380147	0	0	0	0.182281711253964	0	0	0	0	0	0	0.659321323052578	0	0.421808486867542	54.2047313933162	3.02672136238569	0	68.6398345039648	0	0	0	0.85441084786667
117000	1342000	5648	0.100623067381003	0	0	0	12.4324706477857	0	0	7.032099477895	0	0	0	2.06836216775644	0	0	0	0	0	0	0	0	0	22.1310492842269	6.14216127915605	0	38.4750034542312	0	0	0	0
125000	1342000	5649	0	0	1.85003020986007	0	15.7849257827349	0	0	88.2326720336349	0	0	1.50214303318419	1.61697571290299	0	0	0	0	1.50214303318419	0	0	0	0	29.1799916651513	3.33503861356669	0	128.364232069022	0	0	0	0
133000	1342000	5650	0	0	2.61584076070814	0	25.0459305190441	0	0	0	0	0	1.59761611328765	5.81287150653397	0	0	0	0	0.531198858360333	0	3.76994554762928	0	29.1014522981899	25.6784040445924	0	0	0	0	0	0	0
141000	1342000	5651	0	0	0	0	52.2082702349365	0	0	22.9919317177462	0	0	0	0	0	0	0	1.54745555354466	0	0	1.54745555354466	0	23.0158742113187	53.2083171350899	0	0	0	0	0	0	0
149000	1342000	5652	0	4.03697745568857	0	0	0	0	0	211.021035742815	0	0	0	0	0	0	0	0	0	0	0	0	0	27.9672730213812	0	0	202.249435490797	0	0	0	0
157000	1342000	5653	0	0	0	0	3.38396870073139	0	0	51.1957195061752	0	0	3.38396870073139	0	0	0	0	0	0	0	3.29340295621876	0	0	17.7756144902315	0	0	74.6717356131532	0	0	0	0.74719492374945
165000	1342000	5654	0	0	0	0	3.71698101069255	0	0	45.0142843294796	0	0	0	4.22700673366298	0	0	0	0	0	0	0	0	19.4807911651651	2.96660973407368	6.52366190903221	0	122.973573291339	0	0	0	0
173000	1342000	5655	0	10.8007412919897	0	0	9.69873160415174	0	0	62.9650318487505	0	0	0	0.799467334382488	0	0	0	0	0	0	0	0	0.542738735751553	1.0211085921225	10.5397810050873	0	241.42221319342	0	0	0	0
181000	1342000	5656	0	5.88634652948568	0	0	6.38846606046897	0	0	34.1848802091884	0	0	0	2.91577519005992	0	0	0	0	0	0	0	0	0.186454059317923	1.18338474370983	29.9243304873825	0	190.265364998575	0	0	0	0
189000	1342000	5657	0	0.2697104082658	0	0	1.13087283508958	0	0	20.6659872484436	0	0	0	5.33297874265985	0	0	0	0	0	0	0	0	0	0.2697104082658	41.1850466163336	0	165.01308882338	0	0	0	0
197000	1342000	5658	0	0.11916431089186	0	0	0	0	0	9.66666154549471	0	0	0.836351807552478	0	0	0	0	0	0	0	0.888408971110828	0	0	5.14449220741272	218.20063389106	0	122.108233038324	0	0	0	0
205000	1342000	5659	0	0.713603363555281	0	0	0.220939674066748	0	0	9.65806876790446	0	0	0	0	0	0	0	0	0	0	0	0	4.53650256932885	0	136.559461350622	0	289.886017500027	0	0	0	0
213000	1342000	5660	0	0.888787429406095	2.20125350052204	0	31.7013299026281	0	0	14.6320441981961	0	0	0	8.1031050862977	0	0	0	0	0	0	0	0	28.8534899071032	9.51710269580689	74.0549861562197	0	321.080668106863	0	0	0	4.55229936086
221000	1342000	5661	0	0	0	0	58.250487658821	0	0	15.7368509194032	0	0	7.00449405458217	5.01839088535872	0	0	0	0	0	0	1.06864410000357	0	38.2824562562568	42.9933182054356	48.4562135140836	0	96.725034610841	0	0	0	0
229000	1342000	5662	0	1.50392109147927	0	0	2.82297729427983	0	0	3.20025469259211	0	0	0	1.1198858984423	0	0	0	0	0	0	0	0	4.12244876326319	25.596836717499	77.5383426349111	0	137.076291813721	0	0	0	0.859746012633188
237000	1342000	5663	0	2.60475873930367	0	0	1.58408530927821	0	0	11.6178538122921	0	0	0	8.9654474861263	0	0	0	0	0	0	0	0	13.6079075179603	10.0591902454238	115.348222279977	0	49.2611559483318	0	0	0	0.855489830115624
245000	1342000	5664	0	4.82925102221357	1.69709823612177	0	16.8696926052687	0	0	7.6263255124156	0	0	3.63774132783201	16.2411959289374	0	0	0	0	0	0	0	0	6.18651625821513	10.5772209120635	122.102107771799	0	19.8315823089383	0	0	0	0
253000	1342000	5665	0	3.12354342742961	0	0	30.7413740191992	0	0	30.7773160137168	0	0	1.52691956907297	115.468238450763	0	0	0	0	0	0	0	0	13.8613857575286	25.9763402651516	107.981636054621	0	33.9437262117169	0	0	0	0.145972155035603
261000	1342000	5666	0	6.09896797666959	0	0	15.6367327195207	0	0	47.7392329011066	0	0	0	11.4466752279133	0	0	0	0	0.606451214203905	0	0	0	14.0590234726494	21.8318740046297	86.6979844822492	0	82.7796540501124	0	0	0	0
269000	1342000	5667	0.300251474551193	0	0	0	13.3648394753893	0	0	13.2611941510601	0	0	0	23.3762982649916	0	0	0	0	0	0	0	0	32.5205758189416	74.3632998247413	45.4491174226613	0	32.2846037492911	0	0	0	0
277000	1342000	5668	0	1.23675692758787	0	0	16.2440210789507	0	0	11.3224437283791	0	0	0	60.6247593571339	0	0	0	0	0	0	0	0	27.0289153147738	7.019905957162	35.5862129837416	0	23.2372823099008	0	0	0	0
285000	1342000	5669	0	0	3.92606534748189	0	29.2497536795694	0	0	23.0790473351559	0	0	1.51927107592667	63.4390984066658	0	0	0	0	6.6837242167496	0	0	0	28.8231593443358	6.79965807525411	28.4987882664173	0	5.78258385125023	0	0	0	0
293000	1342000	5670	0	0.642741071070073	1.65636677939862	0	27.8170041023513	0	0	11.2439814619726	0	0	0.182983028257787	44.2509078825338	0	0	0	0	1.12395897262984	0	0	0	57.4841809547514	7.44715497109282	41.4531855014359	0	5.6005970478483	0	0	0	0
301000	1342000	5671	0	0.846661662504621	0	0	18.8756750533309	0	0	16.1769680957035	0	0	0	21.3728158707634	0	0	0	0	0	0	0	0	57.4165126540036	49.3714366854789	24.1673231197254	0	1.00609788619465	0	0	0	0
309000	1342000	5672	0	0.0740002832686198	0	0	42.2906486666722	0	0	0	0	0	0	27.7920564400272	0	0	0	0	0	0	0	0	51.3449779697616	122.554759521043	19.6659644116579	0	5.43013962104409	0	0	0	0
317000	1342000	5673	0	0	0	0	43.6144168214745	0	0	6.17210592196403	0	0	0	54.8923075929513	0	0	0	0	0	0	0	0	59.696033072013	79.4712652947654	30.2014215114949	0	12.459054619136	0	0	0	0
325000	1342000	5674	0	0	0	0	0	0	0	0	0	0	0	0	0	0	0	0	0	0	0	0	65.2375589562607	0	64.0366738566019	0	99.4594031287022	0	0	0	0
333000	1342000	5675	0	9.48295143669796	0	0	11.4085834858831	0	0	0	0	0	0	18.6479219596819	0	0	0	0	0	0	0	0	55.2137651500052	28.3080485122617	23.8727598106263	0	3.28870951385344	0	0	0	0
341000	1342000	5676	0	0	0	0	36.1423617476644	0	0	2.5070791440178	0	0	0	5.48335192555109	0	0	0	0	0	0	0	0	97.6919538091875	64.0897211732576	57.0765921149202	0	16.8240657368743	0	0	0	0
349000	1342000	5677	0	0.11354875711143	0	0	12.6855486597594	0	0	0	0	0	0	16.5016132356012	0	0	0	0	4.02321800089484	0	0	0	20.7920690362134	112.89405057629	9.63555905674816	0	9.35146287351492	0	0	0	0
-19000	1334000	5927	0	1.65296058137558	19.290724765785	0	0	0	0	0	0	0	16.4343175971695	0	0	0	0	1.77360216760851	1.71098190828281	0	0.657565533139745	0	0	3.02361889081134	0	0	0	0	0	0	0
-11000	1334000	5928	0	4.22087226378796	1.50998301354869	0	0	0	0	0	0	0	14.2689326773298	0	0	0	0	0.721684152187852	0	0	13.1692722622744	0	0	0.0111715082907237	0	0	0	0	0	0	0.0121531435121107
-3000	1334000	5929	0	1.67493490727349	1.67493490727349	0	0	0	0	0	0	0	4.35098349954956	0	0	0	0	0	0	0	2.60129804500799	0	0	0	0	0	0	0	0	0	0
5000	1334000	5930	0	0	0	0	0	0	0	0	0	0	0	0	0	0	0	0	0	0	0	0	0	0	0	0	0	0	0	0	0
13000	1334000	5931	0	0	7.42580861704147	0	0	0	0	0	0	0	7.53431161866715	0	0	0	0	0	0	0	1.53993093391344	0	0	0.0438745656956299	0	0	0	0	0	0	0
21000	1334000	5932	0	5.19004962234919	6.36545048643119	0	0	0	0	0	0	0	0.959974133382984	0	0	0	0	0.733880034225114	0	0	1.70163155115506	0	0	1.09404343761779	0	0	0	0	0	0	0.088757890210809
29000	1334000	5933	0	0	0	0	0	0	0	0	0	0	16.538747934201	0	0	0	0	0.60716558252399	0	0	5.67476175328662	0	0	30.6915854061151	0	0	0	0	0	0	0
37000	1334000	5934	0	0.977937473772126	23.9962000709359	0	0.977937473772126	0	0	0	0	0	4.40024080377417	0	0	0	0	1.19542580875044	0	0	31.0059440582307	0	0	87.5165095822557	0	0	0	0	0	0	0.0220465806952822
45000	1334000	5935	0	0	0.351555111135186	0	0	0	0	0	0	0	0.0215832340979684	0	0	0	0	0	0	0	1.51149214010238	0	0	49.0769312975331	0	0	0	0	0	0	18.1205943168577
53000	1334000	5936	0	0	0	0	0	0	0	0	0	0	0.0524558397715315	0	0	0	0	0	0	0	0.417109026888139	0	0	2.03945816281715	0	0	0	0	0	0	0
61000	1334000	5937	0	0	0	0	0	0	0	0	0	0	0	0	0	0	0	0	0	0	0.0150829337925135	0	0	0.576563151338153	0	0	0	0	0	0	0
69000	1334000	5938	0	0	0	0	0	0	0	0	0	0	0	0	0	0	0	0	0	0	0.320049940168727	0	0	4.43449050354764	0	0	0	0	0	0	0
77000	1334000	5939	0	0	0	0	0	0	0	0	0	0	0	0	0	0	0	0	0	0	0.723714624183075	0	0	4.91786979407468	0	0	0	0	0	0	0
85000	1334000	5940	0	0.0198730390587618	0	0	0	0	0	0	0	0	0.0348396322685196	0	0	0	0	0	0	0	6.61784020446006	0	0	74.7908425113671	0	0	13.5020054638302	0	0	0	0.318128948986701
93000	1334000	5941	0	0.336097638658287	0	0	0.223659573968118	0	0	0	0	0	1.45095655539318	0	0	0	0	0	0	0	0.0838476585850853	0	0	16.8847904743692	28.4687294590343	0	5.81239871939425	0	0	0	0
101000	1334000	5942	0	0.424638459696525	0	0	0.484295307485662	0	0	0	0	0	0.424638459696525	0	0	0	0	0	0	0	2.47684354218486	0	0	49.6248609177104	0	0	10.2893850033347	0	0	0	0
109000	1334000	5943	0	1.56863940080117	0	0	15.8056603002277	0	0	0	0	0	0.60302621043542	0	0	0	0	0	0	0	3.64390825961493	0	0	17.1454956580104	0	0	0	0	0	0	0
133000	1334000	5946	0	19.656784854744	5.00991023709108	0	13.8156387945726	0	0	0	0	0	21.4928156472259	0	0	0	0	9.23629685231641	4.32632395777479	0	1.85162245932687	0	20.4632271847136	35.8382725318208	0	0	0	0	0	0	0
141000	1334000	5947	0	1.18200809934526	5.84806375969144	0	19.1650555278257	0	0	0	0	0	14.8146310176891	9.88014046346184	0	0	0	0	0.486787174302846	0	2.18808584051545	0	36.5086023960055	143.391698173453	2.892672319488	0	0.731892021485906	0	0	0	0
149000	1334000	5948	0	0.385448433703601	0	0	4.34616356603493	0	0	28.5734335742598	0	0	0	12.2631239662951	0	0	0	0	0	0	1.8496651470496	0	7.20616142099375	84.9306613972492	8.56421389404032	0	17.3045460917038	0	0	0	0
157000	1334000	5949	0	8.68518021300969	0	0	25.3649984701243	0	0	45.9880885320607	0	0	1.48033452645242	0.487718834797419	0	0	0	0	0.877453655154804	0	0	0	36.8088711475462	39.0447627033558	17.4804714618679	0	25.9221700886697	0	0	0	0
165000	1334000	5950	0	0	0	0	7.03578844020726	0	0	26.2369262583364	0	0	0.178566478894577	0.482615288120234	0	0	0	0	0.354437996664338	0	0	0	7.57946097778168	1.24055769318594	40.8701361069091	0	172.425516121262	0	0	0	0
173000	1334000	5951	0	0	0	0	14.6915813334503	0	0	23.5850136698565	0	0	0	3.8779066507514	0	0	0	0	0	0	0	0	30.6898216240088	1.46120467765326	36.3182380056819	0	249.714428579645	0	0	0	0
181000	1334000	5952	0	2.54031781303633	0	0	2.31792909748168	0	0	18.1949096534175	0	0	0	34.238789100455	0	0	0	0	0	0	0	0	0	0.259795181177864	8.66719891480498	0	169.265732647656	0	0	0	0
189000	1334000	5953	0	0	0	0	0	0	0	7.88888683520353	0	0	0	0.610845224152202	0	0	0	0	0	0	0	0	2.66622457474093	0	24.2424252850566	0	126.345710530019	0	0	0	0
197000	1334000	5954	0	0	0	0	9.45344327610313	0	0	24.3845407414672	0	0	0	0	0	0	0	0	0	0	0	0	0	0	23.8938610307238	0	298.7764382272	0	0	0	0
205000	1334000	5955	0	2.80927899168103	0	0	15.1548706025791	0	0	8.81261680909774	0	0	0.266269572851487	9.8560079097193	0	0	0	0	0	0	0	0	10.110585883167	12.4414821525108	160.983241333266	0	127.123571337707	0	0	0	0
213000	1334000	5956	0	0	0	0	7.81611805169067	0	0	9.12294897684671	0	0	0	13.2362609444293	0	0	0	0	0	0	0	0	1.32211453739299	42.4230962324938	110.69998560804	0	112.668743292301	0	0	0	1.16165936174437
221000	1334000	5957	0	0	0.455129280796597	0	7.72074667972114	0	0	5.21437576970103	0	0	0.669052409708132	0	0	0	0	0	0.163631448101656	0	0	0	1.73607958591562	5.61636590712614	95.6581749899192	0	66.7698110315797	0	0	0	0
229000	1334000	5958	0	0.611312808792914	0	0	21.1779076786419	0	0	11.1983105348203	0	0	0.611312808792914	18.0150285207443	0	0	0	0	7.70627587106877	0	0	0	46.7688150147428	11.6738532344753	105.133127677829	0	106.228091947001	0	0	0	3.06103189828828
237000	1334000	5959	0	0	0	0	8.19077268737637	0	0	29.1915961011408	0	0	0	20.0777152240541	0	0	0	0	0	0	0	0	6.52566085150154	43.0209210606625	65.7272756153829	0	161.009057864317	0	0	0	0
245000	1334000	5960	0	13.0896302315451	0	0	9.64572626204423	0	0	1.85012610382502	0	0	1.50568342530381	5.73464389328142	0	0	0	0	2.00035709363304	0	0	0	44.6104143499199	15.2903006486136	85.3280518104206	0	17.8037059636906	0	0	0	1.91925821015786
253000	1334000	5961	0	7.8477484129433	0	0	36.2545968524999	0	0	40.9967639541728	0	0	2.4258962813651	24.8236879298353	0	0	0	0	1.20983803556775	0	0	0	37.5720879512001	15.3450157195931	72.4500400677786	0	21.2275174775521	0	0	0	0
261000	1334000	5962	0	1.7632600995476	0	0	21.9998789520833	0	0	40.2231587453874	0	0	0	5.01195081313367	0	0	0	0	0	0	0	0	6.43692062986253	79.5401234286259	51.7255398169913	0	28.019077838469	0	0	0	0
269000	1334000	5963	0	14.4789009799767	0	0	40.3197340996091	0	0	31.6709756475184	0	0	0	30.0300355619717	0	0	0	0	0	0	0	0	0.928354276485567	68.3925370384546	17.5471122245845	0	45.1548777435726	0	0	0	3.60684728553076
277000	1334000	5964	0	1.42436837051923	0	0	12.6262543953403	0	0	7.74385010840217	0	0	0	18.121411808	0	0	0	0	0.354860965907647	0	0	0	12.5850774606204	92.3368230210322	30.2386512186183	0	44.0554846994352	0	0	0	5.4916670843236
285000	1334000	5965	0	2.29914517346782	0	0	33.9524651586438	0	0	6.31193560990113	0	0	0	37.1838942767978	0	0	0	0	1.44542709932262	0	0	0	34.5911861996294	50.0887390513443	14.773898491714	0	4.41877066050362	0	0	0	1.01587968638848
293000	1334000	5966	0	0	4.95575697871523	0	29.7454807642712	0	0	21.048483836976	0	0	0	48.94691049907	0	0	0	0	0.944637464117972	0	0	0	24.3441649735456	5.27874948514764	43.840766934381	0	4.49936946025014	0	0	0	0.19916780196666
301000	1334000	5967	0	0.0254930085615415	0.963623132324493	0	18.0318362734294	0	0	5.77409185046389	0	0	0	6.82694352013762	0	0	0	0	0	0	0	0	46.22601790237	47.7390370356309	16.1980578564683	0	2.52535934597862	0	0	0	0
309000	1334000	5968	0	0	0.224798536043704	0	20.8696519867382	0	0	0.0904423427085049	0	0	0	9.91776455412663	0	0	0	0	0	0	2.45167705459701	0	25.6776044529175	45.5458660404554	41.1774218539706	0	10.6381563468591	0	0	0	0
317000	1334000	5969	0	5.91407219381413	0	0	7.74614232673902	0	0	25.7303601581696	0	0	0	34.7361622557433	0	0	0	0	1.23109695208775	0	0	0	43.7074090899877	39.3136867250184	34.3528351395986	0	1.65369519155355	0	0	0	9.11909910241301
325000	1334000	5970	0	0	0	0	35.7033766462726	0	0	0	0	0	0	57.4729911742316	0	0	0	0	6.62785308822724	0	0.237860059919591	0	38.9962970864038	33.1100250574944	38.8668866842465	0	47.8064014181781	0	0	0	1.25352304285903
333000	1334000	5971	0	1.62411337613424	0	0	13.1011860974511	0	0	2.0065748645036	0	0	0	16.9655462713896	0	0	0	0	1.37845694294198	0	0	0	35.2504621523447	11.9289407296673	44.3466058738793	0	21.6190097657253	0	0	0	0
341000	1334000	5972	0	0	0	0	19.1256659216986	0	0	0	0	0	0	14.7602379046424	0	0	0	0	0.351364628873185	0	0	0	37.0915997300078	4.75032727195489	50.4967690017973	0	10.9026978483026	0	0	0	0
349000	1334000	5973	0	0	0	0	28.3287388518806	0	0	0	0	0	0	15.9998224724939	0	0	0	0	15.5844150605073	0	0	0	27.3139477966188	37.495741359849	66.356764885721	0	11.0168334669563	0	0	0	0
357000	1334000	5974	0	0	0	0	1.75928323685637	0	0	0	0	0	0	0	0	0	0	0	0	0	0	0	33.0705734971076	168.22938657567	0	0	0.947639021757694	0	0	0	0.947639021757694
-19000	1326000	6223	0	0	0	0	0	0	0	0	0	0	18.6731630859674	0	0	0	0	0	0	0	0	0	0	0	0	0	0	0	0	0	0
-11000	1326000	6224	0	0	0	0	0	0	0	0	0	0	0	0	0	0	0	0	0	0	1.55724603601124	0	0	1.55724603601124	0	0	0	0	0	0	0
-3000	1326000	6225	0	0.892095502400618	0.892095502400618	0	0	0	0	0	0	0	1.91686975103158	0	0	0	0	0	0	0	0.96284189511569	0	0	0	0	0	0	0	0	0	0
5000	1326000	6226	1.58071778907421	0	0.671662915291595	0	0	0	0	0	0	0	6.59797813714594	0	0	0	0	0	0	0	2.6471841222652	0	0	0	0	0	0	0	0	0	0
13000	1326000	6227	0	0.015715407658861	0	0	0	0	0	0	0	0	4.03138734927439	0	0	0	0	0	0	0	1.02769434536947	0	0	0.0732483811700482	0	0	0	0	0	0	0
21000	1326000	6228	0	0	0	0	0	0	0	0	0	0	0	0	0	0	0	0	0	0	0	0	0	0	0	0	0	0	0	0	0
29000	1326000	6229	0	0	0	0	0	0	0	0	0	0	0	0	0	0	0	0	0	0	0	0	0	0	0	0	0	0	0	0	0
37000	1326000	6230	0	1.47448271592185	0	0	0	0	0	0	0	0	0	0	0	0	0	0	0	0	2.47720042837046	0	0	7.3662633252236	0	0	0	0	0	0	0
45000	1326000	6231	0	0	0	0	0	0	0	0	0	0	0.36887812641343	0	0	0	0	0	0	0	0.0211235318211933	0	0	57.1257797194045	0	0	0	0	0	0	0
53000	1326000	6232	0	0	0	0	0	0	0	0	0	0	23.9962000709359	0	0	0	0	0	0	0	1.08441318128358	0	0	10.5347796806027	0	0	0	0	0	0	0
61000	1326000	6233	0	1.46500040091009	0	0	0	0	0	0	0	0	1.46500040091009	0	0	0	0	0	0	0	3.29701276924281	0	0	17.8808402911376	0	0	0	0	0	0	0.00509232565443478
69000	1326000	6234	0	0	0	0	0	0	0	0	0	0	0	0	0	0	0	0	0	0	0	0	0	2.79351452994606	0	0	0	0	0	0	0
77000	1326000	6235	0	0.0262066610021593	0	0	0	0	0	0	0	0	0.957673299988564	0	0	0	0	0	0	0	2.08593974717789	0	0	1.33892559413035	0.0780385226982311	0	0.0262066610021593	0	0	0	0
85000	1326000	6236	0	0.168769656019158	0	0	0	0	0	0	0	0	5.30144533630056	0	0	0	0	0	0	0	0	0	0	0.0965062093547801	0	0	39.3791990512281	0	0	0	0.0332516410310405
93000	1326000	6237	0	3.42512695940907	0	0	6.41970256344628	0	0	0	0	0	0	0	0	0	0	0	0	0	0	0	0	10.4536639944215	8.43898802304417	0	25.63496472625	0	0	0	0.168516169929398
101000	1326000	6238	0	0.321123139613252	0	0	0.213754665715742	0	0	11.2765950562537	0	0	0	0	0	0	0	0	0	0	0.0221676097826791	0	0	41.5130883661805	4.19359861906188	0	21.4991779545279	0	0	0	1.20667237303783
109000	1326000	6239	0	0	0	0	8.60634338880308	0	0	0	0	0	0	0	0	0	0	0	0	0	0	0	0.449038101344696	73.2922502000548	23.3509137320432	0	20.87129445179	0	0	0	0
141000	1326000	6243	0	0	0	0	0	0	0	62.6598773137236	0	0	0	0	0	0	0	0	0	0	0	0	0	0	0	0	0	0	0	0	0
149000	1326000	6244	0	6.59212393483427	1.90892159549553	0	14.4176706112282	0	0	24.280416908909	0	0	3.65231382850195	1.36953918105893	0	0	0	0	1.39649046859186	0	0.579157262096532	0	13.8329860451302	21.9766717275612	15.5832082061752	0	45.4633526456036	0	0	0	0.550049683047942
157000	1326000	6245	0	14.761537260646	0	0	32.0819479051834	0	0	70.8388247571526	0	0	6.48616543371459	32.0819137175501	1.90982440004987	0	0	0	0	0	0	0	10.5967272922902	21.241607513585	36.2507396535693	0	69.1973188019459	0	0	0	0
165000	1326000	6246	0	1.69343084256886	0	0	15.6948102258037	0	0	64.7266232291079	0	0	5.13704711798253	6.79512010568406	0	0	0	0	0	0	0.456944184641591	0	24.1507475259019	16.8699365035927	23.4620464861601	0	18.315823288622	0	0	0	0
173000	1326000	6247	0	0.99621803374667	4.44561410222691	0	10.3886030097792	0	0	32.6006222131751	0	0	1.55602193833861	15.0921873088967	0	0	0	0	0.713616179455293	0	0	0	30.1856610513188	3.03868608351341	15.610586918954	0	47.5156780526245	0	0	0	0
181000	1326000	6248	0	5.34756310810375	3.99564879659152	0	14.0671580870345	0	0	30.4207832762331	0	0	2.53264236182965	15.3033259357637	0	0	0	0	0.406457489273043	0	1.05196146213166	0	18.7652583226914	21.5965968542587	29.9498250119744	0	61.812970421522	0	0	0	0
189000	1326000	6249	1.26548888502441	1.36934154709029	0	0	20.0596195363274	0	0	34.9623047524532	0	0	1.548213813532	19.2175129282861	0	0	0	0	7.15346031663149	0	0	0	1.66012518496578	23.7225372068782	66.2870904749422	0	104.420335163716	0	0	0	1.02973554145246
197000	1326000	6250	0	0	0	0	5.83775275339936	0	0	157.545207802103	0	0	0	4.99612796903778	0	0	0	1.41097473113638	0	0	0	0	13.4397416189489	0	87.2564398183817	0	108.049289514025	0	0	0	0
205000	1326000	6251	0.595897296876072	1.74433813189957	0	0	0.972250970310755	0	0	6.11511051682873	0	0	0	0.972250970310755	0	0	0	0	0	0	0	0	0	0.634040171528759	12.5216664794208	0	244.086106228762	0	0	0	0
213000	1326000	6252	0	1.14417943110351	0	0	2.54895639628377	0	0	1.81763267434535	0	0	0.497687789065565	11.0003878072676	0	0	0	0	1.60306009677178	0	0	0	1.19325831051393	4.75163044896849	67.3494207835576	0	51.3443114825833	0	0	0	0
221000	1326000	6253	0	0.261451613001983	0	0	4.52734876518402	0	0	5.99909520801793	0	0	0.59795852792924	16.987868264898	0	0	0	0	0	0	3.80423383575513	0	15.8544239603667	22.847144809739	135.899369809229	0	83.0876426677191	0	0	0	1.4350469944055
229000	1326000	6254	0	16.3523040072286	0	0	6.23229993425678	0	0	32.7912195721188	0	0	0	15.7489617236988	0	0	0	0	0	0	0	0	2.91573168555914	27.4495741280329	163.833261219609	0	141.959476055903	0	0	0	7.18451147231613
237000	1326000	6255	0	3.12879766597284	0	0	0	0	0	4.76176852084743	0	0	0	1.17759452984594	0	0	0	0	0	0	0	0	0	0	19.898663183579	0	108.970077751991	0	0	0	0
245000	1326000	6256	0	1.22930333035952	0	0	6.8590732219878	0	0	62.5434839706348	0	0	0.325612507295235	6.92213154225739	0	0	0	0	0	0	0	0	4.72976525468216	6.33490693567212	83.2715033231788	0	32.4728970111322	0	0	0	0
253000	1326000	6257	0	2.45262776841831	0	0	22.8632093030267	0	0	22.8820030064481	0	0	1.92506687992712	31.9824246499505	0	0	0	0	2.93759665516574	0	0	0	23.2927450308106	5.44381344517874	102.140747428818	0	15.5084100660101	0	0	0	0
261000	1326000	6258	0	0.160081187136215	0.381134902432372	0	36.0296981843828	0	0	6.84102088476424	0	0	4.02253321052454	5.26241272362727	0	0	0	0	0	0	0	0	0.388719651979914	57.0358508127033	43.0612770223626	0	70.1624537956759	0	0	0	0
269000	1326000	6259	0	21.6901693222477	0	0	52.9652630965438	0	0	25.5354384191849	0	0	0	6.3849140209731	0	0	0	0	0	0	0	0	0.108530018757404	23.2905095637373	85.7782204412257	0	26.2055386794903	0	0	0	1.77904747136042
277000	1326000	6260	0	8.70748946260377	0	0	29.556472167097	0	0	9.62745607540384	0	0	0	16.6160746586745	0	0	0	0	0	0	0	0	15.5718461693362	28.2797959631	39.0788801548556	0	16.3259158956573	0	0	0	0
285000	1326000	6261	0	4.005499006858	0	0	38.125284389548	0	0	18.8193784272604	0	0	0	78.1750715964386	0	0	0	0	0	0	0	0	17.9684943947798	48.1978187795093	38.5825043449094	0	29.0172953553035	0	0	0	0
293000	1326000	6262	0	0.614326911475549	0	0	25.2569413719281	0	0	5.60071284143519	0	0	0.79457554164155	12.8094696289013	0	0	0	0	1.99804615410751	0	0	0	28.1761544305076	18.4156206292561	20.8455153275466	0	12.3869713817409	0	0	0	0
301000	1326000	6263	0	0.232043234972134	0	0	19.9232847864162	0	0	7.75722780065131	0	0	0	30.6366881738727	0	0	0	0	0	0	0	0	38.770514008884	23.1379028702788	51.1749749654805	0	4.90314334407609	0	0	0	0
309000	1326000	6264	0	0	0	0	29.7690730820015	0	0	0	0	0	6.7851238950605	53.2561775944592	0	0	0	0	0	0	0	0	39.0482686745972	23.6742913339548	23.2358128317399	0	1.90507799129108	0	0	0	0.0300241628043126
317000	1326000	6265	0	0.369082679184169	0	0	8.39760182480617	0	0	0	0	0	0	25.6708069110795	0	0	0	0	0.761562086014772	0	0	0	90.3998574919473	58.270118836284	26.9734584819258	0	23.8600442664486	0	0	0	0
325000	1326000	6266	0	0	0	0	40.5722351798687	0	0	0	0	0	0	31.6502678812991	0	0	0	0	0	0	0	0	80.3773166124177	74.0879330581131	28.590981557424	0	24.3915200954031	0	0	0	0
333000	1326000	6267	22.6630778447728	1.64621293208579	0	0	28.474321239682	0	0	0	0	0	0	14.6190245905377	0	0	0	0	0	0	0	0	65.8860589332797	43.8185064446961	72.5113510662562	0	15.7248708833519	0	0	0	0.743294187945268
341000	1326000	6268	0	0	0	0	27.3737632454906	0	0	0	0	0	0	37.1001336926277	0	0	0	0	0	0	1.03438748609011	0	57.6515296925887	4.60442827451236	64.7487466412835	0	10.2974593915238	0	0	0	0
349000	1326000	6269	0	0	0	0	13.2796954402659	0	0	0	0	0	0	10.6471432373663	0	0	0	0	0	0	0	0	44.3041626910546	2.0343492406401	104.843594615054	0	26.1018457379652	0	0	0	0
357000	1326000	6270	0	0	0	0	11.5029416494636	0	0	0	0	0	0	14.2964864074006	0	0	0	0	0	0	0	0	74.4385256920156	23.6768482748147	56.6901032052781	0	4.8928140057423	0	0	0	0
365000	1326000	6271	0	0	0	0	21.4599346518038	0	0	22.4956338010057	0	0	0	43.4802474456035	0	0	0	0	0	0	0	0	53.971389427644	2.35372470715896	88.0421854678648	0	24.4854404668577	0	0	0	0
373000	1326000	6272	0	0	0	0	15.1270706896394	0	0	0	0	0	0	9.43896807473407	0	0	0	0	0	0	0	0	179.036155364799	0	0	0	0	0	0	0	0
429000	1326000	6279	0	0	0	0	0	0	0	0	0	0	0	0	0	0	0	0	0	0	0	0	0	0	124.560977439595	0	0	0	0	0	0
437000	1326000	6280	0	0	0	0	6.90874982618352	0	0	11.7890785120665	0	0	0	0	0	0	0	0	0	0	0	0	46.0004068226726	6.90874982618352	114.823104633264	0	61.8692065809831	0	0	0	0
-19000	1318000	6519	0	0	15.1784540306044	0	0	0	0	0	0	0	7.17216102086288	0	0	0	0	0	0	0	3.95186620974226	0	0	0	0	0	0	0	0	0	0
-11000	1318000	6520	0	0	0	0	0	0	0	0	0	0	0	0	0	0	0	0	0	0	0	0	0	0	0	0	0	0	0	0	0
-3000	1318000	6521	0	0	0	0	0	0	0	0	0	0	0	0	0	0	0	0	0	0	0	0	0	0	0	0	0	0	0	0	0
5000	1318000	6522	0	0	0	0	0	0	0	0	0	0	0	0	0	0	0	0	0	0	0	0	0	0	0	0	0	0	0	0	0
13000	1318000	6523	0	0	0	0	0	0	0	0	0	0	0	0	0	0	0	0	0	0	0	0	0	0	0	0	0	0	0	0	0
21000	1318000	6524	0	0	0	0	0	0	0	0	0	0	0	0	0	0	0	0	0	0	0	0	0	0	0	0	0	0	0	0	0
29000	1318000	6525	0	0	0	0	0	0	0	0	0	0	0	0	0	0	0	0	0	0	0.037684761411487	0	0	0.0514297002913297	0	0	0	0	0	0	0
37000	1318000	6526	0	0	0	0	0.0889463059995176	0	0	0	0	0	0	0	0	0	0	0	0	0	0	0	0	36.4441720364366	0	0	0	0	0	0	0
45000	1318000	6527	0	0	0	0	0	0	0	0	0	0	0	0	0	0	0	0	0	0	0	0	0	21.4877321637434	0	0	0	0	0	0	0
53000	1318000	6528	0	0	0	0	0	0	0	0	0	0	0	0	0	0	0	0	0	0	0	0	0	2.33196977820038	0	0	0	0	0	0	24.343170231625
61000	1318000	6529	0	0	0	0	0	0	0	0	0	0	0.393293516299626	0	0	0	0	0	0	0	0.242735037321773	0	0	9.38419205935049	0	0	0	0	0	0	0
69000	1318000	6530	0	0.500240503752953	0	0	0	0	0	0	0	0	0.0750814636254727	0	0	0	0	0	0	0	20.2650258183882	0	0	17.761661518729	0	0	1.72213195122904	0	0	0	0
77000	1318000	6531	0	4.59401244377025	0	0	1.40065976431886	0	0	0	0	0	1.40065976431886	0	0	0	0	0	0	0	6.85079080259574	0	0	2.6382007798486	3.80005569386764	0	43.3580624436348	0	0	0	0
85000	1318000	6532	0	4.18077402356649	0	0	0	0	0	0	0	0	7.57019687073066	0	0	0	0	0	0	0	6.97546643543582	0	0	48.8087358190459	1.20206803691383	0	12.9037906022946	0	0	0	0
93000	1318000	6533	0	15.3949667031564	0	0	0.408986585867978	0	0	0	0	0	5.35590245062293	6.95478960794856	0	0	0	0	0	0	7.25791144361503	0	0.0263863296427884	4.39392374621433	4.36795808961082	0	26.5058901615508	0	0	0	0.477643543136322
101000	1318000	6534	0	1.61382192588753	0	0	0.0596285240658447	0	0	14.0331937497253	0	0	0.942477879578658	6.23086567600057	0	0	0	0	0	0	0.608668155537932	0	2.80058545781154	21.8746410891265	12.4804478775742	0	71.2201294835798	0	0	0	0
109000	1318000	6535	0	1.26655760921978	0	0	4.5981904500925	0	0	0.165101035925992	0	0	0.10272878032235	3.37862655786133	0	0	0	0	0.850147480144095	0	0.22196643806557	0	31.9839612989072	15.0098435697727	4.12161743813382	0	16.3504485150164	0	0	0	0
117000	1318000	6536	0	0.485127684648274	0.868053983739725	0	1.29909594286513	0	0	0	0	0	9.61441763582448	6.21223121558049	0	0	0	0	1.98313225441616	0	1.11497373799066	0	10.3271230646591	28.7781207875835	0	0	16.8351086410188	0	0	0	0
125000	1318000	6537	0	0	0.04830490588982	0	0.0846875024246945	0	0	0	0	0	0	0.3032676105781	0	0	0	0	0	0	0.138556146180998	0	60.0112680956972	7.47687961433646	0	0	3.65507043477471	0	0	0	0
133000	1318000	6538	0	4.91963094786037	0.841669759510408	0	39.8357846230598	0	0	20.8386643724485	0	0	6.62420196542602	22.4988710946289	0	0	0	0	8.10277540558021	0	3.60863371767062	0	30.9261727783006	20.2853194081864	3.53321321924498	0	15.2017563948241	0	0	0	0
141000	1318000	6539	0	7.91308216336885	0	0	23.6122391556316	0	0	58.0987639198291	0	0	2.0643972020197	33.3658706629727	0	0	0	0	0	0	1.3525134673874	0	36.4213610861614	2.91579689815283	39.7427483807384	0	42.3549577661974	0	0	0	0
149000	1318000	6540	0	11.5617937191961	1.28809910491292	0	20.851886971509	0	0	19.0450739894182	0	0	10.2203500895802	18.1780369882401	0	0	0	0	0	0	0.917904705135599	0	24.5926878137896	11.497989401311	25.5843911104906	0	85.2567830228691	0	0	0	0
157000	1318000	6541	0	3.60675584308332	0	0	32.6874802121169	0	0	28.3725293214373	0	0	10.4370754867603	46.468860521464	0	0	0	0	0.938844012910194	0	0	0	22.3138831587892	14.2550124691284	47.3022655051199	0	32.148166595351	0	0	0	1.4260176472352
165000	1318000	6542	0	6.22136392239949	2.45910145852712	0	35.9438637350391	0	0	17.1814000615905	0	0	6.64935720127764	40.4498293100074	0	0	0	0	0	0	0	0	43.3209957952931	3.23085199652298	15.3943839456234	0	26.3602957728796	0	0	0	0
173000	1318000	6543	0	1.23467785811562	0.486362316540916	0	12.3533603408881	0	0	25.9153373214867	0	0	0	11.3933175287405	0	0	0	3.94449454868763	0	0	0	0	26.5809591251759	13.8359156175248	27.2488512149058	0	50.4351567917792	0	0	0	0.0968342172829025
181000	1318000	6544	0	0	0	0	21.2507362046588	0	0	21.627789412888	0	0	1.15836690971822	12.274963756962	0	0	0	0	0	0	0	0	3.01560958656763	30.2640911451377	65.3974454365719	0	52.4026608215188	0	0	0	0
189000	1318000	6545	0	8.81397017457051	1.15209589219567	0	24.723243308004	0	0	40.3858172913616	0	0	6.26048422789501	28.3271114448154	0	0	0	0	0	0	0	0	2.85296368798069	25.8016301183293	55.7573155181349	0	38.6326097857731	0	0	0	0
197000	1318000	6546	0	2.32566603470638	0	0	25.694873330263	0	0	118.178327718923	0	0	0	33.5107972819464	0	0	0	0	0	0	0	0	3.55632132875171	2.18347020068296	35.6204607096185	0	105.616362893647	0	0	0	0
205000	1318000	6547	0	3.1167578597084	0	0	11.3741491981438	0	0	143.931822066846	0	0	2.28606208989729	23.856067373495	0	0	0	0	0	0	0	0	3.46311417471375	11.8525346428576	29.8447885255481	0	128.001557971863	0	0	0	0
213000	1318000	6548	0.602914904158589	13.5836733940004	0	0	10.3218194392788	0	0	76.9415124506845	0	0	6.73028599918653	17.6802623539818	0	0	0	0	0	0	0	0	6.03303905195744	22.2224574959341	48.5993208405113	0	118.426467389501	0	0	0	2.95590354336385
221000	1318000	6549	0	5.78562057060965	0.550219513197235	0	6.70291171522175	0	0	8.98454483985448	0	0	8.68447547395265	10.8730721883987	0	0	0	0	4.92857042069961	0	5.29501695168892	0	2.63137629369032	9.69869264923785	101.593274315737	0	85.5895898110592	0	0	0	0.299700559257493
229000	1318000	6550	0.484031956535795	3.43388757382607	0	0	14.4262264030041	0	0	21.1122485866558	0	0	0	2.62685068412317	0	0	0	0	0.805975243259916	0	0	0	0	16.4464722050031	119.759351451912	0	77.0711314566035	0	0	0	0.61585935787597
237000	1318000	6551	0	8.90272877232448	0	0	13.0356898049343	0	0	132.70526613279	0	0	1.16496447602719	13.4699108388494	0	0	0	0	0.20870074771027	0	0	0	5.50821733602829	2.20260400877838	59.496536344807	0	49.0375552662441	0	0	0	0
245000	1318000	6552	0	7.06465792238556	0	0	3.1984774000236	0	0	30.5425934619503	0	0	0.448675634346325	19.3936161953733	0	0	0	0	0	0	0.411797236596412	0	0	0.502330342149649	52.1347311617286	0	142.318448815459	0	0	0	0
253000	1318000	6553	0	1.36691342684676	0	0	12.9874040824469	0	0	24.7807799477749	0	0	0.235415105729891	4.68663119719739	0	0	0	0	0	0	0	0	5.23895882016602	48.0745534910451	65.6409790362055	0	25.5736763893323	0	0	0	0.302494379701289
261000	1318000	6554	0	4.05238430224076	0	0	1.7229678884668	0	0	6.38156800649724	0	0	0.0367257829629335	1.3425306823942	0	0	0	0	0	0	0	0	0.418303709438467	169.658456655919	5.07699650326473	0	15.6377426267635	0	0	0	1.9583334472795
269000	1318000	6555	0	1.19412293449242	0	0	24.798848305133	0	0	0	0	0	0	0.454252118998248	0	0	0	0	0	0	0	0	5.99750402225868	119.355093761866	43.1425268014897	0	42.847912987847	0	0	0	0.702508750494004
277000	1318000	6556	0	6.54112297025365	2.20718901372706	0	10.2043351684191	0	0	6.89751909026889	0	0	6.68460813921456	11.1526145450831	0	0	0	0	2.43675030697147	0	0	0	1.35735867850845	54.2143830046961	7.27851041883569	0	6.19674346191024	0	0	0	0
285000	1318000	6557	0	0.721660180869598	0	0	17.6404718201884	0	0	22.2064981520073	0	0	0	18.731356051197	0	0	0	0	0.331031675231164	0	0.993264656351518	0	1.49746812721608	56.1109888094121	11.9561821784071	0	11.2516212264297	0	0	0	0
293000	1318000	6558	0	9.08553271697931	0	0	14.8442857505548	0	0	0	0	0	12.0779047871825	5.75103857857233	0	0	0	0	0	0	0.392809315606346	0	8.18492384158739	71.5377818247229	12.213655597512	0	6.02655474028791	0	0	0	0.416880369521921
301000	1318000	6559	0	1.02822538283898	0	0	23.7817175973664	0	0	0	0	0	0.217697212813716	15.5575251928801	0	0	0	0	0	0	0	0	6.4706617863002	23.0962502604663	41.0920707383084	0	12.1164311248556	0	0	0	0
309000	1318000	6560	0	1.28698023230427	0	0	18.3681238515468	0	0	0	0	0	0	9.29862574678942	0	0	0	0	0	0	0	0	30.5493540478372	26.1091717694333	28.1359115981888	0	4.1673303575791	0	0	0	0
317000	1318000	6561	0	0	0	0	10.0459803062503	0	0	0	0	0	0.110862744135853	10.2129801076292	0	0	0	0	0	0	0.301750444943834	0	75.5192699845853	22.3857707869005	27.3711623949422	0	22.7799384138381	0	0	0	0.153716299704658
325000	1318000	6562	3.9418336162025	0	0	0	17.3943123827941	0	0	0.448085783341461	0	0	0	0	0	0	0	0	0	0	0	0	114.244885062733	53.2918991232895	7.88012721042623	0	4.65752988785958	0	0	0	3.9418336162025
333000	1318000	6563	0.615081009526107	0	0	0	21.3102900616011	0	0	0	0	0	0	10.7604361023936	0	0	0	0	10.7351421369976	0	0.257863548963166	0	100.738389377003	31.1678313664733	102.629310245249	0	24.4565860050492	0	0	0	0
341000	1318000	6564	0	0	0	0	11.4907245627496	0	0	0	0	0	0	29.8565030780671	0	0	0	0	0	0	0	0	148.733228945162	14.9843627151342	44.287591841777	0	46.5589308205587	0	0	0	0
349000	1318000	6565	0	0	0	0	2.19117436640004	0	0	0	0	0	0	33.1934288297585	0	0	0	0	0	0	0	0	30.3406178683168	2.29285104982994	26.6349450726256	0	4.8378724704449	0	0	0	0
357000	1318000	6566	0	0	0	0	13.2138577613674	0	0	0	0	0	0	8.83532616552798	0	0	0	0	0	0	0	0	44.0707870587971	9.80972469267751	15.6493948378959	0	16.9053628278449	0	0	0	0
365000	1318000	6567	0	0	0	0	17.5492065724969	0	0	0.445536314166795	0	0	0	15.5588156406969	0	0	0	0	0	0	0	0	149.666383366812	5.60854279318739	82.7418943379244	0	13.9227711548646	0	0	0	0
373000	1318000	6568	0	0	0	0	32.831029257523	0	0	0	0	0	0	0	0	0	0	0	0	0	0	0	134.608187013036	8.2382491413228	224.522300499473	0	23.8986944757697	0	0	0	0
413000	1318000	6573	0	0	0	0	9.03580622332073	0	0	0.246074482798476	0	0	0	0	0	0	0	0	0	0	0	0	42.5980181827079	42.510104228457	131.330740664772	0	0	0	0	0	0
421000	1318000	6574	0	0	0	0	35.3655803970645	0	0	0.12234611410243	0	0	0	7.94432436651598	0	0	0	0	0	0	0	0	17.9361262361377	75.3685797141312	58.0922729494859	0	10.2778067326173	0	0	0	0
429000	1318000	6575	0	0.284233053718571	0	0	89.1933395786323	0	0	1.30110472418331	0	0	0	0	0	0	0	0	0	0	0	0	69.1484708035922	63.0780236927772	145.67747683987	0	8.63265576585329	0	0	0	0
437000	1318000	6576	0	0	0	0	20.4898131600655	0	0	0	0	0	0	25.2893523415209	0	0	0	0	0	0	0	0	94.200657885009	6.29094705974044	131.205698070414	0	43.7541172569371	0	0	0	0
-19000	1310000	6815	0	0.71232895505535	1.10588541706894	0	0	0	0	0	0	0	1.81821437212429	0	1.66000118363702	0	0	0	1.66000118363702	0	0	0	0	0	0	0	0	0	0	0	0
-11000	1310000	6816	0	0	0	0	0	0	0	0	0	0	0.803775211626859	0	0	0	0	0	0	0	0	0	0	0.803775211626859	0	0	0	0	0	0	0
-3000	1310000	6817	0	0	0	0	0	0	0	0	0	0	0	0	0	0	0	0	0	0	0	0	0	0	0	0	0	0	0	0	0
5000	1310000	6818	0	0	0	0	0	0	0	0	0	0	0	0	0	0	0	0	0	0	0	0	0	0	0	0	0	0	0	0	0
13000	1310000	6819	0	0	0	0	0	0	0	0	0	0	0	0	0	0	0	0	0	0	0	0	0	0	0	0	0	0	0	0	0
21000	1310000	6820	0	0	0	0	0	0	0	0	0	0	0	0	0	0	0	0	0	0	0	0	0	0	0	0	0	0	0	0	0
29000	1310000	6821	0	0	0	0	0	0	0	0	0	0	0.871077839370977	0	0	0	0	0	0	0	5.16727366480838	0	0	20.3479572549072	0	0	0	0	0	0	0
37000	1310000	6822	0	3.02281027586602	4.87500754320687	0	8.29540883455164	0	0	0	0	0	7.35554524767708	0	0	0	0	5.83588459837705	0.563534217953863	0	23.1077516423105	0	0	42.2075034853626	0	0	0	0	0	0	0
45000	1310000	6823	0	0.333233709765389	1.44996043174287	0	0.00194967859810457	0	0	0	0	0	1.71158604267204	0	0	0	0	0	0	0	13.9727581300454	0	0	26.7069067422199	0	0	9.12457748124626	0	0	0	13.0394285571419
53000	1310000	6824	0	0	0	0	0	0	0	0	0	0	0	0	0	0	0	0	0	0	1.40766870156252	0	0	40.7352380639126	0	0	5.7801539306639	0	0	0	0.742788113522189
61000	1310000	6825	0	0	0	0	4.21279652433389	0	0	0	0	0	0.0669909662772519	0	0	0	0	0	0	0	7.22780716550722	0	0	43.275260450818	0	0	0.0414912260821573	0	0	0	0
69000	1310000	6826	0	0	0	0	0.015687055222521	0	0	0	0	0	2.78643950187776	0	0	0	0	0	0	0	4.83033041517088	0	0	98.9061585747105	0	0	0.0194837868134404	0	0	0	0.0593429880135346
77000	1310000	6827	0	0.0281701668914254	0	0	0.0386079160272586	0	0	0	0	0	5.77376075376986	0	0.372491693966257	0	0	0	0	0	3.76788357209236	0	0	48.2939674848416	0.00148480195229282	0	1.25914034232348	0	0	0	0.372491693966257
85000	1310000	6828	0	0.441297650246528	1.80028318783514	0	3.78016070801801	0	0	0	0	0	2.73047283453635	0.149241572209422	0	0	0	1.04043935697316	0	0	2.75754374340852	0	0.621189873767268	46.7692256254484	0.898603842913764	0	12.2957836349754	0	0	0	0
93000	1310000	6829	0	0.880375914664647	4.43121887648631	0	0.913824232267844	0	0	0	0	0	0.556512811042348	3.16816769165599	0	0	0	0	1.18625068707124	0	5.38538815776294	0	2.43292194273987	71.9856186036932	1.12587549798159	0	12.2550094058703	0	0	0	0
101000	1310000	6830	0	0.493132159266185	0.822692687778992	0	6.69288715218504	0	0	0	0	0	9.20081059565097	2.36450166325181	0	0	0	3.03025913460937	0	0	8.27017280850295	0	10.6993029956869	37.1004295844637	4.59445463310221	0	18.8867647910959	0	0	0	0
109000	1310000	6831	0	0	0	0	3.42983390787877	0	0	0	0	0	0.586321489722953	0.398499716842012	0	0	0	0	1.55736534521787	0	0.846783554004522	0	9.42348497152586	17.4332670902562	1.22751656630905	0	8.28767467307002	0	0	0	0
117000	1310000	6832	0	3.27058511079914	1.1785337583318	0	19.0586898688767	0	0	0	0	0	1.19066615970707	2.24683712405811	0	0	0	1.33679803388917	0.598161697287947	0	1.31696013219519	0	7.37908631288757	7.4166130034788	7.67276102904302	0	41.8819238897975	0	0	0	0.221842597289545
125000	1310000	6833	0	3.03324806731972	0	0	31.4936335165765	0	0	0	0	0	3.88621550147941	5.21540499278547	0	0	0	0	5.03050179175902	0	0.761031282678846	0	30.8483996522015	47.5333009034237	11.1044496049712	0	49.5850893992969	0	0	0	0
133000	1310000	6834	0	0.196402347530236	6.48622698263453	0	99.8890304899811	0	0	24.7816455501353	0	0	4.56384368360969	59.6730362057492	0	0	0	1.15323400997574	6.87554033153106	0	7.76525189808791	0	39.6748523655255	20.3061778814702	14.5437960002934	0	33.0160238640937	0	0	0	0
141000	1310000	6835	0	4.77207134723542	1.09014665761234	0	57.3462610979749	0	0	57.4253373454673	0	0	14.2510242420982	18.9744146597219	0	0	0	0	3.57832487261218	0	1.19315454109221	0	27.9624805497753	2.55056339540199	9.05955297384129	0	73.3437273764529	0	0	0	0
149000	1310000	6836	0	4.78743717972329	0.345548655928822	0	15.7946361871224	0	0	51.6553842814984	0	0	1.48626354681203	27.9561505809488	0	0	0	0	0.345329016344971	0	0.786621873335887	0	28.4484026794615	16.9535888345552	25.4925531035595	0	40.7157846876007	0	0	0	0
157000	1310000	6837	0	1.56658887467477	0	0	22.5210956074552	0	0	11.3273716528788	0	0	19.6376613949118	31.9909236257001	0	0	0	0	0	0	0	0	8.04298814908812	33.1172537575899	77.8577088706553	0	42.96614986688	0	0	0	0
165000	1310000	6838	0	3.89629862610899	0	0	40.3112757767831	0	0	72.2574337465394	0	0	5.79298915442201	25.8060016923584	0	0	0	0	0	0	0	0	2.96855941918893	8.52371652404141	60.6214278224994	0	52.0296092997759	0	0	0	0
173000	1310000	6839	0	8.27563777658825	2.05572246768871	0	13.2308803568511	0	0	18.9407257567723	0	0	0.0992694281948945	12.2683846275786	0	0	0	0	0.679960350262563	0	0	0	8.36119264443284	25.409709418295	17.6579855866931	0	35.8711511144494	0	0	0	0
181000	1310000	6840	0	18.3484117490762	2.85831550928371	0	38.3480164908271	0	0	18.2238864795786	0	0	3.70574187670663	22.7763955621969	0	0	0	0	7.16930435823554	0	0	0	5.79890059573116	27.7597759534328	29.7205127099398	0	15.7368489967153	0	0	0	0
189000	1310000	6841	0	8.9044748869286	2.69240799598255	0	17.5507699260986	0	0	36.6033273272402	0	0	0	29.436249314056	0	0	0	0	1.60978090774415	0	0	0	5.39373372583201	48.649680445399	36.3386109263357	0	31.4433772670998	0	0	0	0
197000	1310000	6842	0	4.97593125090281	0	0	24.8675597149123	0	0	78.5625117580766	0	0	17.584240859988	12.1923523491381	0	0	0	0	0	0	0	0	0.553994294903784	14.9016628502243	29.9945530470571	1.27920889278512	18.3277967864018	0	0	0	0
205000	1310000	6843	0	4.90167901920839	0	0	20.482707470863	0	0	41.5064981736077	0	0	8.00258208391164	15.3817831877899	0	0	0	0	0	0	0	0	0	3.46064270722943	11.237715282788	0	27.0123432700241	0	0	0	0
213000	1310000	6844	0	7.69650155604049	0	0	5.06489077533544	0	0	83.328207430767	0	0	3.72746746354499	26.2197673336991	0	0	0	0	0	0	0	0	0.835034730141225	6.43965409394612	38.651193199162	0	26.4706930506167	0	0	0	0
221000	1310000	6845	0	4.50855369249332	0	0	13.4422795828704	0	0	65.9112098969799	0	0	1.08230573514207	66.5396188262157	0	0	0	0	0	0	0	0	0.798566077889059	13.2592858766154	74.054308186031	0	42.0156386171901	0	0	0	0
229000	1310000	6846	0	4.82179269788767	3.63531719026556	0	22.7543048516346	0	0	17.8509749735502	0	0	1.79416811032536	83.3535725966127	0	0	0	0	0	0	0	0	17.3268362098597	35.9796886317917	56.9504383862794	0	28.400685768988	0	0	0	0
237000	1310000	6847	0	1.21270606352117	0.973437532263274	0	14.0644094030417	0	0	8.43169780036594	0	0	1.27851397645996	101.18296432549	0	0	0	0	0	0	0	0	33.5346925360402	7.78550537497105	35.8276916234626	0	13.464846744652	0	0	0	0
245000	1310000	6848	0	2.98875306627402	1.77534568504299	0	10.5495592238515	0	0	82.341624415482	0	0	0	36.7246007617171	0	0	0	0	5.01847415267539	0	0.64559465990635	0	8.22331240939042	25.7752872722869	82.1089135900997	0	70.7812867725354	0	0	0	0
253000	1310000	6849	0	0	0	0	15.833747583139	0	0	61.7776010510754	0	0	0.463773839838256	4.69188762032103	0	0	0	0	0	0	0	0	1.01628299554044	8.02194670241432	39.4729293273532	0	19.9017337009116	0	0	0	0
261000	1310000	6850	0	0	0	0	2.21055143536802	0	0	0	0	0	0	10.2062562210602	0	0	0	0	0	0	0	0	0.00347812042764498	110.279911554862	86.1546360798202	0	15.4494885549329	0	0	0	0
269000	1310000	6851	0	0	0	0	2.7121342003882	0	0	0	0	0	0	0	0	0	0	0	0	0	0	0	0	147.440139676662	35.1346841064835	0	2.7728702445299	0	0	0	0.236817483984234
277000	1310000	6852	0	1.93454322105007	0	0	3.48572688755088	0	0	0.632071802007565	0	0	0.883791870031825	12.3515882522588	0	0	0	0	0	0	0	0	7.10405123609077	55.064702362195	60.6194133139707	0	15.5448247002283	0	0	0	0
285000	1310000	6853	0	3.58055010921889	0	0	35.0306623439051	0	0	3.55082157083147	0	0	0	7.21631161757055	0	0	0	0	0	0	0	0	3.44611490031537	71.3988433223263	31.4134775520456	0	8.39511956815775	0	0	0	1.17485581709194
293000	1310000	6854	0	0.422486357938973	0	0	24.2094393324119	0	0	7.5548734062486	0	0	0.36400024476332	5.45314007339435	0	0	0	0	0	0	0	0	16.5652331295498	40.4203656894424	17.6309868999557	0	22.588642002835	0	0	0	0
301000	1310000	6855	0	1.86749507463351	0	0	27.4084546595195	0	0	0.970548359040651	0	0	1.83134951143984	16.7040617205499	0	0	0	0	7.63844692277733	0	0	0	25.5107375658762	11.0008666005534	23.4044081648643	0	12.2304136967014	0	0	0	0
309000	1310000	6856	0	0	0	0	26.3281406415035	0	0	13.0104352139696	0	0	0	16.9068508334661	0	0	0	0	1.03968973814696	0	0	0	44.8763985807556	23.0478657730141	31.0580470888225	0	5.19769821158139	0	0	0	1.62409183924181
317000	1310000	6857	0	1.4631247947819	0	0	23.145339975143	0	0	0.803536330811493	0	0	0	8.1917909069847	0	0	0	0	0	0	0	0	29.2777374233464	19.5821093655255	13.8315460998857	0	17.6912787092329	0	0	0	0
325000	1310000	6858	0	0	0	0	13.8315196972492	0	0	6.7423111066789	0	0	0	0.993803581287883	0	0	0	0	0	0	0	0	48.6771310682573	12.7532670324711	26.7300044134288	0	16.2796891866878	0	0	0	0
333000	1310000	6859	0	0	0	0	12.3571563866239	0	0	2.05666386806511	0	0	0	8.42658571083409	0	0	0	0	0.614966703322909	0	0	0	42.9415903566827	7.05083046426831	43.7290373750148	0	22.8819122509686	0	0	0	0
341000	1310000	6860	0	0	0	0	19.6476832566748	0	0	2.14110713240644	0	0	0	1.23153752054897	0	0	0	0	0.875531970572869	0	0	0	116.083321674839	20.7196610479883	93.452249212922	0	16.5800109085741	0	0	0	0
349000	1310000	6861	0	0	0	0	15.2559119506347	0	0	0	0	0	0	2.84270604558721	0	0	0	0	0	0	0	0	32.4130486410552	55.2021280575133	41.5877054751279	0	26.9942537387186	0	0	0	0
357000	1310000	6862	0	0	0	0	17.7806768114011	0	0	0	0	0	0	4.14434074640949	0	0	0	0	0	0	0	0	120.239643228592	7.53003673991826	66.181377386896	0	25.7350284516242	0	0	0	0
365000	1310000	6863	0	0	0	0	13.4410434921964	0	0	3.12538936394674	0	0	0	10.1322615203327	0	0	0	0	0	0	0	0	177.892160424141	51.9979850235049	45.8078000852083	0	9.37758514605523	0	0	0	0
373000	1310000	6864	0	0	0	0	27.3008388817574	0	0	0	0	0	0	5.10814256910166	0	0	0	0	0	0	0	0	127.884540765248	14.869133445232	107.071415699035	0	14.4030080034879	0	0	0	0
381000	1310000	6865	0	0	0	0	5.46316323884311	0	0	0	0	0	0	35.5998266598952	0	0	0	0	0	0	0	0	59.1568262544963	26.533396277717	35.8002655652326	0	40.53654389405	0	0	0	0
389000	1310000	6866	0	0	0	0	23.7607550157578	0	0	31.2230843726466	0	0	0	5.2033366111479	0	0	0	0	0	0	0	0	24.6217212223596	12.2415605794513	14.9236736849841	0	26.0307738146637	0	0	0	0
397000	1310000	6867	0	0	0	0	18.7820511019352	0	0	58.3976253885436	0	0	0	39.7133464319809	0	0	0	0	0	0	0	0	17.4176771940534	11.967216880093	29.1707598564781	0	0	0	0	0	0
405000	1310000	6868	0	1.24921573394065	0	0	21.565975350235	0	0	135.997631545638	0	0	0	21.0476199542591	0	0	0	0	0	0	0	0	17.8486788343207	27.5711529778986	70.4396952708339	0	9.21993730809386	0	0	0	0
413000	1310000	6869	0	0.883609334982345	0	0	5.88216766041496	0	0	49.9512669617687	0	0	0	4.46251874800455	0	0	0	0	0	0	0	0	41.7909344683528	14.2175917846142	9.64449935452558	0	0	0	0	0	0
421000	1310000	6870	0	0	0	0	30.3047193993605	0	0	32.6056819159409	0	0	0	0.104949209507318	0	0	0	0	1.72062543351889	0	0	0	41.4336811518758	31.2600896940403	25.1513220153206	0	9.15474727148146	0	0	0	0
429000	1310000	6871	0	0	0	0	33.8701045350022	0	0	10.3746166569685	0	0	0	6.65547272073057	0	0	0	0	3.10077009536728	0	0	0	70.8928994938068	63.874322019531	40.63445530583	0	15.1649102191338	0	0	0	0
437000	1310000	6872	0	0	0	0	16.8287045771068	0	0	0	0	0	0	0.518190299338492	0	0	0	0	0	0	0	0	115.453409565694	13.0673050658275	152.54489047018	0	17.7662305584196	0	0	0	0
445000	1310000	6873	0	0	0	0	218.827436520622	0	0	0	0	0	0	0	0	0	0	0	0	0	0	0	0	0	0	0	61.8793692902705	0	0	0	0
453000	1310000	6874	0	0	0	0	23.57667983793	0	0	27.3374654469736	0	0	0	213.163152977411	0	0	0	0	0	0	0	0	24.5264749745251	26.2437712488364	22.3914579633322	0	0	0	0	0	0
-19000	1302000	7111	0	0	0	0	0	0	0	0	0	0	0	0	0	0	0	0	6.6664720593179	0	0	0	0	0	0	0	0	0	0	0	0
-11000	1302000	7112	0	0	0	0	0	0	0	0	0	0	0	0	0	0	0	0	0	0	0	0	0	0	0	0	0	0	0	0	0
-3000	1302000	7113	0	0	0	0	0	0	0	0	0	0	0	0	0	0	0	0	0	0	0	0	0	0	0	0	0	0	0	0	0
5000	1302000	7114	0	0	0	0	0	0	0	0	0	0	0	0	0	0	0	0	0	0	0	0	0	0	0	0	0	0	0	0	0
13000	1302000	7115	0	0	0	0	0	0	0	0	0	0	0	0	0	0	0	0	0	0	0.112542753371508	0	0	3.59138214786094	0	0	0	0	0	0	0
21000	1302000	7116	0	0	0	0	0	0	0	0	0	0	3.22005416868754	0	0	0	0	0	0	0	0.105653845138468	0	0	3.8336985775851	0	0	0	0	0	0	3.22005416868754
29000	1302000	7117	0	0.206606333073322	0	0	1.07378473955358	0	0	0	0	0	0.0307358346661231	0	0	0	0	0.275090185291509	0	0	7.39172027371979	0	0	79.25508245783	0	0	0	0	0	0	0
37000	1302000	7118	0	1.38798681850739	1.44409093208651	0	1.54992678204079	0	0	0	0	0	12.4261463146567	0	0	0	0	3.68943761652196	2.06612994599049	0	28.7856231549885	0	0	59.515841723196	0	0	0	0	0	0	0.465147042631319
45000	1302000	7119	0	0.00368893771024626	2.71465300836407	0	6.3309667345152	0	0	0	0	0	0.134288124417604	0	0	0	0	2.71465300836407	0.039934725548448	0	14.603082619796	0	0	46.8863451498732	0	0	0	0	0	0	0
53000	1302000	7120	0	0.0112981372319226	0	0	0	0	0	0	0	0	0.278102184719425	0	0	0	0	0	0	0	3.0394802365048	0	0	43.34227864559	0	0	0	0	0	0	1.06206634980626
61000	1302000	7121	0	0	0	0	0	0	0	0	0	0	0	0	0	0	0	0	0	0	0.897608243700972	0	0	65.7150915431241	0	0	0	0	0	0	6.88488206175979
69000	1302000	7122	0	0.16870060154708	0.359570541878928	0	5.74806157210059	0	0	0	0	0	0.387579792206243	0	0	0	0	0	0	0	0.514666032948404	0	0	32.2827026939035	0	0	0.591850437436988	0	0	0	0
77000	1302000	7123	0	2.48883269382188	7.93191881657812	0	0.840964759329771	0	0	0	0	0	13.731037921175	1.14860979536776	0	0	0	5.024675021097	0	0	21.0342552288071	0	3.1977541855134	22.1904395491952	2.64735631888092	0	2.26415723409184	0	0	0	0
85000	1302000	7124	0	0	0.121495414956551	0	11.2779938549404	0	0	0	0	0	0.315476928868803	1.82858586462636	0	0	0	0	0.0295394389275007	0	2.12508897772321	0	1.69223858573669	34.3287721401376	1.92585722351851	0	13.9721880732495	0	0	0	0
93000	1302000	7125	0	5.29064912443504	0.436044709792565	0	3.91173390618277	0	0	0	0	0	0.446432630968155	0.016488368313696	0	0	0	0	1.85425814210755	0	0.0612000414911831	0	6.07488523401936	25.4294361664598	7.64855578732825	0	11.7012659416641	0	0	0	0
101000	1302000	7126	0	0	0.408171826654809	0	1.95674349055891	0	0	0	0	0	0.598132518103907	8.59062175767543	0	0	0	0	0.00358969688414706	0	0.0145859454818378	0	5.35659251436263	3.98358404752894	0.253238380220178	0	7.43978004661426	0	0	0	0
109000	1302000	7127	0	2.18822556199267	0	0	0.848002566414363	0	0	0	0	0	1.75972281711747	0.556849153300408	0	0	0	0	0	0	0.277957225403638	0	21.4552995384551	16.1030333216442	0.0758045702893334	0	20.9880256377334	0	0	0	0
117000	1302000	7128	0	0.82352111781534	0	0	28.3729072634344	0	0	1.24806192411339	0	0	0.4274974141919	22.1068674988562	0	0	0	0.0792738604120932	0.4274974141919	0	0	0	18.7621809064358	15.6582893220365	2.60278813991204	0	44.505870561652	0	0	0	0
125000	1302000	7129	0	2.36239474104378	4.2739850937987	0	37.9629969605781	0	0	13.4485172225153	0	0	4.00309028793654	26.7441780266924	0	0	0	3.31814970070491	20.6151549521229	0	3.3655142409874	0	11.9074663161801	8.43543484067689	13.9503362065938	0	93.6044168627552	0	0	0	0
133000	1302000	7130	0	0.00788009663439954	0	0	19.5226911189904	0	0	13.5868858404853	0	0	0.437755498500595	17.7439431375763	0	0	0	0	2.48833452428986	0	0.192806959090957	0	28.0193260009076	10.0686058070154	2.26406994089209	0	57.5946326896321	0	0	0	0
141000	1302000	7131	0	0.217099222921694	5.77682551676707	0	22.2779693812464	0	0	1.94709104350911	0	0	3.43332551619047	3.73215534333814	0	0	0	0	10.7575656904365	0	0.11520690777204	0	44.2141706177129	33.1510595748724	24.1505661760721	0	87.7473491803743	0	0	0	0
149000	1302000	7132	0	12.3502484712891	1.2045427113762	0	29.0353734386503	0	0	23.2811951583056	0	0	3.87473392660026	7.34165276764734	0	0	0	0	0	0	0.976305912571153	0	39.3443330918091	90.6003113392622	26.9964274932394	0	53.2042829187389	0	0	0	0
157000	1302000	7133	0	0	0	0	57.5122356098381	0	0	102.07767488468	0	0	5.29574209158292	18.4027667204041	0	0	0	0	0	0	0	0	14.9613362737384	19.8499221291253	35.2537131454398	0	67.7350991759877	0	0	0	0
165000	1302000	7134	0	0	0	0	34.4949219361051	0	0	119.703386697249	0	0	1.22635406147221	27.7118400872429	0	0	0	0	0	0	0	0	15.588243298222	2.15336703327984	26.8764029589502	0	62.0669169359539	0	0	0	0
173000	1302000	7135	0	11.87713537742	5.48051355588537	0	7.333541915383	0	0	2.77968330665958	0	0	6.67515038850419	42.9848818281969	0	0	0	0	0.950837576868381	0	0	0	1.68772001678183	87.6760926225983	50.2436065364054	0	26.5605874153137	0	0	0	1.05529218811954
181000	1302000	7136	0	20.6088821220618	0	0	24.8445941371909	0	0	5.86544825792503	0	0	4.65142091750658	41.8605131077485	0	0	0	0	0	0	0	0	5.16925528246648	70.6568651294835	34.4279181015416	0	34.3065726771614	0	0	0	0.0719776371312318
189000	1302000	7137	0	0	3.13004079561243	0	15.7429504678901	0	0	2.35182699572904	0	0	0	12.9311194751235	0	0	0	0	3.71267429563035	0	0	0	11.3497384605736	58.439276551307	62.5111354939077	0	55.483984442752	0	0	0	1.55892999755099
197000	1302000	7138	0	5.49758361410097	0	0	8.75876324794516	0	0	27.993583076964	0	0	1.72439818619528	24.7650945082997	0	0	0	0	0.203615697416814	0	0	0	5.62947979246888	21.5443792760853	37.0997835533032	0	31.2909350251479	0	0	0	0
205000	1302000	7139	1.06693120429732	20.3925704251218	0	0	12.2952850664654	0	0	38.2276636704791	0	0	24.0394054086831	39.9487213201242	0	0	0	0	0	0	0	0	3.19772308193246	20.660847611053	109.684889227478	0	18.9197389580176	0	0	0	0.190688633033306
213000	1302000	7140	0	13.0179937959609	0.424439833026752	0	10.8700588746212	0	0	57.9455118546754	0	0	1.12588222589798	31.1303752825256	0	0	0	0	0	0	0	0	1.51903634729782	18.6059045878972	62.7497571010132	0	49.0404349134848	0	0	0	0.358442219333295
221000	1302000	7141	0	7.76709372829575	0	0	34.4663311875102	0	0	23.0997297605575	0	0	26.0651318747197	74.3654616370972	0	0	0	0	0	0	0	0	1.04978915345555	37.1529507160556	52.3844392896383	0	52.4077707209122	0	0	0	0
229000	1302000	7142	0	10.1023824362032	0	0	28.8110875147166	0	0	6.19976959636493	0	0	2.47774702475528	54.9021201563142	0	0	0	1.40519461371993	2.67024509803727	0	6.08686803504091	0	1.67740165203994	43.4651754350943	56.9030032689019	0	18.0342848914624	0	0	0	0
237000	1302000	7143	0	11.560625530019	0	0	20.1881165032388	0	0	36.520101569383	0	0	1.81898337922086	20.4947210059176	0	0	0	0	3.74305128627741	0	0	0	32.0257229772999	14.2344174402476	37.8220861490587	0	32.4401652541165	0	0	0	0
245000	1302000	7144	0	0.881520681575207	5.10677022100383	0	28.8669436864818	0	0	23.3689559320317	0	0	1.1435878210228	18.6735964901478	0	0	0	0	6.46820446494829	0	0	0	40.1565996507155	21.7207717795894	27.2363878026646	0	60.281786140397	0	0	0	0
253000	1302000	7145	0	0.124465861707821	0	0	29.4603413258745	0	0	37.8314921307757	0	0	0	5.20359174744985	0	0	0	0	0.503392365024063	0	0	0	70.7911008001601	31.1965705275315	28.3282142551932	0	42.5620798313825	0	0	0	0
261000	1302000	7146	0	0	0	0	9.5882647289389	0	0	34.555764044086	0	0	0	8.91685174818675	0	0	0	0	0	0	0	0	10.6929938793606	12.1104400278992	36.5133251553722	0	49.6675599008498	0	0	0	0
269000	1302000	7147	0	0	0	0	8.07836547167794	0	0	2.17201519910291	0	0	0	1.72439405760993	0	0	0	0	0	0	0	0	14.8779838092559	67.9889397254643	29.5026333786949	0	3.8491913793706	0	0	0	2.48524964245431
277000	1302000	7148	0	0	0	0	7.93163096400769	0	0	0	0	0	0	0	0	0	0	0	0	0	0	0	8.29028746752776	170.304923508947	13.8951792454877	0	7.05857160970313	0	0	0	0
285000	1302000	7149	0	0	0	0	12.8048337326525	0	0	2.33381872206736	0	0	0	5.87261345162449	0	0	0	0	0	0	0	0	2.30129901147851	61.7993203225422	29.3071151794956	0	17.1832588561546	0	0	0	0
293000	1302000	7150	0	1.9051448941326	0	0	24.968725847031	0	0	5.81594761034637	0	0	0	5.10689747372485	0	0	0	0	0	0	0	0	8.53248242243028	20.6750232222571	38.7806150058757	0	7.49770819072721	0	0	0	0
301000	1302000	7151	0	0.783107343236232	0	0	35.8362324155076	0	0	7.87076594563692	0	0	0	5.76793660568565	0	0	0	0	0	0	0	0	29.0921188050426	19.0519637574646	14.2815549417844	0	3.68428497570961	0	0	0	0.856233568998382
309000	1302000	7152	0	0.913987021643678	0	0	34.4072506994901	0	0	4.577711488472	0	0	0.913987021643678	0	0	0	0	0	2.6704658172895	0	0	0	36.7065966621347	51.913405234626	49.4376307061752	0	8.70128411473692	0	0	0	0
317000	1302000	7153	0	0	0	0	33.2553377555977	0	0	1.26815170785993	0	0	0	12.797665745354	0	0	0	0	9.70763683505396	0	0	0	49.2672805968661	23.6118065883115	32.0287969459536	0	7.33830407155842	0	0	0	0
325000	1302000	7154	0	0	0	0	25.6757290946711	0	0	4.85532597281695	0	0	0	1.04343111754185	0	0	0	0	2.19809275511155	0	0	0	55.6244469986815	32.2229622561055	7.58363944007972	0	31.2289345615513	0	0	0	0
333000	1302000	7155	0	0	0	0	29.5398998703209	0	0	1.76133708050842	0	0	0	0.131822869096828	0	0	0	0	1.78855689381421	0	0	0	100.248182991163	6.65601165667913	39.1878245868157	0	22.693086236489	0	0	0	0
341000	1302000	7156	0	0	0	0	42.0966155334959	0	0	0	0	0	0	15.2198303794995	0	0	0	0	0	0	0	0	160.203679240182	21.6533308718028	29.835151128039	0	11.1642358666016	0	0	0	0
349000	1302000	7157	0	0	0	0	11.6340040567504	0	0	8.06709623432447	0	0	0	7.79360715132977	0	0	0	0	15.9900122487048	0	0	0	53.8410244351601	0.826653985415311	21.0040349379098	0	4.42956460867734	0	0	0	0
357000	1302000	7158	0	0	0	0	46.4883544275561	0	0	1.1645203118082	0	0	0.55617704455839	19.5525441390208	0	0	0	0	1.26650657602425	0	0	0	36.2183228506266	16.0724471028648	94.4692573847547	0	5.54356191006263	0	0	0	0
365000	1302000	7159	0	0	0	0	36.3776346372475	0	0	3.03825114715772	0	0	0	24.4027423358153	0	0	0	0	0	0	0	0	105.657713566523	9.65814637592629	148.781183388145	0	55.6582884234985	0	0	0	0
373000	1302000	7160	0	2.52982980145047	0	0	76.4625917525108	0	0	32.4960975466816	0	0	0	39.0796216872278	0	0	0	0	0	0	0	0	33.3791072860697	38.3344689186568	63.5126704002806	0	37.6168134487068	0	0	0	0
381000	1302000	7161	0	13.482647142071	0	0	35.6694549793496	0	0	9.60274396029799	0	0	2.42848428342921	46.87140219422	0	0	0	0	3.02679968076611	0	0	0	39.8186772518712	49.876107396037	47.4463328199097	0	73.4786759090185	0	0	0	0
389000	1302000	7162	0	0	0	0	15.5825518052937	0	0	10.5760502516481	0	0	0	95.7545717980609	0	0	0	0	0	0	0	0	39.1591261501068	31.8501419967557	35.7617445642867	0	12.7672697290032	0	0	0	0
397000	1302000	7163	0	0	0	0	25.883924368287	0	0	24.0803347753907	0	0	0	38.2000019947259	0	0	0	0	0	0	0	0	64.5840948719624	17.6243017667884	32.7147896077987	0	4.88820710437194	0	0	0	0
405000	1302000	7164	0	3.62889519104861	0	0	22.6361214997355	0	0	0	0	0	0	75.2662195376922	0	0	0	0	0	0	0	0	36.1750532904387	32.5765622555281	18.7169862280175	0	19.2737954360064	0	0	0	0
413000	1302000	7165	0	0	0	0	23.3344204930082	0	0	0	0	0	0	8.98970783538461	0	0	0	0	0	0	0	0	20.0835909698768	31.2224536031958	24.8031673370349	0	8.85773122872717	0	0	0	0
421000	1302000	7166	0	0	0	0	14.30049476104	0	0	12.3140967209891	0	0	0	0.711550244363209	0	0	0	0	0	0	0	0	10.9713591442143	66.5199870286888	2.55370407668107	0	0.790261441003455	0	0	0	0
429000	1302000	7167	0	0	0	0	18.1249637563335	0	0	10.6159787998348	0	0	0	0.816750305864724	0	0	0	0	0	0	0	0	43.91137390421	44.266253581201	8.77954352783431	0	4.01900762514421	0	0	0	0
437000	1302000	7168	0	0	2.56547369828214	0	21.2396657895904	0	0	0.450279167187912	0	0	0	13.3266796679498	0	0	0	0	0	0	0	0	17.3545400888978	15.9323557762537	48.5732884702337	0	6.83425657174392	0	0	0	0.416396332681494
445000	1302000	7169	0	4.65868237969664	0	0	14.5886074114808	0	0	17.6548125390211	0	0	0	11.8920015525184	0	0	0	0	0	0	0	0	6.59601214595678	21.8974532999501	76.1317319529461	0	0	0	0	0	0
453000	1302000	7170	0	0	0	0	50.2857011607101	0	0	3.06364866220768	0	0	0	16.4057312343331	0	0	0	0	0	0	0	0	1.29300712201324	31.7565136284694	41.1871276126014	0	2.22874713189984	0	0	0	0
461000	1302000	7171	0	0	0	0	35.904563350148	0	0	1.59508785196678	0	0	0	11.6484210876287	0	0	0	0	0	0	0	0	35.8748501168552	39.9704980473605	12.7795634874979	0	0	0	0	0	0
469000	1302000	7172	0	0	0	0	77.8381565926408	0	0	86.5420233868823	0	0	0	22.1414090993666	0	0	0	0	0	0	0	0	37.5715422635912	10.1535382254058	56.4912397638924	0	10.7705117027177	0	0	0	0
477000	1302000	7173	0	1.51868051718634	0	0	24.1413451003807	0	0	46.3029788860923	0	0	0	0.421709389923103	0	0	0	0	0	0	0	0	27.5559701968458	37.0843729941091	34.2607773909061	0	0	0	0	0	0
485000	1302000	7174	0	0	0	0	14.9400362806628	0	0	10.1911341763051	0	0	0	7.73677539375625	0	0	0	0	0	0	0	0	18.9134888178994	10.3190716368985	3.32091428918431	0	1.26380974731716	0	0	0	0
493000	1302000	7175	0	0	0	0	9.21735513747371	0	0	0.961706234351997	0	0	0	1.53142926728187	0	0	0	0	0	0	0	0	41.7752458673824	3.44120036609256	16.4253502696692	0	33.4991959104913	0	0	0	0
-19000	1294000	7407	0	2.77919946795834	5.00421573503781	0	0	0	0	0	0	0	3.75866068908483	0	0	0	0	0	0	0	6.97272300642168	0	0	3.75866068908483	0	0	0	0	0	0	0
-11000	1294000	7408	0	0	0	0	0	0	0	0	0	0	0	0	0	0	0	0	0	0	0	0	0	0	0	0	0	0	0	0	0
-3000	1294000	7409	0	0	0	0	0	0	0	0	0	0	0	0	0	0	0	0	0	0	0	0	0	0	0	0	0	0	0	0	0
5000	1294000	7410	0	0	0	0	0	0	0	0	0	0	0	0	0	0	0	0	0	0	0	0	0	0	0	0	0	0	0	0	0
13000	1294000	7411	0	0	0	0	0	0	0	0	0	0	0	0	0	0	0	0	0	0	0.0608557110982767	0	0	0	0	0	0	0	0	0	0
21000	1294000	7412	0	0	0.232386073426242	0	0	0	0	0	0	0	0	0	0	0	0	0	0	0	4.36919926522734	0	0	1.63607750977665	0	0	0	0	0	0	0.147250643226455
29000	1294000	7413	0	0.00943235696298852	0	0	15.7170120520863	0	0	0	0	0	2.06963014174658	0	0	0	0	0	0	0	35.1395643436604	0	0	116.578233335899	0	0	0	0	0	0	0
37000	1294000	7414	0	0	0	0	0	0	0	0	0	0	0	0	0	0	0	0	0	0	2.26800156874138	0	0	48.9574129004508	0	0	0	0	0	0	0
45000	1294000	7415	0	0	0	0	0	0	0	0	0	0	0	0	0	0	0	0	0	0	0.0221940492956674	0	0	0.938808865751205	0	0	0	0	0	0	0
53000	1294000	7416	0	0	0	0	0	0	0	0	0	0	0	0	0	0	0	0	0	0	0.643385350319594	0	0	11.8587851200833	0	0	0	0	0	0	0
61000	1294000	7417	0	0	0	0	0	0	0	0	0	0	0	0	0	0	0	0	0	0	1.55689470685023	0	0	1.05818635237551	0	0	0	0	0	0	0
69000	1294000	7418	0	0	1.3346225172812	0	7.22946900459353	0	0	0	0	0	0.332252971524249	0	0	0	0	0	0	0	10.8184569518816	0	0	77.687406629489	0	0	1.30670616825469	0	0	0	0.025252949036415
77000	1294000	7419	0	4.83443711568174	7.19370612914246	0	3.09650754029908	0	0	0	0	0	5.77855944053897	5.38982886083762	0	0	0	1.29840456945817	3.05177494528731	0	7.75541403050973	0	2.61480519281892	77.7047947323542	0.113441003764813	0	9.08407016677152	0	0	0	0.177540160032306
85000	1294000	7420	0	0.900181770285104	4.98681171121161	0	4.34237965160343	0	0	0	0	0	6.16202885824013	0	0	0	0	0	9.05297141759456	0	5.13987690437186	0	1.22699184812147	65.5497822361474	0.179761164419566	0	6.59989382542506	0	0	0	0
93000	1294000	7421	0	0.837785124109709	0	0	6.95387140711356	0	0	0	0	0	1.0477384943964	0	0	0	0	0	1.93738492282406	0	1.32991066359273	0	57.5587606149401	27.80272857658	4.60320129480005	0	30.3985581258258	0	0	0	0
101000	1294000	7422	0	0.0147368584927582	0	0	0.685267466990779	0	0	0	0	0	0.0294737169855164	1.59051355773768	0	0	0	0	0	0	0	0	38.3367556579091	20.0011564650702	5.82426308149424	0	19.6809037099114	0	0	0	0
109000	1294000	7423	0	0	0	0	2.29166320098546	0	0	0	0	0	0	11.1093212565832	0	0	0	2.27195871243768	1.90555302992151	0	0.493493881887256	0	37.9576867094242	36.2654082743799	6.38626683543722	0	1.15904011808536	0	0	0	0
117000	1294000	7424	0	0.14871647361345	2.65654426244929	0	2.97121713353706	0	0	0	0	0	0.27184906402839	0.823466617858089	0	0	0	0.786560562553118	2.65654426244929	0	0.478671448145808	0	19.7305007072228	16.1681007433171	0.143107746201671	0	2.41387910985997	0	0	0	0
125000	1294000	7425	0	0	1.40683518674622	0	9.86206753519105	0	0	11.1033307871703	0	0	4.93550617080572	1.31916509851193	0	0	0	0.766904049187938	0	0	2.78311629655119	0	40.2421392724579	34.8231291091948	2.96503855778403	0	32.5525648818678	0	0	0	0
133000	1294000	7426	0	9.59765273215389	0.327674571926042	0	105.365814190655	0	0	17.05293971604	0	0	2.66403131303239	5.29731494914221	0	0	0	0	0	0	1.93208973921557	0	8.87925779046301	44.6565811640324	7.46177963125137	0	37.9028977509793	0	0	0	0
141000	1294000	7427	0	5.61000901349742	4.40799399225112	0	59.7446514932694	0	0	43.4965214331844	0	0	7.29215818884335	8.67990644695655	0	0	0	0	14.1667140436386	0	2.02349853348066	0	6.00242921564159	59.8183306511891	25.7127015150317	0	72.183332470759	0	0	0	0
149000	1294000	7428	0	13.7877417592939	9.19899816298093	0	72.2993948835826	0	0	55.9835697917536	0	0	6.95651369306452	73.663270595123	0	0	0	0	0.748873087915655	0	0.944363034145696	0	31.4762049184459	8.74703261439191	31.9652655162937	0	34.9788129457892	0	0	0	0
157000	1294000	7429	0	3.06039677483065	3.38579587291445	0	30.2811158375008	0	0	10.054931110039	0	0	11.7195818198513	8.67731775390326	0	0	0	0	5.18757596246366	0	0	0	25.3778268877433	14.3923248266879	15.8547067542764	0	69.6663089710522	0	0	0	0
165000	1294000	7430	0	1.1397807450759	0	0	28.4681761712696	0	0	28.6738570540158	0	0	5.47602371609464	27.7781527371954	0	0	0	0	0.354658892750575	0	0.403590589486564	0	28.0143736672234	16.6160783079018	66.0556823646801	0	81.7048788318794	0	0	0	0
173000	1294000	7431	0	13.1187436049552	2.31645716273229	0	23.3884967353221	0	0	3.03726272923974	0	0	11.4075018232054	24.0990403746056	0	0	0	0	0	0	2.45900884123975	0	6.01337461710782	55.8181772583855	84.1877699839098	0	65.9354168958171	0	0	0	3.10146623839587
181000	1294000	7432	0	1.83684352163815	0.407843645441191	0	13.6470011956654	0	0	0	0	0	9.19063282516259	39.9288094496732	0	0	0	0	0	0	0	0	2.8644899054897	28.5035907635913	71.5970263535318	0	68.8952365556688	0	0	0	0
189000	1294000	7433	0	0.283486970636076	1.44976542967973	0	42.1311885721491	0	0	4.98419993276391	0	0	1.59866443980267	26.9179919791626	0	0	0	2.63977791478438	3.18904955727289	0	0.430132249749054	0	19.4124205843336	19.1479275854103	48.3393426545099	0	101.061097310689	0	0	0	0.103675666151733
197000	1294000	7434	0	1.87665863945421	2.98178596065115	0	17.0077554141113	0	0	34.1976402945657	0	0	0	16.699621415574	0	0	0	0	0.993912451687524	0	0.145740360977409	0	18.5725553737178	29.579298605955	31.5081080493533	0	26.7037434671717	0	0	0	0
205000	1294000	7435	0	4.93155075967954	0.473273900558088	0	36.8526215234994	0	0	17.5040588035048	0	0	3.68354666459232	9.60889963447492	0	0	0	0	8.82245515608942	0	0.962281815917934	0	42.8678251883684	16.4490088221379	20.4366298003233	0	45.3162390216682	0	0	0	0
213000	1294000	7436	0	1.12273136210758	1.92748307688098	0	46.541032520917	0	0	29.5260271704066	0	0	2.34845564960125	23.6058613614431	0	0	0	0	21.790949729805	0	0.254637295121135	0	8.85241790565086	5.5592160307824	43.4861867841405	0	26.3388890552337	0	0	0	0
221000	1294000	7437	0	0.656519405564355	0	0	10.912513987959	0	0	0.175354562697618	0	0	1.36289974832626	45.1654080139152	0	0	0	0	1.36501194991594	0	0	0	16.4154262861182	15.2332811253868	86.6159289506747	0	24.2519738110296	0	0	0	0
229000	1294000	7438	0	0.636149582538515	0	0	10.4002394221786	0	0	3.65502916593661	0	0	1.18126867940946	29.4724993537495	0	0	0	0	0	0	0	0	14.8928239172117	15.9500322441829	71.9828792727481	0	33.1045488237509	0	0	0	0
237000	1294000	7439	0	3.29410245477659	0	0	23.5528382300255	0	0	1.18250191717315	0	0	0	7.9745557928575	0	0	0	0	7.80848557637688	0	0	0	3.29128529283088	11.0698360450134	24.9157664753563	0	33.1343833034363	0	0	0	0
245000	1294000	7440	0	0.278192337013812	0.793218005455523	0	21.1082671301433	0	0	44.3090284363527	0	0	0	22.3433322636941	0	0	0	0	3.06355660735741	0	0	0	16.817903586879	11.8038987050137	29.2635033281107	0	49.6211147161982	0	0	0	0
253000	1294000	7441	0	1.60536854884665	0	0	15.23763399281	0	0	4.90802078621835	0	0	0	6.26927590372613	0	0	0	0	0	0	0	0	74.7657442659186	14.0372438367801	12.242108291389	0	9.76990876612812	0	0	0	0
261000	1294000	7442	0	1.05266828202262	0	0	1.78448187777738	0	0	32.7121869885732	0	0	0	7.97327169462684	0	0	0	0	0	0	0	0	95.071557874721	58.6015221627572	30.087852007011	0	14.3291241475225	0	0	0	0
269000	1294000	7443	0	0.113483058440405	0	0	1.69376694734788	0	0	0	0	0	0.201668263617174	4.96418757301781	0	0	0	0	0	0	0	0	24.9879327607293	50.206051890092	16.8900886274501	0	2.94542145366668	0	0	0	0
277000	1294000	7444	0	0	0	0	7.32704420235741	0	0	0	0	0	0	1.74282107969714	0	0	0	0	0	0	0	0	8.65504272874906	124.968468051396	14.1407967494802	0	8.26194722621528	0	0	0	0
285000	1294000	7445	0	0	0	0	3.30934697116848	0	0	0	0	0	0.00913849797354835	26.8147889279499	0	0	0	0	0	0	0	0	0.721849110074153	48.9200842572921	31.2174087246871	0	30.2783052228004	0	0	0	0
293000	1294000	7446	0	3.90110143210748	0	0	14.272440369371	0	0	0	0	0	0.723075491649311	15.7699658928097	0	0	0	0	0	0	0	0	10.0172474712603	47.2476228993859	76.8762504196715	0	17.0821273535451	0	0	0	0
301000	1294000	7447	0	0.411869198252179	0	0	5.48969862633881	0	0	0	0	0	0	1.03622095371834	0	0	0	0	0	0	0	0	14.3658249654424	34.4293829125942	26.6294007023442	0	17.4230611471179	0	0	0	0
309000	1294000	7448	0	2.33442154530848	0	0	16.4183539067656	0	0	18.1762282839115	0	0	0	31.5213631285092	0	0	0	0	0	0	0	0	23.7866293464277	26.0474615328911	76.8424503592313	0	30.6942241395527	0	0	0	2.88844868798491
317000	1294000	7449	0	0	0	0	28.6003651874268	0	0	13.7789083088869	0	0	0	15.0956919935626	0	0	0	0	1.2927803279954	0	0	0	25.3383764295956	30.3347305296387	67.2050026141798	0	22.3944838519187	0	0	0	4.74255965890589
325000	1294000	7450	0	1.34363052102172	0	0	8.10891317814854	0	0	11.6036366613181	0	0	0	3.70842171386067	0	0	0	0	0	0	0	0	19.339803141692	11.1867843550151	2.25999924791065	0	49.6135940194294	0	0	0	0
333000	1294000	7451	0	0	0	0	13.950710509414	0	0	25.8589873553314	0	0	0	7.12039996310401	0	0	0	0	5.40002824308022	0	0	0	43.2682333093023	17.951596697794	14.3272629210015	0	6.15000902682835	0	0	0	0
341000	1294000	7452	0	2.89769458254379	0	0	27.5041374293188	0	0	33.1569015034554	0	0	0	15.4399495363051	0	0	0	0	1.70010564002679	0	0	0	56.7720196787832	21.4322359175505	18.2573109679474	0	8.45926265849684	0	0	0	0
349000	1294000	7453	0	1.61803830771489	0	0	38.3656529037018	0	0	9.36888328513224	0	0	0	12.3208174646695	0	0	0	0	3.09330497557543	0	0	0	69.6347165135797	41.4806757457511	11.2022421860714	0	12.0991332300822	0	0	0	0
357000	1294000	7454	0	0	0	0	42.6446246586702	0	0	4.6344695663234	0	0	1.87886724605243	36.9842177480133	0	0	0	0	0.615509834372252	0	0	0	46.2160253311822	9.99813249368261	30.0851808313584	0	16.7581711346874	0	0	0	0
365000	1294000	7455	0	6.44984615579713	0	0	37.6962029631524	0	0	15.4141515233424	0	0	0	35.3107923176459	0	0	0	0	1.21471250534792	0	0	0	52.7484374501823	68.0445513224772	45.1027568312568	0	11.9044314546692	0	0	0	0
373000	1294000	7456	0	1.22149345916965	0	0	29.541936100848	0	0	17.1996279290305	0	0	0	39.7285893788884	0	0	0	0	6.80120968094738	0	0	0	53.0327343032431	12.2140421347467	63.8477777757869	0	4.32423088291626	0	0	0	0
381000	1294000	7457	0	0	0	0	17.0129924745451	0	0	6.8785009360294	0	0	0	27.6316672172847	0	0	0	0	0	0	0	0	19.917646041649	0.567157090814641	30.8718438057306	0	16.5789881509141	0	0	0	0
389000	1294000	7458	0	0	0	0	15.7731761257332	0	0	0.981051780824954	0	0	0	52.8860307005774	0	0	0	0	0	0	0	0	36.3437893652327	3.6599961433604	46.1430361808334	0	39.5381611985885	0	0	0	0
397000	1294000	7459	0	0	0	0	42.3848392849996	0	0	1.25573829474086	0	0	0	31.5992929647856	0	0	0	0	0	0	0	0	84.3125845817364	9.29389772579046	27.233681054424	0	24.4968613459035	0	0	0	0
405000	1294000	7460	0	0	0	0	21.1575174593433	0	0	2.11414290523755	0	0	0	15.8153028765591	0	0	0	0	0	0	0	0	26.3462726651005	33.3264357695511	15.361538301014	0	7.27383951338601	0	0	0	0
413000	1294000	7461	0	0	0	0	11.3042002149795	0	0	9.72427061760243	0	0	0	0	0	0	0	0	0	0	0	0	47.6646354063682	59.1966914970453	2.81108244158532	0	4.99862068248251	0	0	0	0
421000	1294000	7462	0	0	0	0	7.06688178602842	0	0	0	0	0	0	0	0	0	0	0	0	0	0	0	19.944843423864	53.2663451439446	3.13778099850121	0	3.62557145280864	0	0	0	0
429000	1294000	7463	0	0	0	0	18.8178212175218	0	0	0	0	0	0	0	0	0	0	0	0	0	0	0	1.94698421105047	28.6005070530333	8.6668910598354	0	0.92905918489352	0	0	0	0
437000	1294000	7464	0	0	0	0	43.9216513879457	0	0	0	0	0	0	33.5314534325888	0	0	0	0	0	0	0	0	6.08634697016713	35.0476498754537	33.3946458952304	0	0.300556623625443	0	0	0	0
445000	1294000	7465	0	0	0	0	43.1914779464706	0	0	4.05567378022505	0	0	0	25.4472276064998	0	0	0	0	0	0	0	0	26.0248441713409	1.38175441862489	49.2984649375139	0	12.8250553823335	0	0	0	0
453000	1294000	7466	0	0.425075319096759	0	0	89.6560790256763	0	0	39.5524518865068	0	0	0	42.3228805228839	0	0	0	0	0	0	0	0	11.9047428947095	14.2825684309068	54.1165312099952	0	5.09807251016218	0	0	0	0
461000	1294000	7467	0	0	0	0	76.0570101880887	0	0	23.3561455934714	0	0	0	11.7569898557844	0	0	0	0	0	0	0	0	18.7580124283846	12.7549739965356	21.0599733546633	0	1.64329131597394	0	0	0	0
469000	1294000	7468	0	0.736967931426484	0	0	18.9497355141272	0	0	14.036499221224	0	0	0	2.64930805029293	0	0	0	0	0	0	0	0	15.6201666557273	2.72193143653475	39.3847803483319	0	12.8052660368285	0	0	0	0
477000	1294000	7469	0	1.47600156536809	0.295410524623757	0	51.5444662755098	0	0	0.603912340526899	0.280792731439477	0	0	14.3799488676587	0	0	0	0	0	0	0	0	23.0314626057845	2.97070431288433	40.2822252957115	0	12.2713311833512	0	0	0	0
485000	1294000	7470	0	1.55658210610137	0	0	48.0126452421447	0	0	9.67389224544314	0	0	0	20.205945982426	0	0	0	0	0	0	0	0	18.4006104107806	36.4314810354551	53.0112967432131	0	11.1488767609186	0	0	0	0
493000	1294000	7471	0	1.44213482819632	0	0	34.2127776956135	0	0	3.48103330265086	0	0	0	23.2966915088295	0	0	0	0	0	0	0	0	27.2709650181722	33.8517020238585	48.6211591567782	0	20.3555749038499	0	0	0	0
501000	1294000	7472	9.00305855145995	0	0	0	15.42001664003	0	0	0	0	0	0	15.0257465167849	0	0	0	0	0.459073465198637	0	0	0	0.459073465198637	0.867102071966381	110.599344545555	0	25.0867789430487	0	0	0	0
509000	1294000	7473	0	0	0	0	6.48292698706113	0	0	5.98361886390476	0	0	0	31.2042864168672	0	0	0	0	0	0	0	0	10.8208156444663	3.46630158735133	17.416477308206	0	0	0	0	0	0
517000	1294000	7474	0	3.57665963563993	0	0	10.5253774456271	0	0	0	0	0	0	26.3584095855587	0	0	0	0	0	0	0	0	13.9870661552991	7.77896033546706	19.4816775256651	0	5.76054678025299	0	0	0	0
525000	1294000	7475	0	0	0	0	14.7611774815567	0	0	100.956577103875	0	0	0	9.0676808972505	0	0	0	0	0	0	0	0	0	0	5.69349658430619	0	0	0	0	0	0
-19000	1286000	7703	0	0.215345808021638	0	0	0	0	0	0	0	0	1.34947221801826	0	0	0	0	0	0	0	0.53032467350599	0	0	0	0	0	0	0	0	0	0
-11000	1286000	7704	0	0	0	0	0	0	0	0	0	0	0	0	0	0	0	0	0	0	0.18344367014186	0	0	0	0	0	0	0	0	0	0
-3000	1286000	7705	0	0	0	0	0	0	0	0	0	0	0	0	0	0	0	0	0	0	0	0	0	0	0	0	0	0	0	0	0
5000	1286000	7706	0	0	0	0	0	0	0	0	0	0	0	0	0	0	0	0	0	0	0	0	0	0	0	0	0	0	0	0	0
13000	1286000	7707	0	0	0	0	0	0	0	0	0	0	0	0	0	0	0	0	0	0	0	0	0	0	0	0	0	0	0	0	0
21000	1286000	7708	0	0	0	0	0	0	0	0	0	0	0	0	0	0	0	0	0	0	0	0	0	0	0	0	0	0	0	0	0
29000	1286000	7709	0	0	0	0	0	0	0	0	0	0	0	0	0	0	0	0	0	0	0.548187496789697	0	0	4.72906553211094	0	0	0	0	0	0	0.653447320563605
37000	1286000	7710	0	0	0	0	0	0	0	0	0	0	0	0	0	0	0	0	0	0	0.61952885109828	0	0	35.1905954434061	0	0	0	0	0	0	0.00485621380987323
45000	1286000	7711	0	0	0	0	0	0	0	0	0	0	0	0	0	0	0	0	0	0	0	0	0	3.33800888033511	0	0	0	0	0	0	0
53000	1286000	7712	0	0	0	0	0	0	0	0	0	0	0	0	0	0	0	0	0	0	0	0	0	1.47151881369648	0	0	0	0	0	0	0
61000	1286000	7713	0	0	1.6762813347296	0	0.255970753652515	0	0	0	0	0	0.442605444116238	0	0	0	0	1.6762813347296	0	0	22.8772117248672	0	0	39.325852198627	0	0	0.667194748611737	0	0	0	1.47392855738704
69000	1286000	7714	0	0.103803449123658	2.1490353619376	0	3.44130104091331	0	0	0	0	0	19.8354133113313	0.00483499539136234	0	0	0	1.78979507625147	0.575829300549567	0	35.2846160299937	0	1.30194447403606	71.5869081965788	0.358753688113639	0	13.944505614318	0	0	0	0
77000	1286000	7715	0	0	0	0	0.147012235715068	0	0	0	0	0	1.92038620560879	0.775532404272804	0	0	0	0	2.09951363278072	0	0.537544967341955	0	3.01383128190913	10.0664671897579	0.285632734471333	0	15.5378177425665	0	0	0	0
85000	1286000	7716	0	0.539708822643218	1.79130301684934	0	1.40303172817611	0	0	0	0	0	0.19627484412223	0.852668043449202	0	0	0	0	3.88814276852825	0	0.0735301521275955	0	16.5125047692633	22.729199174336	15.8908202818844	0	18.511763481874	0	0	0	0
93000	1286000	7717	0	2.73642069731182	0	0	0.52133690498156	0	0	0	0	0	0.0768379533834319	0.132559300587772	0	0	0	0	0.0226809276325935	0	0	0	18.9089211006589	41.9382917174556	1.16967838784218	0	42.4792321236616	0	0	0	0
101000	1286000	7718	0	2.45638835238597	0	0	10.8321890968937	0	0	0	0	0	0.618252946021065	7.27255702478824	0	0	0	0	0	0	0.265663466404448	0	26.7991250695796	50.9090275349623	0	0	34.1007578555273	0	0	0	0
109000	1286000	7719	0	1.04048405481103	13.3706895597829	0	5.93463624629845	0	0	0	0	0	4.33088175884333	8.4676352325956	0	0	0	12.8518526547899	12.8280476401031	0	0.481695634097615	0	40.5496560723731	21.1109134281295	1.78938928246219	0	20.3002922600338	0	0	0	0
117000	1286000	7720	0	0	0	0	0.833917828381155	0	0	0	0	0	0	0	0	0	0	0	0	0	0	0	135.551681161275	3.36492628800224	0.919975008687606	0	18.558537515718	0	0	0	0
125000	1286000	7721	0	0	0	0	3.08412791439651	0	0	0	0	0	0	0	0	0	0	0	0.450129428721671	0	1.90169637963164	0	110.228907210334	3.46805783295756	1.45062866714669	0	41.8294252895316	0	0	0	0
133000	1286000	7722	0	0	0	0	4.39511008761381	0	0	0	0	0	0.251313322014468	7.41262522815669	0	0	0	0	16.3077584772868	0	1.39222930927629	0	54.8102073064046	2.8990630662949	0.59634058873055	0	2.58866189148046	0	0	0	0
141000	1286000	7723	0	0.0264417977590603	7.28272684300542	0	9.36872550401158	0	0	3.83810480688648	0	0	0.26810077711492	4.1809043298143	0	0	0	0	0	0	0.0742023685575013	0	27.5326600469398	4.84667543384834	14.199271918892	0	11.4420394678884	0	0	0	0
149000	1286000	7724	0.222549043576153	0	4.22180591105357	0	18.9969970202422	0	0	30.997351886658	1.2291310033588	0	11.0383609377171	11.0155064073155	0	0	0	0	6.22957838150324	0	1.43090451498497	0	40.5359894467467	21.3804197741208	1.81158122349378	0	90.035205087362	0	0	0	0
157000	1286000	7725	0.205830324428205	0	2.91878808745298	0	29.4538723330273	0	0	43.9432940061344	0	0	1.51855268866032	51.3483938244736	0	0	0	0	10.6250715585916	0	0	0	40.0440297925277	18.0192937457848	4.19497599265574	0	31.9194815292351	0	0	0	0
165000	1286000	7726	0	0.165055068334198	0	0	22.046564243091	0	0	41.9884033782514	0	0	1.15491993805983	4.0226679703848	0	0	0	7.67384936323713	1.36581610515124	0	0.0422954361765268	0	23.8200619634457	22.7168426117739	7.22027262464162	0	89.3737995703521	0	0	0	0.264026722319098
173000	1286000	7727	0	0	2.78327461005174	0	8.7527628181463	0	0	4.66016592682025	0	0	6.5003298145221	31.7400166055517	0	0	0	0	0	0	1.56667523477814	0	30.8544470692143	29.3448178448122	59.7494544681873	0	74.2072992538277	0	0	0	0
181000	1286000	7728	0	1.68022707350001	8.08709582695293	0	36.7880508686864	0	0	3.90744649843005	0	0	11.0637877991906	44.0755610038534	0	0	0	0	1.45541161911533	0	0.429349529915413	0	33.1089523485076	6.29493397098418	50.4548069864686	0	45.6461456013674	0	0	0	0
189000	1286000	7729	0	0.984886047252872	4.1750052140642	0	6.72501933470971	0	0	7.92072847196317	0	0	0.711244893343738	9.74505559650399	0	0	0	0	4.45670951596056	0	0.00629667986084222	0	8.74297674426103	97.4780349834456	18.6523090989186	0	22.4707494407113	0	0	0	0
197000	1286000	7730	0	0	0.218405145339916	0	24.2026049734355	0	0	13.2923780803685	0	0	1.3867481885204	3.31356481855105	0	0	0	0	4.68531664194282	0	3.97442922528376	0	18.7371458994637	18.4957187925737	7.82229062044241	0	30.8661175182317	0	0	0	0
205000	1286000	7731	0	0	2.59044978757582	0	56.8669700049284	0	0	56.3430430277534	0	0	3.10490346927036	11.8965537519337	0	0	0	1.28016232498249	18.081395482313	0	1.9377826691195	0	48.8183900805614	60.8382129642485	6.59466621014312	0	22.1290424965789	0	0	0	1.22663644567554
213000	1286000	7732	0	0	7.36817925693284	0	76.5030069988253	0	0	49.5321143660659	0	0	0	16.7352507900891	0	0	0	3.79723261346858	34.4204503449332	0	1.33104262614916	0	28.2283202928795	9.72805243456713	37.6272103682471	0	30.0573481428862	0	0	0	0
221000	1286000	7733	0	17.2548008401517	0	0	24.4619598757887	0	0	81.9181188430087	0	0	0	12.9290359869772	0	0	0	0	3.08337707616353	0	0	0	60.8061936109176	0.521920418023833	17.456853888933	0	32.8859556531108	0	0	0	0
229000	1286000	7734	0	3.76179231359245	0	0	33.5451716502748	0	0	37.5611312288504	0	0	1.42810072566963	24.7668750063174	0	0	0	0	9.56651430312734	0	0	0	29.8436747645446	6.03572357299934	30.6593124853707	0	49.7184467967537	0	0	0	0
237000	1286000	7735	0	1.08010946543428	1.26535491039505	0	9.1689170341651	0	0	44.7227820649894	0	0	0	39.5976451878215	0	0	0	0	2.80691661418067	0	0	0	25.9786599686285	4.57003317342687	32.513042134204	0	149.760814218714	0	0	0	0
245000	1286000	7736	0	0.757684021279797	2.51356185862163	0	14.8666607522016	0	0	3.04278251319196	0	0	0.397557840554808	6.3582994478393	0	0	0	0	6.21089036754435	0	0	0	25.8122755039181	8.17639052353391	78.9800696469628	0	56.9709562466566	0	0	0	0
253000	1286000	7737	0	0	0	0	9.58751567458251	0	0	0	0	0	0.249094210405003	30.5193485392715	0	0	0	0	0	0	0	0	64.4858389665154	3.87063263459504	64.6659854140761	0	11.7388554747606	0	0	0	0
261000	1286000	7738	0	0.526737415536594	0	0	34.9476729903381	0	0	7.72191055022787	0	0	0	18.3507711273201	0	0	0	0	6.61703682510728	0	0	0	108.857315146877	24.7838714460584	25.3475431217134	0	22.4840958571952	0	0	0	0
269000	1286000	7739	0	1.55517560176873	0	0	7.83792892230837	0	0	54.7813128598595	0	0	0.0100291908398346	13.4828373897527	0	0	0	0	3.74625506048242	0	0	0	29.2185046037613	5.79022022936302	46.2093261163906	0	10.9869683287655	0	0	0	0
277000	1286000	7740	0	0	0	0	8.24891495110403	0	0	14.3465997193028	0	0	0	15.3456805354463	0	0	0	0	0	0	0	0	40.6580250627271	135.345184704845	82.2676553421216	0	43.6086539173149	0	0	0	0
285000	1286000	7741	0	1.87083281502686	0	0	8.67456534037476	0	0	4.46280229500597	0	0	0	20.3652195868724	0	0	0	0	0	0	0	0	25.0368179278553	106.1803822259	86.1615112609935	0	54.4014539354303	0	0	0	0
293000	1286000	7742	0	0.0541112732687394	0	0	13.885944268383	0	0	1.53218610068399	0	0	6.82551132459207	17.2856566102979	0	0	0	0	0	0	0	0	73.8468520235595	68.0219270203332	18.5208928906924	0	28.6520275830744	0	0	0	0.0880178751905604
301000	1286000	7743	0	0.914045190717923	0	0	57.8648874914692	0	0	3.00288928227361	0	0	0	82.8407407060715	0	0	0	0	0.479053699017577	0	0	0	50.1869470077459	47.7032541778813	44.0207159216242	0	6.6588503992191	0	0	0	0.0964818652618401
309000	1286000	7744	0	3.43840174494421	0	0	37.0721506164612	0	0	39.78209307858	0	0	0	86.4426507522041	0	0	0	0	0	0	0	0	24.4242641567982	2.79131081365356	61.7153049891621	0	29.3425593684271	0	0	0	0
317000	1286000	7745	0	1.0521363314546	0	0	48.8256033202395	0	0	9.93354813803407	0	0	0	4.07522522765885	0	0	0	0	5.06440557012791	0	0	0	51.2053525320893	45.090433886093	28.6175566265873	0	33.6251450512292	0	0	0	0.461590321324744
325000	1286000	7746	0	7.26097258375105	0	0	8.70106712284509	0	0	22.5299635399383	0	0	0	1.98427328875986	0	0	0	0	0	0	0	0	31.7532676310598	3.68671635917277	5.27537646755242	0	17.9731153284492	0	0	0	0
333000	1286000	7747	0	2.90165118562367	0.238467517371175	0	16.5936483816532	0	0	21.2434972273884	0	0	0.851465027534028	14.7943719162479	0	0	0	0	0.379594076554097	0	0	0	31.6633346542051	1.01117430189177	20.5777233048728	0	29.980197076522	0	0	0	0
341000	1286000	7748	0	0	0	0	35.3417356446499	0	0	13.6466233023013	0	0	0	0	0	0	0	0	0	0	0	0	24.2291547217674	0.895942083025494	27.2598738528592	0	22.3141419387993	0	0	0	0
349000	1286000	7749	0	3.20960160345857	0	0	31.261899378164	0	0	1.89928531215287	0	0	0	1.08937058922101	0	0	0	0	8.59114780725815	0	0	0	24.1983404302493	58.11080294186	35.4540814757088	0	11.749236869025	0	0	0	0
357000	1286000	7750	0	2.20613968196165	0	0	36.377361247503	0	0	0	0	0	0	8.14334468489467	0	0	0	0	0	0	0	0	150.754330494356	30.8989767327099	49.8049017949429	0	45.415117747648	0	0	0	0
365000	1286000	7751	0	0	0	0	17.1767121513906	0	0	0	0	0	0	16.1222633521353	0	0	0	0	0	0	0	0	69.2409486346653	72.2914214094853	15.5727820461411	0	29.4929118179722	0	0	0	0
373000	1286000	7752	0	0	0	0	16.1672748572333	0	0	0	0	0	0	1.79779071940162	0	0	0	0	0	0	0	0	84.5320775889581	11.9178453235366	24.7570028015475	0	24.1857225955546	0	0	0	0
381000	1286000	7753	0	0	0	0	5.00936401159982	0	0	1.08665096454301	0	0	0	34.3065953300857	0	0	0	0	0	0	0	0	49.5887267616576	15.6336807106741	77.2157368863445	0	12.4426768539629	0	0	0	0
389000	1286000	7754	0	0	0	0	40.716499311876	0	0	0	0	0	0	18.7651971770238	0	0	0	0	0	0	0	0	63.7639479286197	23.3042164018283	86.7149022749122	0	19.3584653731317	0	0	0	0.775373299503842
397000	1286000	7755	0	0	0	0	25.6093150573055	0	0	0	0	0	0	26.931043109492	0	0	0	0	0	0	0	0	95.121431934274	17.9737334584018	54.7763509824452	0	34.6279312370733	0	0	0	0
405000	1286000	7756	0	1.19464318597952	0	0	34.4897151528875	0	0	0	0	0	0	15.5444204714448	0	0	0	0	0	0	0	0	114.307782043473	27.1799795190286	33.7827280438094	0	12.577988445361	0	0	0	0
413000	1286000	7757	0	0	0	0	31.0943286873514	0	0	0	0	0	0	0	0	0	0	0	0	0	0	0	53.3407696984384	22.9644143440975	26.0835119699108	0	25.5227374283453	0	0	0	0
421000	1286000	7758	0	0	0	0	41.6999402503382	0	0	0	0	0	0	0	0	0	0	0	0	0	0	0	8.52790844319417	45.6140273146296	35.3269993039276	0	7.81686470086805	0	0	0	0
429000	1286000	7759	0	0	0	0	20.1466455537787	0	0	1.10290541557309	0	0	0	10.6231826067262	0	0	0	0	0	0	0	0	40.2515825032665	29.454231883197	28.0743763032465	0	2.78832208474212	0	0	0	0
437000	1286000	7760	0	0	0	0	18.5325523264481	0	0	8.13217554895997	0	0	0	3.88261910409666	0	0	0	0	0	0	0	0	64.106473341392	29.8954537752392	37.6771007313431	0	0.809668424790891	0	0	0	0
445000	1286000	7761	0	0	0	0	83.3236919706525	0	0	14.4454251557142	0	0	0	53.5524557110703	0	0	0	0	0	0	0	0	14.0372324584569	11.9050138693327	38.4674637097873	0	23.672921350699	0	0	0	0
453000	1286000	7762	0	0	0	0	81.5696179154485	0	0	16.3837317116371	0	0	0	35.2049652552446	0	0	0	0	0	0	0	0	41.4622209765125	10.4909077263136	50.1263780967589	0	5.65618266588428	0	0	0	0
461000	1286000	7763	0	0	0	0	64.345378679294	0	0	29.3712251651013	0	0	0	11.1441355888389	0	0	0	0	0	0	0	0	27.2575641726177	35.9269960319486	53.6267867556017	0	12.4149520696698	0	0	0	0
469000	1286000	7764	0	0	0	0	42.8394914302398	0	0	30.0565998347044	0	0	0	3.70277798648272	0	0	0	0	10.4401296115761	0	0	0	24.7749615857846	8.64653657704514	40.2651370854647	0	4.67156373067442	0	0	0	0
477000	1286000	7765	0	0	0	0	20.3886988257441	0	0	25.9427177542533	0	0	0	0.731527605339951	0	0	0	0	0	0	0	0	36.8436594491373	3.15531885924623	44.7825340821147	0	11.6969481588296	0	0	0	0
485000	1286000	7766	0	0	0	0	41.9600797731753	0	0	4.10899111041166	0	0	0	10.5296234526747	0	0	0	0	0	0	0	0	28.739060344155	10.5602923009212	43.608443743198	0	13.4105948155049	0	0	0	0
493000	1286000	7767	0	0	0	0	43.2342305244839	0	0	27.2440152051207	0	0	0	4.18545169087283	0	0	0	0	0.802413350231053	0	0	0	7.94697085090979	24.3271069377628	20.8308195861812	0	3.7582947385209	0	0	0	0
501000	1286000	7768	0	3.61717734972364	0	0	48.42539132662	0	0	69.6318267876585	0	0	0	15.6644537506029	0	0	0	0	0.639789618962974	0	0	0	0.662911492335477	5.05397648100378	71.0797226859253	0	42.9118430020589	0	0	0	0
509000	1286000	7769	0	0.523564307061207	0	0	37.5860850945804	0	0	86.8519829477843	0	0	0	26.7717335580145	0	0	0	0	9.09726302273439	0	0	0	8.76671263257921	15.3035779369682	11.7523836727134	0	7.48913612637085	0	0	0	0
517000	1286000	7770	0	0	0	0	42.8360465045687	0	0	7.41168838553856	0	0	0	0	0	0	0	0	0	0	0	0	6.79958956903853	7.31466641747482	45.6701538626452	0	87.6538333381226	0	0	0	0
525000	1286000	7771	0	0	0	0	41.6536151091043	0	0	3.44696680791446	0	0	0	17.4341441546352	0	0	0	0	0	0	0	0	21.2234713631838	11.9122425008692	56.0453768895746	0	19.6206722394639	0	0	0	0
533000	1286000	7772	0	0	0	0	0	0	0	0	0	0	0	0	0	0	0	0	0	0	0	0	6.44969593234252	0	6.44969593234252	0	0	0	0	0	0
-19000	1278000	7999	0	0.293929531101053	0	0	0	0	0	0	0	0	7.08657445326932	0	0	0	0	0	0	0	0.612102006530327	0	0	0	0	0	0	0	0	0	0
-11000	1278000	8000	0	0	0	0	0	0	0	0	0	0	0	0	0	0	0	0	0	0	0	0	0	0	0	0	0	0	0	0	0
-3000	1278000	8001	0	0	0	0	0	0	0	0	0	0	0	0	0	0	0	0	0	0	2.80044261483512	0	0	0	0	0	0	0	0	0	0
5000	1278000	8002	0	0	0	0	0	0	0	0	0	0	0	0	0	0	0	0	0	0	0	0	0	0	0	0	0	0	0	0	0
13000	1278000	8003	0	0	0	0	0	0	0	0	0	0	0	0	0	0	0	0	0	0	0	0	0	0	0	0	0	0	0	0	0
21000	1278000	8004	0	0	0	0	0	0	0	0	0	0	0	0	0	0	0	0	0	0	1.14005137775844	0	0	39.7998656443953	0	0	0	0	0	0	1.93087224921237
29000	1278000	8005	0	0	0	0	0	0	0	0	0	0	0	0	0	0	0	0	0	0	0.0368424527754595	0	0	31.2889689791246	0	0	0	0	0	0	0
37000	1278000	8006	0	0	0	0	0	0	0	0	0	0	0.0255866855099115	0	0	0	0	0	0	0	0	0	0	1.82390071194696	0	0	0	0	0	0	0
45000	1278000	8007	0	0	0	0	0	0	0	0	0	0	0	0	0	0	0	0	0	0	0	0	0	5.92449924893237	0	0	0	0	0	0	0
53000	1278000	8008	0	0	0	0	0	0	0	0	0	0	0.140991705971323	0	0	0	0	0	0	0	0.140991705971323	0	0	1.92867267400395	0	0	0	0	0	0	0
61000	1278000	8009	0	0	0.910223219337264	0	0.227983469335979	0	0	0	0	0	1.0912702955905	0	0	0	0	0	0	0	7.42178635227228	0	0	28.9723118183846	0	0	0	0	0	0	0.769979531861202
69000	1278000	8010	0	0.794176840518237	6.38305761525423	0	6.72321939961868	0	0	0	0	0	16.0400264133911	0	0	0	0	0.735207341684891	2.3129269560999	0	28.5323899575264	0	0.644567471434011	28.6564871905297	0.129500626293995	0	59.0751883078074	0	0	0	0
77000	1278000	8011	0	0.0102716582753153	0.252478970188377	0	0.0574860253249112	0	0	0	0	0	7.0578254998217	0	0	0	0	0	0.252478970188377	0	5.58709894651662	0	13.2067553443779	56.9715139150847	0.454475981976205	0	41.001138042908	0	0	0	0
85000	1278000	8012	0	0.062799977437136	3.65268711282533	0	0.851127445408894	0	0	0	0	0	1.13481172733457	0	0	0	0	0	5.1430421671183	0	0.0319032902535226	0	4.30204047266955	4.03761691819482	0.238549496942223	0	10.8059603398516	0	0	0	0
93000	1278000	8013	0	0.010149218761085	0.110807861915369	0	6.65338238732939	0	0	0	0	0	0.0716872019560834	0	0	0	0	0.549430967116877	0.312339010835516	0	0.378532855305192	0	20.2861466519359	23.1130405988705	1.87983851961918	0	7.9739016463802	0	0	0	0.697221695891991
101000	1278000	8014	0	0	0	0	30.1553882553839	0	0	0	0	0	1.6050447291818	6.00721649042395	0	0	0	3.66630896789768	2.69994145032441	0	3.12936890679239	0	31.5477909069706	111.831826549715	2.26808194799604	0	23.6554007581505	0	0	0	0
109000	1278000	8015	0	0	0	0	0	0	0	0	0	0	0.335262005016663	1.68566561854925	0	0	0	0	0.498784164227386	0	0	0	56.0156166827672	11.9444852917043	35.7705678587559	0	26.4513017187607	0	0	0	0
117000	1278000	8016	0	0.0181348948906222	0	0	0.971648704370644	0	0	0	0	0	0	0	0	0	0	0	0	0	0	0	62.2694391400786	22.2422645390292	14.564567816304	0	10.8501855501083	0	0	0	0.0181348948906222
125000	1278000	8017	0	0	0	0	2.05959772756547	0	0	0	0	0	0	0	0	0	0	0	0	0	0	0	150.25906648703	0.244169478391224	0.247960557328587	0	13.0506397774489	0	0	0	0
133000	1278000	8018	0	5.74844723096292	0	0	1.43930190952179	0	0	0	0	0	3.27164300518485	0	0	0	0	0	0	0	4.47120928426822	0	36.9327351598218	29.4203809834691	0.0428334389433371	0	3.91945166727048	0	0	0	5.74844723096292
141000	1278000	8019	0	0.010653931375324	1.78583828052235	0	3.45355622137829	0	0	0	0	0	3.0662078362693	1.07212109661817	0	0	0	1.68609397546647	2.84476863721022	0	4.22772192931415	0	86.6064915202203	13.4495138098587	0.790219605022293	0	3.4731739577487	0	0	0	0
149000	1278000	8020	2.51876452676951	0.000679855930957497	3.5888959524634	0	3.81168028928223	0	0	2.81980626588184	0	0	0	1.86795755645667	0	0	0	0	3.19161354460486	0	2.46557728033873	0	41.7430617105125	32.9216927328571	0	0	20.2433178001083	0	0	0	0
157000	1278000	8021	0	30.9121862489555	17.5989214243839	0	5.7169646104788	0	0	21.2026362703978	0	0	7.88355825871081	13.1034882203063	0	0	0	2.16731819779567	22.0676985589851	0	2.83636331695205	0	8.77767786543523	24.7458904851997	3.48573967479066	0	10.8665240551005	0	0	0	0
165000	1278000	8022	0	0.14665137352468	0.0117695740480796	0	4.56401321754573	0	0	50.61978308505	0	0	0.643582668185402	0.11570105222152	0	0	0	0.108566912774805	0.120336486822885	0	0.14665137352468	0	5.8643027385046	50.6484039393455	0.882991098425235	0	47.796752110368	0	0	0	0.0788298667351571
173000	1278000	8023	0	0	0.72759832367953	0	3.95154913587449	0	0	34.8006351663952	0	0	0.651075459242156	50.5373698205256	0	0	0	0	0.0736515228780448	0	0	0	13.1858093600328	51.5588178861974	7.95234883567625	0	45.6347220776498	0	0	0	0
181000	1278000	8024	0	0.503846536199112	0	0	5.42601124833962	0	0	16.1464719701524	0	0	0	0	0	0	0	0	6.28286669644894	0	1.60846379092359	0	19.8673829328095	27.6338311215585	0	0	26.4083813550265	0	0	0	0
189000	1278000	8025	0	4.15751668614942	0	0	0.411526123915962	0	0	2.26208667317462	0	0	0.0242241904331343	0.024668534308346	0	0	0	0	0	0	0.0246916634477713	0	54.7443924324229	7.58736397811525	1.67574330152586	0	11.0826925103822	0	0	0	0
197000	1278000	8026	0	0	9.36372134383183	0	41.8324751621282	0	0	23.8025690887626	0	0	6.10922913925376	24.9294874208204	0	0	0	4.36226778915068	5.2446372985015	0	0.0482228702419638	0	36.1411197535923	99.4110413865076	15.5509149987684	0	32.3553669712854	0	0	0	0
205000	1278000	8027	0	0	6.51108632620226	0	23.5121706454138	0	0	34.9596696878684	0	0	0	15.9631377354854	0	0	0	5.17836813680788	10.7330752079979	0	0.205067684344439	0	43.3701105310744	54.6677872709801	39.7966939319446	0	34.9513697238734	0	0	0	0
213000	1278000	8028	0	9.75730725407566	0	0	22.89566184221	0	0	41.9404061574466	0	0	0	15.614114350523	0	0	0	0	1.06088872453173	0	0	0	47.6360947867314	16.9188153361229	53.5175202214571	0	32.0608050108657	0	0	0	0
221000	1278000	8029	0	6.63697386904173	0	0	27.6159416462776	0	0	60.2305561320322	0	0	4.03784096237018	4.9549657508229	0	0	0	1.31376811258852	0.216212698197072	0	0	0	17.1967154070806	18.6566024482119	15.9630193615262	0	6.56424312527061	0	0	0	0
229000	1278000	8030	0	0	0	0	112.903303314546	0	0	25.3433549893827	0	0	0	11.3310346792713	0	0	0	0	13.4065245819568	0	0.180627430397789	0	76.7612633735623	15.8325206972435	28.226030125557	0	23.117910410515	0	0	0	0
237000	1278000	8031	0	0	0	0	34.3191702756551	0	0	31.586544936849	0	0	0	21.5117663166198	0	0	0	0	0.569689977353319	0	0	0	75.4203493881621	2.91519063957096	4.84471607503874	0	54.3104517220722	0	0	0	0
245000	1278000	8032	0	0	0	0	13.628969304171	0	0	11.8406206353138	0	0	0	27.3109979832892	0	0	0	0	0.276912815620236	0	0	0	44.5384985533594	19.9915501869512	69.9769348951463	0	28.2324793809521	0	0	0	0
253000	1278000	8033	0	1.61887386087023	0	0	20.9515307921547	0	0	17.7047007178509	0	0	2.24975973036344	23.7054461611222	0	0	0	0	0	0	0	0	5.52667330465811	10.0023658423163	58.6192899123503	0	23.7656432280745	0	0	0	0
261000	1278000	8034	0	2.17608730869964	0	0	51.6903723445851	0	0	35.7711366627085	0	0	0	6.569032575825	0	0	0	0	4.87097123130687	0	0	0	51.4207494042059	8.89281498461077	37.4061809154261	0	58.9445785422151	0	0	0	0
269000	1278000	8035	0	0	0	0	11.2868079528317	0	0	7.50475620418649	0	0	0	18.4311247942533	0	0	0	0	0	0	0	0	52.7063944849513	13.1340988573139	31.0654700382769	0	13.785951526353	0	0	0	0
277000	1278000	8036	0	0	0	0	29.2346490648954	0	0	8.33408445725795	0	0	0	14.3467260696567	0	0	0	0	0	0	0	0	118.833773216052	57.6129143463186	85.0289147682277	0	45.0643151212668	0	0	0	0
285000	1278000	8037	0	1.49432572088573	0	0	13.4676865430944	0	0	2.46211850519261	0	0	0	6.1941408518164	0	0	0	0	0.589128970864781	0	0	0	131.619573008578	23.788766219693	17.1515607862038	0	16.679994873759	0	0	0	0
293000	1278000	8038	0	0	0	0	25.0636541318572	0	0	19.2416022717009	0	0	0	15.0446252568826	0	0	0	0	5.05031588010941	0	0	0	41.709129342896	36.9950380369957	18.8081677311133	0	19.9582178358456	0	0	0	0
301000	1278000	8039	0	0	0	0	18.4014342904066	0	0	11.8062558220724	0	0	0	36.8450079759625	0	0	0	0	1.84236677381697	0	0	0	58.4567119962825	18.4147577314814	24.5337498227657	0	25.4659043713955	0	0	0	0
309000	1278000	8040	0	5.9304860304686	0	0	11.3657211517813	0	0	2.4532425041806	0	0	2.96709688933058	13.0302959822627	0	0	0	0	1.14556125281067	0	0	0	16.5584318739686	17.2952073820835	50.9206231508492	0	45.3690247849613	0	0	0	0
317000	1278000	8041	0	1.65819591826136	0	0	35.5114829130272	0	0	11.1116754843781	0	0	0	16.7398833444392	0	0	0	0	0	0	0	0	19.4494317727548	83.5653180790156	20.090536295892	0	16.2443636642902	0	0	0	0
325000	1278000	8042	0	0	0	0	25.6131134103216	0	0	6.60814491558171	0	0	0	7.15095115210157	0	0	0	0	0.219831863011781	0	0	0	31.4053029944796	3.93010778997703	33.4944713979301	0	12.6200284994343	0	0	0	0
333000	1278000	8043	0	0	0	0	14.6576717635089	0	0	5.62951482997397	0	0	0	17.2906695112612	0	0	0	0	0	0	0	0	18.1320204399419	1.5449292201754	42.3573793202913	0	19.8428888331751	0	0	0	0
341000	1278000	8044	0	0	0	0	16.5581871605642	0	0	5.87699763237322	0	0	0	5.81375137458028	0	0	0	0	3.91615982489922	0	0	0	36.0681896217738	1.59712612735064	29.8313053938915	0	42.8317267500254	0	0	0	0
349000	1278000	8045	0	3.09024086180193	0	0	74.7135907770027	0	0	14.2416489731926	0	0	0	15.1164191948774	0	0	0	0	0	0	0	0	76.3154913929974	17.4235178961165	59.8598542941048	0	6.99922939317465	0	0	0	0
357000	1278000	8046	0	0	0	0	40.180051561438	0	0	0.325724517758293	0	0	0	82.2041600223526	0	0	0	0	0	0	0	0	24.0169617592515	2.64535068223572	54.6415873258228	0	40.6121505915182	0	0	0	0
365000	1278000	8047	0	0	0	0	13.4334114649003	0	0	1.23039382587409	0	0	0	5.65588864541051	0	0	0	0	0	0	0	0	49.1419898650073	7.89533676525325	16.0799408600054	0	5.82264282692217	0	0	0	0
373000	1278000	8048	0	1.116209825013	0	0	10.9934803801275	0	0	0.588927158145777	0	0	0	5.98293162450491	0	0	0	0	0	0	0	0	71.5269457760706	17.102881406566	43.0215768891414	0	15.5726833474993	0	0	0	0
381000	1278000	8049	0	0	0	0	6.55762684797699	0	0	0	0	0	0	2.23488811107952	0	0	0	0	0	0	0	0	74.7063084176258	23.9654750639241	23.0125263259799	0	23.8395975373461	0	0	0	0
389000	1278000	8050	0	0	0	0	18.6783519791788	0	0	2.4808900340387	0	0	0	11.3514306150722	0	0	0	0	0	0	0	0	82.4492102152837	40.5233241239061	87.0825017292568	0	34.4341253088587	0	0	0	0
397000	1278000	8051	0	0	0	0	15.2503747547775	0	0	0	0	0	0	5.71569526678391	0	0	0	0	0	0	0	0	82.9977853363183	34.4431371713283	84.9123161734476	0	42.1197185750537	0	0	0	0
405000	1278000	8052	0	0	0	0	21.3614356722046	0	0	0	0	0	0	21.4914303454956	0	0	0	0	0	0	0	0	26.3973952880291	60.2838076324716	87.9725852928038	0	23.035418004762	0	0	0	0
413000	1278000	8053	0	0	0	0	40.1524258839365	0	0	2.3820704637947	0	0	0	9.88985204080296	0	0	0	0	0	0	0	0	53.6821154427277	58.1266946808121	41.9839721355833	0	24.2630794267125	0	0	0	0
421000	1278000	8054	0	0	0	0	25.0378989269501	0	0	0	0	0	0	18.3629860455175	0	0	0	0	0	0	0	0	11.7163464460747	62.3371080526381	8.05651854117773	0	9.41564757467365	0	0	0	0
429000	1278000	8055	0	0	0	0	5.42834369040386	0	0	2.72465102914513	0	0	0	16.3211715194477	0	0	0	0	0.0997039436584267	0	0	0	8.11790789620758	7.60538576145965	116.095422125016	0	13.1015886857562	0	0	0	0
437000	1278000	8056	0	0	0	0	5.88097946223407	0	0	6.50932892959524	0	0	0	5.73356586359087	0	0	0	0	0	0	0	0	55.5810740567539	18.7238236922066	15.0607879487349	0	1.15801543573142	0	0	0	0
445000	1278000	8057	0	0	0	0	34.4272187124798	0	0	2.66078200439682	0	0	0	12.2901730995886	0	0	0	0	0	0	0	0	8.61019601692699	4.95710207952287	34.5235452418712	0	12.2679663966405	0	0	0	0
453000	1278000	8058	0	0	0	0	23.0664046043283	0	0	13.6310280140095	0	0	0	48.6012947749443	0	0	0	0	0	0	0	0	5.46918878891432	0	56.6140336791667	0	1.1783799698452	0	0	0	0
461000	1278000	8059	0	0	0	0	40.5595775428564	0	0	31.0026460581315	0	0	0	34.3480060250947	0	0	0	0	0	0	0	0	10.3322613826858	13.9836574181755	81.9669971892326	0	1.28197498114841	0	0	0	0
469000	1278000	8060	0	1.02408540207566	0	0	25.3004217605215	0	0	17.2414974509548	0	0	0	7.68804693268161	0	0	0	0	0	0	0	0	10.7282889327224	5.21158916979239	44.2080087341314	0	21.9961986302587	0	0	0	0
477000	1278000	8061	0	0.144824938415486	0	0	18.8602473721372	0	0	14.3858854157843	0	0	0	40.7639823691027	0	0	0	0	4.09225497635063	0	0	0	8.81600063504493	7.29459706332306	41.8157983525584	0	7.82403007730074	0	0	0	0
485000	1278000	8062	0	0.461091613741555	0	0	24.647011508475	0	0	16.642537528768	0	0	0	53.8769978605301	0	0	0	0	9.86934519125248	0	0	0	2.00041852216176	1.74342208627522	24.5762182081998	0	8.92054657085349	0	0	0	0
493000	1278000	8063	0	0.47472466374117	0	0	33.8367436367261	0	0	1.82899273666737	0	0	0	35.7752879830285	0	0	0	0	0	0	0	0	1.78252999677093	19.624229059205	42.3472211585979	0	3.37799562827673	0	0	0	0
501000	1278000	8064	0	9.52013220796335	12.887659038106	0	68.77695345295	0	0	56.0927113746456	0	0	0	31.8173653954657	0	0	0	0	1.13322307324357	0	0	0	9.79544684080399	16.4037145964935	29.8137684421022	0	9.97514454820372	0	0	0	0
509000	1278000	8065	0	2.42316010332713	0	0	8.0821774326079	0	0	51.1915259416833	0	0	0	11.350794005247	0	0	0	0	0	0	0	0	2.93707016821404	6.29787025820271	63.2624655013775	0	0	0	0	0	0
-19000	1270000	8295	0	0.849397118625276	0.655205842541532	0	0	0	0	0	0	0	3.50772133588258	0	0.0522703422210007	0	0	0	0	0	0.76528262400538	0	0	6.56876686648097	0	0	0	0	0	0	0
-11000	1270000	8296	0	2.47465457286612	0	0	0	0	0	0	0	0	3.71762899516728	0	0	0	0	0	0	0	1.36545323823343	0	0	12.9128761184983	0	0	0	0	0	0	0
-3000	1270000	8297	0	0.474213789578364	0	0	0	0	0	0	0	0	0	0	0	0	0	0	0	0	0.490739988070403	0	0	0	0	0	0	0	0	0	0
5000	1270000	8298	0	1.08716042727279	0	0	0	0	0	0	0	0	1.87949567913416	0	0	0	0	0	0	0	1.44023731681576	0	0	0.542172139738066	0	0	0	0	0	0	0
13000	1270000	8299	0	6.23424463637021	0	0	0	0	0	0	0	0	6.19334807073259	0	0	0	0	0	0	0	0	0	0	0.24355896018627	0	0	0	0	0	0	0
21000	1270000	8300	0	0.399371257673369	0	0	0.84956010583634	0	0	0	0	0	1.65646788513164	0	0	0	0	0.84956010583634	0	0	5.12961818348306	0	0	81.8894135723738	0	0	0	0	0	0	0
29000	1270000	8301	0	0.717722014196886	0.449864990456973	0	0.430923483164267	0	0	0	0	0	3.58968112730005	0	0	0	0	0	0	0	0.398927907064947	0	0	45.9602836799807	0	0	0	0	0	0	0
37000	1270000	8302	0	5.42416604175674	3.32353415506964	0	0	0	0	0	0	0	4.82642105427618	0	0	0	0	1.24596801133737	0	0	2.01105264353042	0	0	64.7222060222021	0	0	0	0	0	0	0
45000	1270000	8303	0	5.12809269033601	0	0	0	0	0	0	0	0	5.12809269033601	0	0	0	0	0	0	0	47.5800773916336	0	0	2.07772861634534	0	0	0	0	0	0	0
53000	1270000	8304	0	0.290564375876685	0	0	0	0	0	0	0	0	0	0	0	0	0	0	0	0	0.815175862085139	0	0	5.91201807175873	0	0	0	0	0	0	0.290564375876685
61000	1270000	8305	0	0	3.08398488407288	0	0.00453371573179974	0	0	0	0	0	2.45388539343518	0	0	0	0	0.478808947094071	0	0	6.39467854673023	0	0	5.47094839817272	0.0147369853475164	0	10.5543221721458	0	0	0	0
69000	1270000	8306	0	3.50434587767895	4.13982153418412	0	0.00199787056602431	0	0	0	0	0	14.8711455452036	0.809275893037306	0	0	0	0.999620583104821	2.80251539931715	0	9.60764246917473	0	0.117597014427392	6.05232897306454	0.165386879375066	0	3.03146056327171	0	0	0	0
77000	1270000	8307	0	0	0	0	0	0	0	0	0	0	0.116802286703533	0.776523957755984	0	0	0	9.27090837840416	0	0	0.691771095844793	0	7.95304528432629	0.873730695391334	0.448320516022419	0	15.4310154032173	0	0	0	0.582598818087296
85000	1270000	8308	0	0.396851419272993	0.0819300814454635	0	0.174449807114506	0	0	0	0	0	2.47707832481827	0	0	0	0	0	0.533984549063044	0	0.801969795880238	0	7.36506766589147	19.1658930677906	1.01409458734889	0	28.6407322822466	0	0	0	0
93000	1270000	8309	0	0.376484517298197	0	0	28.1538696167792	0	0	0	0	0	1.15317998003734	2.24886434727608	0	0	0	0	0.562259839654368	0	8.07771535768037	0	6.05500456882419	13.068603068593	8.33456054352132	0	45.3208613182299	0	0	0	0
101000	1270000	8310	0	0	1.33925730681683	0	7.49437667163775	0	0	0	0	0	2.72245753631225	27.0655201655989	0	0	0	0	6.37998439781128	0	3.65475809790959	0	12.4827349243096	119.014876482361	12.1908112426222	0	50.446414829118	0	0	0	0.770448429792326
109000	1270000	8311	0	1.77989452956854	0	0	0	0	0	0	0	0	0.431282762505463	4.61009725831647	0	0	0	0	1.25212652902958	0	0.419323344643226	0	65.3549800516585	9.80209871216212	13.8023025934233	0	28.5940079864193	0	0	0	0
117000	1270000	8312	0	1.14668196964918	0	0	1.41535819218708	0	0	0	0	0	0.350048768620399	0	0	0	0	0.317795342128338	0	0	50.4903732934657	0	30.7666250457476	13.8659197803689	4.83883640365244	0	30.3679330797627	0	0	0	0
125000	1270000	8313	0	0.457315719207114	0.93935062724847	0	3.42355710979074	0	0	0	0	0	15.5722038763651	0	0	0	0	0	36.854261771848	0	20.1615270736997	0	118.689896835157	80.5547373272154	0.208332579078783	0	4.69878193115299	0	0	0	0
133000	1270000	8314	0	0	1.48003537409654	0	1.81570980852032	0	0	0	0	0	1.10927489703612	0	0	0	0	0	22.1067612441718	0	18.3736667645216	0	94.3286650320559	41.0726424260517	5.85742968415374	0	2.28538678866951	0	0	0	0
141000	1270000	8315	0	0.296461430237379	0	0	4.88255729169178	0	0	0.679517592066565	0	0	0.0663498217380203	0	0	0	0	0	0	0	3.38761390977612	0	70.8869503047778	18.8144323514337	2.66171233425337	0	1.76421617720057	0	0	0	0
149000	1270000	8316	0	0	0.0616385575860835	0	3.45426954558746	0	0	1.08715512496656	0	0	1.43963374310672	0	0	0	0	0	3.56209131831023	0	15.3960045086234	0	12.5398661372655	10.6496362103163	0	0	2.43051421104669	0	0	0	0
157000	1270000	8317	0	1.64230084497419	0.568385170729526	0	2.54046266658174	0	0	12.2079782260194	0	0	2.08835676995541	1.50177954410518	0	0	0	0	0.0515622858421102	0	0.399540129633563	0	35.8363986531426	22.1674584487691	0	0	13.3797936165867	0	0	0	0
165000	1270000	8318	0	0	10.384115097763	0	14.6427234081078	0	0	36.6761564372583	0	0	1.72963025411573	4.579375538799	0	0	0	0	13.4028518700217	0	9.41593749136599	0	24.6539151013751	23.5501450187345	20.7980358121052	0	42.9235471223288	0	0	0	0
173000	1270000	8319	0	0	0	0	13.021268024033	0	0	29.690701142238	0	0	1.18481665712645	28.935639684346	0	0	0	0.934982413421508	2.63094699252199	0	3.50444666666566	0	7.64469144011872	0.431998941396081	1.04942230182328	0	77.9931160458007	0	0	0	0
181000	1270000	8320	0	0.654750540997371	0	0	0	0	0	3.02056422030344	0	0	0.720070052837844	0	0	0	0	0	0	0	1.98022410660396	0	0.748645266536251	71.0970455811317	0	0	32.4260226820617	0	0	0	0
189000	1270000	8321	0	1.55024684741021	2.40300478957347	0	6.32950391997414	0	0	11.8058358323498	0	0	2.79352214950988	3.38056775108561	0	0	0	0	1.55236613744876	0	2.03933591603332	0	44.9618482209416	12.8426917942017	0.985342883506938	0	27.1698073864684	0	0	0	0
197000	1270000	8322	0	0	0.291938529268651	0	2.87663556705561	0	0	14.7680104176364	0	0	0.437248499334694	4.69266917250211	0	0	0	0	0	0	0.00163774700297746	0	19.5976811679854	22.8173269442802	63.1199276146292	0	23.9857840103937	0	0	0	0
205000	1270000	8323	0	0	0	0	6.35200004861273	0	0	55.487356673149	0	0	0	18.6787967666711	0	0	0	0	0.000292642789471897	0	0	0	3.49444262946882	14.2771856257009	36.6012927948778	0	95.5650440450203	0	0	0	0
213000	1270000	8324	0	5.13271122761684	0.380198486870775	0	1.25458626380605	0	0	40.5467746531843	0	0	1.72920302963122	2.59241237322223	0	0	0	0	0.893243893285369	0	0.372826939686369	0	10.5439054031547	3.80604905328323	37.3626085611605	0	14.4081595939848	0	0	0	0
221000	1270000	8325	0	5.49626343139302	1.11718051091411	0	56.9802162554061	0	0	15.3157250500426	0	0	0	18.1565862377478	0	0	0	0.971262035864583	22.4638200588702	0	8.76925046457056	0	56.216040392074	8.17433560934588	10.5179079924122	0	3.96922174811676	0	0	0	0
229000	1270000	8326	0	4.22126008189099	0	0	42.8438590302004	0	0	10.4853808017919	0	0	0	12.7722152910756	0	0	0	0	1.44891298195866	0	0	0	49.3541578724806	32.0767444278396	9.18306821580764	0	7.3233208374174	0	0	0	0
237000	1270000	8327	0	0	0	0	46.0643312020563	0	0	14.5489586770791	0	0	0	18.5494381596552	0	0	0	0	13.4938987755476	0	0.820864381573802	0	64.8258485169448	12.4298887721341	45.4420408464159	0	39.1672129484199	0	0	0	0
245000	1270000	8328	0	0	0	0	37.296026643765	0	0	2.97674084002904	0	0	0	22.6436977570631	0	0	0	0	2.61192434869916	0	0	0	65.1785586756976	6.21930051748689	25.3757354983001	0	40.6714348010761	0	0	0	0
253000	1270000	8329	0.00436794249704098	0	0	0	18.1620163690896	0	0	11.2745028347609	0	0	0	6.93690466757535	0	0	0	0	2.60425295037248	0	0	0	28.1059039686258	9.76573707645317	67.9671656890247	0	21.6544654483985	0	0	0	0
261000	1270000	8330	0	1.57157634461836	1.41932608030605	0	17.0627096178875	0	0	10.2566991520208	0	0	0	4.95709941440253	0	0	0	0	14.7563516525119	0	0	0	11.5846258050412	47.0455183280415	95.9711459893941	0	108.958137650657	0	0	0	0
269000	1270000	8331	0	0	0	0	20.9505846630382	0	0	4.95000814652623	0	0	0	30.2766017225382	0	0	0	0	6.6721736457136	0	0	0	35.8917567970341	31.0325417359343	81.6501041538264	0	33.3933742731531	0	0	0	0
277000	1270000	8332	0	1.61554742646123	0	0	38.914018367314	0	0	22.3436180471733	0	0	0	36.2244122398476	0	0	0	0	9.23178012207828	0	0	0	86.969464796878	8.70050191613917	96.5764138314721	0	15.7997456432444	0	0	0	0
285000	1270000	8333	0	0.655028052752803	0	0	62.3785350167821	0	0	7.3369035227171	0	0	0	26.9687917579767	0	0	0	0	5.4133056957941	0	0	0	57.318219955934	16.587286144906	28.2615595900652	0	43.5870699155692	0	0	0	0
293000	1270000	8334	0	2.12855771077367	0	0	30.1551891308064	0	0	16.3053610518362	0	0	0	5.17525814869913	0	0	0	0	0	0	0	0	61.2706024572842	13.5454807433787	19.5748857243116	0	29.2705861648681	0	0	0	0
301000	1270000	8335	0	3.40259518153264	0	0	6.2852935469096	0	0	31.7716851227776	0	0	0	5.01696599122479	0	0	0	0	0	0	0	0	60.2427649952186	6.57888680386509	48.7787247142624	0	18.8290631344932	0	0	0	0
309000	1270000	8336	0	0.118088913948493	0	0	11.2207238661044	0	0	3.0689043985256	0	0	0	17.9993987494921	0	0	0	0	0	0	0	0	47.7779721370158	48.3627931124795	15.5719321419332	0	19.0087538258778	0	0	0	0
317000	1270000	8337	0	2.91810668326175	0	0	49.047962470256	0	0	3.86779830117386	0	0	0	15.2935153277164	0	0	0	0	0.278475030185165	0	0	0	76.5392268671697	108.520863839572	16.0933446511573	0	10.0974026813498	0	0	0	0
325000	1270000	8338	0	1.19828648576421	0	0	3.49316519322098	0	0	7.16419954943452	0	0	0	1.79564027320212	0	0	0	0	0	0	0	0	39.2645041102176	15.3024331546388	27.8686832900485	0	25.4610572452636	0	0	0	0
333000	1270000	8339	0	21.7565547309819	0	0	30.9684494676598	0	0	24.6944856290877	0	0	0	6.28022947033409	0	0	0	0	0	0	0	0	24.2472663058884	2.73987061580591	39.9367266514523	0	18.0929888855438	0	0	0.0736073528163433	0
341000	1270000	8340	0	0	0	0	12.8320368470967	0	0	8.95531875229203	0	0	0	3.06668538978452	0	0	0	0	0.682909861447623	0	0	0	17.2997267521777	5.14749348777364	20.9377465484657	0	32.1180891987087	0	0	0	0
349000	1270000	8341	0	1.01282663304896	0	0	48.4394290788425	0	0	6.35693404706741	0	0	0	3.78414690044057	0	0	0	0	2.95696515388134	0	0	0	22.0031934634705	5.4758652327517	30.2177414584396	0	9.15194219361759	0	0	0	0
357000	1270000	8342	0	4.67886639278851	0	0	26.9190707196068	0	0	14.107420348748	0	0	0	1.67383103522871	0	0	0	0	1.40481319762555	0	0	0	37.8895283206706	0.954025679826032	59.7674080268698	0	19.6014582346494	0	0	0	0
365000	1270000	8343	0	0	0	0	13.1759233125619	0	0	5.44340605928472	0	0	0	12.7524227333662	0	0	0	0	0	0	0	0	56.0488200551423	2.22580683574351	29.1291581057811	0	19.812341298148	0	0	0	0
373000	1270000	8344	0	1.57938218302003	0	0	3.51709090307281	0	0	2.29128115436666	0	0	0	15.0633256244382	0	0	0	0	0	0	0	0	90.296964349966	29.1705788296082	20.0247691040541	0	8.86353763365845	0	0	0	0
381000	1270000	8345	0	0	0	0	9.08269956354919	0	0	1.42340176312213	0	0	0	11.2525353779111	0	0	0	0	0	0	0	0	119.874154923768	31.4116307875943	16.2379767823155	0	0.990088187799033	0	0	0	0
389000	1270000	8346	0	0	0	0	16.3890583601542	0	0	1.6111996089687	0	0	0	0.780245189213353	0	0	0	0	0	0	0	0	103.8254544557	38.4329004276767	52.2799356047273	0	19.0255576287539	0	0	0	0
397000	1270000	8347	0	0	0	0	11.2196459621742	0	0	6.42940697974839	0	0	0	5.30337860460446	0	0	0	0	0	0	0	0	106.057948034726	21.3607333446454	44.5693527654046	0	25.9881965576739	0	0	0	0
405000	1270000	8348	0	0	0	0	6.05709501728631	0	0	0	0	0	0	0	0	0	0	0	0	0	0	0	91.1277807653479	40.4590751765996	108.634755712127	0	29.6190452611759	0	0	0	0
413000	1270000	8349	0	0	0	0	43.7152109393582	0	0	0	0	0	0	74.6447415306127	0	0	0	0	0	0	0	0	24.3699282059035	24.6924910989451	63.6242054790195	0	13.3070674539894	0	0	0	0
421000	1270000	8350	0	2.92287933044436	0	0	31.6564228763499	0	0	0	0	0	0	68.0039204060813	0	0	0	0	1.54853527201783	0	0	0	2.07084090662221	1.05996411949587	59.2999032032311	0	1.03764589816383	0	0	0	0
429000	1270000	8351	0	0	0	0	24.0763897722951	0	0	0.402108111945059	0	0	0	25.882908270082	0	0	0	0	0.678766092900084	0	0	0	8.64561009029345	4.72442776882116	87.014705827357	0	0.734481572318256	0	0	0	0
437000	1270000	8352	0	0	0	0	15.5386403236012	0	0	0.983588899398191	1.18576723562331	0	0	35.5482197253241	0	0	0	0	0	0	0	0	8.81153157016614	3.28614695609594	31.5813621446535	0	3.37040789082641	0	0	0	0
445000	1270000	8353	0	0.45110360023807	0	0	8.75738154385026	0	0	5.87623150279886	0	0	0	51.1268250843289	0	0	0	0	0	0	0	0	3.48602370961186	3.63967432789846	28.2974072589508	0	2.54684048352177	0	0	0	0
453000	1270000	8354	0	0	0	0	11.8808614975774	0	0	3.67022753307323	0	0	0	70.4686348756395	0	0	0	0	2.72870816815201	0	0	0	0	2.46801184268163	38.4582410115547	0	6.19416851300995	0	0	0	0
461000	1270000	8355	0	1.39400756908457	0	0	29.5689098200735	0	0	27.7321253130687	0	0	0	75.6761895382588	0	0	0	0	0	0	0	0	1.25158381494171	24.2427449879596	70.635318255518	0	2.92993802320904	0	0	0	0
469000	1270000	8356	0	0	0	0	24.2536242858084	0	0	40.2318379206305	0	0	0	39.3984409488203	0	0	0	0	0	0	0	0	4.36509347207762	4.68509956239858	46.952138047939	0	2.5032343032736	0	0	0	0
477000	1270000	8357	0	0	0	0	69.6539194981342	0	0	63.4567384465411	0	0	0	57.1592650300889	0	0	0	0	1.63894071890733	0	0	0	2.92214067273285	1.28189240253224	22.0473645441899	0	0	0	0	0	0
485000	1270000	8358	0	2.9926755110608	0	0	12.282179916968	0	0	12.4564837394197	0	0	0	85.0888744888515	0	0	0	0	0	0	0	0	0.984019588778087	5.42261394705619	24.6343782904151	0	0	0	0	0	0
493000	1270000	8359	0	0.41809154877047	0	0	14.7189456309277	0	0	0	0	0	0	27.6505319070388	0	0	0	0	0	0	0	0	0	16.3635030477689	39.6510835163056	0	1.1792451126263	0	0	0	0
501000	1270000	8360	0	0	0	0	72.8244507411629	0	0	0	0	0	0	0	0	0	0	0	0	0	0	0	0	0	0	0	0	0	0	0	0
-27000	1262000	8590	0	0	0	0	0	0	0	0	0	0	56.0555581200829	0	0	0	0	0	0	0	33.9365511707586	0	0	0	0	0	0	0	0	0	0
-19000	1262000	8591	0	0	0	0	0	0	0	0	0	0	0	0	0	0	0	0	0	0	0	0	0	0	0	0	0	0	0	0	0
-11000	1262000	8592	0	0	0	0	0	0	0	0	0	0	0	0	0	0	0	0	0	0	0.169693886258473	0	0	0	0	0	0	0	0	0	0
-3000	1262000	8593	0	0	0	0	0	0	0	0	0	0	0	0	0	0	0	0	0	0	0	0	0	0	0	0	0	0	0	0	0
5000	1262000	8594	0	0	0	0	0	0	0	0	0	0	0	0	0	0	0	0	0	0	0	0	0	0	0	0	0	0	0	0	0
13000	1262000	8595	0	0	0	0	0	0	0	0	0	0	0	0	0	0	0	0	0	0	0	0	0	0	0	0	0	0	0	0	0
21000	1262000	8596	0	0	0	0	0	0	0	0	0	0	0	0	0	0	0	0	0	0	0	0	0	0	0	0	0	0	0	0	0
29000	1262000	8597	0	0.149237687891866	0	0	0	0	0	0	0	0	0	0	0	0	0	0	0	0	0.549098301840049	0	0	8.50125810813	0	0	0	0	0	0	0
37000	1262000	8598	0	0	0	0	0	0	0	0	0	0	0	0	0	0	0	0	0	0	0.00434612907469677	0	0	6.44701874483408	0	0	0	0	0	0	0
45000	1262000	8599	0	0	0	0	0	0	0	0	0	0	0	0	0	0	0	0	0	0	0	0	0	0	0	0	0	0	0	0	0
53000	1262000	8600	0	0	4.26869772325718	0	0.0381246555057849	0	0	0	0	0	0	0	0	0	0	4.26869772325718	0	0	29.6780852763856	0	0	12.5016722208291	0	0	0	0	0	0	0
61000	1262000	8601	0	3.21378062152937	6.5044811815807	0	0.0012937207018827	0	0	0	0	0	13.5412646793797	0.745173766555487	0	0	0	0.0388231775196979	6.07071052445162	0	20.8709896709333	0	1.2641073608931	20.8204069024743	0.0129150447555558	0	3.08650834377848	0	0	0	0.748255868221003
69000	1262000	8602	0	0.464467607401692	1.15200134838784	0	0.99432938165776	0	0	0	0	0	5.94775248431511	0	0	0	0	0.469389126588817	3.65291508618483	0	3.41606429913418	0	1.04513300746526	9.74701549118529	1.23322982017978	0	2.28478408282528	0	0	0	0
77000	1262000	8603	0.234155610772428	11.2934486188142	10.9971096359084	0	3.52282024618178	0	0	0	0	0	0.97936899972246	6.41766293954331	0	0	0	11.6440870797485	12.0592698761796	0	14.2089699908075	0	20.4399828439574	24.8726110204112	3.64612008559983	0	9.06680220175432	0	0	0	0
85000	1262000	8604	0	0	0.139073073274606	0	0.125414349590736	0	0	0	0	0	0.67591111843498	0.403096001911271	0	0	0	0	2.60901400292977	0	1.7808588701886	0	14.906052110743	11.7739598991629	4.1678372565396	0	25.7704830184598	0	0	0	0
93000	1262000	8605	0	0	1.39704602473568	0	11.9584605960436	0	0	0	0	0	2.28936488712446	2.50219863448757	0	0	0	4.18984634559189	6.09899792745338	0	5.24936454931253	0	62.0746708083325	15.4282229678409	10.0555259647733	0	3.74295327826589	0	0	0	0
101000	1262000	8606	0	24.8478886102078	0.0416257121864091	0	10.2583854899226	0	0	0	0	0	4.55151448830378	14.8638170833034	0	0	0	0	3.24679940829791	0	3.92697651593691	0	46.6212897339986	74.3108644334825	15.7212511071289	0	10.2209337647665	0	0	0	0
109000	1262000	8607	0	2.69471746850356	0	0	0.299426405124427	0	0	0	0	0	2.50337517051255	0	0	0	0	7.57874741443813	0	0	3.36371490711575	0	58.3625021075329	86.709026326038	9.56038182455571	0	15.8097559496854	0	0	0	0
117000	1262000	8608	0	0	0.0829625960934575	0	5.98214456149318	0	0	0	0	0	1.86105464439376	10.1225111757662	0	0	0	0	0	0	0.894085664322824	0	102.799071467834	29.3081955855951	5.90979957639376	0	21.777390798352	0	0	0	0.395842594738255
125000	1262000	8609	0	2.37090674710771	7.09770799872632	0	6.79952630589905	0	0	0	0	0	11.5907622441362	1.24844994089636	0	0	0	1.24844994089636	24.7051485157719	0	15.9239915969163	0	16.9226591099924	40.3004077421521	5.1877705227463	0	20.0931310744856	0	0	0	0
133000	1262000	8610	0	0.40921460401745	0.170434344247027	0	1.1239853574568	0	0	2.23283430316636	0	0	0.230261137828074	2.9884895715611	0	0	0	0	3.95048815397273	0	1.24182799479755	0	22.8827370207978	10.8514983568228	3.65094111051097	0	11.5841679910293	0	0	0	0
141000	1262000	8611	0	0.786516254445471	0	0	1.58382513018718	0	0	0	0	0	1.02118869837137	0	0	0	0	4.22839005497015	3.28183568324396	0	6.8539835593457	0	120.982154083369	1.27717165624192	0	0	4.43296956414654	0	0	0	0
149000	1262000	8612	0	0	0	0	1.84888410369131	0	0	0	0	0	0	0	0	0	0	0	0	0	9.25395990628676	0	53.7595642317972	8.91472162702415	0	0	11.5946141969243	0	0	0	0
157000	1262000	8613	0	0	0	0	12.7499651146589	0	0	0	0	0	0.504759196788529	0.0822307066826106	0	0	0	0.791578073149177	0.821610665870983	0	1.06520614093914	0	38.986113565847	5.40534487057402	17.8015303333576	0	13.5206963889418	0	0	0	0
165000	1262000	8614	0	0	0	0	1.80020229559128	0	0	25.1037169972868	0	0	0	0	0	0	0	0	0	0	0.000735148077887091	0	57.6452305603878	8.15016813560043	0	0	39.4831681418052	0	0	0	0
173000	1262000	8615	0	0	0	0	0	0	0	326.513166192278	0	0	0	0	0	0	0	0	0	0	0.410713828754949	0	0.699193301858067	0	0	0	138.148461530271	0	0	0	0
181000	1262000	8616	0	0	0	0	2.10861550948859	0	0	10.0839328221387	0	0	3.45729528145398	0	0	0	0	0	0	0	0.800542916599196	0	73.1736843704081	3.45729528145398	0	0	40.1031302303272	0	0	0	0
189000	1262000	8617	0	0	0.108821230861526	0	2.22220208641858	0	0	2.46140021337653	0	0	2.24629631421211	1.35239836322283	0	0	0	0	0	0	3.50100516741604	0	13.1212957098487	16.6888011227687	5.51634723123169	0	5.75305286951324	0	0	0	0.0240942277935293
197000	1262000	8618	0	0	0	0	16.767744522927	0	0	11.0258991096345	0	0	0	15.6186142818731	0	0	0	0	0	0	0	0	2.8619297883515	8.02027233455068	7.51285875350479	0	90.3294739702555	0	0	0	0.976811668163373
205000	1262000	8619	0	5.88171850929735	18.4062234762219	0	7.41550605852038	0	0	52.9917192680602	0	0	1.00987874388317	27.3074480047624	0	0	0	0	6.93647571346473	0	0.0571107267908172	0	8.54268637991093	6.15867702802607	23.7818635380114	0	36.5541967989468	0	0	0	0
213000	1262000	8620	0	24.5374769039206	0.531462542871282	0	27.1779177271319	0	0	36.0228768678593	0	0	3.48590232721782	9.38852062673348	0	0	0	0	5.22946555778633	0	0.867770100837759	0	17.6522266101718	8.79596937316129	30.3445006525494	0	24.7435913877855	0	0	0	0
221000	1262000	8621	0	0	13.1710972874489	0	65.82580043664	0	0	0.76174945279246	0	0	0	18.0769147750638	0	0	0	0	50.0663613825476	0	3.23837272521118	0	59.8631884991304	11.5507189722369	24.1806071011241	0	9.25629174864117	0	0	0	0
229000	1262000	8622	0	1.11338975909876	0	0	100.373562054033	0	0	14.025893728404	0	0	0	12.0537861197403	0	0	0	0.336186989576489	9.0278847638313	0	6.08565790201263	0	54.6083556409826	26.9880148466739	17.6805604950816	0	23.9824851754874	0	0	0	0
237000	1262000	8623	0	2.58114192019701	0	0	76.6459015104491	0	0	0	0	0	0	19.6099968170802	0	0	0	0	7.24940055046379	0	0	0	99.2488502278373	43.2601730599705	52.3974193955124	0	26.7923108000634	0	0	0	0
245000	1262000	8624	0	3.85348813947916	0	0	61.4042647538254	0	0	12.6198582708441	0	0	9.48989126116577	34.731749045153	0	0	0	0	6.89962827046704	0	0.407737671247675	0	69.944790243341	19.0629503169721	64.0440805624988	0	41.3518070416053	0	0	0	0
253000	1262000	8625	0	2.44947912412088	0	0	15.4752240035297	0	0	16.9781439028609	0	0	7.51275968138776	19.5857217598286	0	0	0	0	3.95272607907624	0	0	0	30.3922788864159	21.8431303953995	92.7845196069507	0	65.2381237666638	0	0	0	0
261000	1262000	8626	0	0	0	0	42.1879291366723	0	0	5.04142861904071	0	0	0	40.4350928788643	0	0	0	0	3.25627403057806	0	0	0	65.1096173669065	20.8023650732531	63.3133866767587	0	44.7103229069329	0	0	0	0
269000	1262000	8627	0	0	0	0	54.9273494500442	0	0	27.9890750601395	0	0	0	5.33110414986557	0	0	0	0	1.83278216987824	0	0	0	94.0778837406479	11.6509807012741	101.459520321588	0	48.0285809626654	0	0	0	0
277000	1262000	8628	0	2.88164353740452	0	0	43.4830909198726	0	0	32.3189525628954	0	0	0.855968954253916	8.1134034050239	0	0	0	0	3.86309428542825	0	0	0	41.1122374579453	2.74058009097108	97.4742654944798	0	16.6926655272663	0	0	0	0
285000	1262000	8629	0	2.14291257773564	0.745504050190688	0	58.4193887114498	0	0	13.8945704283479	0	0	0	25.6114079777966	0	0	0	0	13.7831734220637	0	0	0	50.3181762763712	0.873932945804848	36.8950521366367	0	8.6207372635131	0	0	0	0
293000	1262000	8630	0	8.10247121439397	0.347018727552559	0	77.2313712357831	0	0	35.8202549454445	0	0	5.24280761619648	69.1442315022895	0	0	0	0	9.5481454368877	0	0	0	44.0093776184573	1.74594217888601	6.26241135435436	0	12.6200807207503	0	0	0	0
301000	1262000	8631	0	3.7458719376261	0	0	23.3920777217021	0	0	61.0539108849731	0	0	0	58.9172659380728	0	0	0	0	3.19660543726936	0	0	0	57.525885848922	2.31963812201951	10.2488498723324	0	4.30150103277272	0	0	0	0.799342390324142
309000	1262000	8632	0.702755157568434	2.62180600690493	1.2043716844933	0	39.8803640146003	0	0	20.7619340406656	0	0	0	25.6492352898204	0	0	0	0	11.3964966493343	0	0	0	51.2224881166661	30.3742835729678	21.2610235974857	0	8.14664918900027	0	0	0	0
317000	1262000	8633	11.8049250778172	1.75554826972921	0.840457120397296	0	43.9536973202348	0	0	20.3659153890183	0	0	0	47.9076122002376	0	0	0	0	4.88183544475941	0	0	0	11.1197474202043	24.901320774706	24.3304745282345	0	28.6534742374169	0	0	0	0
325000	1262000	8634	0	0	0	0	40.4627129829961	0	0	26.5561372558314	0	0	0	5.81344314986698	0	0	0	0	3.29925055565214	0	0	0	36.580422720408	46.3004654714386	31.5650995702292	0	20.376900747837	0	0	0	0
333000	1262000	8635	0	0	2.19228544710701	0	34.8958338272299	0	0	14.990434592474	0	0	0	0.90698554745854	0	0	0	0	2.87848299393797	0	0	0	11.5824937208432	1.11892393961479	24.5408692020463	0	5.70256042300928	0	0	0	0
341000	1262000	8636	0	0	0	0	37.7688849922416	0	0	12.5076283626639	0	0	0	0.237535728333248	0	0	0	0	0	0	0	0	17.2030891963121	2.09575433122444	40.9992108879791	0	20.6474762825968	0	0	0	0
349000	1262000	8637	0	0	0	0	13.8241357494447	0	0	0.83130151884125	0	0	0	2.67682004794719	0	0	0	0	0	0	0	0	25.4996147354747	1.70247794565224	69.1730829202825	0	23.0455162448556	0	0	0	0
357000	1262000	8638	0	0	0	0	6.91038473138057	0	0	6.14945576358634	0	0	0	0	0	0	0	0	0	0	0	0	60.6946325345314	6.21197459737147	36.6660898292989	0	11.5017725417433	0	0	0	0
365000	1262000	8639	0	0	0	0	22.2457723123192	0	0	0	0	0	0	12.6792491494291	0	0	0	0	0	0	0	0	17.8753185034007	0	52.1702131099299	0	50.6440377251823	0	0	0	0
373000	1262000	8640	0	0.217025303408048	0	0	9.0240154922822	0	0	7.36035998731424	0	0	0	28.7629416227379	0	0	0	0	0	0	0	0	30.7261326297922	2.94656141849819	65.3548667299358	0	27.1008343136704	0	0	0	0
381000	1262000	8641	0	2.00163483683082	0	0	10.2837674310384	0	0	4.31231884391489	0	0	0	15.7928091467845	0	0	0	0	0	0	0	0	31.8796476988591	22.3855180529792	67.0317894288961	0	43.9848100995483	0	0	0	0
389000	1262000	8642	0	0	0	0	23.5657585585659	0	0	4.32436277844289	0	0	0	8.03305274321321	0	0	0	0	0	0	0	0	46.3853193237308	16.5415177123817	12.5682160959208	0	0.64712104470639	0	0	0	0
397000	1262000	8643	0	0.677155328507661	0	0	23.4373167950524	0	0	1.73324797422744	0	0	0	2.60882458709531	0	0	0	0	0	0	0	0	79.974232265818	14.56230335412	14.5807848533237	0	9.25770396793692	0	0	0	0
405000	1262000	8644	0	0	0	0	25.3188848065346	0	0	1.9985228508576	0	0	0	3.08996518976976	0	0	0	0	1.83957294470681	0	0	0	31.6578973308509	10.6624078233789	17.2375614984592	0	12.3470838066098	0	0	0	0
413000	1262000	8645	0	0	0	0	37.793039816801	0	0	9.36502216303226	0	0	0	1.52368539329275	0	0	0	0	0.295025180749215	0	0	0	16.6093297470455	10.0472774422767	37.6570631383212	0	2.19268245501956	0	0	0	0
421000	1262000	8646	0	0	0	0	70.7885356385255	0	0	23.6437974110034	0	0	0	239.51828323231	0	0	0	0	7.22996930705323	0	0	0	0.106257379811192	0.106257379811192	124.926897224186	0	20.3752526436627	0	0	0	0
429000	1262000	8647	0	31.7522260664027	0	0	35.0170033903274	0	0	18.6868298720959	0	0	0	165.872945535741	0	0	0	0	0	0	0	0	0	6.52772156249094	32.7410872632241	0	0	0	0	0	0
437000	1262000	8648	0	0	0	0	12.8168256393923	0	0	20.0295101038826	0	0	0	55.9642837139516	0	0	0	0	7.75928371459614	0	0	0	4.4423184794582	9.12173022231615	28.9019583545479	0	0	0	0	0	0
445000	1262000	8649	0	0	0	0	40.8083589392318	0	0	9.4586630983313	1.25192886598506	0	0	36.8466755096224	0	0	0	0	4.07916004555397	0	0	0	0.991326282561127	2.0873315899203	30.4183519448314	0	0	0	0	0	0
453000	1262000	8650	0	1.36806752160456	0	0	43.5600180242458	0	0	17.1884431344968	0	0	0	33.6191933668044	0	0	0	0	0	0	0	0	0	2.24518298716921	26.4092675734247	0	0	0	0	0	0
461000	1262000	8651	0	0	0	0	29.7730195316309	0	0	18.5372407982177	0	0	0	12.4171185041268	0	0	0	0	0	0	0	0	4.81134288718314	0	27.0937441593379	0	0	0	0	0	0
469000	1262000	8652	0	0	0	0	15.3204963788	0	0	0	0	0	0	0	0	0	0	0	0	0	0	0	0	178.696933378746	6.03720759858909	0	0	0	0	0	0
-27000	1254000	8886	0	14.8866880438999	0	0	0	0	0	0	0	0	3.06254290760168	0	0	0	0	0	0	0	14.8866880438999	0	0	0	0	0	0	0	0	0	0
-19000	1254000	8887	0	0.537003438394085	0.424138377915607	0	0	0	0	0	0	0	0.537003438394085	0	0	0	0	0	0	0	0.43898716397835	0	0	0	0	0	0	0	0	0	0
-11000	1254000	8888	0	0	0	0	0	0	0	0	0	0	0	0	0	0	0	0	0	0	0	0	0	0	0	0	0	0	0	0	0
-3000	1254000	8889	0	0	0	0	0	0	0	0	0	0	0	0	0	0	0	0	0	0	0	0	0	0	0	0	0	0	0	0	0
5000	1254000	8890	0	0	0	0	0	0	0	0	0	0	0	0	0	0	0	0	0	0	0	0	0	0	0	0	0	0	0	0	0
13000	1254000	8891	0	0	8.96250409290347	0	0	0	0	0	0	0	0	0	0	0	0	0	0	0	0.15418964323247	0	0	0.177103995052319	0	0	0	0	0	0	0
21000	1254000	8892	0	0	0	0	0	0	0	0	0	0	0	0	0	0	0	0	0	0	0	0	0	0	0	0	0	0	0	0	0
29000	1254000	8893	0	0	0	0	0	0	0	0	0	0	0	0	0	0	0	0	0	0	0	0	0	4.10679026941162	0	0	0	0	0	0	0
37000	1254000	8894	0	0	0	0	0	0	0	0	0	0	0	0	0	0	0	0	0	0	0	0	0	0	0	0	0	0	0	0	0
45000	1254000	8895	0	0	0	0	0	0	0	0	0	0	0	0	0	0	0	0	0	0	0.182587730295633	0	0	0	0	0	0	0	0	0	0
53000	1254000	8896	0	0.070893755205153	1.1685667990814	0	0.704571154462706	0	0	0	0	0	26.9581163194295	0.0736712748670233	0	0	0	0	0.653588224739023	0	39.7870455618966	0	0	13.9626231175452	0	0	1.04790154330052	0	0	0	0.0385673520625313
61000	1254000	8897	0	0.115288940803733	2.69876795713377	0	2.30617398977372	0	0	0	0	0	15.40789609357	13.0261127480043	0	0	0	1.85219734411297	0	0	12.266722312421	0	2.63221881512702	46.9066217873797	11.3690923954671	0	35.6205833112632	0	0	0	0
69000	1254000	8898	0	2.72828423800098	0.843295600535599	0	0.950311509156167	0	0	0	0	0	2.73189019073111	1.49746144055835	0	0	0	0	5.95692534128681	0	31.4515133458058	0	7.39527497324576	39.3530755224287	19.2435028261426	0	3.95908659590861	0	0	0	0
77000	1254000	8899	0	0	1.198891201845	0	4.28559698121216	0	0	0	0	0	0.460149972098251	0.252101750071519	0	0	0	0.605974672290407	2.19014282011766	0	5.63090574938005	0	20.1309262922049	34.4155365862302	5.28182540483804	0	0.220758034595757	0	0	0	0
85000	1254000	8900	0	0	2.81171601027306	0	4.96821438490571	0	0	0	0.351035338164058	0	1.01964617422816	0.400357562118013	0	0	0	0	4.93069670456932	0	2.21402538111471	0	38.061563470181	16.695152542309	0.519810655184875	0	5.40988729027684	0	0	0	0
93000	1254000	8901	0	0.0322807450665136	0	0	11.728855208719	0	0	0	0	0	4.9086138574522	0	0	0	0	0.646090706797216	0.89842559997794	0	3.65615410926123	0	97.7526924504082	26.1356572886106	0.873259935500008	0	1.69132189569927	0	0	0	0
101000	1254000	8902	0	0.742105279122999	0	0	7.25506470640279	0	0	0.922969930649925	0	0	0.417119151302648	5.14027399041059	0	0	0	0	2.87370925877583	0	3.82464081264443	0	69.4350952434177	5.70119588218043	21.5750963268576	0	27.5987435093801	0	0	0	0
109000	1254000	8903	0	0.00807535544886796	0	0	9.93132210232015	0	0	0	0.0694599798826176	0	1.78304213679954	0	0	0	0	0	0.468783516921175	0	3.59553446455464	0	57.9996240355477	50.9101092633108	23.1390258639045	0	14.2238703447965	0	0	0	1.99300371135474
117000	1254000	8904	0	0	0	0	2.72809943377144	0	0	0	0	0	0	1.22108215219295	0	0	0	0	0	0	2.37661781803585	0	85.856879617598	5.29717145001686	8.66728032739933	0	47.6274697584942	0	0	0	0
125000	1254000	8905	0	2.44906478295999	0.186586969635104	0	11.5744398036242	0	0	0	0	0	0.550093255496984	9.34184759737722	0	0	0	0	4.81383334963932	0	9.35700788392383	0	52.4315932813707	34.3260764775849	4.07141579319254	0	26.3488654113917	0	0	0	0
133000	1254000	8906	0	0.0202754759721747	2.64927705333366	0	1.32695246517386	0	0	1.19751323733835	0	0	0.190001651590456	19.0130837671568	0	0	0	0	27.4495800416172	0	7.73924732842322	0	50.3810133510937	19.4359407605245	4.43532230607238	0	10.9797788217597	0	0	0	0.143458725008107
141000	1254000	8907	0	0.13701053936084	0	0	2.1405169794202	0	0	28.6365801185334	0	0	0.391709470084931	11.1960839209786	0	0	0	0	35.2292413697584	0	30.9019207742951	0	17.3778083740954	69.8905390498656	0.83857686318443	0	3.7858899330072	0	0	0	0
149000	1254000	8908	0	9.17464572292037	0	0	2.76899674436594	0	0	0	0	0	1.70140496696335	0	0	0	0	1.53327643205476	8.39758855053912	0	5.93276021464563	0	43.1638513809556	15.8700339829696	0	0	2.31893835347606	0	0	0	4.2963959737321
157000	1254000	8909	0	8.24510419620218	11.0113399647089	0	33.6730657071671	0	0	41.5677692701301	0	0	1.60428999366504	22.3110433765431	0	0	0	5.33345401916532	13.5801154629807	0	1.64482524337887	0	54.617554077274	38.5880776203593	17.9619230892248	0	6.92565060584417	0	0	0	0
165000	1254000	8910	0	0.0654980697719029	4.12525850994485	0	4.68737176507246	0	0	16.0942852451363	0	0	1.36867767612507	0.526265341652643	0	0	0	1.57291259250776	36.0624205229415	0	4.86735410645266	0	41.6197905219471	29.7438096002605	8.93735954276792	0	16.4613708381098	0	0	0	0
173000	1254000	8911	0	5.89556002993659	0	0	1.05788465888722	0	0	14.3655626968061	0	0	0	1.44484049031562	0	0	0	0	0	0	0	0	41.7945380190486	2.48432122136522	0.142612957033045	0	29.4929115363687	0	0	0	0
181000	1254000	8912	0	0	0	0	3.62338034322063	0	0	12.110850351664	0	0	0.927367206115388	0	0	0	0	0	0	0	0	0	38.6018762928053	5.65648596174325	1.08426584906877	0	59.6285634528005	0	0	0	0
189000	1254000	8913	0	0	0	0	1.88318504663651	0	0	11.6979499958204	0	0	0	1.84008106255646	0	0	0	0	0	0	0	0	78.818518707378	6.52804273047481	0.596321179540862	0	36.0981941537935	0	0	0	0
197000	1254000	8914	0	0.776638947619003	0.607318990350922	0	1.43480107059285	0	0	50.3081971023248	0	0	21.5394426219357	17.7057013807425	0	0	0	0	0	0	0.0336956453482714	0	41.2817260304298	2.65750744330416	8.62822187830814	0	42.9514320626273	0	0	0	0
205000	1254000	8915	0	2.34696879177626	0	0	24.267609272698	0	0	92.1724604517472	0	0	4.28891102883562	27.2478643737049	0	0	0	0	2.32585764919759	0	0	0	6.23352572438567	36.1036670025358	24.5630304338497	0	62.4419112907617	0	0	0	0
213000	1254000	8916	0	1.46432557703817	6.32278140420794	0	6.3318418961354	0	0	7.60469202171793	0	0	3.2560233443391	10.3121438832125	0	0	0	0	6.32278140420794	0	6.21754892664382	0	25.6816652721586	23.8426879962585	23.1188086907376	0	22.1612954933871	0	0	0	0
221000	1254000	8917	0	4.11174075404266	1.60145367849464	0	57.2309955199975	0	0	10.3239709451295	0	0	0	19.9146905620334	0	0	0	0	33.0670228759206	0	12.6360188785358	0	15.6572776230652	23.4986544586049	5.81479623038972	0	51.8887245354304	0	0	0	0
229000	1254000	8918	0	3.61045793918821	0	0	79.1987549702752	0	0	25.9071361615801	0	0	5.0209541857417	21.5260776733176	0	0	0	0	23.7655282820888	0	0.539643809675488	0	81.6747965305184	0.464037359223596	22.2752912453497	0	6.36045044885721	0	0	0	0
237000	1254000	8919	0	0.433649533467953	0	0	40.7404332472771	0	0	19.7687819986975	0	0	2.43272906222394	16.5516559814261	0	0	0	0	1.09868838919346	0	0	0	26.2227774570828	16.6952907196349	35.7987872554886	0	46.7663349799659	0	0	0	0
245000	1254000	8920	0	1.50477264362429	4.25899158900107	0	38.6591591963745	0	0	2.3830757030039	0	0	1.5789186302361	35.3393851850428	0	0	0	0	8.21298925386037	0	0	0	74.9927307111321	22.6361539325207	32.0572881189057	0	34.269042351856	0	0	0	0
253000	1254000	8921	0	5.91436873189634	5.75713965405015	0	75.3337738500189	0	0	11.4156141404136	0	0	0.227389038284788	16.9571173610947	0	0	0	0	8.61784629134844	0	0	0	23.1311825261126	10.7750690049427	11.5776321611267	0	28.9834271948481	0	0	0	0
261000	1254000	8922	0	6.90878825391996	2.58774875426522	0	63.3486990723413	0	0	21.4800094794671	0	0	0	10.6305419387872	0	0	0	0	15.9035010479183	0	0	0	57.3846621259192	11.1443301201595	40.6967669811016	0	14.5373540217161	0	0	0	0
269000	1254000	8923	0	5.20871955066016	0.850474768535067	0	99.5578043702878	0	0	12.4379114099152	0	0	0	31.0282373126257	0	0	0	0	34.7854885510482	0	0	0	73.5955446604302	4.11679317680206	12.2145542234979	0	18.822239101567	0	0	0	0
277000	1254000	8924	0	4.93079810762908	2.47503384682645	0	50.1661130768051	0	0	15.0610771211331	0	0	0	49.3382702859265	0	0	0	0	5.76908249682402	0	0	0	19.1264046914227	0.901048469677007	70.2683712290743	0	46.5121545783198	0	0	0	0
285000	1254000	8925	0	1.14650090506214	0	0	41.1007555235266	0	0	15.1105151140045	0	0	0.327001700094772	38.8311665915915	0	0	0	0	2.18670688977993	0	0	0	14.002921492763	1.65074297236413	81.7254561577246	0	60.3421838961408	0	0	0	0
293000	1254000	8926	0	0.505119367595083	0	0	30.0420807809447	0	0	0	0	0	0	52.2566470071845	0	0	0	0	1.75871909558252	0	0	0	26.9203743285638	18.196435391855	39.0177908605214	0	59.0751830792026	0	0	0	0
301000	1254000	8927	8.6754647464723	2.1545496085897	0.52411234233105	0	40.8072762498458	0	0	23.708549587453	0	0	0	26.5016553586495	0	0	0	0	2.60396679232485	0	0	0	19.1401297322486	26.708892801355	21.8342827244743	0	12.0163727218587	0	0	0	0.821104135634307
309000	1254000	8928	4.59402178928349	5.70121099677424	0	0	89.614597375552	0	0	94.0748368547189	0	0	0	21.6787288006728	0	0	0	0	1.84434513534833	0	0	0	20.02738041806	18.2280731953616	24.1121177405146	0	9.65395646818012	0	0	0	0
317000	1254000	8929	0	0	0	0	17.0122366723412	0	0	0.647401695477669	0	0	0	26.1226307870051	0	0	0	0	0.24036000073659	0	0.0526314354304043	0	67.9020870482338	29.6064876891982	30.2826773968666	0	19.0074801773964	0	0	0	0
325000	1254000	8930	3.91815301444097	0.756187601280975	0	0	10.1611044845208	0	0	4.77174045994953	2.6445413564899	0	0	1.38600434833882	0	0	0	0	0	0	0	0	14.0118815353745	54.1677532374962	4.7571393569859	0	14.7170822454048	0	0	0	0
333000	1254000	8931	7.0638503392345	0	0	0	43.933217490659	0	0	6.80563419245054	0	0	0	35.0969717609898	0	0	0	0	0	0	0	0	21.4880575383899	35.6027654053577	20.4424843024287	0	25.878121057378	0	0	0	0
341000	1254000	8932	0	0.391574456017826	0	0	14.7713941319655	0	0	3.3273566152556	0	0	0	12.0083883370824	0	0	0	0	0	0	0	0	41.9696715609561	8.27967220607741	80.7460820048659	0	42.0158497831156	0	0	0	0
349000	1254000	8933	0	0	0	0	55.3381441762799	0	0	5.35569916034844	0	0	0	14.2961683827962	0	0	0	0	0.574553688925572	0	0	0	38.4476795997848	2.35568288852051	110.199004630117	0	29.9802666147978	0	0	0	0
357000	1254000	8934	0	0.657879267167694	0	0	22.5407667286082	0	0	13.0844248638666	0	0	0	17.9017741952736	0	0	0	0	0	0	0	0	7.93981766805614	3.11060414118691	123.189435061262	0	23.1312811592418	0	0	0	0
365000	1254000	8935	0	0	0	0	6.65534280265362	0	0	6.66043021462975	0	0	0	11.1110612862066	0	0	0	0	0	0	0	0	0	0	119.529245674796	0	69.4082332348192	0	0	0	0
373000	1254000	8936	0.0924656182209025	0.189534550594265	0	0	17.6206659883706	0	0	25.7426852133834	0	0	0	47.4930357319219	0	0	0	0	0	0	0	0	5.48565324802183	0	210.410391172365	0	68.5150005884571	0	0	0	0
381000	1254000	8937	0	0	0	0	27.9548042046468	0	0	14.0069807054471	0	0	0	22.100808573788	0	0	0	0	0	0	0	0	0	4.30358443226883	128.55303631949	0	32.7843357708724	0	0	0	0
389000	1254000	8938	0	0	0	0	33.3497309069645	0	0	4.80398413367978	0	0	0	15.9934471218872	0	0	0	0	0	0	0	0	0	0	87.0424968640325	0	7.69340629557099	0	0	0	0
397000	1254000	8939	0	0	0	0	35.032046055591	0	0	16.6753280340771	0	0	0	38.04521277874	0	0	0	0	0	0	0	0	2.95781942978351	6.70900837198259	117.03152829374	0	26.537966702913	0	0	0	0
405000	1254000	8940	0	0	0	0	78.152067564002	0	0	43.6692129143056	0	0	0	16.450351906692	0	0	0	0	0	0	0	0	16.2019115614836	20.4666690907407	93.1308685547166	0	10.6887938746981	0	0	0	0
413000	1254000	8941	0	0	0	0	86.999257665652	0	0	39.9453637744792	0	0	0	31.644668119615	0	0	0	0	4.0489400151174	0	0	0	4.93265712356594	0.543377493681105	70.9994253122723	0	4.60053640954437	0	0	0	0
421000	1254000	8942	0	1.46279811317714	0	0	44.3095941785047	0	0	44.5790305881459	0	0	0	39.1028951315851	0	0	0	0	13.1423973247149	0	0	0	0	1.33766590998959	53.1749120261486	0	1.5832376350983	0	0	0	0
429000	1254000	8943	0	0	0	0	28.1657812393159	0	0	18.3109221329266	0	0	0	66.1310973281541	0	0	0	0	26.5230692250578	0	0	0	0	1.1049576640828	33.7607655058865	0	0.755533526528089	0	0	0	0
437000	1254000	8944	0	0	0	0	32.338682376352	0	0	79.2991827447113	0	0	0	46.7220764747168	0	0	0	0	0	0	0	0	4.57872057540898	13.5263373889937	37.5214003609794	0	0	0	0	0	0
445000	1254000	8945	0	0	0	0	7.63343225191081	0	0	0	0	0	0	61.0970615082047	0	0	0	0	0	0	0	0	0	0	58.30216419378	0	0	0	0	0	0
-27000	1246000	9182	0	9.88315443611267	0	0	0	0	0	0	0	0	0	0	0	0	0	0	0	0	11.0805459970368	0	0	23.4203356273023	0	0	0	0	0	0	0
-19000	1246000	9183	0	0	0.0935669283927019	0	0	0	0	0	0	0	0	0	0	0	0	0	0	0	0.829457455073914	0	0	0	0	0	0	0	0	0	0
-11000	1246000	9184	0	0	0	0	0	0	0	0	0	0	0	0	0	0	0	0	0	0	0	0	0	0	0	0	0	0	0	0	0
-3000	1246000	9185	0	0	0	0	0	0	0	0	0	0	0	0	0	0	0	0	0	0	0	0	0	0	0	0	0	0	0	0	0
5000	1246000	9186	0	0	0	0	0	0	0	0	0	0	0	0	0	0	0	0	0	0	0	0	0	0	0	0	0	0	0	0	0
13000	1246000	9187	0	0	0	0	0	0	0	0	0	0	0	0	0	0	0	0	0	0	0	0	0	0	0	0	0	0	0	0	0
21000	1246000	9188	0	0	0	0	0	0	0	0	0	0	0	0	0	0	0	0	0	0	1.01607035944432	0	0	1.1951786819255	0	0	0	0	0	0	0
29000	1246000	9189	0	0	0	0	0	0	0	0	0	0	0	0	0	0	0	0	0	0	0	0	0	0	0	0	0	0	0	0	0
37000	1246000	9190	0	0	0	0	0	0	0	0	0	0	0	0	0	0	0	0	0	0	0	0	0	0	0	0	0	0	0	0	0
45000	1246000	9191	0	0	0	0	0	0	0	0	0	0	0	0	0	0	0	0	0	0	2.24136255170758	0	0	0.952777302952588	0	0	0	0	0	0	0
53000	1246000	9192	0	3.43659307877704	5.36884533078545	0	17.3559455453181	0	0	0	0	0	10.9728995823675	0	0	0	0	1.5313975610993	1.38948772733039	0	31.8642093489092	0	0	13.4724565878234	0	0	0	0	0	0	0
61000	1246000	9193	0	0.652706724836063	4.19616514974529	0	4.43048213764902	0	0	0	0	0	29.1516158679864	6.81308850110021	0	0	0	0	2.07312755964638	0	5.88587328807055	0	8.79175371509173	10.4440784228935	0.223143060765414	0	2.10599571342678	0	0	0	0
69000	1246000	9194	0	0.0293881491634955	1.33118458509536	0	4.48206154505753	0	0	0	0	0	5.62169564573019	6.09451825728066	0	0	0	0	5.29303118695566	0	0.734418539000992	0	8.85318675198452	37.8075755859006	3.91616012211419	0	16.1658266779409	0	0	0	0
77000	1246000	9195	0	1.50041798449947	5.85763727857323	0	8.22145707996255	0	0	0	0	0	7.12306673485845	6.28801543155743	0	0	0	0	0.099713142616337	0	0.864591958308098	0	14.3695231311041	22.1436240055091	8.05550273269134	0	21.6542001309084	0	0	0	0
85000	1246000	9196	0	1.08902200958996	0	0	0.0358636409841197	0	0	0	0	0	1.08902200958996	0	0	0	0	0	0	0	0	0	37.1377499861925	6.61494505655361	0.280491014663675	0	0.689129713135365	0	0	0	0
93000	1246000	9197	0	0	0	0	18.6924616448052	0	0	0	0	0	2.56816258951472	0	0	0	0	0	0	0	1.05496960381395	0	85.2474090099038	22.1719723221188	2.5800448275242	0	10.7701804900096	0	0	0	0
101000	1246000	9198	0	0	10.5163238964348	0	24.1233138291038	0	0	0	0	0	1.19673709953475	1.7972635096209	0	0	0	0	1.60300200720096	0	16.0140995288913	0	56.0095968441853	39.2661228662927	1.51995129860301	0	23.4394179488391	0	0	0	0
109000	1246000	9199	0	0	0	0	18.3781273829848	0	0	0	0	0	0	5.1744151906292	0	0	0	0	3.35521628523021	0	5.10760457716326	0	89.5504916918224	35.3958758215576	7.37653774656176	0	42.2737014765728	0	0	0	0
117000	1246000	9200	0	6.40129187831172	0	0	15.1634695431937	0	0	0	0	0	0	0	0	0	0	0	0	0	8.46774466977748	0	68.6976652005256	81.4674024994749	19.1219855737565	0	16.2340873074814	0	0	0	0
125000	1246000	9201	0	1.02886138212134	2.61445994736017	0	8.44386263975177	0	0	0	0	0	0.986033778966508	0	0	0	0	0	1.26914950134952	0	2.56686851436	0	77.8741415121245	18.0820377962586	38.7528734700213	0	19.1149054998068	0	0	0	0.0138004476290465
133000	1246000	9202	0	0.489414972749074	0.891166864134122	0	3.61554129340939	0	0	0	0	0	2.82111824394839	12.5883242983281	0	0	0	0	0.27591634112383	0	4.71921326697939	0	45.1415236984692	16.1899642708714	42.908455278511	0	2.90804230419836	0	0	0	0
141000	1246000	9203	0	0.690002615886438	0.1469466640104	0	1.31338129938286	0	0	28.9614053858181	0	0	2.83202034679569	0	0	0	0	0	0	0	7.56208881573452	0	8.3778677969646	28.3583393453256	2.05046190355549	0	42.028569927008	0	0	0	0
149000	1246000	9204	0	2.41839457191827	4.19353988489349	0	0.387433900521707	0	0	30.6487913221013	0	0	3.94347738160563	1.56368218938617	0	0	0	0	8.97650686160363	0	2.17362708888071	0	9.48729788727539	9.13670394424405	6.1939494380607	0	47.3810407510746	0	0	0	0
157000	1246000	9205	0	3.05271556990599	5.08510940310547	0	40.3736958709726	0	0	30.1501774388501	0	0	0	68.8587307358525	0	0	0	6.33707015287659	36.0296475056444	0	4.6769482242882	0	3.58609547835631	0.00760452857649734	43.4762077040709	0	32.3747434226029	0	0	0	0
165000	1246000	9206	0	2.407040987252	1.4492875860165	0	14.6340386355874	0	0	16.5619389296242	0	0	10.861799089404	25.8961970240782	0	0	0	3.77103530286643	23.2384718168555	0	3.19597172878384	0	16.1028839186318	77.1761776102609	0.930456383361418	0	20.2995087109709	0	0	0	0
173000	1246000	9207	0	0	1.16102777398187	0	0	0	0	15.7711990649502	0	0	0.49345908668439	1.75376205320711	0	0	0	0	1.75376205320711	0	0.681817579650888	0	0.17196160687698	13.0605972432803	12.3621507826703	0	106.821645371936	0	0	0	0
181000	1246000	9208	0	0	0	0	8.45046675029912	0	0	15.7909904355431	0	0	0.163718476204215	0	0	0	0	0	0	0	0	0	9.41785217546841	62.847819783342	14.433681082088	0	94.4874142196584	0	0	0	0
189000	1246000	9209	0	0.524376209685616	0	0	38.2266651197934	0	0	9.38420345516051	0	0	0	0	0	0	0	0	0	0	0	0	6.91087284136145	28.5156070765217	6.80907533082495	0	69.1180294097546	0	0	0	0
197000	1246000	9210	0	18.1320803198846	0.440493846116835	0	29.4517064646006	0	0	115.579683064977	0	0	0.853971798591599	15.0219313036877	0	0	0	0	6.73686266128714	0	0.371066871574802	0	31.5581814206299	21.4275825451198	7.24217057142977	0	20.3169186310753	0	0	0	0
205000	1246000	9211	0	15.4347501733872	2.09240976941983	0	4.44984729561231	0	0	51.8062871843661	0	0	0.598605990569128	9.40205901464059	0	0	0	0	0	0	0	0	19.3656041356063	27.0238186377549	30.8822030892154	0	126.617987783842	0	0	0	0
213000	1246000	9212	0	31.0021679976791	0	0	15.3231200142044	0	0	65.5120150460447	0	0	0	14.1208386680517	0	0	0	0	3.6075482694605	0	3.04442242714766	0	6.04835378971695	40.9178394805842	35.780137436446	0	26.8874134814162	0	0	0	0
221000	1246000	9213	0	28.9374657823029	0	0	28.1263271540482	0	0	38.4231991068493	0	0	0	2.49974669581249	0	0	0	0	2.35469947313066	0	8.47170911464775	0	30.6920070410894	80.2836338124697	14.8949561311214	0	38.0409800433114	0	0	0	0
229000	1246000	9214	0	22.2517490096702	3.36631939614853	0	53.1421791345258	0	0	22.9137891260107	0	0	0	30.6711574633132	0	0	0	0	12.7339802293099	0	2.6617588464108	0	63.2437405826209	14.546030904855	23.5048950237042	0	58.9307997406141	0	0	0	0
237000	1246000	9215	0	0.842981808888738	2.88151476243963	0	85.3326613729181	0	0	42.9764045460882	0	0	2.3857318125934	30.2049872690063	0	0	0	0.508632345665038	27.5567641148889	0	4.49280020811685	0	31.7946000142797	16.5235571883585	18.5288488517555	0	67.9469349501624	0	0	0	0
245000	1246000	9216	0	0.869524938996829	3.86114402501054	0	81.2880164232205	0	0	5.91794965704001	0	0	0.998238472844952	77.4734039536652	0	0	0	0.762684299601759	24.0101417517875	0	0	0	81.6837450095735	28.9541102805595	45.0767732437905	0	22.1331130581752	0	0	0	0
253000	1246000	9217	0	8.47308030329427	2.25844705466619	0	106.82781588598	0	0	47.3161141862892	0	0	0	19.6834874486564	0	0	0	0	26.136585729097	0	0	0	59.8049472642964	14.7895997210874	20.8699468511652	0	2.20352264463503	0	0	0	0
261000	1246000	9218	1.33555698185349	4.80138227029945	0	0	41.4756684355961	0	0	28.0940978901509	0	0	0	26.3671411727803	0	0	0	0	1.24636437685835	0	0	0	46.2615277219932	3.92081546387832	63.3433731986186	0	43.6472490055902	0	0	0	0
269000	1246000	9219	0	0.756364991639119	0	0	45.5165086048956	0	0	41.2384478820118	0	0	1.08180198390314	8.66900893814148	0	0	0	1.07844623327651	28.7008617093738	0	0	0	47.1521619169464	0	62.1710178487134	0	17.8487680602266	0	0	0	1.54045591044018
277000	1246000	9220	0.714172495509435	0	0	0	48.1913271234129	0	0	6.14793499517677	0	0	0	48.6144343204	0	0	0	0	0	0	0	0	8.39798062541428	8.98621743253687	116.41542612282	0	37.9002655763031	0	0	0	0
285000	1246000	9221	0	0	0	0	27.4223409367682	0	0	14.277757110171	0	0	0	46.4641383365918	0	0	0	0	1.54077420362563	0	0	0	0	4.15921262215087	72.6686675587028	0	111.863620967149	0	0	0	0
293000	1246000	9222	0	0	0	0	18.0783084205739	0	0	33.4535870351023	0	0	0	16.4442548651145	0	0	0	0	0	0	0	0	9.00126736247407	34.4620444130074	53.8110445725301	0	90.2042999715071	0	0	0	0
301000	1246000	9223	0.194263193957736	0	0	0	15.6582352381508	0	0	27.3096839439774	0	0	0	6.84529530494194	0	0	0	0	1.36002295125874	0	0	0	2.01102890544864	28.2686347511089	24.3098570573767	0	80.7804244594902	0	0	0.333217666546657	0
309000	1246000	9224	0.116402787815592	0.166556129957766	0	0	16.7906131140527	0	0	22.4442309519973	0	0	0	14.2935327996562	0	0	0	0	0	0	0	0	11.3459837531528	21.26752057079	79.7455125993335	0	93.682170084046	0	0	0	0
317000	1246000	9225	0	1.28070142311832	0	0	4.06347366407269	0	0	0	0	0	0	11.688741476938	0	0	0	0	0	0	0	0	103.716774135984	46.8688424059724	49.1738908553421	0	16.9559611591712	0	0	0	0
325000	1246000	9226	15.3493154087213	0	0	0	44.4456555845621	0	0	21.9988304394583	0	0	0	15.904953510524	0	0	0	0	0	0	0	0	20.556979479262	33.9297578718991	66.0540978305123	0	57.6013793454957	0	0	0	0.506341250438211
333000	1246000	9227	0	0	0	0	58.4158930605033	0	0	41.2083924734081	0	0	0	37.1723331087166	0	0	0	0	0.789172713553714	0	0	0	7.23453483357215	13.4298280850584	55.0128276797862	0	49.1304367189107	0	0	0	0
341000	1246000	9228	0	4.74476110340784	0	0	32.7156019893768	0	0	13.7212842476675	0	0	0	25.8458342909348	0	0	0	0	2.65830599344847	0	0	0	34.0553775949187	3.31068926044975	79.4523812306802	0	39.0105337188128	0	0	0	0
349000	1246000	9229	0	3.97213534735869	0	0	22.274867217787	0	0	2.02471079274629	0	0	0	12.6892187342452	0	0	0	0	1.34796739651811	0	0	0	31.2245129490032	3.72472147446845	100.358541700707	0	21.0464010202004	0	0	0	0
357000	1246000	9230	0	0	0	0	19.1043146332405	0	0	12.9832911210908	0	0	0	9.93208831050324	0	0	0	0	0	0	0	0	4.18817124417512	7.00430306143115	112.87649130439	0	2.83276149065072	0	0	0	0
365000	1246000	9231	0	0	0	0	18.9034256823011	0	0	7.315431430543	0	0	0	56.3795456601923	0	0	0	0	0	0	0	0	9.67530075582699	0	183.029669883018	0	34.7868982152903	0	0	0	0
373000	1246000	9232	0	1.77686253506564	0	0	25.1407754589301	0	0	28.94879964473	0	0	0	64.4398475405182	0	0	0	0	0	0	0	0	2.58543941538242	0	171.61834477312	0	33.0412686937433	0	0	0	0
381000	1246000	9233	0	0	0	0	35.9794609494577	0	0	9.90925848434199	0	0	0	53.1257562173326	0	0	0	0	0	0	0	0	0.786377837774568	0	160.60788432637	0	55.4293583495052	0	0	0	0
389000	1246000	9234	0	0	0	0	27.7755297254329	0	0	11.7596003410972	0	0	0	50.2722965090493	0	0	0	0	0	0	0	0	4.17483183680204	0	75.9866972778308	0	39.3325561627269	0	0	0	0
397000	1246000	9235	0	0	0	0	17.9207181277414	0	0	27.111659600499	0	0	0	63.3982264451068	0	0	0	0	0	0	0	0	0	0	65.0000743794601	0	21.5674520031747	0	0	0	0
405000	1246000	9236	0	0	0	0	36.2219792041247	0	0	26.3345663236899	0	0	0	52.0051971050531	0	0	0	0	3.69250603623045	0	0	0	12.2882484261369	3.4251425631891	44.6055960009547	0	0.639277274097854	0	0	0	0
413000	1246000	9237	0	0.335780679364179	0	0	71.0495908998346	0	0	36.2178339036208	0	0	0	38.9747932759105	0	0	0	0	12.3724770188454	0	0	0	1.29911388512967	2.70873147132116	32.993429881908	0	11.5223509668268	0	0	0	0
421000	1246000	9238	0	8.35535789968548	0	0	32.4941078316333	0	0	66.6070043995324	0	0	0	36.1753293766241	0	0	0	0	6.92164527293724	0	0	0	0	0	41.5532178258347	0	5.71326145691384	0	0	0	0
429000	1246000	9239	0	12.7166155187248	0	0	25.3923989007061	0	0	37.9573523611954	0	0	0	39.0843526095249	0	0	0	0	0	0	0	0	0	0	21.2694693451042	0	0	0	0	0	0
-27000	1238000	9478	0	1.15708218619939	5.80862059332738	0	0	0	0	0	0	0	0	0	0	0	0	17.8937075202017	0	0	238.522439597419	0	0	79.8580677296224	0	0	0	0	0	0	0
-19000	1238000	9479	0	0	0.850549017544954	0	0	0	0	0	0	0	0.324711154886234	0	0	0	0	0.850549017544954	0	0	0	0	0	0	0	0	0	0	0	0	0
-11000	1238000	9480	0	1.0954738079959	0	0	0	0	0	0	0	0	1.110329612117	0	0	0	0	0	0	0	0.0149779759799419	0	0	0	0	0	0	0	0	0	0
-3000	1238000	9481	0	0	0	0	0	0	0	0	0	0	0	0	0	0	0	0	0	0	0	0	0	0	0	0	0	0	0	0	0
5000	1238000	9482	0	0	0	0	0	0	0	0	0	0	0	0	0	0	0	0	0	0	0	0	0	0	0	0	0	0	0	0	0
13000	1238000	9483	0	0.153038249996131	0.153038249996131	0	0	0	0	0	0	0	0	0	0	0	0	0	0	0	0.506543249291423	0	0	0	0	0	0	0	0	0	0
21000	1238000	9484	0	0	0	0	0	0	0	0	0	0	0	0	0	0	0	0	0	0	0.0136798737965858	0	0	0	0	0	0	0	0	0	0
29000	1238000	9485	0	0	0	0	0	0	0	0	0	0	0	0	0	0	0	0	0	0	0	0	0	0	0	0	0	0	0	0	0
37000	1238000	9486	0	0	0	0	0	0	0	0	0	0	0	0	0	0	0	0	0	0	0	0	0	0	0	0	0	0	0	0	0
45000	1238000	9487	0	0.225129186104092	0.263911107827094	0	0	0	0	0	0	0	1.39082509660937	0	0	0	0	0	0	0	7.58220393900724	0	0	5.19007565645421	0	0	0	0	0	0	0
53000	1238000	9488	0	0.625110471783207	9.10536528956529	0	42.850100986355	0	0	0	0	0	3.77879869208656	0	0	0	0	0.563495874733485	5.98693813681278	0	11.2439423135427	0	0.137659878035916	41.3352920320063	8.40074571509635	0	0.172528470516794	0	0	0	0
61000	1238000	9489	0	15.9531801902392	3.15831144339435	0	5.24507211668556	0	0	0	0	0	8.77840025711714	1.7778454246946	0	0	0	0.436512669337376	1.58634471847208	0	27.3022799881314	0	4.58750879596093	31.3879043914559	1.14544697576889	0	0.0441215056814022	0	0	0	0
69000	1238000	9490	0	0.814277626955326	0.093723086556936	0	3.58694132059857	0	0	0	0	0	0.286606217773441	0.756638039999556	0	0	0	0.286606217773441	6.7981658816946	0	11.1795053251459	0	8.32728662979229	13.2658097488928	28.441134089131	0	1.89715030067119	0	0	0	0
77000	1238000	9491	0	0	0.378883488973393	0	4.17851945193539	0	0	0	0	0	1.91577462788054	0	0	0	0	0	2.3293142222771	0	3.22447903084395	0	6.78766743782283	13.9114637188759	2.27706823116307	0	8.83283019624857	0	0	0	0
85000	1238000	9492	0	0.18352497130825	0.563275516014351	0	0.780976306483897	0	0	0	0	0	0.193574237242605	0	0	0	0	0	0.391213014902469	0	0.44338867028378	0	17.7387960930209	28.3569535512838	0.625328306729504	0	3.84855540078707	0	0	0	0
93000	1238000	9493	0	0.521777332414468	2.79529757655417	0	13.0723417983263	0	0	0	0	0	0	0.114469254068987	0	0	0	0	0	0	2.79529757655417	0	32.7017645013059	42.1527022507201	14.1893785738792	0	32.4527260640042	0	0	0	0
101000	1238000	9494	0	0	4.86740940740908	0	20.1121684175009	0	0	0	0	0	0	2.62801510641128	0	0	0	0	4.87697078899869	0	5.86782676106798	0	89.8208095850874	141.402903772957	23.185287609165	0	36.0001764416067	0	0	0	0
109000	1238000	9495	0	9.74042126047406	0.170464012417423	0	7.36153912117135	0	0	0	0	0	0	1.35568571378563	0	0	0	0	0.191719048255282	0	4.87746244436841	0	82.1901601264449	79.0814481598718	7.25109772437153	0	6.15528805991358	0	0	0	0
117000	1238000	9496	0	0.0878247195428615	0	0	19.3168286565543	0	0	0	0	0	0.174740856278481	0	0	0	0	0	0.174740856278481	0	5.89401895367027	0	59.4233518264683	46.3507642204832	0	0	0	0	0	0	0
125000	1238000	9497	0	0.0678845359413631	1.07694482777637	0	3.80461510926751	0	0	14.2667167034903	0	0	0	1.29107699833541	0	0	0	0	1.28037121295419	0	15.3952781115161	0	54.9157303195109	32.4482471987014	1.75105005480098	0	10.1825180436145	0	0	0	0
133000	1238000	9498	0.00304690778182578	7.99013861877564	0	0	7.35819577836038	0	0	22.2611415539128	0	0	0.100328705340069	0	0	0	0	2.42992663315297	0.857448293794983	0	6.08984915494819	0	38.5225964794618	22.6192421093408	0	0	4.31827097731732	0	0	0	0
141000	1238000	9499	0	0	5.18539257114226	0	14.1466885551272	0	0	0	0	0	0.51275187873644	28.3702090824307	0	0	0	8.86482506712058	0	0	10.3119649113738	0	38.2531544196835	44.2873198264856	0.323859224182372	0	6.49189226987887	0	0	0	0.0258970764711265
149000	1238000	9500	0	0	0.926184402537015	0	0	0	0	0	0	0	0	0	0	0	0	0	0	0	9.78940619196416	0	24.4632189576892	1.80067854653838	0	0	70.9452871662453	0	0	0	0
157000	1238000	9501	0	0	0	0	0	0	0	0	0	0	13.7181777666049	0	0	0	0	0	16.7986840791112	0	0	0	0	0	0	0	1.55187558319195	0	0	0	0
165000	1238000	9502	0	7.87774083005637	5.38877185758568	0	9.21919987537797	0	0	0	0	0	5.30804071795977	0	0	0	0	5.29427793964356	44.6471212628615	0	5.38877185758568	0	0	9.21919987537797	0	0	100.475963484164	0	0	0	7.52736937067676
173000	1238000	9503	0	5.76181236754751	0	0	23.8140740600554	0	0	8.59049981387245	0	0	2.52614672883652	10.5153986851485	0	0	0	0	17.4107049576913	0	0.488777486339368	0	0	23.8210495433667	31.980947298703	0	79.7822065099169	0	0	0	0
181000	1238000	9504	0	4.97901767091623	0	0	28.1973482632354	0	0	45.9438636039819	0	0	5.41551817577035	34.3609809961336	0	0	0	0	5.44593141990431	0	0	0	14.3588519851376	58.636202891219	36.0565901737516	0	56.0168432874124	0	0	0	0
189000	1238000	9505	0	0	5.44379935713053	0	29.0018655301307	0	0	76.8454390612643	0	0	0	44.3899455252667	0	0	0	0	10.1456897936292	0	1.78412175853475	0	9.96088092308682	8.32559601982687	161.476486382934	0	49.87944273197	0	0	0	0
197000	1238000	9506	0	4.33212801254385	0.0894245756831637	0	27.3403792121997	0	0	23.2929881852961	0	0	0.859267822905829	8.40325508141368	0	0	0	0	17.0103209448009	0	0	0	70.6627119898687	12.4633778195752	93.4466085492227	0	59.3640098239696	0	0	0	3.53955869052264
205000	1238000	9507	0	7.01334021068619	3.68515406163722	0	31.4790158417632	0	0	15.1909918243201	0	0	0.835859045458881	5.47294949315807	0	0	0	0.301778681576614	5.50852999030851	0	0.669088971809634	0	28.6431227989695	48.2336965255681	40.9891336320818	0	39.4598589906002	0	0	0	0.0407272025300916
213000	1238000	9508	0	0.996809095392711	1.12913609979393	0	16.7955032479448	0	0	10.3719390723677	0	0	3.03740262324539	0.243108477276604	0	0	0	0	2.38302571502746	0	1.09142948241407	0	12.3402756105685	16.8100708110434	10.0069966625425	0	35.7754257754882	0	0	0	0
221000	1238000	9509	0	0	2.28456962118729	0	17.375944477706	0	0	34.5881005838626	0	0	0.306833516431756	0.353612388298336	0	0	0	0.695343799344092	3.46168391569453	0	2.61362457497614	0	69.5313580768046	99.5419386331479	9.58986540946736	0	12.7085533805429	0	0	0	0
229000	1238000	9510	0	0	7.43267666320367	0	43.6126153090986	0	0	3.88685062561485	0	0	0.782761984340285	26.9706404759943	0	0	0	1.37256754078884	20.114796080357	0	14.300378366577	0	57.574053409519	53.2275201138732	20.4461702231534	0	11.8134021925756	0	0	0	0
237000	1238000	9511	0	12.8617184387594	12.5539365432725	0	82.1143011091784	0	0	5.28174988640092	0	0	17.0081361070804	76.071326494348	0	0	0	1.86364423294649	13.8482595066401	0	1.16075256596805	0	17.9823754012842	8.41171596033871	39.6694944542088	0	57.0569902490421	0	0	0	0
245000	1238000	9512	0	4.88302340786296	0	0	59.1215388360253	0	0	30.4252603592313	0	0	0.164985510767233	36.6214424897213	0	0	0	0	17.5791048702845	0	0	0	95.2328343740996	6.60218494469643	24.5723276698891	0	24.2057435820431	0	0	0	0
253000	1238000	9513	0	3.81085406116642	11.7467382639036	0	40.1838744348477	0	0	19.5264465790567	0	0	3.61569124300458	24.0302962440414	0	0	0	4.35715877021441	20.4553052444852	0	0	0	89.0854808134113	14.1468869920615	36.9540794178705	0	9.92384019097427	0	0	0	0
261000	1238000	9514	0	1.73445727424733	3.14005254854432	0	50.7884441054511	0	0	11.3568698455796	0	0	3.14005254854432	14.7037301916261	0	0	0	0	15.8179187981743	0	0	0	48.3891514594639	13.6056403538372	23.1498582982732	0	19.3979272689844	0	0	0	0
269000	1238000	9515	0	8.44303019852195	0	0	46.2218837382431	0	0	132.411779545333	0	0	0	2.97172564240777	0	0	0	0	1.91768981030753	0	0	0	5.90024786216667	0.960586654050996	25.7510496815245	0	88.7210904252707	0	0	0	0
277000	1238000	9516	0	0.255145962206446	0	0	18.6670156624892	0	0	0	0	0	0	10.3554041761119	0	0	0	0	0	0	0	0	10.3925753714366	8.74500149800424	71.5559477660389	0	70.255265565637	0	0	0	0
285000	1238000	9517	0	0	0	0	0.461614642853431	0	0	0	0	0	0	3.22070308666049	0	0	0	0	0	0	0	0	31.9724454807821	3.59331802438986	30.4832742992017	0	144.893221757576	0	0	0	0
293000	1238000	9518	0	0	0	0	20.8971299667073	0	0	4.65727197291879	0	0	0	7.93924986281859	0	0	0	0	4.91523937980297	0	0	0	31.9966207629085	20.6015485798436	38.3721457753982	0	40.5279386544814	0	0	0	0
301000	1238000	9519	0	8.54773243520664	0	0	8.47204679564182	0	0	1.10382273846931	0	0	0	7.80418464844101	0	0	0	0	0	0	0	0	22.4371714882035	13.1254994596884	27.559047881221	0	27.9887303573496	0	0	0	0
309000	1238000	9520	0	0.369640780367135	0	0	9.28155638653665	0	0	0	0	0	1.72898891765618	5.53272073819936	0	0	0	0	0	0	0	0	16.704740566289	22.5944804718606	50.3553558852118	0	26.495456925073	0	0	0	0
317000	1238000	9521	0	0.127379901861605	0	0	31.3999453573751	0	0	0	0	0	0	6.6300006364584	0	0	0	0	0	0	0	0	20.7868833800183	19.4792810268437	38.5988087109079	0	25.2346584932732	0	0	0	0
325000	1238000	9522	0	0	0	0	31.0833006540344	0	0	5.24118245372083	0	0	0	9.7699151355909	0	0	0	0	0	0	0	0	12.5965865451173	19.1416963353704	51.8352700563102	0	35.8260795968228	0	0	0	0
333000	1238000	9523	0	0	0	0	48.1381297697005	0	0	27.6173457970046	0	0	0	47.4933379971064	0	0	0	0	0	0	0	0	9.76690970360264	32.585130224536	60.5717977820961	0	43.4395488423636	0	0	0	0
341000	1238000	9524	0	0	0	0	18.2328342317367	0	0	0	0.696818998638511	0	0	11.6637839228368	0	0	0	0	0	0	0	0	28.0715219505358	18.04500764186	63.7563393826161	0	34.2318204616264	0	0	0	5.38040548756555
349000	1238000	9525	0	0.9326077250514	0	0	24.6186118196939	0	0	29.1834203357543	0	0	0	10.7878744432975	0	0	0	0	0	0	0	0	1.46636151079796	2.66418773437314	46.6122201806899	0	67.1691461390117	0	0	0	0
357000	1238000	9526	0	0	0	0	17.1659456788447	0	0	9.32878919390582	0	0	0	16.122685388566	0	0	0	0	0	0	0	0	0.542735791342929	0.302578035210757	52.7505934266784	0	16.6294687254206	0	0	0	0
365000	1238000	9527	0	0	0	0	33.1339000527469	0	0	10.9240438220624	0	0	0	18.411652890659	0	0	0	0	0	0	0	0	1.27469974459216	9.52733337366943	61.2148167980534	0	19.8996202300687	0	0	0	0
373000	1238000	9528	0	2.35567757765434	0	0	34.1003864981133	0	0	25.5235256543546	0	0	0	66.2475849877053	0	0	0	0	0	0	0	0	6.2882646823599	0.383190720234762	75.0100499342769	0	18.9592569830194	0	0	0	0
381000	1238000	9529	0	0	0	0	29.4068139771859	0	0	24.151517710525	0	0	0	3.82375872171025	0	0	0	0	0	0	0	0.337460023465597	2.11539046204908	1.41880337255412	33.0210927401299	0	14.7173735880848	0	0	0	0
389000	1238000	9530	0	0.119797950623671	0	0	14.678372233023	0	0	2.02009662465226	0	0	0	31.3805526529659	0	0	0	0	3.57891877183704	0	0	0	7.49555106460398	6.39581177096517	43.7761606600547	0	8.8735212604962	0	0	0	0
397000	1238000	9531	0	0.536452371555684	0	0	27.8540234548537	0	0	3.59534582854105	0	0	0.288907361536901	23.8815919319258	0	0	0	0	0.958034880408411	0	0.317411121768058	0	6.2577543441357	25.9859870091813	44.2580127737286	0	4.65396319289872	0	0	0	0
405000	1238000	9532	0	1.34759088757783	0	0	41.8985436215065	0	0	27.4628173313918	0	0	0	25.1418435563494	0	0	0	0	18.2941844303262	0	0	0	3.28295636886615	1.76807320657872	54.6440009431093	0	3.18416046335422	0	0	0	0
413000	1238000	9533	0	5.04512535083275	0	0	57.3292811953513	0	0	35.3580958623416	0	0	0	30.7362679998451	0	0	0	0	4.61418928319242	0	0	0	0.415593236580719	0.986285087281784	26.0840722306946	0	0	0	0	0	0
421000	1238000	9534	0	0	0	0	7.74734379102655	0	0	42.3298673238014	0	0	0	90.7178583595835	0	0	0	0	0	0	0	0	0	0	0	0	0	0	0	0	0
-27000	1230000	9774	0	0	2.19136810146704	0	0	0	0	0	0	0	2.19136810146704	0	0	0	0	0	0	0	5.07384826504456	0	0	0	0	0	0	0	0	0	0
-19000	1230000	9775	0	0	0	0	0	0	0	0	0	0	0	0	0	0	0	0	0	0	0	0	0	0	0	0	0	0	0	0	0
-11000	1230000	9776	0	0	2.34137791375052	0	0	0	0	0	0	0	2.34137791375052	0	0	0	0	0	0	0	0	0	0	0	0	0	0	0	0	0	0
-3000	1230000	9777	0	0	0	0	0	0	0	0	0	0	3.53674145444122	0	0	0	0	0	0	0	0	0	0	0	0	0	0	0	0	0	0
5000	1230000	9778	0	0	0	0	0	0	0	0	0	0	0	0	0	0	0	0	0	0	0	0	0	0	0	0	0	0	0	0	0
13000	1230000	9779	0	0	0	0	0	0	0	0	0	0	0	0	0	0	0	0	0	0	0	0	0	0	0	0	0	0	0	0	0
21000	1230000	9780	0	0	0	0	0	0	0	0	0	0	0	0	0	0	0	0	0	0	0.324844492675627	0	0	0	0	0	0	0	0	0	0
29000	1230000	9781	0	0	0	0	0	0	0	0	0	0	0	0	0	0	0	0	0	0	0	0	0	0	0	0	0	0	0	0	0
37000	1230000	9782	0	0	0	0	0	0	0	0	0	0	0	0	0	0	0	0	0	0	0	0	0	0	0	0	0	0	0	0	0
45000	1230000	9783	0	2.87031633363642	0	0	3.44348131144915	0	0	0	0	0	1.64714804967544	0	0	0	0	0.235053869144522	0	0	6.9866218218197	0	0	14.9388538670752	0	0	2.73256439339902	0	0	0	0
53000	1230000	9784	0	2.32429850403339	18.1628513700575	0	9.10901616646024	0	0	0	0	0	9.67284545200377	0	0	0	0	2.52118495017637	0.777826187842215	0	39.6250483053996	0	0	13.1113499602654	2.46870966181394	0	2.30122459995228	0	0	0	0
61000	1230000	9785	0	0.247034183325073	0.287494837412144	0	22.3874759697566	0	0	0	0	0	6.72466233513387	8.22266346589882	0	0	0	3.1125551989294	4.31359324942433	0	9.61417351214393	0	4.90640065184285	26.3318287105054	1.05196743595948	0	9.08297825983343	0	0	0	0
69000	1230000	9786	0	0	0	0	0.106474289375269	0	0	0	0	0	0	0.810918376800772	0	0	0	0	2.42635068023447	0	3.64456041331023	0	7.9032673428963	17.6018590532228	0.0165312629498254	0	3.4789819154566	0	0	0	0
77000	1230000	9787	0	1.5430171249911	0	0	3.39914337197627	0	0	0	0	0	0	0.354988123063174	0	0	0	1.44332883857425	0	0	8.87290986623942	0	17.3047487475944	12.3958411183801	0.0856200210969621	0	15.133862736792	0	0	0	0
85000	1230000	9788	0	0	0	0	0.812579237648348	0	0	0	0	0	0	0	0	0	0	0	0	0	0.063332983625978	0	18.0955550342718	0	5.8843714601869	0	10.4973764772683	0	0	0	0
93000	1230000	9789	0	0	0	0	5.15051561691132	0	0	0	0	0	0	0	0	0	0	0	0	0	0.541372753350054	0	70.5304480700156	41.0690724015412	0.346660247126832	0	11.404123410311	0	0	0	0.0167510656523653
101000	1230000	9790	0	0	0	0	1.14703943770148	0	0	0	0	0	0.153227396270373	1.34709882669855	0	0	0	0	0	0	0	0	76.2639226165245	22.8691778354209	0	0	12.5375627649963	0	0	0	0
109000	1230000	9791	0	0	0	0	0	0	0	0	0	0	0	0	0	0	0	0	1.0798103108563	0	1.49951436564872	0	53.2454585195609	18.7932660696662	0.968932117051236	0	72.8329067741074	0	0	0	0
117000	1230000	9792	0	0	0	0	3.98222451671213	0	0	0	0	0	0	0	0	0	0	0	0	0	0	0	115.031582043953	6.61755033852796	0	0	4.16379783258244	0	0	0	0
125000	1230000	9793	0	0	0	0	9.07107596434335	0	0	0	0	0	0.0177307699943619	0	0	0	0	0	0	0	2.21566936726817	0	82.2148777534814	31.1472176260047	0	0	0	0	0	0	0
133000	1230000	9794	0	0	0	0	3.82499259601386	0	0	0	0	0	0	0	0	0	0	0	0	0	6.02089110299312	0	60.6452372157751	58.8237654013313	0.640699128248926	0	3.53277360546142	0	0	0	0
141000	1230000	9795	0	0	0	0	33.6656975239106	0	0	0	0	0	0	0	0	0	0	1.96246777465952	0	0	9.85335671325834	0	44.8540679100529	182.481058555942	0	0	16.5949779531662	0	0	0	0
149000	1230000	9796	0	1.26752879350345	0	0	11.9052622187111	0	0	1.02443894284956	0	0	0.118254424519425	0	0	0	0	0	3.58340333547627	0	18.9691025907548	0	28.1239352595312	9.70829704288246	0.363251795231989	0	39.6020963651919	0	0	0	0
157000	1230000	9797	0	0	0	0	47.4427684198909	0	0	0	0	0	58.3730738442445	0	0	0	0	0	0	0	0	0	0	0	0	0	0	0	0	0	58.3730738442445
165000	1230000	9798	0	0	0	0	0	0	0	1.96249517595841	0	0	18.9099062750931	0	0	0	0	0	18.9099062750931	0	23.0965649730661	0	0.252702173885834	42.7057306087534	0	0	1.96249517595841	0	0	0	0
173000	1230000	9799	0	10.4097967439186	3.21641907048794	0	22.9500170242478	0	0	45.4876155194843	0	0	2.78229792083641	20.2379210456397	0	0	0	5.60523435759188	37.4852325071094	0	15.2781664366637	0	22.259475692634	34.3894323484049	21.2742254933763	0	77.0297342092168	0	0	0	0
181000	1230000	9800	0	0.424216750344002	0	0	85.4731541340728	0	0	58.4144194664755	0	0	0	54.5920777207737	0	0	0	14.5691214716397	8.34313581715898	0	0.839927202429658	0	15.2207300494824	44.6273287703156	73.3110498204521	0	160.558341618736	0	0	0	1.97615403506624
189000	1230000	9801	0	2.7401286093462	0	0	119.707508626995	0	0	27.0689887191804	0	0	1.9535804913683	32.5760524420867	0	0	0	1.7360506686606	27.2282750017596	0	5.67075787235188	0	85.2399397813837	11.4619492027097	78.3065764723703	0	40.3161993046586	0	0	0	0
197000	1230000	9802	0	1.48492689021112	7.49147722891493	0	40.5826495405794	0	0	82.6292921413246	0	0	6.0576940503448	21.4668704877965	0	0	0	11.4235456194041	35.0739983033548	0	0	0	24.4776142019973	13.1409724401227	48.6829610011783	0	90.2302438645631	0	0	0	0
205000	1230000	9803	0	0	10.2019204098564	0	87.2946463150774	0	0	18.3216798754672	0	0	5.21215627077151	55.4121448880469	0	0	0	1.22191674637884	46.7239319323261	0	6.83419140155841	0	8.17603009248872	16.4740893956588	45.5532330542196	0	2.40373972158207	0	0	0	0
213000	1230000	9804	0	1.25120284255731	16.6297872887122	0	48.8878867071042	0	0	9.22047290564857	0	0	0.169055840910159	4.39561585129198	0	0	0	3.73678738407504	58.7933104157273	0	1.01363957661698	0	31.7930859433206	1.02150531497965	3.11414648584826	0	19.2459012314414	0	0	0	0
221000	1230000	9805	0	0.640915936229439	2.01739084362724	0	34.9384668254649	0	0	0	0	0	6.27788510403079	1.07980512736696	0	0	0	0.664730351066615	40.6759995150675	0	4.89802400513863	0	15.9235769116943	20.7474382300818	0	0	4.63849222691706	0	0	0	0
229000	1230000	9806	0	0	0	0	6.51774063587899	0	0	19.4566336871698	0	0	0.179185590058672	5.04274469494566	0	0	0	0.733105930627632	4.97506425830573	0	1.07015694831553	0	44.9493159383835	32.4465596734699	11.4490620370587	0	1.03186670203407	0	0	0	0
237000	1230000	9807	0	9.59196178918959	0	0	15.1936244664052	0	0	15.4018232275188	0	0	0.344049936859058	12.763801726156	0	0	0	0	15.2534083654599	0	0.323531176334016	0	17.3634817763669	28.6990692783163	40.7570386885477	0	37.828114396589	0	0	0	0
245000	1230000	9808	0	21.7565547309819	6.83869519649371	0	37.1156934645392	0	0	48.8159483354701	0	0	1.89773524096347	50.5302164450538	0	0	0	4.91251781435233	14.0169584654913	0	0	0	24.2097931657283	2.21320861032054	83.0863785552207	0	74.8337555229791	0	0	0	0
253000	1230000	9809	0	3.53336902058408	0.775598028379218	0	104.7329811391	0	0	14.6885493536002	0	0	0	14.3587062324504	0	0	0	1.39565733328906	70.5756114440247	0	6.0252725782468	0	65.8229804026147	6.81036471548896	9.01366593913277	0	37.3650501280386	0	0	0	0
261000	1230000	9810	0	8.56390444366875	3.13995713936284	0	115.86372465242	0	0	8.01397660020662	0	0	0	24.5678418305548	0	0	0	0	10.759261285976	0	0	0	20.0802605828911	1.15920948666135	7.35047000321735	0	34.7532749452932	0	0	0	0
269000	1230000	9811	0	0	0	0	4.30806494964429	0	0	15.7588927344418	0	0	0	4.60516528236627	0	0	0	0	6.828800805764	0	0	0	13.0088583494991	0	28.4186570508457	0	184.067604999372	0	0	0	0
277000	1230000	9812	0	2.80622962637173	5.94219460844353	0	8.91127827155987	0	0	31.2455595568379	0	0	1.92025616434328	26.3117150456401	0	0	0	0	3.15723986391739	0	0	0	13.574789315865	12.9905237897753	30.6538719444547	0	81.621927558118	0	0	0	0.333988935705562
285000	1230000	9813	0	0	0	0	36.3673101080069	0	0	41.8170440826204	0	0	0	9.7367030843833	0	0	0	0	1.00629698858033	0	0	0	4.15439931631751	6.50988919081635	82.6672620760265	0	91.5702303280795	0	0	0	0
293000	1230000	9814	0	0	0	0	5.00915283013476	0	0	7.39546526289565	0	0	0	0	0	0	0	0	0	0	0	0	1.14176250811769	1.9977564864773	20.2290028966984	0	211.641531255586	0	0	0	0
301000	1230000	9815	0	0.972342275212861	0	0	43.400090190808	0	0	4.70797453176143	0	0	0	10.4399422961251	0	0	0	0	5.25636650970748	0	0	0	13.8007551832912	4.41502944778021	35.3355477192347	0	123.262990795479	0	0	0	0
309000	1230000	9816	0	0	0	0	52.2388694419713	0	0	13.3092560782836	0	0	0	4.00736761152691	0	0	0	0	3.96534634901188	0	0	0	12.1920648595195	52.9107178401315	67.3922605020668	0	23.7525732486335	0	0	0	0.48278958174855
317000	1230000	9817	0	0	0.518149334206399	0	25.2502282933449	0	0	1.68883995934795	0	0	0	13.5421288352767	0	0	0	0	0.441409102892168	0	0	0	7.30812670480923	4.74790592849759	96.2259455251932	0	42.131892643003	0	0	0	0
325000	1230000	9818	0	0	0	0	39.5236248862983	0	0	10.8052347596065	0	0	0	12.1648215737545	0	0	0	0	1.36016642108089	0	0	0	33.7244731198133	9.50666042956003	83.9642706639082	0	45.7414469740686	0	0	0	0
333000	1230000	9819	0	0	0	0	27.5651324140788	0	0	0	0	0	1.57631264264811	8.41706262635503	0	0	0	0	3.9670556643872	0	0	0	65.9212233215106	8.7333769759687	97.6635761436521	0	67.4692656234088	0	0	0	0
341000	1230000	9820	0	0	0	0	46.3054375173745	0	0	6.70687794572632	0	0	0	9.10825756706391	0	0	0	0	0.377262972247405	0	0	0	17.3003177604794	11.5507988339553	54.2666983509434	0	32.3830076993901	0	0	0	0
349000	1230000	9821	0	0	0	0	55.9135259114504	0	0	2.84805531962437	0	0	0	3.79049177777465	0	0	0	0	0	0	0	0	40.128167410901	3.47065577562124	72.5535905504863	0	16.5995060736524	0	0	0	0
357000	1230000	9822	0	0	0	0	6.95394075469628	0	0	3.35894198900173	0	0	0	14.1486182009274	0	0	0	0	0.852610050529428	0	0	0	34.1333408577161	6.38970805164355	85.8812373998035	0	66.9628241689587	0	0	0	0
365000	1230000	9823	0	0	0	0	13.4300968720424	0	0	26.161590562242	0	0	0	19.2445050747776	0	0	0	0	0.843652846726742	0	0	0	10.0521793562419	1.7027936305038	132.54992074921	0	23.4188143490711	0	0	0	0
373000	1230000	9824	0	0.102125688705862	0	0	43.4760477528549	0	0	18.0345666003076	0	0	0	31.8758447898833	0	0	0	0	1.35363563842954	0	0	0	11.6260804505575	5.37448640278869	30.726553323151	0	19.0229424900045	0	0	0	0
381000	1230000	9825	0	0	0	0	19.4098915634651	0	0	15.4288280520111	0	0	0	17.9474149303441	0	0	0	0	2.11851579964963	0	0	0	12.7449779956323	1.11787638217265	18.3253648515455	0	3.66728388055368	0	0	0	0
389000	1230000	9826	0	0	0.688534437140477	0	33.6644154877284	0	0	1.6358654162818	0	0	0	8.14157848584853	0	0	0	0	15.2652187522417	0	0	0	23.3672956406369	7.80618957094981	45.0067390899559	0	20.5608718912691	0	0	0	0
397000	1230000	9827	0	4.45180149711872	0.440957162219527	0	74.365727229345	0	0	41.0026057221289	0	0	0	20.9694184822375	0	0	0	0	9.87122213406361	0	0.930633087503901	0	23.6598953184042	9.76659485544721	19.0497823187252	0	3.18480436144181	0	0	0	0
405000	1230000	9828	0	0.0900720863775776	0	0	49.6171386627583	0	0	62.2574384765249	4.1989357590831	0	0	45.6792918057416	0	0	0	0	2.05611247970032	0	0	0	9.7999490142503	40.4675202067726	55.3271921177625	0	0	0	0	0	0
-27000	1222000	10070	0	0	0	0	0	0	0	0	0	0	0	0	0	0	0	0	0	0	0	0	0	0	0	0	0	0	0	0	0
-19000	1222000	10071	0	0	0	0	0	0	0	0	0	0	0	0	0	0	0	0	0	0	0	0	0	0	0	0	0	0	0	0	0
-11000	1222000	10072	0	0	0	0	0	0	0	0	0	0	0	0	0	0	0	0	0	0	0	0	0	0	0	0	0	0	0	0	0
-3000	1222000	10073	0	0	0	0	0	0	0	0	0	0	0	0	0	0	0	0	0	0	0	0	0	0	0	0	0	0	0	0	0
5000	1222000	10074	0	0	0	0	0	0	0	0	0	0	0	0	0	0	0	0	0	0	0.00937218479128702	0	0	0	0	0	0	0	0	0	0.00161974667490581
13000	1222000	10075	0	0	0	0	0	0	0	0	0	0	0	0	0	0	0	0	0	0	2.50799584428163	0	0	0	0	0	0	0	0	0	0
21000	1222000	10076	0	0.680029529911579	0	0	0	0	0	0	0	0	0.401233545109417	0	0	0	0	0	0	0	31.8681324758533	0	0	0	0	0	0	0	0	0	0
29000	1222000	10077	0	0	3.23410569407067	0	0	0	0	0	0	0	0.000589601021433016	0	0	0	0	3.23410569407067	0.289897500257153	0	9.67220113456228	0	0	0	0	0	0	0	0	0	0
37000	1222000	10078	0	0.124212509917267	0	0	0	0	0	0	0	0	0.68152355027916	0	0	0	0	0	0	0	7.45787111432877	0	0	0	0	0	0	0	0	0	0
45000	1222000	10079	0	14.7566464987538	9.10828857071825	0	4.93167787820678	0	0	0	0	0	8.75382413513664	0	0	0	0	5.75423329308857	2.71610282657722	0	48.133677902601	0	0	13.3494733632684	0	0	19.2111928701981	0	0	0	0
53000	1222000	10080	0	0.98453766667566	20.1069476570653	0	16.1465569863416	0	0	0	0	0	5.49099890655484	0.580570032228574	0	0	0	15.1087185631819	20.5386579801591	0	29.0578542231456	0	0	60.3821627526157	1.50644597557418	0	3.14711762512574	0	0	0	0
61000	1222000	10081	0	0.972054916394609	3.48766924950647	0	0.0219776884099643	0	0	0	0	0	11.1639661134618	0.262110980418995	0	0	0	0	7.26380156491606	0	27.3959157695883	0	3.56163077492303	6.009953806839	0.398876253468623	0	23.9295185116397	0	0	0	0
69000	1222000	10082	0	0.0286557361626836	1.72841231503421	0	1.57095490663432	0	0	0	0	0	1.85889115006351	2.10741669315136	0	0	0	0	2.73337998280316	0	2.32494582834516	0	14.2486818254087	29.4773705790348	1.13123332854784	0	34.2450062662401	0	0	0	0
77000	1222000	10083	0	28.9028750449336	2.88807145402061	0	3.92611731532421	0	0	0	0	0	3.09449040516118	0.175473002228453	0	0	0	0.959702241842069	0.959702241842069	0	3.29220905625053	0	15.5731719009546	50.7398054862832	6.21542793610026	0	44.2613074125605	0	0	0	0
85000	1222000	10084	0	0	0	0	1.36998178962666	0	0	0	0	0	0.407930723247691	3.66721416841648	0	0	0	0	0.344724239789106	0	5.93544077792312	0	45.1078808949805	5.40285321761764	7.3209421688225	0	19.783382709389	0	0	0	0
93000	1222000	10085	0	0	0	0	0	0	0	0	0	0	0	0.325400704275006	0	0	0	0	0	0	0.0409121190068041	0	106.448263154798	0.062746294005406	0	0	0.569231571891715	0	0	0	0
101000	1222000	10086	0	0	0	0	0	0	0	0	0	0	0	0.218625476801765	0	0	0	0	0	0	0.359159241503384	0	93.7025710618876	2.53081389786508	0	0	19.8026927947252	0	0	0	0
109000	1222000	10087	0	0	0	0	0	0	0	0	0	0	1.88695201050352	0	0	0	0	0	0	0	0.496158197140641	0	37.1585968341667	4.93622727564556	0	0	0.146230681224264	0	0	0	0
117000	1222000	10088	0	0	0	0	2.70601452940937	0	0	0	0	0	0	0	0	0	0	0	0	0	0.289533457060385	0	126.939879641174	8.5358137606375	0	0	0.0227941683650688	0	0	0	0
125000	1222000	10089	0	0.358561135932334	0	0	0.895814041106008	0	0	0	0	0	0	0	0	0	0	0	0	0	4.77241644666258	0	55.6877517783839	17.8184192783531	2.17578346635384	0	0	0	0	0	0
133000	1222000	10090	0	1.15105488448656	0	0	15.3714641200888	0	0	0	0	0	4.80008093327153	2.81123499657885	0	0	0	0	0	0	13.7723138942783	0	36.2616180395841	42.3014554874936	2.70448733627928	0	5.98677870953755	0	0	0	0
141000	1222000	10091	0	0	6.46102174382855	0	69.1477442317957	0	0	0	0	0	0	0	0	0	0	1.31641277466455	7.77743451849309	0	18.6400531891989	0	80.5450975996216	71.8803690493174	3.94236774313407	0	1.39327832940558	0	0	0	0
149000	1222000	10092	0	0	0	0	17.1481277946155	0	0	11.8804427611586	0	0	0.169420584766397	0.656737668175848	0	0	0	0	7.87547356174306	0	11.365781504826	0	23.9309767572112	29.8615676693022	4.03937287014906	0	34.4104886183966	0	0	0	0
157000	1222000	10093	0	0	2.76371874058854	0	48.0092823989202	0	0	3.60528187559598	0	0	1.39872418878721	0	0	0	0	0	23.0275965740861	0	24.9148789559504	0	14.0520747416021	32.2307092663953	0	0	9.00434772687939	0	0	0	0
165000	1222000	10094	0	1.2863769663149	0.190089942440972	0	9.05937814129578	0	0	4.77266387279073	0	0	6.27447105191139	0	0	0	0	0	5.6921956384426	0	6.06252811058271	0	39.4798905509793	73.4378145197423	3.2056462401738	0	0.0181979046519052	0	0	0	0
173000	1222000	10095	0	1.99209901674664	3.07062058492021	0	26.0827168461987	0	0	0	0	0	1.57932413716973	1.57722458433822	0	0	0	8.78158878686146	12.5506395643325	0	15.406582695648	0	11.7391249675986	28.1551142992031	0	0	37.239752697566	0	0	0	0
181000	1222000	10096	0	0	0	0	69.9959059012047	0	0	31.2960541419117	0	0	2.83016584521218	25.9172446541356	0	0	0	0	12.3496274325602	0	16.8597835210239	0	40.2252277500502	82.9130027985967	1.60787109315584	0	69.3569654883555	0	0	0	0
189000	1222000	10097	0	0	3.65039875232783	0	62.8692017773746	0	0	1.18404083764977	0	0	0.746796315645512	31.6993271876979	0	0	0	0	16.9619898685057	0	0	0	41.6669868308108	36.3192994588055	94.4536384219794	0	25.2557018836475	0	0	0	0
197000	1222000	10098	0	0	0	0	24.4817050388654	0	0	26.1655806298026	0	0	2.19971901793968	20.5284324166505	0	0	0	0	22.5923580970752	0	0.793858511829366	0	82.8471363045093	14.6739196259657	23.1382473371483	0	20.522693372327	0	0	0	0
205000	1222000	10099	0	1.75646786466333	1.6843055013481	0	25.3585927467668	0	0	78.499821803278	0	0	1.88919112024984	18.3572970927402	0	0	0	3.73377690139962	7.09821390394132	0	0	0	21.2150827219292	5.8499386647562	36.7846668607544	0	62.9707043795846	0	0	0	0.362072071800622
213000	1222000	10100	0	5.38458634695576	2.60542268001479	0	45.2130809382298	0	0	18.3956006956563	0	0	0.504579115055686	12.7811078493531	0	0	0	8.40967957537586	49.020584680838	0	0	0	26.3974283690299	0	6.6628875649902	0	21.7899156460759	0	0	0	0
221000	1222000	10101	0	2.77177623614572	0.431494973484467	0	78.9342221557191	0	0	21.3472512416525	0	0	3.01172327777048	9.55981097873362	0	0	0	0.828184928581149	35.3786279103403	0	0	0	17.8043318255882	11.9944716279602	5.78004159281645	0	22.5145627613934	0	0	0	0
229000	1222000	10102	0	0.865948030433662	0	0	29.7722053441613	0	0	15.0629963155898	0	0	0	2.78079737923219	0	0	0	0	4.23627652400796	0	0	0	7.46311160131364	7.25817845018015	7.48702956766594	0	57.1780852407236	0	0	0	0
237000	1222000	10103	0	0	0	0	6.24418402717396	0	0	12.9659227935558	0	0	0.0432989051626623	5.84957907930341	0	0	0	0	0.32695282652885	0	1.59884864259789	0	23.0804739586908	15.1892795965774	29.854035713451	0	14.8666134115386	0	0	0	0
245000	1222000	10104	0	0.100389842950823	6.35738225191358	0	53.4002689175864	0	0	59.8618393810669	0	0	6.18860482428326	21.7078035285513	0	0	0	1.08232170586372	24.632829610927	0	0	0	16.5312505986543	11.5062680959277	34.673877836486	0	55.6657216916463	0	0	0	0
253000	1222000	10105	0	0	4.43465144664955	0	71.3757978908835	0	0	47.3712495750158	0	0	13.7446386939314	55.1801583924854	0	0	0	13.9671258725981	51.5981762275066	0	0	0	16.1323507975704	0	43.9312646840724	0	25.3353999879878	0	0	0	0
261000	1222000	10106	0	0	0.316338889083896	0	79.3480646352206	0	0	74.0806799622165	0	0	0	7.51197797081607	0	0	0	0	28.1085941875497	0	0	0	29.5692024997628	0	18.802811352219	0	63.7094351819994	0	0	0	0
269000	1222000	10107	0	2.46225395301521	0	0	1.79529849485544	0	0	6.568048655501	0	0	0	0.452749142819161	0	0	0	0	0	0	0	0	2.46225395301521	0	8.63944356804755	0	296.094489330456	0	0	0	0
277000	1222000	10108	0	4.09162710581186	0	0	21.8915042581678	0	0	28.6603877613784	0	0	0	12.482793905432	0	0	0	0	8.2458394873588	0	0	0	1.29979120436843	28.2510012863537	33.0080409781067	0	64.0898364415497	0	0	0	0.91518014170457
285000	1222000	10109	0	0.694657740830061	0	0	24.6249959071623	0	0	25.4018366248256	0	0	1.73904191633805	6.59962594389456	0	0	0	0	1.37754835051667	0	0	0	0	1.44808522239581	74.2714797669881	0	70.1195651202896	0	0	0	0
293000	1222000	10110	0	0	0	0	9.08998951557694	0	0	27.8442998342924	0	0	0	25.9389822845562	0	0	0	0	0	0	0	0	10.5435604935573	33.9904153391737	63.9992975363175	0	135.290268895914	0	0	0	0
301000	1222000	10111	0	0.450706932135986	0	0	7.98607447423718	0	0	3.12469497368393	0	0	3.44137815155856	1.45921314856407	0	0	0	0	3.64488786229329	0	0	0	0	62.0921901599996	122.137783188561	0	210.267600436649	0	0	1.4327062795917	0
309000	1222000	10112	0	0	0	0	11.2273273713579	0	0	18.2707744215613	0	0	0	22.3585659767295	0	0	0	0	0	0	0	0	18.9828293657914	19.3080751000883	98.4662507845006	0	96.180019890149	0	0	0	1.43321003588886
317000	1222000	10113	0	0.537845573239223	0	0	31.185173920141	0	0	14.3760812313256	0	0	0.537845573239223	2.65156882243113	0	0	0	0	6.5914291244787	0	0	0	36.0500403337538	11.9097860222024	56.3410488680358	0	49.7757596484561	0	0	0	0
325000	1222000	10114	0	1.74993305123641	0	0	73.8526397299925	0	0	23.7233704771776	0	0	0.872689963893721	11.9741435244342	0	0	0	0	2.25677238398793	0	0	0	38.4277652575862	7.52835241832116	69.8339892736852	0	23.3329947400724	0	0	0	0
333000	1222000	10115	0	0.365713008531749	0	0	33.5484536985809	0	0	13.8972959905286	0	0	0.474333805067933	3.60147169750401	0	0	0	0	1.9879288352374	0	0	0	57.8977340433545	1.97293194551913	48.7805743085602	0	45.3591668987404	0	0	0	0
341000	1222000	10116	0	0	0	0	14.7095626579232	0	0	5.88707369583386	0	0	0	6.26378762080211	0	0	0	0	0	0	0	0	30.0480249849613	0.872689963893721	76.8448941690474	0	39.6665202248993	0	0	0	0
349000	1222000	10117	0	0.624252689307737	0	0	28.1375560419856	0	0	18.1318853248409	0	0	6.24264389956456	7.48264815271489	0	0	0	0	0	0	0	0	241.11241967609	27.486414137508	121.548067359573	0	69.8168873841028	0	0	0	0
357000	1222000	10118	0	19.8259248158415	0	0	64.5964671290576	0	0	21.4479236353137	0	0	0	13.4616773412045	0	0	0	0	0	0	0	0	81.6934755076021	28.7791442152089	69.7136671491071	0	70.0536760095397	0	0	0	0
365000	1222000	10119	0	1.29227413262913	0	0	32.8228589472765	0	0	17.7894364887057	0	0	0.120630127904267	11.1129906492368	0	0	0	0	11.4996273427034	0	0	0	21.8374702583273	3.48137807580269	79.4729663584177	0	68.8336986979543	0	0	0	0
373000	1222000	10120	0	0.266578037894283	4.27892303898525	0	52.8808987485488	0	0	43.4544691467251	0	0	0	40.0525339583928	0	0	0	0	9.83629970291093	0	0	0	102.738274520394	2.87137410969285	48.2633744401071	0	34.9511357292595	0	0	0	0
381000	1222000	10121	0	0.357566273023023	0	0	37.8361851032441	0	0	21.3398037758363	0	0	0.562423082693317	16.9233750567756	0	0	0	0	3.38113455661566	0	0	0	43.9065534456787	28.1863631869098	46.8711471009568	0	1.30636032646252	0	0	0	0.423022030760762
389000	1222000	10122	0.49710129219031	0	0	0	54.5202379841652	0	0	21.2165590650292	0	0	0	22.337889510858	0	0	0	0	0.496648274078024	0	0.346248258254752	0	47.4353583280337	35.5073095273721	50.2777278776612	0	10.7314171693766	0	0	0	0.0799614432639846
397000	1222000	10123	0	0	0	0	24.9400968161218	0	0	33.0759990190933	0	0	0	37.843036936905	0	0	0	0	0	0	8.52812528424894	0	20.721652489671	2.92292971797954	26.412169182705	0	4.52549184758198	0	0	0	0
621000	1222000	10151	0	0	0	0	33.2316239102398	0	0	190.269166625562	0	0	0	190.269166625562	0	0	0	0	0	0	0	0	48.0018571265772	81.2587327686969	0	0	0	0	0	0	0
629000	1222000	10152	0	0	0	0	58.8756902525753	0	0	110.550451644463	0	0	0	40.2097532767816	0	2.07137789803177	0	0	54.1986211271974	0	2.86072833745306	0	26.4933012021369	70.441531856533	14.2517742235541	0	28.5416607351519	0	0	0	0
637000	1222000	10153	0	0	0	0	43.6645755848048	0	0	128.981591163212	0	0	0	39.622209771354	0	0	0	0	57.8542886857223	0	8.50914276165369	0	32.216828733433	17.4947998783597	98.8029269655998	0	0	0	0	0	0
645000	1222000	10154	2.30232030774159	0	0	0	26.419542729872	0	0	67.9372085526367	0	0	0	64.4590605300151	0	0	0	0	20.6177161240376	0	7.15625893082009	0	10.4866395135553	1.48878896439771	74.3898083945332	0	0	0	0	0	0
653000	1222000	10155	0	0	0	0	14.3728404796059	0	0	70.0282485645151	0	0	0	117.64367430699	0	0	0	0	64.8401810084599	0	18.9311255322089	0	12.6416324279788	6.3495993708536	32.5670425397435	0	5.21709157437929	0	0	0	0
661000	1222000	10156	0	0	0	0	88.202258810745	0	0	0	0	0	0	41.2098819389383	0	0	0	10.6791483887952	54.9180632263227	0	42.5366109345195	0	44.7091191040534	62.1437953081791	13.5129997295441	0	1.99325160939377	0	0	0	0
-27000	1214000	10366	0	0	0	0	0	0	0	0	0	0	1.95598787397322	0	0	0	0	0	0	0	0	0	0	0	0	0	0	0	0	0	0
-19000	1214000	10367	0	0	0	0	0	0	0	0	0	0	0	0	0	0	0	0	0	0	0	0	0	0	0	0	0	0	0	0	0
-11000	1214000	10368	0	0	0	0	0	0	0	0	0	0	0	0	0	0	0	0	0	0	0	0	0	0	0	0	0	0	0	0	0
-3000	1214000	10369	0	0	0	0	0	0	0	0	0	0	0	0	0	0	0	0	0	0	0	0	0	0	0	0	0	0	0	0	0
5000	1214000	10370	0	0	0	0	0	0	0	0	0	0	0	0	0	0	0	0	0	0	0	0	0	0	0	0	0	0	0	0	0
13000	1214000	10371	0	0	2.36141405241996	0	0.111784579696704	0	0	0	0	0	0.124425936874525	0	0	0	0	2.36141405241996	0	0	13.2049362522438	0	0	0.972081399879211	0	0	0	0	0	0	0
21000	1214000	10372	0	0.422323245906914	0.16567940350688	0	0.716142668621956	0	0	0	0	0	1.57510713324243	0	0	0	0	5.88052095907349	8.86688824592001	0	11.7439179856761	0	0	1.5430989260186	0	0	0	0	0	0	0
29000	1214000	10373	0	0.519946143364622	1.80593460933076	0	0.0461038965186186	0	0	0	0	0	1.80943481461031	0	0	0	0	2.13693626271109	10.071445909395	0	19.6448323942973	0	0	1.23605752799879	0	0	0	0	0	0	0
37000	1214000	10374	0	6.42214009482789	7.54591475476049	0	0.922121480866162	0	0	0	0	0	1.77971275308616	0	0	0	0	0.723222207624321	1.10394271350739	0	11.5775710689695	0	0	1.79609529058361	0	0	0	0	0	0	0
45000	1214000	10375	0	6.31383918766611	4.11626279347362	0	2.63936055846275	0	0	0	0	0	10.7766706509068	0	0	0	0	1.63625209783462	5.65853916085029	0	7.08526255906338	0	0	2.70009163015453	0	0	16.3138141995741	0	0	0	0.0128642176066542
53000	1214000	10376	0	1.28431486796395	2.51083518725053	0	7.46414165852475	0	0	0	0	0	3.97096617787146	0	0	0	0	0	3.16942610113583	0	20.0281178250503	0	0.740822267088183	18.2924753236875	2.66291579357696	0	12.6858914010534	0	0	0	0
61000	1214000	10377	0	0.100845505390604	2.91855398991508	0	14.7463718767342	0	0	0	0	0	3.64496694776172	0	0	0	0	4.75141797998425	0	0	15.5599373607447	0	4.46056615529194	24.6848234549904	6.09728717612445	0	22.2546188864945	0	0	0	0
69000	1214000	10378	0	7.17060327580093	1.39265209056924	0	8.06770011374085	0	0	0	0	0	0.799054494367128	5.11859561578735	0	0	0	0	0.799054494367128	0	6.49315523888439	0	15.2451967127738	40.605223623187	7.89314807384482	0	11.6316650511979	0	0	0	0
77000	1214000	10379	0	0.856315313951605	0	0	8.89785587137833	0	0	0	0	0	0.939625912552093	1.04212762856368	0	0	0	0	36.0224873248982	0	14.8209599595859	0	19.9246947371878	43.8207796101283	6.63568801252235	0	21.1663704079789	0	0	0	0
85000	1214000	10380	0	0.177598845382238	0	0	2.74290810800641	0	0	0	0	0	0.0651596592597271	5.25564159545135	0	0	0	3.1176944118805	4.50323252172744	0	4.19683593340855	0	52.4385771657029	24.0636108291464	16.194055956365	0	60.7010269463674	0	0	0	0
93000	1214000	10381	0	0	0	0	0	0	0	0	0	0	0	0	0	0	0	0	0	0	6.69667358824975	0	63.850114538776	0.128949824304981	0	0	3.52147601826504	0	0	0	0
101000	1214000	10382	0	0	0	0	0	0	0	0	0	0	0	0	0	0	0	0	0	0	0.245274720054117	0	16.2588874506646	0	0	0	0	0	0	0	0
109000	1214000	10383	0	0	0	0	0.312208518044713	0	0	0	0	0	0.312208518044713	0	0	0	0	0	0	0	0.196315229832894	0	112.993160930738	9.2940797972265	0.11094900891011	0	4.70959009628412	0	0	0	0
117000	1214000	10384	0	2.62878855468511	0	0	0.353722904347282	0	0	0	0	0	0	0	0	0	0	0	0	0	0.494089941965748	0	63.0965607774714	2.56992370187752	1.33605520808311	0	6.22225414384191	0	0	0	0
125000	1214000	10385	0	0	0	0	3.02965472749159	0	0	0	0	0	0	0	0	0	0	0	0	0	0.315343878650546	0	123.949994403398	7.31324828526223	0.993124451737578	0	37.4409646583817	0	0	0	0
133000	1214000	10386	0	11.6013130347746	0	0	21.0106026474883	0	0	0	0	0	0	0	0	0	0	0	0	0	7.60628690927336	0	110.286757894967	46.7047376791107	11.0324606185798	0	3.60446206456812	0	0	0	0
141000	1214000	10387	0	0	1.23505948023848	0	17.7893046217414	0	0	0	0	0	0	0	0	0	0	0	0.95754506610671	0	0.855282188941317	0	76.2670291342975	38.1723285449243	1.58832575910164	0	18.3777562763576	0	0	0	0
149000	1214000	10388	0	0.748357389933964	2.21853468779266	0	8.6382572326322	0	0	0	0	0	2.37845283276404	0	0	0	0	2.21853468779266	1.22745244969458	0	3.3297614683932	0	67.4407466545734	6.78045400909042	14.1599867743033	0	5.51680412973319	0	0	0	0
157000	1214000	10389	0	0.268861221586162	0.924916587434856	0	34.1505536098998	0	0	0	0	0	3.21322261714192	1.32332652358593	0	0	0	3.27295958933092	13.0469713419857	0	30.0470599401416	0	29.3557765654048	25.6120388149227	3.36304518631543	0	25.1764859469022	0	0	0	0
165000	1214000	10390	0	1.03313040372929	0	0	17.4784187697509	0	0	0	0	0	0.368334361465841	6.34873637565843	0	0	0	2.20242654108977	3.37783103488364	0	1.87858299428468	0	32.4116130904641	11.4283350671305	3.17094189846278	0	0	0	0	0	0
173000	1214000	10391	0	3.53228086644046	3.89592575481089	0	14.0347318777396	0	0	107.741322405154	0	0	2.297005258125	21.5066919360517	0	0	0	13.1588231476928	29.8076870492836	0	0.308786979819234	0	18.5441566480771	42.2632131920871	32.0176501825471	0	9.03571007034828	0	0	0	1.23527560831546
181000	1214000	10392	0	0	6.79414233385625	0	16.9225781937431	0	0	22.799082366206	0	0	3.36645837864532	4.32347982145776	0	0	0	3.57712494416472	13.3294324332907	0	11.5202835443332	0	9.28275714905621	21.2487341861563	5.75912290758709	0	27.3858011452157	0	0	0	0
189000	1214000	10393	0	1.11068789838465	6.00211579429574	0	4.85017951628625	0	0	55.8833287630086	0	0	2.24682801540131	7.88333291592124	0	0	0	0	4.87378188567662	0	2.27047490002237	0	13.9536396889486	29.2005350177917	40.4461304053513	0	44.4088671924038	0	0	0	0
197000	1214000	10394	0	0	3.7047219111775	0	30.407865818813	0	0	37.8511391628836	0	0	0.693591151052016	24.9128488289747	0	0	0	0	8.09545594890585	0	0	0	38.9953384045882	5.71315355034025	26.8162173061061	0	70.7933782844123	0	0	0	0.4401665074461
205000	1214000	10395	0	7.39770232753801	1.44962391730072	0	51.6655433539765	0	0	55.3575605610486	0	0	0.334897556048532	42.7485831881826	0	0	0	0	8.82669878057245	0	0.436586521934281	0	30.2772126029094	5.64958684024336	16.1357262467952	0	37.6327766014958	0	0	0	0
213000	1214000	10396	0	11.6075253218638	15.3818864476313	0	38.4243438901148	0	0	42.7966050571486	0	0	6.25401525338049	51.9922404950333	0	0	0	0	21.7383092865125	0	0	0	61.1635371265986	0	5.00517336978932	0	33.8591320955539	0	0	0	0
221000	1214000	10397	0	2.25511274366064	2.94393876857174	0	52.0267871061399	0	0	42.9438112751773	0	0	2.79139559582085	27.691826324121	0	0	0	0.963623033586734	28.4646933937303	0	2.24380793427266	0	21.4613696259017	17.3338536523678	19.0359568030854	0	19.7592727563427	0	0	0	0
229000	1214000	10398	0	2.32415061476022	0.52422927608425	0	12.8648218428739	0	0	21.6286750608046	0	0	0	9.19433897617144	0	0	0	0	1.68319054872936	0	0.105198440110454	0	16.4537787461455	51.3846125978049	2.33528435840248	0	55.6623959450866	0	0	0	0
237000	1214000	10399	0	10.3993444598504	14.241998196787	0	1.05998021493303	0	0	11.3743154804112	0	0	0.604252874830707	7.61531532224692	0	0	0	0	8.04038512326458	0	3.17378146792415	0	20.6127471357891	41.3757354623377	6.7255830735986	0	37.8693420608393	0	0	0	0
245000	1214000	10400	0	4.08854388185904	6.79191270652907	0	13.3838295712352	0	0	15.8472003855639	0	0	2.28660645435639	5.62264790687995	0	0	0	0	4.96464022879229	0	2.28660645435639	0	43.6828242470478	10.4339358982352	11.6365106902586	0	67.1967031297925	0	0	0	0
253000	1214000	10401	0	2.15411248222909	0	0	9.91213982626887	0	0	42.9668034018504	0	0	0	1.64220909171856	0	0	0	0	1.51910862723858	0	0	0	1.71796196252327	7.15974644183973	83.4169218261066	0	69.4364716763411	0	0	0	0
261000	1214000	10402	0	2.5196842297194	0	0	5.30581918040732	0	0	19.4746973689804	0	0	4.99012601101849	3.84219842646279	0	0	0	0	0.898296096206104	0	0	0	1.85035169411972	8.89300332551465	34.3207452307973	0	92.0399229849163	0	0	0	0
269000	1214000	10403	0	0.515933358331208	0	0	14.1288379514396	0	0	16.7303679068141	0	0	0.0939073949696623	4.4555842666712	0	0	0	0	0	0	0	0	2.40218821497673	3.53087031073332	7.69949435962966	0	150.229390584702	0	0	0	0
277000	1214000	10404	0	0	0	0	6.99007064878198	0	0	17.4187520510699	0	0	0	0.258762885294409	0	0	0	0	1.04216141242877	0	0	0	0.683657072051864	0	41.9210394801621	0	43.1193884523447	0	0	0	0
285000	1214000	10405	0	0.15209497662511	0.530981709538641	0	8.54502446162064	0	0	30.691281228492	0	0	0.866206809193213	1.36162226268116	0	0	0	0	0.68569953622945	0	0	0.298887513240801	0.0990398810254845	0.714402871677747	52.1706676690934	0	38.0224025784977	0	0	0	0
293000	1214000	10406	0	0.41544154709065	0	0	19.884850111579	0	0	27.7784193134756	0	0	0.297828703993328	1.35116244279129	0	0	0	0	1.04858224256916	0	0	0	2.49879483085821	9.21372656534435	33.2771409166252	0	64.0073819039931	0	0	0	0
301000	1214000	10407	0	2.34402476112708	0.181745144487075	0	14.1550314720099	0	0	1.91769884897391	0	0	3.69297555900091	8.14954353693454	0	0	0	0	1.04667292415168	0	0	0	3.71844653978326	15.67739050753	181.682830217587	0	96.6590591919463	0	0	0	0.686010416869686
309000	1214000	10408	0	2.90163900113631	0	0	29.4629639367243	0	0	8.42487430300571	0	0	0	5.40771873269683	0	0	0	0	0.866353613374566	0	0	0	24.2971122593987	8.50420356974831	88.9136736799483	0	32.6320390190465	0	0	0	10.8782773654909
317000	1214000	10409	0	2.34541746194325	0	0	22.7876986228704	0	0	30.0392164501796	0	0	0	2.65202710969691	0	0	0	0	0.488128306642686	0	0	0	65.1791529833339	7.52596775079274	100.653335906438	0	81.0291977389144	0	0	0	0
325000	1214000	10410	0	2.56678305307894	0.443794544081539	0	55.3750893715664	0	0	15.1369327609174	0	0	1.20791040950325	11.7474223576765	0	0	0	0	2.50638462859874	0	0	0	66.7079837507858	0.245165442385023	50.2863888733671	0	52.5689004551589	0	0	0	0
333000	1214000	10411	0	0	0	0	71.5008256605997	0	0	6.63316227825192	0	0	1.40301615762459	4.91934847299849	0	0	0	0	0	0	0	0	47.1758938061624	0.666831734156914	50.7848181362872	0	49.7920718002649	0	0	0	0
341000	1214000	10412	0	0	0	0	50.4385304740763	0	0	27.9802290864899	0	0	0.342013658195407	7.12291256915503	0	0	0	0	0	0	0	0	54.4443302662347	0.955798940793145	34.6011000859749	0	56.2375168678523	0	0	0	0
349000	1214000	10413	0	0	3.9301445670294	0	96.6461967721207	0	0	22.6630778447728	0	0	0	53.4860790272328	0	0	0	0	5.66424829737022	0	0	0	160.647320690369	57.7045099317228	67.2301941660019	0	112.033634617173	0	0	0	0
357000	1214000	10414	0	0.629288330462094	0	0	18.9359323669173	0	0	11.16496567931	0	0	0	31.8065841719165	0	0	0	0	6.08168077203706	0	0	0	97.5905294340242	15.0991321992845	32.8771327188208	0	38.3609530968987	0	0	0	0
365000	1214000	10415	0	5.13519471149071	2.41124594483216	0	29.9925587595065	0	0	33.6277354477017	0	0	0	57.0578868255853	0	0	0	0	4.83583024709722	0	0	0	32.5080569449054	9.68545410224947	31.1009697065986	0	11.143018708115	0	0	0	0
373000	1214000	10416	0	6.07327382047102	0.696158689008878	0	58.0438389798843	0	0	27.2706427838543	0	0	0	40.5158289502057	0	0	0	0	16.894559696265	0	0	0	41.6319736515365	12.3231601923258	20.0919708960309	0	6.54556254397276	0	0	0	4.22277213684367
381000	1214000	10417	0	1.47752199817741	0	0	30.7969276056098	0	0	12.4926692030362	0	0	0	37.5170555262805	0	0	0	0	0.773908911893366	0	0	0	55.6206469440343	16.1448625462792	19.0503493841962	0	11.2672191206715	0	0	0	0
389000	1214000	10418	0	0.975638396996135	0	0	21.2301334294986	0	0	46.0389880397646	0	0	0	35.4625995396539	0	0	0	0	0	0	0	0	68.6188191731885	0	11.5572551309319	0	4.99958756380937	0	0	0	0
605000	1214000	10445	0	0	0	0	46.4692527396458	0	0	0	0	0	0	132.642190713046	0	0	0	0	46.4692527396458	0	0	0	0	0	132.642190713046	0	0	0	0	0	0
613000	1214000	10446	0	0	3.91295263613979	0	25.5636120507939	0	0	67.600905070705	0	0	0	32.6032821382327	0	6.75602583418163	0	0	57.2760250557177	0	0	0	21.9265489643741	22.6146449920532	6.38606440844482	0	0.604436242028543	0	0	0	0
621000	1214000	10447	0	1.16663653771686	1.71510655724544	0	33.4660368810213	0	0	84.3725733219171	0	0	0	47.9204806205279	0	1.10309481012373	0	2.32195180660319	98.4610671658008	0	4.99701330493322	0	11.1476564375972	0	8.40532436623088	0	0.630149273641003	0	0	0	0
629000	1214000	10448	0	4.49920187612468	1.32162318656105	0	25.8997073722888	0	0	38.0398725957881	0	0	0	29.3989476441328	0	0	0	1.84342755708084	98.2490879741484	0	3.09453958774447	0	3.34241723399052	0	10.8730848500879	0	0	0	0	0	0.17540401284916
637000	1214000	10449	0	2.95292275837981	1.04120790893712	0	39.395563212838	0	0	22.5944977496765	0	0	0	49.95330000632	0	0.516320713331249	0	26.090797835525	112.725873525342	0	4.60657697896939	0	19.0243544174562	0	28.9133545744121	0	2.19903807747622	0	0	0	0
645000	1214000	10450	0	0	0	0	25.8536100360521	0	0	49.0882232577793	0	0	0	42.8776384842217	0	13.4663984194756	0	5.16672669098186	71.6253047920606	0	0	0	5.77895733701903	0	36.6282379241167	0	1.66638018814218	0	0	0	0
653000	1214000	10451	0	0	0	0	37.3936769384551	0	0	103.759759097889	0	0	0	123.875325711003	0	0	0	6.27689101826341	59.7764054440642	0	5.93350214680821	0	27.8744155079924	20.3967700602955	50.1211454594633	0	9.37219919391602	0	0	0	0
661000	1214000	10452	0	0	0	0	72.7219642429879	0	0	106.682096922239	0	0	0	63.8844093985575	0	0	0	0	27.3298646910459	0	0	0	29.8815546251325	84.5602951081366	22.1497863220486	0	7.29093356136361	0	0	0	0
-27000	1206000	10662	0	0	0	0	0	0	0	0	0	0	0.372998969896947	0	0	0	0	0	0	0	0.372998969896947	0	0	0	0	0	0	0	0	0	0
-19000	1206000	10663	0	0	0	0	0	0	0	0	0	0	0	0	0	0	0	0	0	0	0	0	0	0	0	0	0	0	0	0	0
-11000	1206000	10664	0	0	0	0	0	0	0	0	0	0	0	0	0	0	0	0	0	0	0	0	0	0	0	0	0	0	0	0	0
-3000	1206000	10665	0	0	0	0	0	0	0	0	0	0	0	0	0	0	0	0	0	0	0	0	0	0	0	0	0	0	0	0	0
5000	1206000	10666	0	0	0	0	0	0	0	0	0	0	0	0	0	0	0	0	0	0	0	0	0	0	0	0	0	0	0	0	0
13000	1206000	10667	0	0	0	0	0	0	0	0	0	0	0	0	0	0	0	0	0	0	1.01428013845774	0	0	0	0	0	0	0	0	0	0
21000	1206000	10668	0	0	0	0	0	0	0	0	0	0	0	0	0	0	0	0	0	0	4.62025143500332	0	0	0	0	0	0	0	0	0	0
29000	1206000	10669	0	0	3.40486478458315	0	1.17518862697486	0	0	0	0	0	17.9451824131791	0	0	0	0	1.55938522345229	1.17518862697486	0	87.2161087538173	0	0	0.720903819941028	0	0	0	0	0	0	0
37000	1206000	10670	0	2.74851501693128	9.22360486036982	0	0.517051816069843	0	0	0	0	0	3.91066521124302	0	0	0	0	4.16117913315061	8.13045324977177	0	11.7487681231183	0	0	0.594473637703218	0	0	16.9716485129279	0	0	0	0
45000	1206000	10671	0	2.1187747746725	7.70058024523129	0	0	0	0	0	0	0	17.8101568454767	0	0	0	0	2.28649127614076	15.0633080387156	0	36.1737300290356	0	0	0.991186879772242	0.408185545717212	0	4.58426913961894	0	0	0	0
53000	1206000	10672	0	0.503685991278097	1.16330833075137	0	0	0	0	0	0	0	1.78715997125098	0	0	0	0	0	2.06066697999942	0	14.3685624277151	0	3.53790228590837	2.72779971994576	4.86731916455575	0	11.038337886614	0	0	0	0
61000	1206000	10673	0	0.476802195839982	0	0	9.27236776264488	0	0	0	0	0	1.75202899485236	0.0378046320996278	0	0	0	0	0	0	10.461370259202	0	9.17082210265045	9.38792351572048	25.4583794423626	0	28.0113469947735	0	0	0	0
69000	1206000	10674	0	0	0.288844415191746	0	3.54224760825464	0	0	0	0	0	0.704105542264735	0	0	0	0	0.17410239585545	0	0	0.231830961263249	0	19.1023456794028	41.2703762281611	2.47858635452286	0	73.8887080552915	0	0	0	0.266688918527613
77000	1206000	10675	0	1.90391602319592	1.7066643532239	0	1.91412613022564	0	0	0	0	0	9.37037265075582	0	0	0	0	0	14.3071457106541	0	2.71466025613691	0	13.6625089364047	29.2113554385882	29.2438715840355	0	23.9704168272808	0	0	0	0.232782982803144
85000	1206000	10676	0	0	8.86451639754003	0	36.4599579951916	0	0	0	0	0	6.48016614441364	12.8445173276904	0	0	0	0.379595836522122	0.16417276872173	0	15.4958436699161	0	9.88081189658606	78.3940966424219	33.9492614785315	0	29.5915861999362	0	0	0	0
93000	1206000	10677	0	0	0	0	0.0613534801152453	0	0	0	0	0	10.1983850301478	10.1983850301478	0	0	0	0	0	0	0.672808197374764	0	23.5906357017858	6.73807113757324	16.7485581308157	0	12.8207986668413	0	0	0	0
101000	1206000	10678	0	0	0	0	0	0	0	0	0	0	0	0	0	0	0	0	0	0	0.0615493175211181	0	106.777201968806	0	0	0	1.78795350234971	0	0	0	0
109000	1206000	10679	0	0.681424928321514	0	0	0	0	0	0	0	0	0.521226910686077	0	0	0	0	0	0	0	0.446191345636888	0	41.6663250782068	2.93957423383522	0.197180522858776	0	0	0	0	0	0
117000	1206000	10680	0	0	0	0	0	0	0	0	0	0	4.62040773431183	0.436969578333025	0	0	0	0	0	0	5.31063246197314	0	35.5289603731773	0	0.000390960670472933	0	24.0075853491018	0	0	0	0
125000	1206000	10681	0	0	0	0	0	0	0	0	0	0	0	0	0	0	0	0	0	0	0.0519603588013409	0	37.1769730394564	0	0.164837200072551	0	12.9958153993074	0	0	0	0
133000	1206000	10682	0	0	0	0	0	0	0	0	0	0	0	0	0	0	0	0	0	0	0.973406781106825	0	55.5592063456367	0.435605797648059	53.6925519521285	0	83.8738816027741	0	0	0	0
141000	1206000	10683	0	4.50688651552878	0	0	17.1703205006987	0	0	8.04523463822317	0	0	0	0	0	0	0	0	0	0	3.54162899317312	0	46.4916160194571	11.1566570848481	1.57372153527528	0	47.832183022965	0	0	0	0
149000	1206000	10684	0	0	0	0	6.39754135987414	0	0	0	0	0	0	0	0	0	0	0	0	0	0.177205560138505	0	100.841349995187	3.24618962359183	0	0	16.164738852589	0	0	0	0
157000	1206000	10685	0	11.8250034623504	0.323709641561977	0	5.18463583326049	0	0	0	0	0	0	1.50914502795218	0	0	0	0.571854200772041	1.45270089337265	0	3.84728508526625	0	30.5055439893999	7.85615295613831	0.996945218240981	0	9.32640273642043	0	0	0	0
165000	1206000	10686	0	0	2.61797939260077	0	15.4675716877647	0	0	0	0	0	12.5283939918382	0	0	0	0	0	8.69269961189645	0	8.83361151085552	0	28.3176652304934	29.3667765908527	2.32728370127963	0	18.0947040093326	0	0	0	0
173000	1206000	10687	0	0.522555074205163	1.39480640354214	0	30.3473949874406	0	0	40.1745829040954	0	0	0	11.1207718576168	0	0	0	1.39480640354214	8.38078478243333	0	3.01269513846903	0	46.3621062733583	19.4454031714752	27.8420266804998	0	52.8855728358983	0	0	0	0
181000	1206000	10688	0	2.4170573718907	1.81270247214824	0	17.0614674886078	0	0	15.3254065407505	0	0	0	5.76539865314288	0	0	0	1.22799137760262	10.8259756233042	0	2.71448226336317	0	78.3082414826682	10.6162142800729	4.95748369854685	0	35.0841353852771	0	0	0	0
189000	1206000	10689	0	6.58338042517663	0.731922022471693	0	17.5278493342647	0	0	0	0	0	4.6306527627279	5.71195583197273	0	0	0	0.502199298724095	3.58821294713477	0	15.2931738791725	0	38.9673631748527	26.7821699419192	8.84991720775996	0	12.3808760756254	0	0	0	2.24555644399541
197000	1206000	10690	0	0.657965541196544	0	0	29.1055021822036	0	0	5.84636736407525	0	0	1.07344625626692	44.2326963528194	0	0	0	0	24.4507895540796	0	2.22596739465751	0	48.4359833219229	74.201859584213	55.9422285080989	0	29.8597943524806	0	0	0	1.07344625626692
205000	1206000	10691	0	3.40181874186793	2.04656625275693	0	51.3225233944518	0	0	15.6154779600498	0	0	1.87217678353633	13.9882441642897	0	0	0	0	4.90469446879579	0	0.555618355143347	0	50.2613098635332	43.555705927087	47.3372749900466	0	14.6879931731431	0	0	0	0
213000	1206000	10692	0	17.237082550124	1.29187945691624	0	43.6896895460331	0	0	61.8531708608564	0	0	2.81034629306329	31.2238228877782	0	0	0	0	3.74646638453882	0	0.3958850487392	0	63.0687535004253	39.1608069790486	28.7667326833208	0	46.4478586228985	0	0	0	0
221000	1206000	10693	0	0	0.684323800377569	0	39.0809805436576	0	0	37.6460535592509	0	0	0.554816514451798	27.7240544112106	0	0	0	0	20.9050732425836	0	0.872160205389823	0	5.35577231945033	5.8209426533385	14.7612141360356	0	41.0140005169293	0	0	0	0.253911804574655
229000	1206000	10694	0	0	4.83402809055669	0	8.98492632031401	0	0	2.65972304692498	0	0	0	7.2967293089852	0	0	0	0	2.13393996415157	0	0.693570503688755	0	0.0837080347414819	47.2241317368503	9.71604678007746	0	267.74822188842	0	0	0	0
237000	1206000	10695	0	38.9082048846768	4.32290877990016	0	17.4640588120077	0	0	64.7908086633095	0	0	1.42056640788617	10.0058920567138	0	0	0	0	4.45638677913868	0	0.487334129971763	0	20.9753087378761	10.5357156799715	32.6518202580754	0	172.189822858951	0	0	0	0
245000	1206000	10696	0	5.61818393220344	14.5548209994291	0	8.86116173846984	0	0	39.6103162595297	0	0	1.65583479686254	6.09993703392907	0	0	0	0	4.68589461203794	0	13.3354894852018	0	5.11292412737464	40.4334733488241	7.94761967496163	0	16.0726352168838	0	0	0	0
253000	1206000	10697	0	0	0	0	0	0	0	1.51796969671828	0	0	0	0.956535482600004	0	0	0	0	0	0	0	0	0.758915097667903	24.4848383671993	54.3268449219204	0	88.0447930825357	0	0	0	0
261000	1206000	10698	0	1.25297200017841	0	0	2.15030628722602	0	0	2.58054204662008	0	0	0	4.75088672574545	0	0	0	0	0	0	0	0	0	0	6.21176663393861	0	171.987081317961	0	0	0	0
269000	1206000	10699	0	0	0.195665093408529	0	22.617994038851	0	0	16.2275218002862	0	0	1.09414839470947	16.0734012128964	0	0	0	0	17.0112066206522	0	0	0	0	3.46747894266766	43.5186565297492	0	86.4746258963282	0	0	0	7.64517677669683
277000	1206000	10700	0	0	0	0	1.65845158397459	0	0	14.839627632104	0	0	3.96446674354499	0.505777468515256	0	0	0	0	0	0	0	0	0.635970837140064	0	14.1151971509959	0	17.5845518220893	0	0	0	0
285000	1206000	10701	0	0	0	0	13.4419236587284	0	0	35.945669501828	0	0	1.55534114233506	0.86010219657828	0	0	0	0	0	0	0	0	8.01982593064192	15.3943219929722	28.3170070090752	0	82.3491890219088	0	0	0	0
293000	1206000	10702	0	1.15349894424249	0	0	10.811390925444	0	0	16.6808476208355	0	0	0	1.95596075405075	0	0	0	0	0	0	0	0	0.0476021827708205	11.8734344488218	13.3281829366395	0	49.123326579547	0	0	0	0
301000	1206000	10703	0	0	0.219944196217028	0	7.31055388289291	0	0	0.255413802740839	0	0	0	0	0	0	0	0	0.219944196217028	0	0	0	1.85498336959422	11.750399457824	25.6767573504829	0	72.3042832524109	0	0	0	0
309000	1206000	10704	0	0.359074101288096	0.283974171170809	0	34.3371910560784	0	0	7.01085422635992	0	0	1.94261963904664	4.50015360999768	0	0	0	0	1.49256585416113	0	0.347531787230887	0	9.00022731432272	8.78890096195957	13.4689940149208	0	30.6684173916429	0	0	0	0
317000	1206000	10705	0	0.747915003889111	0.624650764636565	0	52.7973823846725	0	0	2.791536097486	0	0	0	24.0213646911519	0	0	0	0	4.40019392126869	0	0	0	11.8845003765773	5.28232175841087	56.8155478049307	0	45.5452365049459	0	0	0	0
325000	1206000	10706	0	0	0	0	46.4484419775293	0	0	22.2968023228658	0	0	0	15.4335933622944	0	0	0	0	1.77218234122681	0	0	0	22.9524970604945	0.832593899558251	48.5280111540119	0	25.3539808527091	0	0	0	0
333000	1206000	10707	0	1.9381410655338	0	0	41.3112346522736	0	0	7.98779070503462	0	0	0	11.0887911424874	0	0	0	0	6.03650085720588	0	0	0	52.5817987533745	4.06983005005378	10.0726982389892	0	7.12568133177842	0	0	0	0
341000	1206000	10708	0	2.82863959292488	0	0	22.7927526467507	0	0	11.9842809718633	0	0	0	5.64689950774799	0	0	0	0	5.41621848949807	0	0	0	47.9360528424962	22.6765738363687	51.5848585945177	0	36.0402848644564	0	0	0	0
349000	1206000	10709	0	1.41655243995279	0	0	34.1151393941794	0	0	18.0821429561017	0	0	0	18.2426932477431	0	0	0	0	5.49821655210162	0	0	0	66.3342340496983	18.4270479085814	65.7432111452664	0	44.5159456386789	0	0	0	0
357000	1206000	10710	0	4.21173100843441	6.18006069112236	0	33.9114239923969	0	0	37.871673808564	0	0	0	20.5938428516274	0	0	0	0	5.87210550260376	0	0	0	59.1558488848414	15.0336178279072	23.8420633809015	0	3.37178040654286	0	0	0	0
365000	1206000	10711	0	1.6517692074838	0.808789526650748	0	32.1494475582448	0	0	37.2236682920659	0	0	0	18.0365327403072	0	0	0	0	11.0900453186146	0	0	0	17.3586472403292	0.0337468552372754	5.37020769728634	0	1.02153776179961	0	0	0	0
373000	1206000	10712	0	1.29006453862965	0	0	34.9032202325083	0	0	9.04478705791332	0	0	0	21.9989755371799	0	0	0	0	0.343249550242422	0	0	0	36.7042330414726	12.3154749461201	25.4673211788389	0	0.624185486409245	0	0	0	0
381000	1206000	10713	0	0	0	0	41.1043935190397	0	0	20.3059269496411	0	0	0	64.0804357427022	0	0	0	0	0	0	0	0	32.6870658045233	7.47027266452661	56.8268767145686	0	1.82245959506745	0	0	0	0
605000	1206000	10741	0	0	9.94809364598485	0	28.6130657950896	0	0	79.9240254121296	0	0	0	37.5940645224	0	29.9179870664003	0	0	35.5525989795148	0	0	0	0	0	24.7210341762852	0	0	0	2.18238009762428	0	0
613000	1206000	10742	7.98698901049952	2.23601194502333	0	0	42.1417431617929	0	0	53.4220351506233	0	0	0	23.9865201699775	0	15.6937531638075	0	0.920158222796013	57.6741989530284	0	3.2763960467961	0	9.05490360867571	0	31.2382107361875	0	0.740558661366443	0	0	0	0
621000	1206000	10743	0	0	0	0	55.5359002628123	0	0	11.7150896374714	0	0	7.26222905479793	42.727999180425	0	0.50801584180069	0	2.98634614926778	89.4989416886051	0	5.6419777312614	0	19.8381392587879	0	23.1142800194238	0	0.46000817293993	0	0	0	0
629000	1206000	10744	0	0.485380973574576	0.717761849846771	0	43.1533423347584	0	0	21.940836048584	0	0	1.74698624651211	46.0300748271757	0	1.29342277409213	0	0.502918418868145	95.6647245747108	0	1.81038462015256	0	33.7967265255386	0	12.5073286239062	0	3.44915665668756	0	2.12065680388645	0	0
637000	1206000	10745	0	3.24995554040109	0	0	78.421982311824	0	0	41.7720098023166	0	0	0	57.2088532516164	0	0	0	0.990367359264231	75.2043203927564	0	0	0	4.66956078317641	0	33.0249916661142	0	5.71004298564566	0	0	0	0
645000	1206000	10746	12.7696131635536	9.34535473099642	0	0	149.354501760852	0	0	4.37101357471267	0	0	0	126.407632833685	0	0	0	0	4.18530049349301	0	0	0	24.7398002007512	0	83.1368146518826	0	12.0078232770305	0	0	0	0
-27000	1198000	10958	0	2.5677994090675	0	0	0	0	0	0	0	0	2.5677994090675	0	0	0	0	0	0	0	0	0	0	0	0	0	0	0	0	0	0
-19000	1198000	10959	0	0	0	0	0	0	0	0	0	0	0	0	0	0	0	0	0	0	0	0	0	0	0	0	0	0	0	0	0
-11000	1198000	10960	0	0	0	0	0	0	0	0	0	0	0	0	0	0	0	0	0	0	0	0	0	0.00482668131752863	0	0	0	0	0	0	0
-3000	1198000	10961	0	0	0	0	0	0	0	0	0	0	0	0	0	0	0	0	0	0	0	0	0.781652101509164	5.38655763042481	0	0	0	0	0	0	0
5000	1198000	10962	0	0	0	0	0	0	0	0	0	0	0	0	0	0	0	0	0	0	0	0	0	0	0	0	0	0	0	0	0
13000	1198000	10963	0	0	0	0	0.0177853704375785	0	0	0	0	0	0.741124039121515	0	0	0	0	0	0.723338668683936	0	15.6947191530065	0	0	27.4093947465182	0	0	0	0	0	0	0
21000	1198000	10964	0	0.0985770571185847	0	0	0	0	0	0	0	0	0.038280527142471	0	0	0	0	0	0	0	7.27997300539982	0	0	0.676744184320542	0	0	0	0	0	0	0
29000	1198000	10965	0	0.724574186337598	4.03901464175844	0	0.769985264235542	0	0	0	0	0	3.15939726006199	0	0	0	0	0.66053789763319	14.7353413455769	0	11.6835150220689	0	0	0.0153197612828026	0	0	0	0	0	0	0
37000	1198000	10966	0	1.25166300087573	7.12815395193216	0	5.9183949028121	0	0	0	0	0	27.6745422047395	0	0	0	0	0	23.6320521637877	0	30.1371846870417	0	0	0.602080297965402	0	0	4.71276869942119	0	0	0	0
45000	1198000	10967	0	3.79294634652139	13.8464265278438	0	0	0	0	0	0	0	20.5011333611913	0	0	0	0	6.1828848754968	35.9857907754174	0	13.9471179284753	0	0	3.71147428403944	0	0	1.26108514837558	0	0	0	0
53000	1198000	10968	0	4.64978720386728	63.0726797993987	0	3.09379226617829	0	0	0	0	0	12.3058497754375	0	0	0	0	0	54.2881141564082	0	4.7663613314844	0	0	0.0261393355799148	3.09379226617829	0	33.5682382564382	0	0	0	0
61000	1198000	10969	0	2.50810745743555	1.23612518390554	0	1.19296210288117	0	0	0	0	0	0.905655315300833	0.189197742058642	0	0	0	0.449078517457916	0	0	1.8856325920893	0	2.7300744667887	4.239014862382	2.19476797736189	0	19.921970025348	0	0	0	0
69000	1198000	10970	0	1.62813751931813	7.71173257012331	0	0	0	0	0	0	0	22.1228454336453	0	0	0	0	24.3543523108006	10.1039432055081	0	16.2998608825897	0	2.22321902788411	35.0105710461091	2.10375091452023	0	46.6810708374237	0	0	0	0
77000	1198000	10971	0	0	3.21011352747417	0	3.70899555487557	0	0	0	0	0	39.8004448091894	3.05904107564469	0	0	0	10.2713836201182	3.39225472677274	0	32.7797942251005	0	3.64937410275538	37.3480954730417	7.26419023856567	0	27.8207467021383	0	0	0	0.226304754787023
85000	1198000	10972	0	0	6.09278952213061	0	10.527309811389	0	0	0	0	0	0.0619756034088179	4.49647840748058	0	0	0	0	0	0	31.1723526492109	0	4.70424864984925	77.5893421824461	25.7096762031514	0	22.0265683048954	0	0	0	0
93000	1198000	10973	0	2.54986004742116	0.621416389576486	0	11.0076955990256	0	0	0	0	0	0.580634027497527	8.40541336166215	0	0	0	0.124220325179002	2.32149120063626	0	4.36512016981518	0	17.2973514437745	44.7593494510619	25.1364352145637	0	65.7473574370647	0	0	0	0.093232061346305
101000	1198000	10974	0	1.72524902339691	0	0	16.7470387216716	0	0	0	0	0	0	0	0	0	0	0	0	0	0.34081296834733	0	52.6367321894026	1.3690235191964	4.68583784278106	0	50.2224818463669	0	0	0	0
109000	1198000	10975	0	0	0	0	0.142274040762343	0	0	0	0	0	0	0	0	0	0	0	0	0	0.0385346495420692	0	80.2181736654608	0.108788650893038	0	0	15.3933165685277	0	0	0	0
117000	1198000	10976	0	0	0	0	0.233133373536734	0	0	0	0	0	0.509430611625285	0	0	0	0	0	0	0	0.509430611625285	0	48.2320596399619	0.426055923859331	10.4804762308507	0	0.96498042248259	0	0	0	0
125000	1198000	10977	0	0.8840899500601	0	0	1.44999686883258	0	0	0	0	0	0.04550347346172	0.604946876561017	0	0	0	0	0	0	0	0	44.6146248750205	2.30270801925887	3.25859011861675	0	95.7479298531423	0	0	0	0
133000	1198000	10978	0	0	0	0	46.6455255245975	0	0	0	0	0	0	9.7576187368337	0	0	0	0	0.206172468365508	0	23.8088672883839	0	72.5093163480182	57.7804067414968	26.9724542512686	0	37.7237050403326	0	0	0	0
141000	1198000	10979	0	5.17617655410691	0.489757919630176	0	5.19521410298543	0	0	0.244069583037294	0	0	8.10345306066403	1.11079606579752	0	0	0	8.69231872500534	4.24628023442783	0	6.83341102354581	0	34.3212124561483	7.27260672073075	2.73165250027711	0	5.73396228513545	0	0	0	0
149000	1198000	10980	0	0	4.33336143252373	0	1.80986674622373	0	0	0	0	0	3.11481681721152	0	0	0	0	0	0	0	0.0929859231971437	0	75.4479791790759	0.833229034835519	0	0	9.02662815768456	0	0	0	0
157000	1198000	10981	0	0	0	0	6.41619924217728	0	0	0	0	0	0	10.6701910190888	0	0	0	0	0	0	5.25312681715008	0	68.838922390522	2.84598239588651	2.58218072905188	0	67.9030992042327	0	0	0	0
165000	1198000	10982	0	0.0937663568201521	0.321785771675212	0	62.3594779857107	0	0	20.1449580842425	0	0	0	0	0	0	0	0	22.2452007509774	0	14.2475829293815	0	31.9515864904168	97.7194120877573	4.44183667161203	0	31.7800737607941	0	0	0	0
173000	1198000	10983	0	1.72867708788054	2.5160988073867	0	59.3289859465764	0	0	15.2012152985404	0	0	0.703013165647111	7.75922632411047	0	0	0	0	15.2796729013652	0	14.1694479827891	0	32.9262452509075	55.9944532861295	9.81232142518467	0	9.44044486508539	0	0	0	0
181000	1198000	10984	0	5.89399850502011	3.14429121442522	0	31.0917290877525	0	0	16.3573355832577	0	0	23.8641498012568	9.27486392547763	0	0	0	1.85082962987526	7.68189387686422	0	5.15980675806764	0	56.7459045276053	23.3479235841653	23.4457249124131	0	44.3096638708248	0	0	0	0
189000	1198000	10985	0	1.84131860095353	0.373468939725547	0	7.12099135114845	0	0	0	0	0	0.090298179524105	0.548058962399308	0	0	0	0	6.23647229102186	0	7.55610131695801	0	36.2063178140374	4.61355710333025	0.760025789004266	0	3.82154052896971	0	0	0	0
197000	1198000	10986	0	0	1.51687383637204	0	34.0902275233757	0	0	10.5824734278808	0	0	0	24.8111807396554	0	0	0	0	6.49711201303513	0	2.61043412503683	0	17.4916255281371	54.6895975964972	28.2626916327546	0	30.9255307883084	0	0	0	0.322873239335236
205000	1198000	10987	0	6.33379318399049	3.40708598517475	0	31.5323696702043	0	0	5.75624180842915	0	0	0	19.6698568785016	0	0	0	0	44.5279203370554	0	2.37198149914146	0	49.7451676795044	20.9416994555032	10.9606699333505	0	23.6174629757781	0	0	0	1.25863239652019
213000	1198000	10988	0	8.14931199652057	0	0	38.1319148619121	0	0	14.293291088908	0	0	1.25615370214622	12.1845859179216	0	0	0	0	3.150246594681	0	4.47836516600395	0	64.6114067259296	32.6266925534831	41.7423788940741	0	115.45410755326	0	0	0	0
221000	1198000	10989	0	0	3.90313115817235	0	5.26415466636273	0	0	11.8203690236465	0	0	0.213203295185921	7.24627980692744	0	0	0	0	1.75473470825658	0	0	0	0.0320538758555202	5.53773130760191	2.88918552218227	0	197.732292628715	0	0	0	0.0898504562630885
229000	1198000	10990	0.0784927777922342	4.86394507488764	0	0	0	0	0	58.3681372380801	0	0	11.4788576800567	7.74484306150555	0	0	0	1.83651130991539	3.50086124477396	0	2.7438497999866	0	0.353092044704056	2.44394122402719	18.1790153193651	0	232.115847739015	0	0	0	0
237000	1198000	10991	0	8.08233384587986	0.998730785655791	0	12.2303656475962	0	0	14.6894730844646	0	0	0.82355102479461	3.64681578218247	0	0	0	0.146691867199974	1.94286462619265	0	0.297053914584506	0	6.13913666464301	109.114284791014	9.49854858530576	0	76.3092596804513	0	0	0	0
245000	1198000	10992	0	10.7990696052162	26.4385762894066	0	34.5478329149835	0	0	24.2499979366634	0	0	0	9.56301231329113	0	0	0	0	31.7986932003262	0	0.0682143130762174	0	18.4009402148447	9.10965103265657	6.95579304847149	0	67.5128227740192	0	0	0	0
253000	1198000	10993	0	0	0	0	0.0613336172443412	0	0	16.3498371124495	0	0	0	0.868162255121747	0	0	0	0	0	0	0	0	0.413358971531745	0.760859508697122	0.54117426459767	0	199.199702327504	0	0	0	0
261000	1198000	10994	0	1.60849864112991	0	0	16.1627720704765	0	0	46.145804708348	0	0	5.97267927788401	8.52597245913767	0	0	0	0	0	0	0	0	0	3.51836487779942	36.4130263302481	0	104.662775531964	0	0	0	6.54471017636323
269000	1198000	10995	0	0.737638903774057	0.265949007533603	0	6.64829350201582	0	0	17.4822181488536	0	0	0	3.28123094602461	0	0	0	0	10.7713617209323	0	0	0	14.4758023717949	7.5725328443713	39.0552683464721	0	61.9483994578454	0	0	0	0
277000	1198000	10996	0	17.9386111579737	12.5518584986434	0	9.94517550141551	0	0	16.5159759811231	0	0	0	2.76260625275862	0	0	0	0	0.21025363403731	0	0	0	1.73833301831215	3.77038154869134	10.571045260859	0	23.536735538256	0	0	0	0
285000	1198000	10997	0	0.491724057712246	0	0	13.5187424865283	0	0	44.1685760633072	0	0	0.850246689108543	7.9722944500444	0	0	0	0	0.212503025402833	0	0	0	1.62350978625989	2.89380511971896	67.9206938877118	0	24.5785097237407	0	0	0	0.022278793345992
293000	1198000	10998	0	16.0949914249986	0	0	9.73605584293851	0	0	0	0	0	0	0.0405558396377546	0	0	0	0	0	0	0	0	3.16513596189475	45.5195099071324	24.9344751408418	0	26.4160419339705	0	0	0	0
301000	1198000	10999	0	0.278927387370677	0	0	46.4723145652748	0	0	6.62793452149077	0	0	0	0.434461656835695	0	0	0	0	1.12087375648348	0	0	0	23.6791762094711	9.07868764055014	11.4404890051937	0	12.8265074713878	0	0	0	1.93394239010098
309000	1198000	11000	0	2.11819039326643	0.861176676403204	0	19.2999004190571	0	0	5.47052508554932	0	0	1.44547519711033	3.9084113907348	0	0	0	0	2.73281954036623	0	0	0	26.0334305532076	4.81962988448572	20.4561432953157	0	57.4696829644705	0	0	0	0
317000	1198000	11001	0	0	0	0	38.7191367126635	0	0	8.77446896566616	0	0	1.70174178375388	11.6959891291321	0	0	0	0	4.26774249328014	0	0	0	49.228395842385	23.0750252725006	29.4608936803349	0	35.5445154558153	0	0	0	0
325000	1198000	11002	0	0.928994176461957	0.757224161046039	0	57.4769258114414	0	0	9.74803940473683	0	0	0	6.00730413044869	0	0	0	0	3.32558322814227	0	0	0	27.1311150760811	26.9759263250989	75.3523147445347	0	50.8460017805771	0	0	0	0
333000	1198000	11003	0	1.11181269818607	0	0	57.9272827605088	0	0	15.6665891773702	0	0	0.00948331658235043	15.8595791416089	0	0	0	0	1.99679802607462	0	0	0.416039515187875	34.3258915529367	14.7064950549408	26.0935798135198	0	41.4923103743128	0	0	0	0
341000	1198000	11004	0	2.53014836390552	0	0	15.2383234269473	0	0	9.35061242250043	0	0	0	11.8613433747727	0	0	0	0	2.34104367262565	0	0	0	57.1203091127139	4.2304773518553	20.5696589421629	0	43.902951376693	0	0	0	0
349000	1198000	11005	0	8.42946796534031	0.179824194535407	0	55.3325020344131	0	0	26.3377851534399	0	0	0	20.5561753354801	0	0	0	0	0.400151280356236	0	0	0	68.6184322175327	15.0133409460563	21.1098472448332	0	21.4743026921668	0	0	0	0
357000	1198000	11006	0	0.827330290293865	1.56609400678327	0	27.4504139742488	0	0	41.887357225941	0	0	0	16.0283761143343	0	0	0	0	10.293933300839	0	0	0	56.4667869582769	4.91896799755035	19.5103545616132	0	12.1326368364908	0	0	0	0
365000	1198000	11007	0	8.07127527302516	0	0	21.3963212455896	0	0	9.75901734904766	0	0	0	6.91564727455677	0	0	0	0	0	0	0	0	46.3118998617417	0.62235282500525	9.03282611550089	0	0	0	0	0	0
373000	1198000	11008	0	0	0	0	0	0	0	0	0	0	0	0	0	0	0	0	0	0	0	0	28.2139585356526	0	28.2139585356526	0	0	0	0	0	0
589000	1198000	11035	0	0	3.88739356534933	0	79.5812856436081	0	0	13.2499006461631	0	0	0	35.9273303568907	0	29.9395792104363	0	0	73.8081796287619	0	0	0	0	0	2.93398263290594	0	0	0	0	0	0
597000	1198000	11036	0	7.90788723092619	1.64097027846532	0	25.8354607049438	0	0	40.1081038511164	0	0	0	20.1236238998066	0	41.7388753104297	0	1.93009593264576	129.072363003775	0	0	0	0	0	1.88170527766551	0	0	0	0	0	0
605000	1198000	11037	0	12.962568477748	0	0	40.5295903931832	0	0	37.2971531814076	0	0	0	23.0191832883077	0	21.8340921038317	0	5.27917421283008	98.2206454394322	0	0	0	6.40657001159779	0	3.29678939933206	0	13.7423597154608	0	0	0	0
613000	1198000	11038	0	3.71857932162608	0	0	60.3220946210035	0	0	22.1652658794016	0	0	0.230840641771864	13.9887391453719	0	9.62292989955843	0	0	86.184412144862	0	1.80125873289397	0	4.43075263435345	0	4.00910668457348	0	0.973930306561714	0	0	0	0
621000	1198000	11039	10.5131260744879	0	0	0	53.5097439400063	0	0	20.9535434158568	0	0	0	75.1743240147815	0	4.25338850185037	0	0	62.1700157402901	0	0	0	12.2314980584857	0	17.1649927586307	0	12.3797478463761	0	0	0	0
629000	1198000	11040	0	0	0	0	36.6813526756403	0	0	73.8949532963143	0	0	0	84.4386725819201	0	0	0	0	34.5963276553182	0	0	0	13.0564424003942	0	82.0275490171384	0	11.240600129197	0	0	0	0
637000	1198000	11041	0	0	0	0	69.4576496820101	0	0	0	0	0	0	181.76183378641	0	0	0	0	0	0	0	0	0	0	66.1856813343112	0	8.81904413141519	0	0	0	0
-19000	1190000	11255	0	0	0	0	0	0	0	0	0	0	0	0	0	0	0	0	0	0	0	0	0	0	0	0	0	0	0	0	0
-11000	1190000	11256	0	0	0	0	0	0	0	0	0	0	0	0	0	0	0	0	0	0	0	0	0	0	0	0	0	0	0	0	0
-3000	1190000	11257	0	0	0	0	0	0	0	0	0	0	0	0	0	0	0	0	0	0	0	0	0	0	0	0	0	0	0	0	0
5000	1190000	11258	0	0	0	0	0	0	0	0	0	0	0	0	0	0	0	0	0	0	0	0	0	0	0	0	0	0	0	0	0
13000	1190000	11259	0	0	0	0	0	0	0	0	0	0	0	0	0	0	0	0	5.06694477187427	0	37.3885982269228	0	0	13.5068587481099	0	0	0	0	0	0	0
21000	1190000	11260	0	0.696501412046516	0	0	0.354902911002427	0	0	0	0	0	9.75030493557481	0	0	0	0	0	3.73168609915272	0	8.93114788168812	0	0	0.944136465223616	0	0	0	0	0	0	0
29000	1190000	11261	0	0.0161555099912162	25.5857635216567	0	0.839224129307499	0	0	0	0	0	24.0409862060736	0	0	0	0	0	44.2055363826708	0	12.6756137153974	0	0	12.2882531127534	0	0	7.46452908741634	0	0	0	0
37000	1190000	11262	0	14.0281070263175	7.54509147759293	0	1.26685888385188	0	0	0	0	0	34.0614173030789	0	0	0	0	11.9488782093938	13.1671026350143	0	18.0698004434113	0	0	10.2167765270757	0	0	3.42421010252143	0	0	0	0
45000	1190000	11263	0	0	8.12586488398234	0	1.41895350457107	0	0	0	0	0	19.2790015585711	0	0	0	0	20.9036144185728	31.502996106725	0	24.030311199986	0	0	2.26864070846368	0	0	2.85392753710109	0	0	0	0
53000	1190000	11264	0	2.11946720907272	0.00693185803771816	0	0	0	0	0	0	0	3.93236168031104	0	0	0	0	4.9481807932114	8.57173201074246	0	20.600167910335	0	0	20.378254196295	0	0	0	0	0	0	0
61000	1190000	11265	0	0.0384882211771797	0.487232077062014	0	0	0	0	0	0	0	0.0758092492368891	0	0	0	0	1.04303578415988	0	0	2.00518102905272	0	0	0	0	0	2.89739846786171	0	0	0	0
69000	1190000	11266	0	0.0722799289307279	6.14156522710121	0	3.04640899446678	0	0	0	0	0	1.4988835018405	0	0	0	0	6.12278689050522	0.0722799289307279	0	6.00136972789181	0	10.7287948303846	35.8492778662294	0	0	3.732987138975	0	0	0	0
77000	1190000	11267	0	0.954831786134858	5.85229129902063	0	8.60460050500035	0	0	0	0	0	3.56634928417694	0	0	0	0	0.748973886568672	7.99546997494308	0	10.8637980554795	0	7.63107496079994	61.6481306229439	0	0	24.1419138862915	0	0	0	0
85000	1190000	11268	0	0	1.52757895165033	0	0.909795532658739	0	0	0	0	0	8.0818628862468	0	0	0	0	0	0.18752847965368	0	12.0265590723572	0	3.50416521625549	26.5587529983743	0.621557209986666	0	7.90784325019145	0	0	0	0.00507262143446507
93000	1190000	11269	0	0	0	0	2.11226165464375	0	0	0	0	0	0.895232742806632	0	0	0	0	0	0.376268210880303	0	5.27339209153971	0	4.17119909711527	45.0420960309456	0.263732217403683	0	42.2578011388319	0	0	0	0.598887348630133
101000	1190000	11270	0	11.5033845366172	0	0	0.290799937730652	0	0	0	0	0	11.9019945513503	0	0	0	0	0	0	0	0.954564886602299	0	31.2243035758988	5.93937664978713	3.41143251730174	0	54.5463356104827	0	0	0	0
109000	1190000	11271	0	0	0	0	0	0	0	0	0	0	0	0	0	0	0	0	0	0	0.0410964188333155	0	70.1570124058093	0	0	0	30.9610417611114	0	0	0	0
117000	1190000	11272	0	0	0	0	0.380268709922573	0	0	0	0	0	0.0785852779119255	0	0	0	0	0	0	0	0	0	21.544113660412	3.13514474643501	0.128072422385598	0	11.7772906564362	0	0	0	0
125000	1190000	11273	0	6.48145037042734	0	0	10.9331829316706	0	0	0	0	0	0.394976211235368	4.14787364583048	0	0	0	0	0	0	1.65860544359795	0	42.5162420875368	7.71225245898572	7.56994562356892	0	76.5777638668593	0	0	0	0
133000	1190000	11274	0	0	0	0	20.3010629810069	0	0	7.36761295907873	0	0	1.39097583393937	4.26940502088305	0	0	0	0	0.870056113638754	0	13.5156042299254	0	86.504258094784	21.3085824602711	12.1771761554003	0	27.92754831288	0	0	0	0
141000	1190000	11275	0	2.2600010715782	0	0	3.14722183938616	0	0	0	0	0	0.12433200314131	12.4724373815632	0	0	0	0	0	0	0.749656852738425	0	49.0009753553088	3.47222720245756	41.4911577247422	0	70.5983707914752	0	0	0	0
149000	1190000	11276	0	0	0	0	0.909109767598478	0	0	0	0	0	0	0	0	0	0	0	0	0	0	0	117.960632682035	0.00214678346530147	0	0	24.6149091509581	0	0	0	0
157000	1190000	11277	0	3.02573258685089	1.2812747599939	0	2.89721061562235	0	0	0	0	0	0.06933880506715	0.406415519324192	0	0	0	0.663203318441128	10.0644925481168	0	6.9230667962406	0	45.1492605444673	5.24945205678589	0.663203318441128	0	32.1930281666076	0	0	0	0
165000	1190000	11278	24.3543523108006	1.91638158798508	0.444199628075584	0	45.1525983904894	0	0	0	0	0	0	2.59949303398656	0	0	0	0	6.02161112041722	0	2.25343678635681	0	26.4726316896186	48.9260522546119	6.83276206460975	0	11.5941839275469	0	0	0	0
173000	1190000	11279	0	1.11756297959942	0.76904462117863	0	56.2847653940427	0	0	0	0	0	0	0	0	0	0	0	2.3931339196997	0	4.36908191563623	0	43.8804450013102	54.7045237409104	6.14113803239028	0	2.15552336901929	0	0	0.131940188584442	0
181000	1190000	11280	0	3.60442027760236	0.443012392102393	0	5.55048966211149	0	0	0	0	0	0.335128023956398	0	0	0	0	0	0	0	0.90517761879487	0	32.4167702266647	46.3248935911122	1.6424631752464	0	15.4406893754588	0	0	0	0
189000	1190000	11281	0	0.362179120165917	0.246009531598016	0	61.7793666940003	0	0	1.76511120812955	0	0	1.61667501585821	6.94114449233775	0	0	0	0	8.87037867157424	0	2.33342328728156	0	25.6141001557177	29.3287943937438	3.83335231791213	0	17.3471511624763	0	0	0	0
197000	1190000	11282	0	2.16591292254803	0	0	26.2324754197054	0	0	2.20564908337063	0	0	0	12.1415088622311	0	0	0	0	0.739890005177194	0	0	0	10.3381732511133	41.100133684071	67.9350301817707	0	48.7642390782504	0	0	0	0
205000	1190000	11283	0	0	0.975647471073813	0	55.4144133162803	0	0	0.304537216111122	0	0	0	4.53285653970355	0	0	0	8.32527885241401	33.0810410896692	0	11.4756990237864	0	87.6072655883173	14.0823441688738	18.4236090640458	0	52.456087935537	0	0	0	0
213000	1190000	11284	0	0	0.451464022779561	0	33.5127351637768	0	0	0	0	0	0	12.657423785032	0	0	0	0	26.1790173250347	0	2.52082874163263	0	34.4692090880027	20.7067024646682	3.45161904669944	0	82.5290010573361	0	0	0	0
221000	1190000	11285	0	0	0	0	13.2058513210767	0	0	18.3505045140877	0	0	2.41460433354772	8.5400316080133	0	0	0	0	2.96490683033092	0	0	0	0	29.3148105738888	40.9457858051043	0	283.731979356511	0	0	0	0
229000	1190000	11286	0	12.7307233082441	0	0	31.2528348945321	0	0	24.7913679051782	0	0	8.44251757007249	14.2890300028859	0	0	0	0	7.47305340442858	0	3.73212258143794	0	0.371694166251404	18.8936901613609	15.1809154022502	0	263.135454415199	0	0	0	0.290948040979359
237000	1190000	11287	0.123211241118234	0	0.471282454143733	0	8.50457900711142	0	0	29.9860172746858	0.623187814615084	0	0.656382632839	20.9629400076942	0	0	0	6.17008285842705	20.8028589133668	0	2.43557045486686	0	7.08466550814926	59.9093075026287	25.2482745618479	0	54.9104748542385	0	0	0	0
245000	1190000	11288	2.95831044312816	1.79685583362777	1.20415438283099	0	33.6649193798162	0	0	29.7059015132407	0	0	0	29.3047215679112	0	0	0	0	41.1600708259757	0	3.69602711366536	0	8.15511300499936	51.0823107796232	6.09999744560328	0	77.8485100817918	0	0	0	0.240667546704159
253000	1190000	11289	0	1.19096309926338	0	0	11.7983105476721	0	0	6.75730262742585	0	0	0.199335921051596	2.05162686620868	0	0	0	0	0	0	0	0	0	22.2153015269804	11.5082974976694	0	322.511808376748	0	0	0	0.247943949721828
261000	1190000	11290	0	5.28313436828544	0	0	4.12266201437671	0	0	5.49838253831263	0	0	1.97178421939065	0.87706485557216	0	0	0	0	4.79100513950751	0	0	0	0.497365488928787	19.6205045788414	70.7325462493924	0	220.363552675497	0	0	0	0
269000	1190000	11291	0	1.77432693268184	0	0	26.1471138241569	0	0	3.5577510171881	0	0	0.170510763095096	4.05448486532899	0	0	0	0	2.13314017083837	0	1.02919991815082	0	7.54614107457988	18.4880194155031	37.9734532068873	0	84.2728181492815	0	0	0	0.331482170154926
277000	1190000	11292	0	4.13762727501082	2.83950535457612	0	26.7728366407772	0	0	13.7203643694546	0	0	3.04374271853593	14.9406637708116	0	0	0	2.83950535457612	8.34157607158541	0	0.187158762635093	0	13.9471627562735	8.20923072978899	6.71680682178078	0	15.160987956302	0	0	0	0
285000	1190000	11293	0	1.59622176802545	0	0	20.3632708268456	0	0	3.08635858070164	0	0	0.532669366755246	1.31210329871255	0	0	0	0	5.58205591298645	0	0	0	24.7062994692798	20.4596295282389	15.663431630489	0	44.2453333205656	0	0	0	0
293000	1190000	11294	0	0	0.0838349675045094	0	5.54862448823766	0	0	0	0	0	0.114786280297879	0	0	0	0	0	0.253186460044825	0	0	0	7.27363272355115	37.4872451263049	29.6563967748254	0	10.3003432289634	0	0	0	0
301000	1190000	11295	0	0.412330108508551	0.87918342043893	0	28.3045292409358	0	0	1.60029335838895	0	0	0	5.58486892956828	0	0	0	0	1.48015758704134	0	0.0682435187127624	0	27.3913661742395	14.6247853271577	19.4566369628235	0	78.9009881831182	0	0	0	0
309000	1190000	11296	0	0.142685835384187	1.40960157941761	0	45.9116358957746	0	0	9.45589126243457	0	0	0	23.2362482920953	0	0	0	0	4.16688483870503	0	0	0	18.9998777615756	20.5277121384139	8.77350120057294	0	39.629115529961	0	0	0	0
317000	1190000	11297	0	0	0	0	36.3182277265084	0	0	5.92453561672168	0	0	0	17.102108961095	0	0	0	0	3.72548623918272	0	0	0	41.3577720355853	12.2135549797042	69.1627396119088	0	58.4966364562316	0	0	0	0
325000	1190000	11298	0	2.14479120449166	0	0	22.0064986393761	0	0	8.13076893006346	0	0	0	19.0669335250747	0	0	0	0	3.03132087405748	0	0	0	14.5605908793088	7.05242475281481	60.2945707069088	0	80.6922896204408	0	0	0	1.99494478947804
333000	1190000	11299	0	3.16252503389129	3.65854373171741	0	33.859030914848	0	0	5.38014877266328	0	0	0.069858934680769	18.245963511429	0	0	0	0	2.78179570200423	0	0	0	28.5470850846349	7.31452915381087	36.3199222323782	0	52.7177373603441	0	0	0	0
341000	1190000	11300	0	3.02265308369771	0	0	20.3044899353671	0	0	27.1045280755592	0	0	0.258485618828719	11.3328271001654	0	0	0	0	5.66422739722479	0	0.612652910306561	0	13.934939199905	33.9439638021871	24.2452222039099	0	43.6434959960562	0	0	0	0
349000	1190000	11301	0	0	0	0	35.1567115274982	0	0	3.33770608965157	0	0	0.458995979184699	34.7021873975791	0	0	0	0	0	0	0.170425356754959	0	37.2794210724893	9.43685195656135	28.0826680262266	0	6.09685785224432	0	0	0	1.4803738681209
357000	1190000	11302	0	2.64270508921128	0	0	45.7675229000974	0	0	5.63670656877294	0	0	0	35.9657658034288	0	0	0	0	0	0	0	0	23.287512686868	0	17.5452688895902	0	0	0	0	0	0
413000	1190000	11309	0	0	0	0	0	0	0	0	0	0	0	0	0	0	0	0	0	0	0	0	0	0	168.21012072363	0	0	0	0	0	0
421000	1190000	11310	0	0	0	0	0	0	0	0	0	0	0	264.085826807555	0	0	0	0	0	0	0	0	0	0	0	0	0	0	0	0	0
429000	1190000	11311	0	0	0	0	61.644182852691	0	0	9.0608188610134	0	0	0	0	0	35.4485419359588	0	0	36.0971097984017	0	0	0	0	0	0	0	0	0	0	0	0
437000	1190000	11312	0	0	0	0	91.0931529294021	0	0	94.9682614608302	0	0	0	18.5558583989945	0	0	0	0	19.3548085984454	0	0	0	0	0	0	0	0	0	0	0	0
445000	1190000	11313	0	0	0	0	89.5205259572414	0	0	51.5513824574534	0	0	0	44.8847726415837	0	17.2110794259661	0	0	0	0	0	0	0	0	0	0	0	0	0	0	0
453000	1190000	11314	0	0	3.64155822407127	0	41.957894510496	0	0	1.50388278701979	0	0	0	19.4277055823406	0	31.047093325616	0	3.61107958207266	17.4889890837176	0	0	0	0	0	0	0	0	0	0	0	0
461000	1190000	11315	0	0	0	0	6.12961055973135	0	0	0	0	0	0	0	0	33.9855411872641	0	0	19.577779500686	0	0	0	0	0	20.8449644707081	0	0	0	0	0	0
573000	1190000	11329	0	0	0	0	195.693088907347	0	0	0	0	0	0	0	0	290.25639526127	0	0	19.714878979543	0	0	0	0	0	0	0	0	0	0	0	0
581000	1190000	11330	0	0	4.81909461133451	0	68.6129943100889	0	0	32.4075746175645	0	0	0	6.72773809394502	0	32.3363676195403	0	4.09255272152783	79.0609077047582	0	0	0	0	0	4.24860611410646	0	0	0	0	0	0
589000	1190000	11331	0	2.26611366810965	4.22131106683635	0	51.8143021255955	0	0	34.1775211428774	0	0	0	64.0804931632624	0	25.3030657794116	0	3.60543393124852	89.60738660605	0	0	0	0	0	14.974279399402	0	13.25752711091	0	0	0	0
597000	1190000	11332	0	6.60691132604704	3.57915218460093	0	53.99792680211	0	0	44.2046473299509	0	0	0	16.1901940482307	0	24.5868288387561	0	8.37585471434274	139.737349301025	0	0	0	0	0	0.0651828809299513	0	0	0	0	0	0
605000	1190000	11333	0	4.74219410921907	0	0	57.0838884022552	0	0	14.7397583302402	0	0	0	37.314240269663	0	22.5529799424189	0	0	129.70611770742	0	2.52104434828896	0	6.10281724899103	0	13.744916292129	0	0	0	0	0	0
613000	1190000	11334	7.73601195352412	14.2277244086634	0	0	75.6454132757157	0	0	48.0872745053725	0	0	2.24896074753432	48.660250777563	0	22.2242233468507	0	9.39199590468805	89.8593436805833	0	0	0	8.00493112184706	0	35.3430579775742	0	0	0	0	0	0
621000	1190000	11335	0	1.13448408375751	0	0	25.7608428974798	0	0	71.5281696754212	0	0	0	37.7542053506954	0	0	0	0	12.7052312091243	0	0	0	45.1939464730823	0	130.0937396997	0	57.7388299254374	0	0	0	0
-27000	1182000	11550	0	0	0	0	0	0	0	0	0	0	1.16219088985661	0	0	0	0	0	0	0	15.9035753729071	0	0	1.93118512316502	0	0	0	0	0	0	0
-19000	1182000	11551	0	0	0	0	0	0	0	0	0	0	0	0	0	0	0	0	0	0	0	0	0	0	0	0	0	0	0	0	0
-11000	1182000	11552	0	0	0	0	0	0	0	0	0	0	0	0	0	0	0	0	0	0	0	0	0	0	0	0	0	0	0	0	0
-3000	1182000	11553	0	0	0	0	0	0	0	0	0	0	0	0	0	0	0	0	0	0	0	0	0	0	0	0	0	0	0	0	0
5000	1182000	11554	0	0	0	0	0	0	0	0	0	0	0	0	0	0	0	0	0	0	0	0	0	0	0	0	0	0	0	0	0
13000	1182000	11555	0	0	0	0	0	0	0	0	0	0	0	0	0	0	0	0	0	0	6.6810692919097	0	0	0	0	0	0	0	0	0	0
21000	1182000	11556	0	0.224237615576498	2.96959057578433	0	0.346261547022427	0	0	0	0	0	8.51759800810894	0	0	0	0	5.54424198834669	4.76039368323982	0	9.06035194320613	0	0	0.571626974203121	0	0	0	0	0	0	0
29000	1182000	11557	0	0.558641813607629	3.31145301003988	0	23.244965429802	0	0	0	0	0	15.9131615524541	0	0	0	0	0.887922262176468	13.8310288097438	0	22.1101397728517	0	0	28.5298160263064	0	0	0.576262110304598	0	0	0	0
37000	1182000	11558	0	2.2769094308895	30.136495092046	0	12.856329443377	0	0	0	0	0	12.363840121094	0	0	0	0	23.3575683337047	30.5368729193503	0	59.2172628963671	0	0	27.4770854229764	0	0	3.14835577902877	0	0	0	0
45000	1182000	11559	0	1.1020493057977	8.64636509853837	0	3.30332264633256	0	0	0	0.998358980962203	0	16.1990676761389	0	0	0	0	36.6499135314828	31.7447996122983	0	16.0976404503734	0	0	5.05168162296747	0	0	26.3338130908483	0	0	0	0
53000	1182000	11560	0	0	10.6829910015275	0	0.410835240840756	0	0	0	0	0	5.06360554056619	0	0	0	0	0	0.898647770926824	0	22.4532874187756	0	0	16.7173031520212	0	0	8.42585879125855	0	0	0	0
61000	1182000	11561	0	1.1238908756197	0	0	0	0	0	0	0	0	1.81978275070511	0	0	0	0	0	0	0	1.80821760093889	0	0	3.13147936052713	0	0	0	0	0	0	0
69000	1182000	11562	0	2.63115972678504	1.94142704313324	0	8.42742814139975	0	0	0	0	0	1.49907636867473	0	0	0	0	1.94142704313324	0	0	13.0087848693063	0	8.71770545899548	65.4911748378673	0	0	20.305698340448	0	0	0	0
77000	1182000	11563	0	2.68426467260628	7.16006162287187	0	19.0286330960696	0	0	0	0	0	4.36381130804143	12.150369562399	0	0	0	0	2.58597806010059	0	13.496443359458	0	6.76564377724764	80.1481269535287	7.3351830871321	0	46.8026936552695	0	0	0	0
85000	1182000	11564	0	3.11944391202151	4.79501772046094	0	0	0	0	0	0	0	1.30553490494726	4.2829784396509	1.61339479178191	0	0	2.49309227392531	0	0	6.90005335117641	0	0.511882830954511	75.347441310598	3.54199355956046	0	82.6873793946769	0	0	0	0
93000	1182000	11565	0	8.26197609834605	10.3844248375038	0	0.822440903051199	0	0	0	0	0	23.948220569673	10.6349024042564	0	0	0	8.34444932344037	4.72286098576498	0	23.5462404956301	0	0.112280337792612	84.9922834002115	8.41192678147813	0	58.1888858423423	0	0	0	0
101000	1182000	11566	0	16.6929453317408	4.18290521637752	0	13.7094578447838	0	0	0	0	0	4.6997000430001	0.312302339857551	0	0	0	2.16796809236734	1.56247285160914	0	31.6838016482382	0	7.50322863712215	31.4191489051185	11.2428287897674	0	17.3617893845235	0	0	0	0
109000	1182000	11567	0	4.87912660127452	1.00783902976849	0	0	0	0	0	0	0	0.792614422060582	4.85921960292958	0	0	0	0	0	0	1.67217981436966	0	35.2704850072336	1.34810314244186	4.69447091934687	0	37.2893819141642	0	0	0	0.281243613049228
117000	1182000	11568	0	3.01506168491881	0	0	0.519992102984625	0	0	0	0	0	0.0506266090988143	1.31242206659845	0	0	0	0	0	0	1.01511101009005	0	40.7994425262144	10.1692829636428	4.11371664076526	0	91.2181282577368	0	0	0	0
125000	1182000	11569	0	5.3496303127955	6.35602575301931	0	3.29552742281369	0	0	0	0	0	0.840613141407559	1.04083420621093	0	0	0	0	0.205149484479243	0	2.04881721666365	0	11.5347360646936	13.5728068485277	7.02052370367051	0	55.7263318587555	0	0	0	0
133000	1182000	11570	0	0	0	0	40.3022438559565	0	0	0	0	0	0	1.67408743597427	0	0	0	0	1.85051736390285	0	21.7062693086817	0	26.6822352337293	30.3029064953158	0.345276763303981	0	22.8254290369074	0	0	0	0
141000	1182000	11571	0	1.31299302704943	0.248837581886021	0	34.4085047697124	0	0	0	0	0	0.335721523057451	1.5674066107075	0	0	0	0	0.571802144940734	0	1.81913413756969	0	36.9405823243495	28.8779776239336	0.901732050909908	0	10.5753608453529	0	0	0	0
149000	1182000	11572	0	0	0	0	2.24247164286817	0	0	0	0	0	0.352492324975445	1.13620966378595	0	0	0	0	0	0	4.23199453836629	0	23.2712248974537	33.6502585378131	2.64532119961043	0	76.1667679719662	0	0	0	0
157000	1182000	11573	0	5.65830933851511	0.314686094738457	0	4.59010255560408	0	0	0	0	0	0.016153521139953	0	0	0	0	0.314686094738457	0	0	7.09685034554246	0	58.7803265667093	15.1049278954142	3.30932277938412	0	1.2467985533069	0	0	0	0
165000	1182000	11574	0	0	0	0	4.05618097572191	0	0	0	0	0	0	0	0	0	0	0	0	0	1.05858096816111	0	52.3329837087527	5.43733858838076	23.0511806009135	0	13.9277329123812	0	0	0	0
173000	1182000	11575	0	0	0	0	1.03975362380636	0	0	0	0	0	0	0	0	0	0	0	0.428062191479001	0	4.36247843279723	0	51.6159473260256	15.2440557978416	3.74815269725332	0	4.10465195216472	0	0	0	0.131049484617787
181000	1182000	11576	0	0	0	0	13.2490906315416	0	0	0	0	0	0	0	0	0	0	0	0	0	0.255514109935509	0	40.6637720904735	16.6154392704214	0	0	10.9085446356389	0	0	0	0
189000	1182000	11577	0	2.60723388228567	0	0	6.30822284938831	0	0	0	0	0	0.423117679205302	23.3733684173072	0	0	0	0.241978991836313	0	0	0	0	59.9662806199622	9.74816457803303	2.69376933034203	0	33.973547453516	0	0	0	0
197000	1182000	11578	0	0.313379565730787	0.563843698397782	0	26.4539019463166	0	0	0	0	0	0.313379565730787	5.95397159681913	0	0	0	0.190671942771462	9.28195773067861	0	9.45194923063107	0	13.4784313788689	37.3835524517859	13.6922573947467	0	67.3554542476741	0	0	0	0
205000	1182000	11579	0	1.80317246171693	0	0	25.880186261108	0	0	5.61619882513123	0	0	0	25.3175598267772	0	0	0	0	59.8071470031903	0	0.908662794363957	0	69.0943635338825	14.6789495786128	24.5525020031918	0	6.23626131503081	0	0	0	0
213000	1182000	11580	0	7.92509704988951	11.7084184050254	0	30.3430560755918	0	0	18.4117867279512	0	0	1.46930276688726	40.5219676157947	0	0	0	0	7.93251923050139	0	0	0	0.265798924236191	34.3657414419576	43.3484920247355	0	151.129569211173	0	0	0	0
221000	1182000	11581	0	4.37776395034374	1.35779217711962	0	9.42047363916203	0	0	47.8925624448621	0	0	4.01545663679295	3.51473448538229	0	0	0	0.160399382496814	1.31686566633841	0	7.26164836026534	0	4.3119543994166	15.7509695796494	9.70358285982811	0	167.970081990936	0	0	0	0
229000	1182000	11582	0	4.46403805561491	3.48970120571271	0	18.8396684175939	0	0	15.4350082879938	0	0	4.6363952886632	1.08860601957475	0	0	0	0	2.27533792047785	0	5.89361473748558	0	13.7597430423411	34.8661252820776	7.35313707801736	0	212.440276434095	0	0	0	2.58896645413615
237000	1182000	11583	0	1.53733046537494	14.821091101261	0	2.45526510898847	0	0	0	0	0	1.343992262946	0	0	0	0	0	1.96738674473433	0	24.0768341212079	0	28.4711017830223	54.7900910872713	16.0574095205854	0	19.0653376821267	0	0	0	0
245000	1182000	11584	0	1.2564572324679	1.52811694318577	0	21.4929331747631	0	0	1.41800553463323	0	0	1.52811694318577	39.772605560026	0	0	0	0	1.13173703366194	0	0.452936198513961	0	20.673046325127	57.4564418166558	26.2872417283618	0	101.47206124213	0	0	0	0
253000	1182000	11585	0	1.41562622308926	0	0	37.2448065941261	0	0	15.4438619010258	0	0	0	14.1753483232158	0	0	0	0.519569205074261	12.1158516105441	0	0	0	25.6644576937236	71.5381844608037	18.8209505916839	0	74.8150548578428	0	0	0	0
261000	1182000	11586	0	1.19101964139075	0	0	29.687630355618	0	0	3.69167958851701	0	0	0.625707138984397	40.2938688010777	0	0	0	0	5.10627340194742	0	0	0	25.9757585563391	45.0685361516179	67.0355083702073	0	96.8020779298486	0	0	0	3.80233417642647
269000	1182000	11587	0	1.30003193677577	2.06711548642992	0	45.0355285409159	0	0	1.4644502988341	0	0	0.643931611941582	35.6185986111899	0	0	0	0	10.5670369743428	0	0	0	16.4226497428887	34.8066365968651	32.3880629432482	0	82.4192647326723	0	0	0	0
277000	1182000	11588	0	10.6720066865926	0	0	73.0833056943141	0	0	53.1320337040888	0	0	3.04926797818031	19.7613931801216	0	0	0	1.95730731239712	25.7701541636339	0	1.34635567187666	0	33.7976438553762	5.45896430159081	15.8156614487978	0	56.6911381480229	0	0	0	0
285000	1182000	11589	0	2.50648351861279	0.480612619376632	0	36.7503221632824	0	0	53.9249028718858	0	0	0.879749125652885	1.31007740859635	0	0	0	0.282027747870398	2.28136036135444	0	0	0	15.556189069125	19.5530327070739	40.4467908572711	0	38.8104139100794	0	0	0	0
293000	1182000	11590	0	0	2.06800730615808	0	47.5239456843052	0	0	24.7360323036128	0.185589425055163	0	0	0	0	0	0	0	0	0	0.185589425055163	0	13.9123986003767	50.8120783239521	47.9566952160958	0	51.5134930124977	0	0	0	0
301000	1182000	11591	0	0	0	0	55.2201177584803	0	0	12.1737646673415	0	0	0.218647730620336	3.80364096474487	0	0	0	0	23.0166233605002	0	0	0	13.3509152948038	15.4782198429858	5.04818824009938	0	74.272214670297	0	0	0	0
309000	1182000	11592	0	1.61249646369144	2.01140866534506	0	47.4701327817004	0	0	23.6305570826807	0	0	0	2.77517154231031	0	0	0	6.34421859893499	14.1290023406911	0	0	0	11.6996868560476	2.6382708709154	12.7946188237816	0	27.5242105424394	0	0	0	0
317000	1182000	11593	0	6.84483227012434	0	0	16.7582156196283	0	0	45.3537504672476	0	0	0	50.4137948140691	0	0	0	0	0.838374261323783	0	0	0	5.30876043416076	5.87190913388395	52.2073420011111	0	81.9098937786584	0	0	0	0
325000	1182000	11594	0	29.2456156181876	4.00767074425634	0	37.8110758249907	0	0	7.73395444039768	0	0	0.551896677121937	18.0379902207461	0	0	0	0	3.02327142309027	0	0	0	5.65163379005772	10.0230024437234	41.2192923159356	0	21.9037129954623	0	0	0	0
333000	1182000	11595	0	3.16260069485075	0.862549763571368	0	33.4733827118103	0	0	26.3491553485424	0	0	0.240879065470744	24.9321777157337	0	0	0	0	6.94532416777945	0	0	0	13.3420926614803	30.1308610961646	23.5699037644639	0	5.054288380118	0	0	0	0
341000	1182000	11596	0	0.481420018742987	2.81972785708935	0	58.8070299054181	0	0	0	0	0	0	35.5880307480222	0	0	0	0	0	0	0	0	3.77568285937724	38.4759579267489	61.2026874718761	0	13.9934542520484	0	0	0	0
349000	1182000	11597	0	0	0	0	25.1135337881579	0	0	6.31777329260805	0	0	0	0	0	0	0	0	0	0	0	0	7.07861282305846	0	17.8365752549319	0	7.07861282305846	0	0	0	0
405000	1182000	11604	0	0	0	0	308.779689124023	0	0	308.779689124023	0	0	0	0	0	0	0	0	0	0	0	0	0	0	0	0	0	0	0	0	0
413000	1182000	11605	0	0	0	0	113.500953229149	0	0	103.543401075658	0	0	0	11.9446109340007	0	23.3210766193789	0	0	5.79726668481086	0	0	0	19.1337867797174	14.8679945106157	21.2807779600282	0	0	0	0	0	0
421000	1182000	11606	0	0	0	0	57.6166766978421	0	0	3.12781038638875	0	0	0	0.306912383297445	0	12.5809889947543	0	0	21.3761540828143	0	0	0	92.8179532633661	26.4012102382337	59.1367198918469	0	0	0	0	0	0
429000	1182000	11607	0	0	0	0	50.6089883182511	0	0	22.0556920802874	0	0	0	10.7891367510249	0	27.2327709008106	0	0	26.2220234326049	0	12.4327026057824	0	7.73489747442148	3.9966579741142	0	0	0	0	0	0	0
437000	1182000	11608	0	0	2.41421122888003	0	16.5061406659122	0	0	58.1412895554013	0	0	0	24.3620152955446	0	65.8570363264096	0	0	30.90425397033	0	0	0	0	0	0	0	0	0	0	0	0
445000	1182000	11609	0	0	0	0	52.2342232506009	0	0	48.4301679525204	0	0	0	0	0	35.0021450311784	0	0	27.9637477419196	0	1.79073817341022	0	6.86163667387105	0	0	0	0	0	0	0	0
453000	1182000	11610	0	0	0	0	12.5427684593301	0	0	9.82810242234744	0	0	0	0	0	35.8382024299462	0	0	0	0	9.82810242234744	0	26.9640316929345	0	0	0	0	0	0	0	0
573000	1182000	11625	1.32765531711531	8.02006803982009	9.66057874602247	0	115.177256124795	0	0	63.6015055980582	0	0	2.69408005326379	34.7341993595278	0	111.915801674638	0	10.1255324706693	117.847133811642	0	0	0	0	0	4.0882312939307	0	0	0	0	0	0
581000	1182000	11626	0	1.9817048054591	4.46431366621791	0	30.3882394597714	0	0	38.5774998074527	0	0	0	23.8925745340305	0	68.7031473313484	0	3.08459619533462	115.58750163213	0	0	0	0	0	11.7178645756063	0	0	0	0	0	0
589000	1182000	11627	0	0.68691814000541	4.03551636676742	0	23.4739024024956	0	0	25.5619711498889	0	0	0	23.5018465521652	0	17.6575834750497	0	2.44578929311615	151.290076425842	0	0	0	0	0	0	0	0	0	0	0	0
597000	1182000	11628	0	0	2.9764497336402	0	35.9822945992534	0	0	5.63912925534607	0	0	3.02689024937122	15.7643150554169	0	38.7375609457878	0	0.929523170842165	95.4170449989904	0	0.524738455897721	0	1.89808755881225	0	7.72104850910318	0	1.41886847675391	0	0	0	0
605000	1182000	11629	0	0	8.46565314867794	0	44.0840284127318	0	0	35.8478852361329	0	0	0	55.621006290785	0	60.3221518854516	0	1.08955501062715	76.2282126299305	0	4.65638615001729	0	13.2363890495403	0	4.54240402724084	0	0	0	0	0	0
613000	1182000	11630	0	0	0	0	121.86188852884	0	0	112.596934563301	0	0	0	63.4424392743289	0	28.2939915809693	0	0	61.2635387238562	0	0	0	16.7529989168855	0	13.2856128825453	0	2.30224504191786	0	0	0	0
621000	1182000	11631	0	0	0	0	89.1265264998665	0	0	0	0	0	0	0	0	35.1491066791208	0	0	0	0	0	0	12.8454355174578	0	22.303671161663	0	0	0	0	0	0
-27000	1174000	11846	0	0	0	0	0	0	0	0	0	0	0	0	0	0	0	0	0	0	0	0	0	0	0	0	0	0	0	0	0
-19000	1174000	11847	0	0	0	0	0	0	0	0	0	0	0	0	0	0	0	0	0	0	0	0	0	0	0	0	0	0	0	0	0
-11000	1174000	11848	0	0	0	0	0	0	0	0	0	0	0	0	0	0	0	0	0	0	0	0	0	0	0	0	0	0	0	0	0
-3000	1174000	11849	0	0	0	0	0	0	0	0	0	0	0	0	0	0	0	0	0	0	0	0	0	0	0	0	0	0	0	0	0
5000	1174000	11850	0	0	0	0	0	0	0	0	0	0	0	0	0	0	0	0	0	0	0	0	0	0	0	0	0	0	0	0	0
13000	1174000	11851	0	0.122391369441098	0	0	0	0	0	0	0	0	0.126855396183668	0	0	0	0	7.50998958746434	0	0	21.334478629888	0	0	0.244199705258828	0	0	0	0	0	0	0
21000	1174000	11852	0	2.21088708742421	1.98082442937827	0	4.56867109576245	0	0	0	0	0	7.836679454149	0	0	0	0	9.93942977024357	4.91680853888994	0	20.4061760090171	0	0	2.73162828792865	0	0	0.540384374439942	0	0	0	0
29000	1174000	11853	0	0.999055055703762	21.8190750257838	0	17.8712361672143	0	0	0	0	0	12.2799188244526	0	0	0	0	26.7701839169884	39.6579668244654	0	21.0188986975068	0	0	2.66176979403269	0	0	0	0	0	0	0
37000	1174000	11854	0	5.3934432158649	3.94787275704321	0	3.02977664542468	0	0	0	0	0	7.76299420038594	0	0	0	0	16.5590815455228	0.873740016485689	0	25.1266437667729	0	0	18.5300616143567	0	0	2.90127408694141	0	0	0	0
45000	1174000	11855	0	3.3524422589234	20.7133769804346	0	2.49369636228993	0	0	0	0	0	5.24746748352299	0	0	0	0	1.57127690518777	17.2501769542439	0	26.3107561068599	0	0	9.65898309898552	0	0	7.17230590130892	0	0	0	0
53000	1174000	11856	0	0.453459522780342	63.5261454944694	0	5.0370675317938	0	0	0	0	0	23.431597264546	0	0	0	0	13.7207506304969	29.0413993697486	0	16.5720834589008	0	0	37.7280520297273	0	0	5.05538857646468	0	0	0	0
61000	1174000	11857	0	2.12172084154248	1.83991079067406	0	0.0376281001542667	0	0	0	0	0	10.2351152404823	0	0	0	0	6.15125901208669	0.211489904136076	0	20.3314106282508	0	0	4.39925226583894	0	0	0	0	0	0	0
69000	1174000	11858	0	0.59727888129525	7.6686647572114	0	3.99070126762556	0	0	0	0.00394279393639744	0	1.26560265960248	0	0	0	0	6.26225388647956	1.97370036731959	0	13.1342361616217	0	0	10.2572839701595	2.0633852718526	0	19.8409698146449	0	0	0	0.748277313136582
77000	1174000	11859	0	4.9603230539251	19.9920204569497	0	9.56411876286742	0	0	0	0	0	19.660072327073	0.521751838579613	0	0	0	0.883821065464634	1.33738854291968	0	23.7232123668936	0	5.83684908394349	107.754817436344	1.80648830585809	0	67.698634654242	0	0	0	0
85000	1174000	11860	0	25.9810805457577	3.23965822263715	0	0	0	0	0	0	0	3.10521175363557	0.456827418356504	0	0	0	0	1.33242523460585	0	14.9636046584837	0	1.80852063113659	13.9808580163455	2.24261997266513	0	57.3643597310187	0	0	0	0
93000	1174000	11861	0	8.41803261946755	5.65416753137891	0	3.66744823286303	0	0	0	0	0	3.214022036904	1.78144947096117	0	0	0	3.70344066540285	1.98872165437389	0	51.5154516803531	0	0	35.776793610705	0.0121067385947191	0	107.108669510504	0	0	0	0
101000	1174000	11862	0.0962272118965527	1.25092528305487	5.82671034929723	0	2.96014200769445	0	0	0	0	0	4.53286222617541	1.46922099856441	0	0	0	0	1.22980960297501	0	19.0806995519382	0	4.32875724427749	56.5393202136789	5.23826659460848	0	89.758988813042	0	0	0	0
109000	1174000	11863	0	1.01318367597822	0	0	6.60532959870308	0	0	0	0	0	0.0450370890382797	6.60532959870308	0	0	0	0	0	0	0.42507795888349	0	30.9294957351969	7.36705525296405	0.978328601821115	0	36.4236582153525	0	0	0	0.289847006629678
117000	1174000	11864	0	0.756765888922796	0	0	0	0	0	0	0	0	0.756765888922796	0	0	0	0	0	0	0	0.593942824605183	0	89.3800904902883	0.578795016540981	0.763895322955321	0	45.4485959546679	0	0	0	0
125000	1174000	11865	0	0	0.372419581237781	0	0.205208116340267	0	0	0	0	0	0	3.93735527764402	0	0	0	0	0	0	4.6885834103635	0	49.4182481022377	3.83945111825792	19.6427878779222	0	29.8968638223082	0	0	0	0
133000	1174000	11866	0	0	0	0	31.9496811340156	0	0	0	0	0	0	33.6665104475026	0	0	0	1.90116898345914	13.1823930306014	0	17.766445156508	0	8.75073449176263	68.0080973601781	20.7023479269768	0	72.7196363899159	0	0	0	0
141000	1174000	11867	0	0.679772815690499	0	0	71.3382474327733	0	0	0	0	0	0.918193467372223	31.0625393301178	0	0	0	0	1.48249343290428	0	6.06748699831001	0	50.8982798902731	76.7793984099394	6.94076875383766	0	113.985330932758	0	0	0	0
149000	1174000	11868	0	0.220458212730693	0	0	11.7261577315446	0	0	0	0	0	0.935465772539362	0	0	0	0	0	0.771454189912944	0	5.12914875798853	0	37.8537628765039	25.3217094212188	3.22452864384121	0	16.200831990146	0	0	0	0
157000	1174000	11869	0	0	0	0	0.978118737267361	0	0	0	0	0	0	0	0	0	0	0	0	0	0.0876751977086822	0	41.7783990288864	0	0	0	16.9295309924795	0	0	0	0
165000	1174000	11870	0	0.321818213716467	0.186451566272689	0	0	0	0	0	0	0	1.41598117145272	0	0	0	0	0	0	0	0.231577331564736	0	23.4151472852651	2.5288636495049	0	0	0.00148133139531658	0	0	0	0
173000	1174000	11871	0	5.2491427167436	0	0	0	0	0	0	0	0	0	0	0	0	0	0	0	0	0	0	128.71501372924	1.92785248226415	0	0	0	0	0	0	0
181000	1174000	11872	0	4.45744956850702	0.169820268052498	0	5.72807791619254	0	0	0	0	0	1.68828044482084	0.448703024689992	0	0	0	1.13639180008838	1.43894854479978	0	1.82950970948924	0	34.2856958128699	11.7569564509289	12.8286487027961	0	39.9791686934485	0	0	0	0
189000	1174000	11873	0	7.49408690268041	3.46249503964543	0	23.7891333813137	0	0	0	0	0	0.279650573277316	4.98636924272522	0	0	0	0.746811736900041	10.0743522569993	0	9.89582198258317	0	10.4182237821839	17.6482777774055	10.5127889173883	0	6.1379588417915	0	0	0	0.363459826032278
197000	1174000	11874	0	2.4815017246376	12.0951767366124	0	12.9295261453689	0	0	5.01227493784078	0	0	1.02683667286312	16.202932941327	0	0	0	0	30.7923475722261	0	0.593651346285281	0	12.077734441907	24.0873085111116	16.1558739743832	0	82.1110221803778	0	0	0	0
205000	1174000	11875	0	8.73888773203718	0	0	9.44349092764015	0	0	2.03483018602019	0	0	0	3.04028727592568	0	0	0	0	2.27338165572409	0	3.26505494342634	0	26.2356075911596	78.0044515976917	0.0151793125452709	0	48.4366857000475	0	0	0	0
213000	1174000	11876	0	8.02762770784014	3.2118835926445	0	9.80972923861981	0	0	33.8519035284193	0	0	9.82492175992999	13.9919457577891	0	0	0	0	0	0	13.8482570997089	0	15.0689100373117	17.7101497419382	58.182523900148	0	48.6119201762619	0	0	0	0
221000	1174000	11877	0	0	0	0	31.6907439436938	0	0	0	0	0	0	1.69247483580797	0	0	0	0	10.2379023040362	0	6.62706497584602	0	6.88666635784849	3.42217864816669	5.41058973886782	0	52.8072873300858	0	0	0	0
229000	1174000	11878	0	24.4412358419212	0	0	20.8004661304181	0	0	0	0	0	0	6.15027223319733	0	0	0	0	0.357219854553655	0	1.4106102159613	0	5.41187595693112	11.9114568328825	1.17865118361525	0	84.1879114481453	0	0	0	0
237000	1174000	11879	3.21008721811739	1.45882340947706	0.547836474667121	0	34.891195463189	0	0	0	0	0	0.547836474667121	17.0810477767721	0	0	0	0	0	0	0.688842090948926	0	34.9680900502238	106.083608729515	0	0	123.712972475703	0	0	0	3.30790488126171
245000	1174000	11880	0	1.6141354127305	4.62207051587472	0	64.0094031422108	0	0	1.65321341242818	0	0	0	5.88073412185184	0	0	0	2.98606154309182	20.4197199151684	0	0	0	29.1858577824073	31.2979052280271	19.8977721125933	0	119.505081470586	0	0	0	0.841302242574301
253000	1174000	11881	0	0.622376697680192	0	0	54.8909394759621	0	0	44.7793647325061	0	0	1.56208646947903	3.77081542934174	0	0	0	0	27.2067998727629	0	0	0	6.39978869359858	22.3655978796501	49.2007249068002	0	57.3122548456379	0	0	0	0
261000	1174000	11882	0	13.422425766673	0	0	34.0811258782171	0	0	3.49217827068806	0	0	0.346608366488712	1.59919650439077	0	0	0	0	13.0030377105012	0	0.74789274337856	0	3.89954889789489	32.5484366798975	43.2535002894796	0	125.089055722257	0	0	0	0
269000	1174000	11883	0	0.825100136585805	0.388002585685651	0	21.2379929457745	0	0	16.6210735775074	0	0	0.501690975568411	3.37201996903473	0	0	0	0	3.19836437630315	0	0	0	10.4284183217826	28.5248377712034	44.2718314561853	0	59.6439512008882	0	0	0	0
277000	1174000	11884	0	5.87438685671918	0	0	32.8902154930418	0	0	62.4864381818543	0	0	0	8.83238623394391	0	0	0	0	4.11051642595066	0	0	0	1.74001290418466	3.41638322860511	18.9945698023828	0	46.5838033374716	0	0	0	0
285000	1174000	11885	0	0	6.19370069734595	0	61.6469589699163	0	0	28.3987647587821	0.628597588791527	0	0	0.0802081925920957	0	0	0	0.107794522991931	7.71995206568165	0	0.263662434277822	0	15.3632755623432	22.7463492240408	6.89465757530245	0	36.7362781016652	0	0	0	0
293000	1174000	11886	0	5.90668661265433	2.12838697210194	0	35.6383736879643	0	0	1.13937561488799	0	0	0.652013524248039	4.90304230166217	0	0	0	0	2.7942402156316	0	0	0	9.21054880119878	18.507551738774	28.7181223598312	0	38.617794006098	0	0	0	0
301000	1174000	11887	0	0.0969005756255371	0.51272226400486	0	70.8885322413979	0	0	96.7095164262961	0	0	0	42.6436220884694	0	0	0	0	7.77041149183189	0	0	0	21.3107410882056	12.5395102810639	0	0	39.2687673547692	0	0	0	0
309000	1174000	11888	0	1.27476462589021	0	0	63.9375760748054	0	0	14.8347396696045	0	0	0	23.1481477097727	0	0	0	0	21.1954336427581	0	0	0	20.3264769748309	19.8428037584766	24.1812098185116	0	27.2376656548634	0	0	0	0
317000	1174000	11889	0	6.01667215947381	3.17563085030787	0	28.197479080047	0	0	27.7983262594543	0	0	0	29.7570324148139	0	0	0	0	4.05525025438518	0	0	0	10.0718754886326	18.5802583850549	23.2582325724947	0	27.9008495007167	0	0	0	0
325000	1174000	11890	0	0.178870549652898	3.97452531754053	0	51.236860619043	0	0	9.92110713709114	0	0	0	11.2333493872502	0	0	0	0	29.1524072186453	0	0.395728818021457	0	19.07912982504	16.0152580937104	36.7029579167297	0	3.96584232218326	0	0	0	0
333000	1174000	11891	0	0	3.80229779571177	0	76.6735215269965	0	0	0	0	0	0	23.958511491983	0	0	0	3.80229779571177	1.34557884227547	0	0	0	46.8349044440427	19.995282349467	7.21507562276175	0	0	0	0	0	0
381000	1174000	11897	0	0	0	0	0	0	0	0	0	0	0	0	0	0	0	0	129.680866160402	0	129.680866160402	0	0	0	0	0	0	0	0	0	0
389000	1174000	11898	0	0	0	0	74.0787516542364	0	0	101.476594396675	0	0	0	102.554259211451	0	4.81025860479907	0	0	0	0	0	0	0	37.960882767361	43.1046059316253	0	0	0	0	0	0
397000	1174000	11899	0	16.9797560629189	0	0	79.6483257917818	0	0	3.62149179067538	0	0	0	58.2562750704359	0	0	0	0	11.6338993554155	0	7.91145479583785	0	52.7351378990009	11.4109810721277	33.9491578279515	0	6.61178558460539	0	0	0	0
405000	1174000	11900	0	2.33237785898962	0	0	33.0367290541375	0	0	28.7402776440491	0	0	0	64.2951270290206	0	93.2727115878745	0	0	47.9445316559403	0	0	0	12.6398248208246	35.4726435831227	12.8181535887452	0	10.466117840792	0	0	0	0
413000	1174000	11901	0	0	2.46753460184778	0	32.3260355571466	0	0	32.1410874296435	0	0	0	15.8161952525865	0	65.5856474432202	0	0.611260739989256	50.8755917914436	0	0.919233461339388	0	52.8622435684134	30.7590305411888	16.7236250611628	0	0.713251013443296	0	0	0	0
421000	1174000	11902	0	3.07001224825946	6.7267465092357	0	23.0315269269127	0	0	23.7512769512165	0	0	0.523298250752252	12.9196440062757	0	47.2917318355253	0	0	39.5210245191036	0	1.71594361776121	0	9.27556735515721	9.47949925805648	2.23006440575592	0	0	0	0	0	0
429000	1174000	11903	0	5.22696104478193	0	0	20.187992059096	0	0	18.4250615200229	0	0	0	24.5398767493533	0	27.6693265580842	0	0	73.531833037944	0	10.6708739685434	0	29.1219081953169	20.5192053840462	3.65164783423345	0	0	0	0	0	0
437000	1174000	11904	0	0	0	0	62.2408070817644	0	0	74.4917013602842	0	0	0	12.516060245873	0	81.1944174447242	0	0	63.6197462675041	0	0	0	18.0697810412351	15.2143949091531	0	0	0	0	0	0	0
445000	1174000	11905	0	0	0	0	61.5434936153343	0	0	42.8061798659227	0	0	0	32.5437893534837	0	44.4010222745337	0	0	7.92248469736526	0	0	0	0	19.551913659107	6.28904161071178	0	0	0	0	0	0
453000	1174000	11906	0	0	0	0	15.7635282783517	0	0	0	0	0	0	0	0	65.2943129392227	0	0	22.8617975069907	0	0	0	0	42.2040329315232	0	0	0	0	0	0	0
549000	1174000	11918	0	0	0	0	129.058722028462	0	0	0	0	0	0	14.1280619964866	0	80.1768211484504	0	0	40.9049919846935	0	0	0	0	0	0	0	0	0	0	0	0
557000	1174000	11919	0	0	3.90322601307904	0	19.7343709559412	0	0	56.3947150113959	0	0	0.817671064283037	7.88739662678969	0	223.650962311323	0	0	49.8636265963268	0	0	0	0	0	11.4580081917543	0	0	0	0	0	0
565000	1174000	11920	0	0	13.3966460131504	0	42.1986131097788	0	0	32.3173449412925	0	0	0	12.8059971709555	0	86.6770451246539	0	13.7180351623955	58.6314794741607	0	0	0	0	0	3.60291830104131	0	0	0	0	0	0
573000	1174000	11921	0	2.51571410423405	3.07605206574408	0	13.2582016106187	0	0	1.38417528425643	0	0	0.925014050583341	6.67904741769278	0	43.8720111598485	0	0	100.692219827409	0	0	0	0	0	6.02260557922304	0	0	0	0	0	0
581000	1174000	11922	0	4.36589564747112	7.21627132425293	0	20.0054610418154	0	0	0.642748274742097	0	0	0	12.4831472492401	0	15.4495396726347	0	9.43373375759486	131.738720682569	0	0.614352501756247	0	0.527240808548228	0	0	0	0.81484495502505	0	0	0	0
589000	1174000	11923	0	1.11339240202697	2.78087547590796	0	29.6754863581387	0	0	25.0295283664764	0	0	0	15.3170872376054	0	23.8057473563634	0	1.18390970687955	103.653391932523	0	0	0	3.04816199939979	0	26.3685857485528	0	0	0	0	0	0
597000	1174000	11924	0	0	0	0	54.3801405311195	0	0	36.0563313957281	0	0	0.669918275638842	11.3764631894725	0	43.5202487638775	0	0	61.5558253085295	0	0	0	0	4.20754687050442	3.1729821221482	0	6.61810241893688	0	0	0	0
605000	1174000	11925	0	17.5662164128311	0	0	93.8027395516359	0	0	71.3749526078308	0	0	0	19.7682453847709	0	60.2595229433206	0	0	91.803606701477	0	0	0	1.93703060518112	12.7691820345345	27.43612087798	0	39.6119768434668	0	0	0	0
613000	1174000	11926	0	0	0	0	130.748200487767	0	0	65.4867130564971	0	0	0	207.245876507441	0	15.3189545593985	0	0	54.3913868274547	0	0	0	0	0	15.5513026210857	0	16.3393049169225	0	0	0	0
-19000	1166000	12143	0	0.0822581971696632	0	0	0	0	0	0	0	0	0.0822581971696632	0	0	0	0	0	0	0	0	0	0	0	0	0	0	0	0	0	0
-11000	1166000	12144	0	0	0	0	0	0	0	0	0	0	0	0	0	0	0	0	0	0	0	0	0	0	0	0	0	0	0	0	0
-3000	1166000	12145	0	0	0	0	0	0	0	0	0	0	0	0	0	0	0	0	0	0	0	0	0	0	0	0	0	0	0	0	0
5000	1166000	12146	0	0	0	0	0	0	0	0	0	0	0	0	0	0	0	0	0	0	0.00470268627215116	0	0	0	0	0	0	0	0	0	0
13000	1166000	12147	0	0	0	0	0	0	0	0	0	0	1.12293000951034	0	0	0	0	0.808199008252555	0	0	5.78100640925934	0	0	24.9019749753159	0	0	0	0	0	0	0
21000	1166000	12148	0	0.0471692700239985	1.62166791716745	0	0	0	0	0	0	0	4.62694697742826	0	0	0	0	0	0	0	17.2923078282677	0	0	74.7799295452144	0	0	0	0	0	0	0.0664291039296129
29000	1166000	12149	0	1.27981757887025	2.25023905346457	0	3.88943542445391	0	0	0	0	0	6.82392824968184	0	0	0	0	1.55934817263245	5.57152027937945	0	37.6710238559049	0	0	85.5849743619457	0	0	0	0	0	0	0
37000	1166000	12150	0	8.51367296194491	4.09290195356041	0	0.840047373783345	0	0	0	0	0	6.60570867848578	0	0	0	0	8.46288597065722	5.54596951131711	0	27.4588899376071	0	1.72637691514129	16.5307326582466	0	0	0	0	0	0	0
45000	1166000	12151	0	0	4.34783388504403	0	0	0	0	0	0	0	1.9778842984733	0	0	0	0	1.29085723128329	1.60865255504816	0	16.8161783770159	0	0	1.67781705502202	0	0	33.8651392820767	0	0	0	0
53000	1166000	12152	0	0	9.14712024202706	0	0	0	0	0	0	0	2.14111628281392	0	0	0	0	2.56524123675279	2.56524123675279	0	27.74841474077	0	0	1.27118038160464	0	0	0	0	0	0	0
61000	1166000	12153	0	0	0	0	0	0	0	0	0	0	0	0	0	0	0	0	0	0	3.66574161135215	0	0	0.641236749864817	0	0	0.00857253366526856	0	0	0	0
69000	1166000	12154	0	3.10091126859027	4.21795727571893	0	0	0	0	0	0	0	2.82684637304668	0	0	0	0	0	0.914668550782143	0	5.36857057547278	0	0	22.2346590438824	0.144000571649181	0	13.6336975524555	0	0	0	0
77000	1166000	12155	0	5.82650957499349	1.05288883862828	0	0.904537499683143	0	0	0	0	0	8.36910704913521	0	0	0	0	0	2.91984700538205	0	10.2760664573006	0	0.728503926402775	8.36061981292586	3.31051052097338	0	20.152722625107	0	0	0	0
85000	1166000	12156	0	0	0.278716713046451	0	0	0	0	0	0	0	1.88981436341229	0	0	0	0	0	0	0	10.0080241676479	0	0.0108729696697691	12.6361530364201	0	0	10.0153400146293	0	0	0	0
93000	1166000	12157	0	8.91824997758683	2.17248500464633	0	0	0	0	0	0	0	9.02357568497958	0	0	0	0	0	0	0	2.42465919723775	0	0.655512020682517	19.9467699021529	3.45818420262733	0	34.0548659908736	0	0	0	0
101000	1166000	12158	0	0	0	0	0	0	0	0	0	0	0.0245319149135198	0	0	0	0	0	0	0	2.812682902661	0	7.76557632648435	1.73959481021028	0	0	11.6134326654913	0	0	0	0.0610565010649062
109000	1166000	12159	0	0	0	0	5.75498108742427	0	0	0	0	0	1.60667025618184	0	0	0	0	0	0	0	6.91589492374157	0	40.7719204872044	5.33767139229928	3.38990115157348	0	25.7040862044805	0	0	0	0
117000	1166000	12160	0	2.01257569624754	0	0	0	0	0	0	0	0	2.29587321623922	0	0	0	0	0	0	0	0.369245346867213	0	65.4387002764605	14.7785945052588	0.835132150205386	0	26.4030345486315	0	0	0	0
125000	1166000	12161	0	1.07655244857214	0	0	1.23315351958426	0	0	0	0	0	0	5.50673696134053	0	0	0	0	0	0	5.37723441275787	0	57.069318109142	13.5892580178197	0.0342944670976268	0	10.8449200145849	0	0	0	0
133000	1166000	12162	0.029606045748396	26.7796971639676	11.580806759465	0	32.4487356969431	0	0	0	0	0	5.33384230363881	1.20067182988766	0	0	0	0	0.678044048737743	0	14.6813957235795	0	19.6801925642315	50.2463090413478	19.0978377404786	0	22.6274607084285	0	0	0	0
141000	1166000	12163	0	4.56168588219824	2.67176662311342	0	22.3182504211756	0	0	0	0	0	4.26271916737209	17.2776408696004	0	0	0	1.04663127978948	6.86538152901763	0	26.498812453633	0	19.8905540089081	25.4307471169511	10.6461250982086	0	25.9237956797944	0	0	0	0
149000	1166000	12164	0.107601842424094	0.0141742224363775	1.03546048335342	0	22.8978780228121	0	0	0	0	0	2.05446942990738	0	0	0	0	0	7.34340596642833	0	14.2850110995423	0	37.2287823826985	32.7341570375743	1.99726079676952	0	4.96514007319089	0	0	0	0
157000	1166000	12165	0	0	0	0	6.25480101354302	0	0	0	0	0	0.114793657898686	0	0	0	0	0	0	0	0.0870516671873094	0	63.8138739466799	2.25729880370757	0	0	8.86250795244844	0	0	0	0
165000	1166000	12166	0	0.105484961710836	0	0	0	0	0	0	0	0	0	0	0	0	0	0	0	0	0.434685283596392	0	79.9989455600753	0	0	0	4.74845500006844	0	0	0	0
173000	1166000	12167	0	0.374640968164326	0	0	0.381831805452656	0	0	0	0	0	0.454439535894609	0	0	0	0	0	0	0	0.4872896536467	0	70.9634130017403	5.13923214780408	0.671029559715405	0	1.36756045975313	0	0	0	0
181000	1166000	12168	0	0.359917266074182	1.33364568636248	0	9.85643368274759	0	0	0	0	0	2.22102695816587	2.17364311591016	0	0	0	0	6.30496588579282	0	3.33001818333376	0	30.9057704004068	11.7024800041348	0.845349261171225	0	6.8472695498318	0	0	0	0.286043471554955
189000	1166000	12169	0	4.84487570453533	4.58907033878262	0	4.67699119725373	0	0	0	0	0	2.00693700561813	17.7509492893497	0	0	0	0	6.45937153112947	0	7.34213663061344	0	14.9559470683048	38.4252312937386	1.75495245453717	0	52.8209299429969	0	0	0	0
197000	1166000	12170	0	35.8813572076973	1.09937116594145	0	0.407326411761957	0	0	0	0	0	16.4855702207367	5.44521098624996	0	0	0	0	5.36263722779755	0	11.2509758892831	0	1.21925397619335	9.61052469492025	0	0	48.6098249812584	0	0	0	0
205000	1166000	12171	0.540614934918574	18.1536032828123	3.10504246238227	0	0.872874522496825	0	0	0	0	0	9.46395685899246	0	0	0	0	0	7.51349959929669	0	1.60128672752638	0	10.2060092500308	0	0	0	40.7823800744159	0	0	0	15.0175478355587
213000	1166000	12172	0	0.971673282677369	0.316054239374633	0	1.36527674160649	0	0	0.971673282677369	0	0	8.82163230882209	1.36186023356254	0	0	0	0	0	0	0	0	1.83064877709335	8.87024638280649	29.3241908269284	0	122.297979269005	0	0	0	0
221000	1166000	12173	0	1.20133606566819	0	0	34.2490996967334	0	0	24.13940928107	0	0	0.928559396170204	0	0	0	0	0	12.9137172172415	0	9.40843597835721	0	16.4544806442691	25.7670075250234	16.4946609155684	0	91.7546905701581	0	0	0	0
229000	1166000	12174	0	0	0	0	24.5165920997736	0	0	0	0	0	0	2.08517110525912	0	0	0	0	0	0	0.140407403878576	0	56.2020506145992	50.4357489900896	9.27051360975325	0	65.5557080221998	0	0	0.357342403041892	0
237000	1166000	12175	0	0.506704485807228	0	0	27.8299145659551	0	0	0	0	0	0	0	0	0	0	0	0	0	0	0	1.81194214759558	2.68108513249412	40.5366612700973	0	84.2518419102948	0	0	0	0
245000	1166000	12176	0	16.6071329320744	0	0	20.3746220004119	0	0	3.65108700280078	0	0	0.435986605660987	45.3350896632658	0	0	0	0	6.35840275494474	0	0	0	3.12456572163052	2.95353303671697	1.56294105539792	0	130.521741097212	0	0	0	0
253000	1166000	12177	0	12.8109549629811	2.68670622787113	0	46.593188900432	0	0	0	0	0	4.90257273128774	17.5781140228748	0	0	0	0	10.7439664675243	0	0	0	5.04571027172902	32.7940669225348	31.9493277797597	0	92.3679862063819	0	0	0	0
261000	1166000	12178	0	6.42188408783868	28.0681207993926	0	49.1866536072664	0	0	1.08664630714302	0	0	0	8.30062946140134	0	0	0	0	9.35557305729652	0	0	0	23.3037020453285	24.2560827713215	22.1611800005827	0	59.9629523214642	0	0	0	0
269000	1166000	12179	0	1.19942989037536	0.457680565418095	0	23.4912473836362	0	0	7.3548663717292	0	0	0	4.53058475546242	0	0	0	0	6.05520740499104	0	0.793660233550771	0	7.14326427835842	6.19510571552993	6.56012315524808	0	19.221310098682	0	0	0	0
277000	1166000	12180	0	3.50111190044138	0	0	10.8222243851263	0	0	21.1775118861021	0	0	0	16.2698357636395	0	0	0	0	3.21611508034746	0	0	0	33.5414578310307	29.2246029014322	55.5568486655046	0	81.2171536635114	0	0	0	0
285000	1166000	12181	0	0	1.41015869574819	0	41.090130992531	0	0	8.66627040042043	0	0	0	3.1791575985997	0	0	0	0.104930574043713	5.08395074099515	0	0	0	11.347471433562	12.966677005428	13.294674879394	0	49.971649013596	0	0	0	0
293000	1166000	12182	0	0	0	0	24.9420764811201	0	0	1.49784522145417	0	0	0	32.2230049009653	0	0	0	0	4.22437500397721	0	0	0	36.5996732466672	41.0937287079257	9.91819240383561	0	48.2834793016451	0	0	0	0
301000	1166000	12183	0.552774139361192	0	0.799412734933151	0	108.819547644745	0	0	14.2379316145955	0	0	0	70.6947666510775	0	0	0	0	12.825301193001	0	0	0	47.3265362465315	8.9040364443325	12.0650787854412	0	49.5354001770121	0	0	0	0
309000	1166000	12184	0	2.47845846890958	4.91630764409351	0	61.4057404076128	0	0	19.6502933465531	0	0	0	18.7275756387111	0	0.73219912501496	0	0	12.4027949186414	0	0.322800766433263	0	39.1036860017422	3.16415179788404	17.1876563025293	0	29.1901488869999	0	0	0	0
317000	1166000	12185	0	2.2758708256396	0.411576659933433	0	38.1853728279413	0	0	17.0221757087674	0	0	0	11.8110788613448	0	0	0	0	19.0920172136573	0	0.773445307276328	0	22.9584216033771	13.8535210514578	2.81960031523618	0	3.94032729199677	0	0	0	0.342320416244621
325000	1166000	12186	0	3.60143016226253	0	0	40.8275811990089	0	0	4.14659444212832	0	0	0	2.18292242703923	0	0	0	0	4.88418949227845	0	0	0	32.4767016643159	0	31.6268511750775	0	44.146844639272	0	0	0	0
333000	1166000	12187	0	8.89295528230019	0	0	88.9332874622115	0	0	0	0	0	39.2827150718777	39.2827150718777	0	0	0	0	0	0	0	0	28.7657221918574	26.0565757504038	8.89295528230019	0	62.8767117118077	0	0	0	0
349000	1166000	12189	0	0	0	0	0	0	0	0	0	0	0	0	0	0	0	0	0	0	0	0	1.029084648911	0	0	0	0	0	0	0	0
357000	1166000	12190	0	0	0	0	31.8642092076204	0	0	9.4870245356649	0	0	0	0	0	0	0	0	0	0	0	0	32.9741420146557	30.0143453829861	0	0	0	0	0	0	0
365000	1166000	12191	0	12.3596001695428	0	0	13.449202827471	0	0	37.6782667570779	0	0	0	8.67529672811958	0	0	0	0	0	0	0	0	38.4832375442904	0	29.9868599389222	0	0	0	0	0	0
373000	1166000	12192	0	5.83013749760496	0	0	98.0724842530037	0	0	28.660058431619	0	0	0	0	0	0.676177658872887	0	0.676177658872887	5.68627365792059	0	0	0	27.0161544038103	15.5079658340759	7.17955703260161	0	3.7306739869028	0	0	0	0
381000	1166000	12193	0	3.51880576656982	0.608804696979574	0	97.6851385168515	0	0	34.5544150555482	0	0	5.62090721314642	41.4654389465667	0	0	0	0	11.931565768356	0	7.60758608685178	0	57.8196892951218	25.2106535534075	50.6359208320743	0	1.67151762647601	0	0	0	0
389000	1166000	12194	0	0	4.46467567656088	0	55.119648102508	0	0	15.8129951391937	0	0	0	37.3525002869645	0	0	0	0	23.7104415366689	0	11.1480320723369	0	76.3136384179374	69.5377186577679	17.7506907697463	0	0	0	0	0	0
397000	1166000	12195	0	0	1.11221560560043	0	42.2242054683881	0	0	4.64684459629789	0	0	0	7.78884937509376	0	1.6155682697816	0	0.851944951177259	34.2795740304874	0	23.814399972779	0	83.5016035983459	45.9195041819239	25.6109900722479	0	0	0	0	0	0
405000	1166000	12196	0	0	0.384390114478835	0	23.1767291533722	0	0	14.1738689819712	0	0	0	8.93348716532202	0	73.2270720084581	0	0	35.2228377710981	0	25.7949188785704	0	42.3723538755546	19.4071897946242	24.069174555338	0	4.5784630252872	0	0	0	0
413000	1166000	12197	0	0.555859296676196	2.61030479061375	3.73295263577143	32.557210379775	0	0	38.9962073413191	0	0	0	9.43447268218753	0	31.4891648647617	0	0.311397606059882	45.9669382289155	0	0	0	22.433233573325	13.4555832559961	6.93808751165644	0	1.03677706533508	0	0	0	0
421000	1166000	12198	0	3.81285416151144	3.61446098339861	0	26.1976079256192	0	0	26.0640764583059	0	0	0	19.2410119506043	0	44.5184078191027	0	0	51.7499123627541	0	17.6449228101271	0	11.1186320626611	1.45532590266603	0	0	21.5481459887184	0	0	0	0
429000	1166000	12199	0	0.594859421891976	4.36563595141589	0	44.9125438025219	0	0	13.1313352393278	0	0	0	17.8390759414025	0	23.8094381785084	0	0	61.6313087887446	0	5.26020875075149	0	0.526282419508677	2.67155223164469	11.9898190142193	0	10.4429063648939	0	0	0	0
437000	1166000	12200	0	0.41213159535501	0	0	26.5246952744833	0	0	121.386391876568	0	0	0	0.783287561773257	0	55.4375447544623	0	0	28.5842097350854	0	0	0	2.40707319727549	3.4178275320399	5.98832590993306	0	9.01841449386242	0	0	0	0
445000	1166000	12201	0	0	0	0	106.694248004042	0	0	1.63702470932949	0	0	0	0	0	1.63702470932949	0	0	48.8474685736868	0	0	0	0	57.8467794303549	0	0	7.82423313805472	0	0	0	0
453000	1166000	12202	0	0	0	0	23.0742092725321	0	0	0	0	0	0	0	0	0	0	0	23.0742092725321	0	0	0	0	0	0	0	0	0	0	0	0
533000	1166000	12212	0	0	0	0	0	0	0	0	0	0	0	0	0	13.0257185520898	0	0	0	0	0	0	13.0257185520898	0	0	0	0	0	0	0	0
541000	1166000	12213	0	11.6684931012904	0	0	51.1396888515156	0	0	23.6229885206597	0	0	0	23.9492071486192	0	86.5416594837805	0	0	52.2128114651817	0	0	0	9.75671692087105	0	0.618588125969775	0	0.618588125969775	0	0	0	0
549000	1166000	12214	0	9.09039470715537	0	0	52.239754310314	0	0	38.5394684221267	0	0	0.854933647972726	36.0967949005362	0	79.9224080672298	0	6.01772373585694	76.9852180290231	0	1.39117888738766	0	1.41610834681833	0	7.12266280396556	0	0.0249294594306668	0	0	0	0
557000	1166000	12215	0	17.1382594104117	20.6547644964113	0	49.2987827410547	0	0	29.1034101813734	0	0	10.0574624490922	28.8720073947852	0	48.1759576846737	0	1.40526814986587	66.6018993702183	0	0	0	0	0	4.31807171320432	0	0	0	0	0	0
565000	1166000	12216	0	0	5.55553399437334	0	32.4807475988089	0	0	14.4520499153073	0	0	4.17055939283578	11.8654946898403	0	55.7232975407183	0	0.944530226415459	88.8352364975541	0	0	0	0	0	0	0	0	0	0	0	0
573000	1166000	12217	0	18.6827521227369	0.358135836681994	0	25.8651667471649	0	0	4.32174252694172	0	0	0.32325782549109	1.80408356411862	0	33.7334707797446	0	10.1681527450262	119.862824196762	0	0	0	1.07745510121843	0	0	0	0.0108961138860083	0	0	0	0
581000	1166000	12218	0	3.68562499005155	4.37209987493244	0	36.1579616724823	0	0	33.7828171475321	0	0	0	7.54076574137837	0	20.3115629000149	0	12.4703590816459	127.519890549946	0	0	0	5.92945908143812	0	8.82515419745587	0	3.60720336311368	0	0	0	0
589000	1166000	12219	0	2.92281035785244	0	0	36.5125040575727	0	0	66.821842609638	0	0	0	45.3339902468264	0	17.9903961505941	0	0	83.5075385609726	0	0	0	17.9064634438644	0	39.0165417576693	0	1.82508579898749	0	0	0	0
597000	1166000	12220	0	6.96919847381489	3.16773226118637	0	40.2805048585086	0	0	10.1709781379827	0	0	0.463105601568694	21.4972882075525	0	26.5769018936527	0	0	73.1214746569237	0	0	0	0.256624354692445	0	9.76032269939433	0	80.2405807723339	0	0	0	0
605000	1166000	12221	0	11.0046492561659	0	0	100.739695429221	0	0	7.48404668047136	0	0	0	42.2268339782607	0	15.144350847571	0	0	28.3495725178316	0	0	0	0	0	24.9720876710733	0	59.9163716597952	0	0	0	0
621000	1166000	12223	0	0	0	0	106.229772237424	0	0	78.1713669891581	0	0	0	26.1006847187624	0	37.102328121572	0	0	70.1721338399221	0	0	0	12.0008860241639	0	0	0	0	0	0	0	0
629000	1166000	12224	0	0	0	0	26.92371662324	0	0	126.794590457453	0	0	0	29.0743649921603	0	217.501750654274	0	0	19.7386621762361	0	0	0	0	0	0	0	0	0	0	0	0
-27000	1158000	12438	0	0	0	0	0	0	0	0	0	0	0	0	0	0	0	0	0	0	0	0	0	0	0	0	0	0	0	0	0
-19000	1158000	12439	0	0	0	0	0	0	0	0	0	0	0	0	0	0	0	0	0	0	0	0	0	0	0	0	0	0	0	0	0
-11000	1158000	12440	0	0	0	0	0	0	0	0	0	0	0	0	0	0	0	0	0	0	0	0	0	0	0	0	0	0	0	0	0
-3000	1158000	12441	0	0	0	0	0	0	0	0	0	0	0	0	0	0	0	0	0	0	0	0	0	0	0	0	0	0	0	0	0
5000	1158000	12442	0	0	0	0	0	0	0	0	0	0	0	0	0	0	0	0	0	0	0	0	0	0	0	0	0	0	0	0	0
13000	1158000	12443	0	0	0	0	0	0	0	0	0	0	0	0	0	0	0	0	0	0	4.54128102066946	0	0	0.396952286546996	0	0	0	0	0	0	0
21000	1158000	12444	0	0	0	0	0	0	0	0	0	0	0	0	0	0	0	1.20861306855193	0	0	35.8535351230912	0	0	48.9099681587677	0	0	0	0	0	0	0.1641595979063
29000	1158000	12445	0	0	0	0	0.812193868432193	0	0	0	0	0	21.0640960978145	0	0	0	0	1.23575431470054	0.812193868432193	0	36.8554790801779	0	0	49.3937598364091	0	0	0	0	0	0	0
37000	1158000	12446	0	0	3.5346171264737	0	0.319171981362674	0	0	0	0	0	3.69678017377498	0	0	0	0	2.00515462486686	3.60217702202426	0	39.6281304835921	0	0	18.4258338342349	0	0	0	0	0	0	0
45000	1158000	12447	0	0	0	0	0	0	0	0	0	0	0.0965565337588055	0	0	0	0	0	1.420588657659	0	5.8205544074969	0	0	2.09119866521913	0	0	0	0	0	0	0
53000	1158000	12448	0	0	1.13633741128435	0	0	0	0	0	0	0	1.13633741128435	0	0	0	0	0.58358485013667	0	0	27.1661474625207	0	0	0.0144551349555351	0	0	38.5101294227326	0	0	0	0
61000	1158000	12449	0	0	0	0	0	0	0	0	0	0	0	0	0	0	0	0	0	0	21.8375264667692	0	0	84.2268618520206	0	0	24.6526585964634	0	0	0	0
69000	1158000	12450	0	0	1.23617041622884	0	0.777366007426671	0	0	0	0	0	1.76008345414293	0	0	0	0	5.4236087730441	17.65322950664	0	21.8678710014596	0	0	24.3569147025661	0	0	49.4344440485273	0	0	0	0
77000	1158000	12451	0	14.5876260856407	1.32770106901517	0	0	0	0	0	0	0	4.58735102663419	0	0	0	0	0	5.15677336969624	0	10.6493802961619	0	0	15.3913471692569	0	0	33.5491948464028	0	0	0	0
85000	1158000	12452	0	0	0.674023883645784	0	0.00861897372789279	0	0	0	0	0	4.50321967162212	0	0	0	0	3.1084541391893	2.74779109612426	0	13.9903081150437	0	0	31.119781701863	0	0	19.1973048862228	0	0	0	0
93000	1158000	12453	0	1.66250464846062	1.49548581354405	0	3.45637433273662	0	0	0	0	0	1.8700942505955	0	0	0	0	6.10158706359549	10.2667086784193	0	7.40076170874405	0	4.51937724398573	18.6655382221679	2.96506146218089	0	0.14395238360875	0	0	0	0
101000	1158000	12454	0	2.15617804384806	0.575574051316383	0	0.728847309381479	0	0	0	0	0	5.23742272459461	0	0	0	0	0	0.24532940290966	0	9.71141238397925	0	3.79622429896196	9.1040829645344	2.91037849485693	0	11.4733090075657	0	0	0	0
109000	1158000	12455	0	1.32680090100788	1.31613280685776	0	1.95459192133273	0	0	0	0	0	0.539054943458323	0	0	0	0	0	0.935348730577156	0	20.7782643437242	0	6.56111797782882	13.0671410387368	4.24019143994691	0	23.9630306459479	0	0	0	0
117000	1158000	12456	0	27.5431853766927	0	0	0	0	0	0	0	0	28.0668978212404	0	0	0	0	0	0.523712444547726	0	2.60534576222948	0	29.7625309898209	7.92392350668757	0.0152435738919378	0	5.07886858197001	0	0	0	0
125000	1158000	12457	0	0	0	0	2.08211979131529	0	0	0	0	0	0	0	0	0	0	0	1.03162376399005	0	7.99670815946427	0	44.0388239428847	24.3839181579839	7.59296096427489	0	85.756424808145	0	0	0	0.0580293925521243
133000	1158000	12458	0	0	0	0	18.7419505754728	0	0	0	0	0	4.28820089231007	7.07734836557598	0	0	0	0	7.74052598184487	0	8.60834037905163	0	25.5635170640619	129.621743482161	24.4436314928241	0	14.2294217903779	0	0	0	0
141000	1158000	12459	0	1.31557713378792	6.00263127108422	0	31.8229695181291	0	0	0	0	0	0.020538066240729	1.22936950954065	0	0	0	0.529313266742651	3.04573478765178	0	19.8765581746821	0	19.1945974663088	37.9141877542171	6.50292924665725	0	56.0847065506646	0	0	0	0
149000	1158000	12460	0	1.76028589828985	3.51335296947682	0	0.415915309257618	0	0	0	0	0	7.06214269829666	1.76028589828985	0	0	0	5.44757714461752	0	0	1.73635909139839	0	19.1800081231966	4.58067871462101	11.6103021267369	0	33.9500431865155	0	0	0	0
157000	1158000	12461	0	0	1.15000619663581	0	1.69620497142912	0	0	0	0	0	0.117757352972932	0	0	0	0	1.15000619663581	7.748033516206	0	0.506830904661054	0	32.8926593780276	0.117757352972932	0	0	0.450940110937216	0	0	0	0
165000	1158000	12462	0	0	0	0	0	0	0	0	0	0	0	0	0	0	0	0	0	0	0.827318525994541	0	51.6267698339912	0	11.9240659159712	0	1.05798418520232	0	0	0	0
173000	1158000	12463	0	14.5673027784098	0.943523706749757	0	0.315671693422294	0	0	0	0	0	14.3313627167855	0	0	0	0	0	0.429266172883121	0	1.99454990402757	0	38.628673183111	1.24765433260899	27.1956934137274	0	35.4505282062767	0	0	0	0
181000	1158000	12464	0	0.554318237966463	6.05391419885552	0	40.6123310947856	0	0	0	0	0	3.05949602375275	0	0	0	0	0	1.36948716394873	0	3.62848116829915	0	14.6777231814682	12.3723614147093	3.36235635950039	0	37.5054154896631	0	0	3.38670028646037	0.430097191618244
189000	1158000	12465	3.5925570308822	4.1699705670401	6.81928441274217	0	8.07922592778752	0	0	0	0	0	2.2118124121114	13.0319286948087	0	0	0	1.29715800643151	22.0576510974685	0	43.2727066058244	0	25.6607971865365	36.5956496294388	0.360794496324983	0	21.4898833824846	0	0	0	0
197000	1158000	12466	0	13.2001165669226	8.93161625750657	0	5.31209782205192	0	0	0	0	0	1.46194116417747	3.32660240820281	6.55537144189556	0	1.06973990589036	0.714245535808153	1.51014836062239	0	51.894933257131	0	0.584100557337274	39.6251505256995	0.529992996903611	0	72.2467799808081	0	0	10.0711864311264	13.4407095088976
205000	1158000	12467	0.188417033703326	6.5768058402109	14.2924883264024	0	15.9616971974955	0	0	16.0822010110917	0	0	2.34145132422498	23.0371737600311	0	0	0	0	8.14980276593857	0	9.15160134164948	0	17.0221856282867	78.6627186035573	7.24246405410269	0	63.3057803995977	0	0	0	0.188417033703326
213000	1158000	12468	0	38.7397920748829	6.48376820571075	0	17.2350129259521	0	0	8.36589948727736	0	0	5.04604753714171	42.2304083158779	0	0	0	0	14.6686740473326	0	14.5674448506994	0	43.5739069248822	2.37609220152569	3.18098439891281	0	54.9532077662797	0	0	0	2.45968875389068
221000	1158000	12469	0	6.88533603837179	1.49947243538379	0	51.2203535328029	0	0	18.0472587756012	0	0	0.708951385396072	2.33579342779016	0	0	0	0	20.0080083733612	0	2.98622015842171	0	13.9517992521747	61.7186821909355	12.4318510390783	0	64.8940918191686	0	0	0	0
229000	1158000	12470	0	14.0498145295301	2.08590905089617	0	18.9617961518875	0	0	3.95499214175843	0	0	0	8.07740553880727	0	0	0	0	8.65934063038254	0	0.596372862964958	0	13.740200153734	26.5653810516994	3.75755075414546	0	39.7091976453557	0	0	0	0
237000	1158000	12471	0	2.5623899994334	6.75019367121008	0	49.4055570189911	0	0	1.65825079655483	0	0	2.02223557374083	45.9969806885492	0	0	0	0	19.0968843969582	0	0.884379438488362	0	65.5284001257766	49.8373784436574	83.0610140485351	0	38.7901275639052	0	0	0	0
245000	1158000	12472	0.357489607123609	5.5142728021937	7.65262187570388	0	44.2703948249303	0	0	7.08590748510461	0	0	12.3616788244215	53.0032648612418	0	0	0	0.744855666464349	28.8762481217171	0	1.04565836555548	0	15.5911744380728	20.4622384315293	77.5251265918745	0	162.588053036244	0	0	0	0
253000	1158000	12473	0	7.69973178862135	3.71728353018188	0	29.7859579839495	0	0	0.402674300383746	0	0	1.67021958117808	20.2035897504339	0	0	0	0	9.39880698583837	0	1.74227134545506	0	5.18275777141526	8.96208083839593	51.1702288922523	0	56.1470187999973	0	0	0	0
261000	1158000	12474	0	12.2421819350085	0	0	27.1500674676336	0	0	2.76051638499636	0	0	5.22593715590592	7.1253735111185	0	0	0	0	8.43350767790817	0	0.65483291081587	0	3.24637877970108	29.8216351048575	34.1918849693373	0	56.0851239934986	0	0	0	0
269000	1158000	12475	0	0.710771105503582	0	0	35.3922256285077	0	0	6.74675027300539	0	0	0.495404208364503	10.1827569916587	0	0	0	0	5.71896561074656	0	0	0	9.82175464980005	18.5464355841344	24.0381960734424	0	50.1923663503386	0	0	0	0
277000	1158000	12476	0	1.68360975877685	0	0	40.4154914821766	0	0	33.3159987489379	0	0	1.54162539207349	9.45401405988708	0	0	0	0	5.67173116505411	0	0	0	28.4970016099047	0.0321089047050965	29.2253808336259	0	71.5595520434328	0	0	0	0
285000	1158000	12477	0	0	1.29930748174263	0	38.9182594438661	0	0	5.79255432863125	0	0	0.900127989453126	6.32517873810622	0	0	0	0	9.1100689136059	0	1.27376444256117	0	26.5584921892831	19.2902045162308	7.09691429994731	0	14.7179522136655	0	0	0	5.04453446781053
293000	1158000	12478	0	0	0.285959480152014	0	37.1035659625849	0	0	2.57110868548779	0	0	0	11.6347587120552	0	0	0	1.34276685431655	4.59641618498005	0	0.113628833925208	0	50.4043413324611	9.37872560082883	29.356462033509	0	45.167568326682	0	0	0	0
301000	1158000	12479	0	0.851779461367702	2.7133486412388	0	43.6785519632828	0	0	20.6947957187034	0	0	0	20.8360204896169	0	0	0	1.65183370484941	16.6665833684518	0	1.56869672224016	0	45.7149914494281	20.2559531066761	4.20273596569923	0	8.56736730089706	0	0	0	0
309000	1158000	12480	0	0	7.8159587843449	0	66.4419933076484	0	0	24.5535505885264	0	0	0.151956855312021	5.38835243598422	0	0	0	0.478661939953831	8.75382932573092	0	0	0	35.198939955122	13.4247611105188	21.7675869250345	0	6.62559409312734	0	0	0	0
317000	1158000	12481	0	1.16149283641184	0	0	56.3882222678169	0	0	32.6856348414113	0	0	0	22.7617534188933	0	0	0	0	5.86216137820114	0	0	0	37.8350966310766	49.7326018928965	93.5110898621712	0	48.5196501455053	0	0	0	0
325000	1158000	12482	0	1.66362330819358	0	0	30.5259311812296	0	0	8.24437032327812	0	0	0.615165950861812	0	0	0	0	0	0	0	0	0	25.4818626241247	22.2328878636015	71.9198348795986	0	94.9528646698306	0	0	0	0
333000	1158000	12483	0	0	0	0	30.82031643898	0	0	0.000663857726044135	0	0	0	3.4443383968383	0	0	0	0	0	0	0	0	25.9377192715486	11.2736549502404	77.3682112999605	0	55.8311318709014	0	0	0	0
341000	1158000	12484	0	0	0	0	99.4441045054105	0	0	20.2682956790089	0	0	0	1.31885578363637	0	0	0	0	0	0	0	0	22.8976594996773	13.5049218337944	39.2886530005042	0	71.021904461749	0	0	0	0
349000	1158000	12485	0	0	0	0	54.9711815459947	0	0	0	0	0	2.54675300433277	9.62797565821318	0	0	0	0	9.89096576258384	0	0	0	39.8955225035469	21.3393863004023	19.0501143943595	0	18.7324403621146	0	0	0	0
357000	1158000	12486	0	9.03722521915233	0.228498272417749	0	43.7623875722648	0	0	2.97819815773454	0	0	4.6380712001451	19.645155844989	0	0	0	0	11.4307674623521	0	0	0	68.8173614082293	0.838411068477118	24.2047662757012	0	15.9352279742071	0	0	0	0
365000	1158000	12487	0	24.8060748765258	0	0	30.6291576871513	0	0	16.3380688808787	0	0	0.76679508949445	15.7783733692159	0	0	0	0	3.69361955698854	0	4.85675453997912	0	108.623048707873	4.49550988945685	19.4309185904428	0	18.4540704756682	0	0	0	0
373000	1158000	12488	0	5.62422818950514	0.085478724254282	0	33.3601168810236	0	0	7.99243267336244	0	0	0.452134790268611	34.9619886558913	0	0	0	0	10.0499349843094	0	0.76732759231689	0	131.012158988641	23.1291576261763	36.6736638883199	0	10.302718934571	0	0	0	0
381000	1158000	12489	0	0	0	0	46.0350638070256	0	0	1.38334035693675	0	0	1.81897019827348	24.7888283741832	0	0	0	0	13.8096258428619	0	10.4672279935061	0	109.242289369544	25.8564573883166	20.0405772644989	0	0	0	0	0	0
389000	1158000	12490	0	0	0.65263987664867	0	40.0560064246916	0	0	5.58098062939076	0	0	0	11.6753095274211	0	0	0	0	17.5250089503467	0	10.3266314460619	0	156.309598527936	63.0334364588621	13.1813353262635	0	1.26316564815451	0	0	0	0
397000	1158000	12491	0	0	0	0	4.78766130017473	0	0	0	0	0	0	0	0	0	0	0	1.39702903089662	0	8.47337329696537	0	173.633320831819	18.9890999463652	0	0	0	0	0	0	0
405000	1158000	12492	0	0	0	0	3.68277226966497	0	0	0.102689976574547	0	0	0	0.581130173192361	0	0.912432755787874	0	0	5.82307692986352	0	4.56956826301644	0	122.250335294155	6.76833951517217	0.146608686463257	0	0	0	0	0	0
413000	1158000	12493	0	0.132505433709107	1.27584763544221	0	8.14912572130368	0	0	20.7927033263796	0	0	0	12.73060659781	0	44.2844497802401	0	1.05613082941401	7.23402641338938	0	1.46042924880618	0	77.3132833338132	14.7904701901854	30.6721428917327	0	0	0	0	0	0
421000	1158000	12494	0	1.97888899477789	0	0	12.2581214769603	0	0	0.647604497776367	0	0	0	7.35932141474708	0	52.1458103507787	0	0	31.676182799992	0	0	0	54.2403063402419	0	4.32967540404432	0	0.673264526726843	0	0	0	0
429000	1158000	12495	0	2.7806140082629	0	0	29.336226415053	0	0	2.7806140082629	0	0	0	4.00531791927343	0	0	0	0	53.3498493031599	0	0	0	2.47338292847049	40.0513875980673	1.82510056619312	0	2.57147631139705	0	0	0	0
437000	1158000	12496	0	0	0	0	109.578250169204	0	0	0	0	0	0	0	0	0	0	0	46.8813184868656	0	0	49.7441516922353	0	0	0	0	0	0	0	0	0
493000	1158000	12503	0	0	0	0	39.5896097676487	0	0	0	0	0	0	0	0	112.355220759296	0	0	66.1787606068107	0	0	0	0	0	0	0	0	0	0	0	0
501000	1158000	12504	0	5.47228155705481	20.6803891068446	0	14.7438497917644	0	0	18.7565918252607	0	0	0.789513903909374	56.6850116357039	0	32.7368206928784	0	0	44.2262955465488	0	0.69174982788701	0	0	5.67381208643961	5.91949854515768	0	0	0	0	0	0
509000	1158000	12505	0	0.465514663728513	24.0701359313802	0	60.9820970645188	0	0	19.3132281330867	0	0	0.994395472464941	33.2841617119503	0	54.6831452874492	0	7.81141158732721	123.355661521389	0	2.13723364960557	0	0	16.6194913599801	0	0	2.65076689457084	0	0	0	0
517000	1158000	12506	0	0	19.5106016945886	0	70.479896469635	0	0	32.4365443448361	0	0	0	32.4365443448361	0	68.3073819318574	0	0	145.517412403232	0	24.5985569297034	0	0	0	0	0	0	0	0	0	0
525000	1158000	12507	0	0	13.5243172034221	0	31.8534338423072	0	0	30.7879785749216	0	0	0	0	0	157.483162578169	0	0	20.9170562317696	0	0	0	0	0	0	0	0	0	0	0	0
533000	1158000	12508	0	10.6937602925836	12.2183345031206	0	24.9225100692963	0	0	17.351655545662	0	0	0.529959849012332	8.27089909809199	0	95.2044308776523	0	0	21.1032930703655	0	2.85727932930719	0	0.793303991681784	0	0.878678441810709	0	0	0	0	0	0
541000	1158000	12509	0	2.16165133851965	4.2762544554795	0	10.3221206193164	0	0	2.76848570730987	0	0	0	2.76848570730987	0	77.3498045365502	0	0	44.2323938186976	0	0	0	0	0	0	0	3.391224347904	0	0	0	0
549000	1158000	12510	0	42.6507629648861	75.3488803048864	0	16.4109153956098	0	0	0	0	0	1.67079940939038	114.067237497068	0	68.7286502747428	0	28.973630523204	118.93355731195	0	0	0	0	0	0	0	0	0	0	0	0
557000	1158000	12511	0	0	40.7935401205911	0	91.5286143794963	0	0	0	0	0	11.8435247046032	45.8972620859919	0	231.096170834374	0	1.58622021431744	71.5204754214808	0	0	0	20.9608899451815	0	0.409112392960343	0	0	0	0	0	0
565000	1158000	12512	0	0	7.10541078539292	0	1.00720919052393	0	0	0	0	0	2.79860693529122	20.7755720367853	0	26.3385921674248	0	16.6044532087367	76.5809788677256	0	0	0	2.78523634370682	0	18.4530088173029	0	3.08092584507867	0	0	0	0
573000	1158000	12513	0	7.75995288269828	12.4573275735497	0	42.1166387317636	0	0	1.5243050423376	0	0	3.61248973675025	39.2853159345305	0	38.8482083730374	0	1.74264394656236	162.435151221394	0	0	0	19.354646008699	0	6.72398858375037	0	2.46975548720538	0	0	0	0
581000	1158000	12514	0	0	1.79951780939034	0	21.3331779828101	0	0	40.2913553172434	0	0	1.67120891735472	60.6389027175864	0	43.4779069312945	0	2.41552557675024	102.569891254417	0	0	0	1.4666758721447	0	10.798131008925	0	0	0	0	0	0
589000	1158000	12515	0	0	0	0	90.7531503455592	0	0	70.2248482710972	0	0	9.50683266168922	68.4697092737527	0	56.7034903352871	0	0.950484874329132	78.8673423820022	0	0	0	0.963282138967092	0	12.1609967828638	0	0	0	0	0	0
597000	1158000	12516	0	9.3323286951076	0	0	44.3986579428457	0	0	38.9653502911276	0	0	5.66080709923773	26.6818951992236	0	86.0665221569089	0	0	55.3577498071338	0	1.13793037078011	0	5.0889287713407	0	8.30719751984227	0	41.8315021171835	0	0	0	0
605000	1158000	12517	0	3.68591746916851	0	0	112.21058933784	0	0	17.0601247299727	0	0	0	34.6295158579186	0	17.7554460737197	0	0	61.5750015674519	0	0	0	0	0	0	0	0	0	0	0	0
613000	1158000	12518	0	2.30035982106731	16.8186196947115	0	30.558119577671	0	0	64.0060087760459	0	0	0	11.402124531544	0	110.693129448543	0	0	17.0383124433654	0	0	0	0	26.3184129810265	14.4851823713578	0	0.0401693583841382	0	0	0	0
621000	1158000	12519	0	0	1.0886955643644	0	20.5740903247206	0	0	48.1434321753931	0	0	0.856347018440972	7.1360244775303	0	117.748067203545	0	1.77323141960374	38.9572244470473	0	0	0	5.24393794514817	0	5.60100725010542	0	0	0	0	0	0
629000	1158000	12520	0.686379169433208	6.61548316537551	0.935565692662078	0	62.8462692719761	0	0	72.7006661302535	0	0	0.686379169433208	51.4626737181531	0	86.0835385170861	0	2.99523860529185	66.3940500182397	0	0	0	5.38795121249723	0	24.0339033360232	0	0	0	0	0	0
637000	1158000	12521	0	2.28804535624112	10.8599690722678	0	34.4969949905991	0	0	41.1286078329023	0	6.28198897815645	0	48.7737413852561	0	107.026710281496	0	5.83101006772966	90.0770539125887	0	0	0	6.1145100340524	0	27.8647457812193	0	3.00598184324672	0	0	0	0
645000	1158000	12522	0	0	0	0	24.5012368019859	0	0	8.71581483930477	0	0	0	13.0193067201912	0	76.888051543356	0	5.98435008197185	36.5211024117285	0	17.857121738685	0	47.6441084794248	2.45233824443691	0	0	0	0	0	0	0
653000	1158000	12523	0	0	0	0	38.5032129541606	0	0	7.46019195907928	0	5.37926047761828	0	111.59634411222	0	49.7461355959008	0	0	109.43524941791	0	0	0	8.65165323303544	17.6023332105745	11.4662998533219	0	48.413175348442	0	35.7203629422649	0	0
-27000	1150000	12734	0	0	0	0	0	0	0	0	0	0	0	0	0	0	0	0	0	0	0	0	0	0	0	0	0	0	0	0	0
-19000	1150000	12735	0	0	0	0	0	0	0	0	0	0	0	0	0	0	0	0	0	0	0	0	0	0	0	0	0	0	0	0	0
-11000	1150000	12736	0	0	0	0	0	0	0	0	0	0	0	0	0	0	0	0	0	0	0	0	0	0	0	0	0	0	0	0	0
-3000	1150000	12737	0	0	0	0	0	0	0	0	0	0	0	0	0	0	0	0	0	0	0	0	0	0	0	0	0	0	0	0	0
5000	1150000	12738	0	0	0	0	0	0	0	0	0	0	0	0	0	0	0	0	0	0	0	0	0	0	0	0	0	0	0	0	0
13000	1150000	12739	0	0	0	0	0	0	0	0	0	0	0	0	0	0	0	0	0	0	14.2523695351849	0	0	0	0	0	0	0	0	0	0
21000	1150000	12740	0	0.522411225687914	0	0	0	0	0	0	0	0	0	0	0	0	0	0.514308569520049	0	0	5.04430122023582	0	0	0	0	0	0	0	0	0	0
29000	1150000	12741	0	0	4.27779631743696	0	0	0	0	0	0	0	1.89986420600694	0	0	0	0	0	0	0	37.2056638250264	0	0	10.0790538628355	0	0	0	0	0	0	0
37000	1150000	12742	0	0.21370449260223	3.44448114079056	0	0	0	0	0	0	0	0.827253269566737	0	0	0	0	6.51504658480069	1.44526506817595	0	13.0016674264692	0	0	0.185683383257811	0	0	0.862013599476194	0	0	0	0
45000	1150000	12743	0	0	0.921518340288639	0	0.00606087536675366	0	0	0	0	0	0	0	0	0	0	0	0.444634690017145	0	5.36627706525665	0	0	0.0183828753955397	0	0	0	0	0	0	0
53000	1150000	12744	0	0.41438315094319	0.334318289935345	0	0	0	0	0	0	0	0	0	0	0	0	0	0	0	15.2726086640797	0	0	0.000156989427180566	0.0181248175162051	0	0	0	0	0	0
61000	1150000	12745	0	0	0	0	0	0	0	0	0	0	0	0	0	0	0	0	0	0	31.1783686887392	0	0	25.3672244892796	0	0	29.6098441780151	0	0	0	0
69000	1150000	12746	0	0.291021481992277	0	0	0	0	0	0	0	0	0.203674591589322	0	0	0	0	0	0	0	13.1216635747981	0	0	28.8183152447675	0	0	3.15385959303516	0	0	0	0
77000	1150000	12747	0	5.44785889975233	0	0	2.29254886359776	0	0	0	0	0	0.311178629338732	0	0	0	0	0	2.65162814695286	0	14.6505525443461	0	0	25.7071097414805	5.32006012462962	0	37.1473080064933	0	0	0	0
85000	1150000	12748	0	33.8993633677397	0.645958835798832	0	0.196969725211012	0	0	0	0	0	2.1096136105817	0	0	0	0	0.493045856825281	3.86089738949487	0	14.5380779778482	0	0	39.5072581182252	34.4701033154957	0	26.5473088516173	0	0	0	0
93000	1150000	12749	0	15.0412104003281	1.85836078936568	0	3.92062603653657	0	0	0	0	0	19.7109470656038	0	0	0	0	3.97836425287376	21.4457750549458	0	14.2807865339933	0	0	18.2015587955262	16.6262013221033	0	10.6647573466431	0	0	0	0
101000	1150000	12750	0	4.89446647990924	1.90806171171319	0	12.9620321975046	0	0	0	0	0	10.0255238945821	0	0	0	0	4.38362373657566	25.2744513232834	0	21.0250257544898	0	0.294954478547605	6.79080830807801	4.18200847499046	0	20.7219184866736	0	0	0	0
109000	1150000	12751	0	13.4838914600955	1.12177400300418	0	0.47906351333125	0	0	0	0	0	2.67420884300949	0	0	0	0	2.64199093669635	16.1868932884757	0	10.0019073558574	0	10.024550273445	12.9339464868535	14.6491220582111	0	62.6932000550379	0	0	0	0
117000	1150000	12752	0	0.583336317417488	0.926302222747034	0	0.0196226586332259	0	0	0	0	0	4.94913614198026	0	0	0	0	0.419831434632712	5.7959366216257	0	10.1354052586836	0	38.1360635110352	17.4794627106598	15.3446297046092	0	129.113529482768	0	0	0	0
125000	1150000	12753	0	6.58181368211404	1.6674088066571	0	0.00649073903975786	0	0	0	0	0	6.18100111438302	0	0	0	0	0	0	0	14.0978710483306	0	44.6735154072224	21.8592848876351	0.0151119613678688	0	12.5047342727715	0	0	0	0
133000	1150000	12754	0	1.550560321302	0	0	2.59991404346051	0	0	0	0	0	0	1.52329830780716	0	0	0	0	1.71652459927258	0	35.0960691606209	0	31.5843597116999	62.1543638440897	41.1171117557506	0	58.6723996665789	0	0	0	0
141000	1150000	12755	0	0	0	0	1.68186225510465	0	0	0	0	0	0	27.1956934137274	0	0	0	0	0	0	4.79798631428002	0	102.079544892611	3.31721402332786	0	0	11.403539724005	0	0	0	0
149000	1150000	12756	0	0.180575322942986	0.0423820463933346	0	8.29347029997639	0	0	0	0	0	0	0	0	0	0	0	0	0	6.70547303431734	0	63.4087511551192	3.14583327794586	0	0	0.0141456647083248	0	0	0	0
157000	1150000	12757	0	0.0236129318642741	0	0	0	0	0	0	0	0	0	0	0	0	0	0	0	0	0.0308782151688314	0	47.7856644140073	0.037884904966074	24.1353665052617	0	1.96672497780977	0	0	0	0
165000	1150000	12758	0	1.47721628914176	0	0	1.0928304229167	0	0	0	0	0	0	0	0	0	0	0	0	0	0.839477773436525	0	46.2179386881288	1.54399171759311	4.17561386338937	0	25.9265755808603	0	0	0	0
173000	1150000	12759	0	0.200808234907727	0	0	0.648419741702558	0	0	0	0	0	4.06491411531295	0	0	0	0	0	0	0	4.24125323838503	0	41.2460818674335	0.954113524532686	0.0766371788793759	0	6.96975877054127	0	0	0	0
181000	1150000	12760	0	0	0.328914479844851	0	20.6793884994798	0	0	0	0	0	2.32961759090238	0	0	0	0	0	0.0993617026692958	0	4.64371289642712	0	47.2134441656144	26.1505822843721	0	0	23.0355962594568	0	0	0	0
189000	1150000	12761	0	0	5.98954626906773	0	7.45807885172372	0	0	0	0	0	1.61140704070209	0	0	0	0	2.88820008618928	5.84692710661195	0	43.8283815606944	0	10.7363703012292	35.0266817416869	0	0	2.92370307291209	0	0	0	2.19170718950281
197000	1150000	12762	0	2.80040382484189	11.9152010366132	0	9.17346778793928	0	0	0	0	0	3.18559244807839	5.8757677562474	0	0	0	1.08745761598936	14.5670785688628	0	4.14700766312527	0	13.646831694655	75.7393153670526	0	0	17.4279634360787	0	0	0	0.357729455645395
205000	1150000	12763	0	14.0269450604882	0.422107975811333	0	17.391911518451	0	0	2.29797202748314	0	0	0.523527562466995	3.45183148351883	0	0	0	0	6.17616337025861	0	28.9827127644261	0	14.4355268574281	63.9772014290627	12.0614531040906	0	74.882394941942	0	0	0	0
213000	1150000	12764	0	13.8929453990611	0	0	14.8802485772165	0	0	2.81204074111264	0	0	0	12.1250509699401	0	0	0	0	0	0	6.10435038687156	0	7.00571657629553	54.6208088844895	10.9603047799703	0	89.5775697339371	0	0	0	1.13196710070003
221000	1150000	12765	0	36.6702728036623	13.8748300907735	0	46.5204152527922	0	0	20.1355228045816	0	0	1.61405519557943	7.44763341503567	0	0	0	0	10.8546416775281	0	3.78118938557381	0	25.61400911262	32.7412105172478	7.10411391314268	0	78.3567538614702	0	0	0	0
229000	1150000	12766	0	26.3164345487297	7.84629990931393	0	37.7975484807283	0	0	3.29051393297982	0	0	0.10938219789524	24.1242989513016	0	0	0	0	9.7408876893738	0	2.09339352257609	0	21.1837442593251	34.055847759862	8.44706852001173	0	40.6211053410906	0	0	0	0
237000	1150000	12767	0	6.98916829503288	3.03978152666512	0	18.5511704349107	0	0	0	0	0	1.81402362592643	36.0315041093068	0	0	0	0	14.1220013050325	0	2.89647426427816	0	7.54225500998963	54.8636422099467	59.415817050526	0	123.398864262024	0	0	0	0.322703226297339
245000	1150000	12768	0	7.63523924542359	3.35967675062417	0	29.4931103384252	0	0	2.96047937480222	0	0	0	12.2970710201007	0	0	0	0	6.58455716762182	0	0.0618895178565746	0	8.27518576752692	22.700017734687	84.2522231454016	0	97.8976315123598	0	0	0	0
253000	1150000	12769	0	4.46722934581432	6.20925722479204	0	18.404491786934	0	0	0	0	0	3.48923617705634	29.5375227220833	0	0	0	0	18.7573581275528	0	18.3676576649987	0	4.67179781520827	28.8115102156467	17.1078127576424	0	55.7737421872291	0	0	0	0
261000	1150000	12770	0	2.40033072860151	0.42652967934178	0	37.4462075753552	0	0	0	0	0	3.6098701928367	14.0305118138268	0	0	0	0	1.6997704285124	0	0.647445840490471	0	1.41604941368082	33.6903159870653	27.0359252825519	0	20.4525600601093	0	0	0	0
269000	1150000	12771	0	24.8319156663502	0	0	45.0037657018718	0	0	0.974650505375109	0	0	1.59657600866367	5.21838420335251	0	0	0	0	10.2068195267297	0	1.42988266215716	0	9.70292162579656	15.6171818947315	46.0529179105334	0	38.3031111687952	0	0	0	0
277000	1150000	12772	0	1.22859244965449	2.64957735830705	0	24.550291027493	0	0	12.3529158622774	0	0	0	2.03041281199435	0	0	0	0	5.02154877175602	0	0.16452332967323	0	34.2762705671728	17.4605323151499	20.50233094062	0	29.9712599578769	0	0	0	0
285000	1150000	12773	0	10.4303623525048	2.16081937293571	0	31.5986036221531	0	0	0.976627077967681	0	0	0.241963998063362	3.58675265643378	0	0	0	0	2.61126271807952	0	3.08157907177199	0	14.5972473787131	23.4988778835333	9.11704148347071	0	28.0387537370418	0	0	0	0
293000	1150000	12774	0	0	0.800309868635507	0	41.8555151561252	0	0	3.2130873445862	0	0	2.13090896510354	4.1555280980256	0	0	0	0	2.76350333313699	0	1.5844044899019	0	43.8200165148972	9.24055840518739	4.98962325459997	0	1.47541172670627	0	0	0	0
301000	1150000	12775	0	0.179397676375685	2.5939660423435	0	33.5601553786516	0	0	0	0	0	0	25.0645247110968	0	0	0	0	11.2929755827466	0	0	0	32.3705636417967	3.81543835138448	33.0726924187597	0	1.59620687692996	0	0	0	0
309000	1150000	12776	0	2.9609570165776	1.25078468539087	0	22.180065092018	0	0	0.556094014084939	0	0	0	50.9854437868343	0	0	0	0.608888694847446	11.8388305343003	0	0	0	87.572826371725	1.14870862295251	27.330070204621	0	1.19694055534101	0	0	0	0
317000	1150000	12777	0	9.0373592534517	1.39983314816147	0	71.3749871317905	0	0	16.2479734801686	0	0	4.24248720158696	8.2472662903019	0	0	0	0	1.22128450714737	0	0	0	45.948282467582	14.2362189803492	48.7124087701252	0	88.8780406081521	0	0	0	0
325000	1150000	12778	0	3.49490153550709	9.33286383428523	0	52.4061847655302	0	0	1.22137557166061	0	0	0	12.5714529485616	0	0	0	0	14.3719037966844	0	2.37811503541036	0	38.9052014590095	8.10202709444354	100.445288124463	0	15.9094732210532	0	0	0	0
333000	1150000	12779	0	0	0.506851233332654	0	42.7128145197754	0	0	2.61179352917176	0	0	0	8.49217480834559	0	0	0	0	17.203447718126	0	0	0	52.6414801509458	37.7121378520208	102.664717946218	0	20.5168787070166	0	0	0	0
341000	1150000	12780	0	4.34074084273982	12.6387507879756	0	28.7301411098242	0	0	0.548979758227663	0	0	0	0	0	0	0	0	7.35253074057267	0	0	0	19.5081409345053	37.4992966855995	44.7970119662965	0	21.719683987225	0	0	0	0
349000	1150000	12781	0	8.88383708242701	0	0	56.9387014268904	0	0	9.88884645172354	0	0	2.51572199954939	20.5686530458084	0	0	0	0	10.8944919709674	0	1.09089776674828	0	39.6945611776752	38.6806998207766	15.4652341973963	0	20.4096437899495	0	0	0	0
357000	1150000	12782	0	26.6276634030063	6.40284537908662	0	43.802384478871	0	0	46.4257912610221	0	0	0.975754190069385	9.17680272665103	0	0	0	0	41.39190033364	0	3.70970262169765	0	34.9188599900056	3.03778800296348	18.3665431337813	0	31.5384636279879	0	0	0	0
365000	1150000	12783	0	0	1.80430569771322	0	45.6792234681633	0	0	6.20999424306912	0	0	0	1.846741731713	0	0	0	0	26.6363883259904	0	3.5375309679829	0	46.9742133366345	89.3947808143357	27.5765553145722	0	24.7438598416445	0	0	0	0
373000	1150000	12784	0	0.147147772656	0.749390051341399	0	16.536343744708	0	0	0.393195855284879	0	0	5.7460069305457	9.40719683580187	0	0	0	0	4.71443905094355	0	7.22535214697822	0	55.5802852021322	7.94119273475629	50.3993433131038	0	8.94351177900672	0	0	0	0
381000	1150000	12785	0	0.197591070897382	0	0	4.49817874926147	0	0	0.0279358315523026	0	0	0.386066790351328	2.51099407316509	0	0	0	0	1.46687587537179	0	0.118698022292996	0	32.4708874806878	3.78462351493448	8.03255117250904	0	0.107088868962379	0	0	0	0
389000	1150000	12786	0	0	0	0	40.6293988375646	0	0	0	0	0	0	0	0	0	0	0	0.126430310309499	0	0	0	141.161647132722	9.20364527669298	0	0	0	0	0	0	0
397000	1150000	12787	0	0	0	0	10.6253467184059	0	0	0	0	0	0	0	0	0	0	0	11.3403403235954	0	2.84742346922273	0	251.315045690342	17.9132479163414	0.15897399024988	0	0	0	0	0	0
405000	1150000	12788	0	0.818138256109016	0.306563830240105	0	12.6133912221359	0	0	4.8357432492328	0	0	0	8.57312284500603	0	7.49359017209122	0	0	18.0920529133881	0	6.08369299191773	0	104.187728761111	28.7513218975279	18.8189476464564	0	0	0	0	0	0
413000	1150000	12789	0	0	0.650788335510742	0	34.0686844964954	0	0	25.6511660414257	0	0	4.9540500301282	14.3825826533748	0	18.3573749780068	0	0	28.3942323961417	0	4.26105028825671	0	67.9828508948091	0.493428127508585	1.7326194338359	0	0	0	0	0	0
421000	1150000	12790	0	0	0	0	9.24717417726821	0	0	7.55403378619202	0	0	0	0	0	86.5629163522891	0	0	9.7983087892664	0	0	0	30.1807914764828	0	0	0	0	0	0	0	0
429000	1150000	12791	0	0	0	0	3.4780376259106	0	0	0	0	0	0	2.85569290294437	0	0	0	0	0	0	0	0	23.8188492653773	1.50885274390744	0	0	12.8415165316381	0	0	0	2.85569290294437
437000	1150000	12792	0	0	0	0	294.985432345346	0	0	0	0	0	0	0	0	0	0	0	0	0	0	0	0	0	0	0	126.70519855738	0	0	0	0
485000	1150000	12798	0	2.59545991959572	5.98956098522357	0	11.6443573690993	0	0	8.87545850153177	0	0	0	0	0	89.6730971957625	0	0	19.5163986877779	0	0	0	0	0	0	0	0	0	0	0	0
493000	1150000	12799	0	0	13.3464794820435	0	25.2471810831128	0	0	0	0	0	1.94106151117566	15.0632986968082	0	47.4141257492624	0	2.66987330699831	79.1116768473821	0	0	0	0	0	0	0	0	0	0	0	0
501000	1150000	12800	0	2.87462111228524	10.5814555249748	0	36.5193155978459	0	0	3.04937394842784	0	0	7.7661489107774	3.82985212551953	0	12.7404812775218	0	7.77234963296639	131.185784690925	0	4.76458195005936	0	0	0	2.60665248403619	0	0.175327899622684	0	0	0	0
509000	1150000	12801	0	10.5906592219657	5.84859440135371	0	17.7417799642023	0	0	29.221114073468	0	0	1.32463644968508	26.1323085393519	0	28.0898528749066	0	0.33914753933976	77.8296481413619	0	2.18024082421473	0	5.29791932755126	1.21626748123473	11.3629743478896	0	0.681317897206394	0	0	0	0
517000	1150000	12802	0	4.21448506135835	21.6493006588219	0	19.921235412727	0	0	11.3131127596579	0	0	4.40911765187452	12.9756264491339	0	64.2914931805925	0	0.628145657349024	56.3628515771718	0	0	0	1.59806271776314	0	0.672614594727129	0	1.38932874029211	0	0	0	0
525000	1150000	12803	0	21.4275286999576	14.9304834309296	0	34.2300830477771	0	0	2.48800271191507	0	0	3.9032794777939	31.0511563631055	0	73.3903576558231	0	1.7353512039623	59.6644292894284	0	0	0	0	0	1.39756030333328	0	0	0	0	0	0
533000	1150000	12804	0	20.5809949923084	23.4862192571909	0	15.8184714842915	0	0	7.5596996698579	0	0	1.386465371849	5.70309700424899	0	108.417785578131	0	1.43842169659227	78.005982455537	0	0	0	0	0	1.21692551720407	0	0	0	0	0	0
541000	1150000	12805	0.866183773894459	0	9.39628105173753	0	33.4988241002309	0	0	0	0	0	4.46061229904885	3.46100830753166	0	88.7741848516707	0	4.05625801558501	59.7460968523385	0	0	0	0	2.20691453300758	0	0	0	0	0	0	0
549000	1150000	12806	0	0	14.9157972721996	0	25.9516349441803	0	0	0	0	0	0.758947870536859	22.4044979864003	0	75.4038853719293	0	2.37465191400174	144.42087799066	0	0	0	0	0	0	0	0	0	0	0	0
557000	1150000	12807	0	0	17.7923425078149	3.10567722699333	44.6268806458508	0	0	11.7739730110142	0	0	3.60848155647123	52.4570268258461	0	49.6495387683972	0	2.33801158714285	89.4436763517459	0	0	0	3.23129183612936	0	7.3651735599258	0	0	0	0	0	0
565000	1150000	12808	0	0	0	0	59.2020577499073	0	0	7.16484571704886	0	0	0	47.3066436716739	0	81.5639987130673	0	1.75421409434087	98.1117575826178	0	0	0	0.695989798368157	5.03401043754252	0.925275200812931	0	3.61459996145271	0	0	0	0
573000	1150000	12809	0.850602539150203	0.918483619427103	9.02142740020105	0	42.3872643775762	0	0	25.2620993854771	4.28361645300353	0	3.22700603404987	58.4198570467029	0	26.4826562382312	0	2.89818143708788	123.300645115539	0	0	0	1.90322234938763	0	5.9606630227611	0	6.7128787516867	0	0	0	0
581000	1150000	12810	5.962726756022	3.22157143558331	3.22157143558331	0	75.9712652738998	0	0	64.7389107185445	0	0	0	44.0184573778789	0	80.3777701050361	0	0.762532024996555	106.679507414188	0	0	0	0	0	4.16632328321687	0	0.832078322922556	0	0	0	0
589000	1150000	12811	3.11545337980206	4.29325610736524	2.70256291946981	0	58.6891482688101	0	0	99.2769033559289	0	0	14.9560516222116	40.0732719069682	0	111.036477832006	0	0	46.9117261013521	0	0	0	15.398234957294	2.31205155209695	23.5457277670368	0	18.1546415625233	0	0	0	0
597000	1150000	12812	0	0	3.62565169208225	0	26.4321842481862	0	0	49.6175128144991	0	0	0	23.0622080797688	0	116.089689780318	0	0	48.9246850765686	0	0	0	0	0	10.842925947339	0	0	0	0	0	0
[truncated: 5,375 more rows]
