# Supplementary material for: Novel and Lost Forests in the Upper Midwestern United States, from New Estimates of Settlement-Era Composition, Stem Density, and Biomass
Source: PLoS One. 2016 Dec 9;11(12):e0151935. doi: 10.1371/journal.pone.0151935 (PMC5147790; doi:10.1371/journal.pone.0151935)
Supplement: S3 File — (ZIP) [file pone.0151935.s003.zip › wiki_outputs/plss_density_pft_alb_v0.9-10.csv]

x	y	cell	Grass	TBDT	TNDT	TNET
141000	1486000	323	0	12.9632471498203	6.88857834218486	9.42859866449188
149000	1486000	324	0	54.0103157656031	28.0613411005362	94.3207248173225
157000	1486000	325	0	14.8614390978772	0	14.8614390978772
133000	1478000	618	0	0	5.44668897868532	5.44668897868532
141000	1478000	619	0	17.9286596427095	73.5926031407529	42.7187939042839
149000	1478000	620	0	45.9640206630232	71.9285914358816	78.8005708607784
157000	1478000	621	0	45.9306492893695	0.892555880270101	10.8226163955765
-19000	1470000	895	0	4.43834070353407	0	0
-11000	1470000	896	0	0	0	0
-3000	1470000	897	0	0	0	0
5000	1470000	898	0	0	0	0
133000	1470000	914	0	43.4306906155924	90.6504554171717	21.0518186807333
141000	1470000	915	0	11.3201072171667	58.8160041651039	66.7151293349372
149000	1470000	916	0	20.716955574654	86.6867230974819	52.7089317343403
157000	1470000	917	0	61.7288078317933	0	0
-19000	1462000	1191	0	3.02461191563365	0	0
-11000	1462000	1192	0	0	0	0
-3000	1462000	1193	0	0	0	0
5000	1462000	1194	0	2.04922327419392	0	0
13000	1462000	1195	0	11.259288218561	0	0
21000	1462000	1196	0	10.1294869586538	0	0
29000	1462000	1197	0	19.360636620909	14.6811175461889	0
37000	1462000	1198	0	1.43060857616628	0	0.532796523815998
45000	1462000	1199	0	6.94765149027939	0.2936792200443	0.675727577111741
53000	1462000	1200	0	5.05864940677034	0.54067620365937	0
133000	1462000	1210	0	18.9682422988184	0	0
141000	1462000	1211	0	15.9872964145946	101.383971969572	20.2102585635816
149000	1462000	1212	0	29.9743986034074	39.5768213782892	34.7142667880735
157000	1462000	1213	0	67.5238534909194	0	0
-19000	1454000	1487	0	2.32253791426584	0	0
-11000	1454000	1488	0	0	0	0
-3000	1454000	1489	0	2.78961305136026	0	0
5000	1454000	1490	0	0.0174856813548499	0	0
13000	1454000	1491	0	23.6901936926086	0	0
21000	1454000	1492	0	24.7676424262168	0	0
29000	1454000	1493	0	1.05726752848781	0	0
37000	1454000	1494	0	0	0	0
45000	1454000	1495	0	7.0760880854312	35.5465861936832	0
53000	1454000	1496	0	0	6.07912115319522	0
61000	1454000	1497	0	0	24.2341672170082	3.17092742793308
69000	1454000	1498	0	45.8296525292961	32.4049156588871	36.0574777171906
77000	1454000	1499	0	28.5751731246095	59.0452415283281	16.6832001750736
85000	1454000	1500	0	0.170338481632352	101.266866001965	9.42076355464263
93000	1454000	1501	0	3.53544115583051	158.082970293264	19.0765263496774
101000	1454000	1502	0	38.5015123535024	42.1438864528784	20.3784110297908
-19000	1446000	1783	0	2.20355514528296	0	0
-11000	1446000	1784	0	5.88136727842592	0	0
-3000	1446000	1785	0	0.652142512160782	0	0
5000	1446000	1786	0	2.03648337854816	0	0
13000	1446000	1787	0	10.6971981976562	0	0
21000	1446000	1788	0	1.79507586552198	0	0
29000	1446000	1789	0	25.5066835659515	0	0
37000	1446000	1790	0	54.5226739284785	0	0
45000	1446000	1791	0	60.382258945837	0	0
53000	1446000	1792	0	34.5500096348011	0	0
61000	1446000	1793	0	13.3047775837124	0.0661190811916589	0
69000	1446000	1794	0	7.4159478165237	0	0
77000	1446000	1795	0	1.44390035498856	5.87938939077543	0
85000	1446000	1796	0	0.0408124728474061	60.3673394668601	0
93000	1446000	1797	0	2.19667079537025	153.869515333065	42.5139785079914
101000	1446000	1798	0	46.8162294482483	58.2260545341637	69.7911021462468
109000	1446000	1799	0	12.8889565002085	64.5935474419075	14.0197893916956
117000	1446000	1800	0	150.102912896927	59.7372340233433	78.5900572736946
-19000	1438000	2079	0	0	0	0
-11000	1438000	2080	0	0.0103261841139122	0	0
-3000	1438000	2081	0	0.210882121655579	0	0
5000	1438000	2082	0	36.2706200521126	0	0
13000	1438000	2083	0	4.23765929885884	0	0
21000	1438000	2084	0	7.54353125294052	0	0
29000	1438000	2085	0	13.465915383007	0	0
37000	1438000	2086	0	10.6613591195799	0	0
45000	1438000	2087	0	13.4952010901038	0	0
53000	1438000	2088	0	17.0167696722991	0	0
61000	1438000	2089	0	4.08972293878556	0	0
69000	1438000	2090	0	4.3729187458027	0	0
77000	1438000	2091	0	8.03789182145191	0.760298204169864	0
85000	1438000	2092	0	22.2102420690988	0	0
93000	1438000	2093	0	3.53231893217587	9.10876231924159	0
101000	1438000	2094	0	32.6885038769116	76.4653618774589	24.1103044709166
109000	1438000	2095	0	11.3295878184168	51.8402639672953	33.5208890956852
117000	1438000	2096	0	96.2721947869127	45.2563152202686	14.2665898295592
125000	1438000	2097	0	62.9747776809142	0	0
133000	1438000	2098	0	192.209369913223	0.751065264880778	45.2891554637109
141000	1438000	2099	0	215.513160296749	38.5464909388815	54.29272564289
149000	1438000	2100	0	406.573128089434	9.07643222601488	58.8284181304198
-19000	1430000	2375	0	148.340145893058	0	0
-11000	1430000	2376	0	0.111181132751026	0	0
-3000	1430000	2377	0	0	0	0
5000	1430000	2378	0	0	0	0
13000	1430000	2379	0	1.85903661433313	0	0
21000	1430000	2380	0	6.73969023746127	0	0
29000	1430000	2381	0	31.6951710948029	0	0
37000	1430000	2382	0	6.71589450588905	0	0
45000	1430000	2383	0	2.00617022955922	0	0
53000	1430000	2384	0	1.85242465471168	0	0
61000	1430000	2385	0	2.75840825679426	0.141943662688457	0
69000	1430000	2386	0	2.76278764642263	0	0
77000	1430000	2387	0	2.56457937585621	0.725216438023102	0.0399739462916491
85000	1430000	2388	0	17.1180490777752	31.5910034481446	1.02692913303124
93000	1430000	2389	0	38.3441195965496	49.8896115906319	9.55730895178472
101000	1430000	2390	0	62.2818406091004	91.6880118953647	66.6382947604776
109000	1430000	2391	0	70.3198692865725	114.029662274882	10.9733579535925
117000	1430000	2392	0	52.8884601843053	18.0271813707877	3.30044673484291
125000	1430000	2393	0	76.3759268508057	78.4834085175578	49.9148090993496
133000	1430000	2394	0	181.794973376123	30.5258350540068	74.6973057079738
141000	1430000	2395	0	18.5369342853795	171.231485767608	107.355160076227
149000	1430000	2396	0	27.0968102813612	89.0026498763018	149.440874815055
157000	1430000	2397	0	323.768953264785	3.98880519274126	0
-19000	1422000	2671	0	29.3784773674765	0	0
-11000	1422000	2672	0	0	0	0
-3000	1422000	2673	0	0	0	0
5000	1422000	2674	0	0	0	0
13000	1422000	2675	0	0.955810503322759	0	0
21000	1422000	2676	0	5.88985139411689	0	0
29000	1422000	2677	0	11.8452804617593	0	0
37000	1422000	2678	0	25.7024007439044	0	0
45000	1422000	2679	0	10.1369220276023	0	0
53000	1422000	2680	0	7.79583239275765	0	0
61000	1422000	2681	0	8.77509751036539	0.0295118301430139	0
69000	1422000	2682	0	4.53624838584619	0	0
77000	1422000	2683	0	26.1785905965907	1.53061813745511	0
85000	1422000	2684	0	39.2986731799425	2.16338273928704	2.2839584237013
93000	1422000	2685	0	29.6156188817523	32.2436662230939	7.99910366547368
101000	1422000	2686	0	18.3394797019779	75.9266917648636	18.8988226953642
109000	1422000	2687	0	1.54659033525367	54.3438894930019	17.432859871745
117000	1422000	2688	0	9.17939642844552	44.0610553482798	14.5004874287797
125000	1422000	2689	0	31.6101464842476	62.3247120680441	103.633670936196
133000	1422000	2690	0	153.803504495742	68.9074310434583	98.023103908965
141000	1422000	2691	0	34.3033800515017	134.488829662244	110.045397946987
149000	1422000	2692	0	6.73827726357744	216.25662980807	66.8472824249268
157000	1422000	2693	0	30.0865005031546	140.553690752746	83.8570232492766
165000	1422000	2694	0	53.5058068580285	60.2667096332233	0.648876049379694
-19000	1414000	2967	0	1.94527296116297	0	0
-11000	1414000	2968	0	0	0	0
-3000	1414000	2969	0	0	0	0
5000	1414000	2970	0	0	0	0
13000	1414000	2971	0	0.422171473086353	0	0
21000	1414000	2972	0	0	0	0
29000	1414000	2973	0	3.90381803046256	0	0
37000	1414000	2974	0	0.295649633432175	0	0
45000	1414000	2975	0	4.48483106229323	0	0
53000	1414000	2976	0	6.6747355386019	0.0388116377608692	0
61000	1414000	2977	0	46.6527932498465	19.8151924198304	16.5360024018385
69000	1414000	2978	0	26.9532900966387	96.6394481192323	44.0042959704485
77000	1414000	2979	0	39.047417192327	36.2228517572722	5.70687817956007
85000	1414000	2980	0	18.5459229173021	72.8082979501842	0
93000	1414000	2981	0	81.5869084168696	71.6940634815547	90.0191724606923
101000	1414000	2982	0	3.17856820007246	28.6731200320233	48.1830853346709
109000	1414000	2983	0	4.44917337037767	41.5077614830271	52.2804459572508
117000	1414000	2984	0	0.0508183829804982	57.6064780895008	29.1530689318215
125000	1414000	2985	0	1.62331334446966	64.6554559658791	56.7443636492506
133000	1414000	2986	0	6.43552557384219	38.6924875946947	112.35846297154
141000	1414000	2987	0	9.3860681762698	20.7350591350968	85.0720902136574
149000	1414000	2988	0	18.7051575641443	36.4561679361351	100.203063961231
157000	1414000	2989	0	69.0048372572732	142.854886071541	152.682706630289
165000	1414000	2990	0	66.2104636721523	48.5869958948378	153.244943302409
-27000	1406000	3262	0	81.3730795750422	0	0
-19000	1406000	3263	0	19.1543777666229	0	0
-11000	1406000	3264	0	0	0	0
-3000	1406000	3265	0	3.83007564672459	0	0
5000	1406000	3266	0	0	0	0
13000	1406000	3267	0	0	0	0
21000	1406000	3268	0	42.3373087115872	0.83156776165605	0
29000	1406000	3269	0	13.9385724266676	0.00068215726855297	0
37000	1406000	3270	0	4.00580496661239	0.00219047152901612	0
45000	1406000	3271	0	7.27997656422173	8.08567386768686	0.208610324603311
53000	1406000	3272	0	16.7158955054158	25.4949741967614	0.504095421189991
61000	1406000	3273	0	59.0479809999148	44.7604107006886	4.24815247512803
69000	1406000	3274	0	40.105012691782	69.7503167210913	0.43005865014837
77000	1406000	3275	0	43.7754925088642	129.108307579349	1.40653043526087
85000	1406000	3276	0	77.5377497801985	139.096119689376	12.0426014909745
93000	1406000	3277	0	45.8109708535102	123.667504876334	29.8067630502181
101000	1406000	3278	0	31.8208876459783	68.5493105177281	63.4300519736967
109000	1406000	3279	0	53.8924729004144	23.3866456851274	48.841378211922
117000	1406000	3280	0	6.0161592486909	31.2092052029985	77.3456436272123
125000	1406000	3281	0	26.0308466611801	202.212621076757	90.1089634673775
133000	1406000	3282	0	1.02916134876777	206.663804734177	113.128320568484
141000	1406000	3283	0	11.613826160257	95.1877912011733	84.3647024897528
149000	1406000	3284	0	13.0583832567645	83.3537541826768	84.9911407911203
157000	1406000	3285	0	23.3673911906013	143.792200015072	116.429086414035
165000	1406000	3286	0	18.4837698528318	97.7330525117635	229.241915154253
173000	1406000	3287	0	11.4408003266436	62.855507460837	180.609861433821
181000	1406000	3288	0	88.5020655314221	22.5879198983633	114.705481534348
189000	1406000	3289	0	16.6258153906374	27.9597954743388	113.879202269159
-27000	1398000	3558	0	67.158167143167	0	0
-19000	1398000	3559	0	11.5603255589082	0	0
-11000	1398000	3560	0	1.34403311045743	0	0
-3000	1398000	3561	0	0.80500620786822	0	0
5000	1398000	3562	0	2.51069026433707	0	0
13000	1398000	3563	0	0.457260147739455	0	0
21000	1398000	3564	0	27.1218983524689	9.45344018105267	0
29000	1398000	3565	0	9.77605170820307	0.00104087670048059	0
37000	1398000	3566	0	36.0171944804311	11.3486807221528	0.00093611373156767
45000	1398000	3567	0	18.8250815294911	10.1342954760836	11.4816449941993
53000	1398000	3568	0	15.7032001343794	25.8139834132595	1.86253652803155
61000	1398000	3569	0	13.1292816719399	31.6597129810633	17.4561330257987
69000	1398000	3570	0	5.47125754310317	12.690627928043	0
77000	1398000	3571	0	86.1498438402599	164.746904158871	7.73754089116578
85000	1398000	3572	0	35.9783571110024	184.16583447119	33.0408200934928
93000	1398000	3573	0	34.6197100536087	105.512945221582	42.1848739155052
101000	1398000	3574	0	24.9115233583117	108.1554731436	39.7394723956048
109000	1398000	3575	0	12.4962408518472	83.2734515946525	51.2214356943947
117000	1398000	3576	0	12.512735273938	165.7116710742	35.8624858611282
125000	1398000	3577	0	9.61513310015164	168.565108025386	103.175677229568
133000	1398000	3578	0	23.0593998929411	117.561329665326	79.596964996747
141000	1398000	3579	0	25.2289013476506	104.911045466751	193.586506451263
149000	1398000	3580	0	13.6962934779105	145.952019443062	98.8554554387226
157000	1398000	3581	0	32.8087961977413	260.401770410668	95.5723363231847
165000	1398000	3582	0	32.2769034259716	174.964013536495	59.4026770905877
173000	1398000	3583	0	10.6756857621701	134.760415428751	113.53905363908
181000	1398000	3584	0	15.6723158430207	29.3821974003432	107.527437094963
189000	1398000	3585	0	8.80040808735099	88.537325051017	81.6443861632626
197000	1398000	3586	0	22.0663128201941	50.6007984434204	228.535348596993
205000	1398000	3587	0	82.4790549972513	23.1020708251516	282.521615694392
213000	1398000	3588	0	166.89011259993	0	245.514885254199
-27000	1390000	3854	0	137.070806127662	0	0
-19000	1390000	3855	0	19.1364542295259	0	0
-11000	1390000	3856	0	0	0	0
-3000	1390000	3857	0	2.12209597983887	0	0
5000	1390000	3858	0	3.49676104336094	0	0
13000	1390000	3859	0	0	0	0
21000	1390000	3860	0	3.34166280819249	0	0
29000	1390000	3861	0	17.0157737914378	0	0
37000	1390000	3862	0	17.4928292313389	5.78931362912041	0.0380700844775925
45000	1390000	3863	0	25.5664435648631	0	0
53000	1390000	3864	0	31.103804179464	0.75824945304921	0
61000	1390000	3865	0	20.5037634326251	39.9910744864852	61.5294311692473
69000	1390000	3866	0	0.768134709866779	18.4305158499751	9.77368956349676
77000	1390000	3867	0	18.887361502167	12.963002246323	0.593333202760065
85000	1390000	3868	0	41.2937813640278	113.196508997346	5.74931236293744
93000	1390000	3869	0	22.762483284144	86.4476942578158	41.0311965099973
101000	1390000	3870	0	8.22888507885665	110.343435035285	25.7770798547191
109000	1390000	3871	0	28.8366852367119	209.371655768118	42.3279061648651
117000	1390000	3872	0	42.2408638649066	79.9505510282652	26.6862070614402
125000	1390000	3873	0	4.96616715394543	119.591223827759	27.1531598261147
133000	1390000	3874	0	19.3950391511215	81.8613895331179	57.1564554388825
141000	1390000	3875	0	17.5599037055335	62.7723914301074	84.1550717233277
149000	1390000	3876	0	12.189874167591	67.7052132259457	50.0968033147025
157000	1390000	3877	0	10.3976328754638	89.5207635162099	57.029907433658
165000	1390000	3878	0	19.0468235567173	98.004329588553	106.872100613714
173000	1390000	3879	0	37.8980269593596	54.4020511436891	127.101508964165
181000	1390000	3880	0	27.8936292717162	76.4036101829827	126.469573143852
189000	1390000	3881	0	7.04448724670777	77.2101268048912	70.0920628163717
197000	1390000	3882	0	59.3773008558489	56.488063757097	159.836430542216
205000	1390000	3883	0	34.8154949748565	151.136820917944	227.384295569363
213000	1390000	3884	0	8.83182852347248	60.4734093064954	256.018771594889
221000	1390000	3885	0	85.6322293418448	43.1403265213058	149.988434490404
-27000	1382000	4150	0	10.9702190135311	0	0
-19000	1382000	4151	0	9.99884287280473	0	0
-11000	1382000	4152	0	0	0	0
-3000	1382000	4153	0	0	0	0
5000	1382000	4154	0	0	0	0
13000	1382000	4155	0	0	0	0
21000	1382000	4156	0	2.28481445208326	0	0
29000	1382000	4157	0	9.80391384409668	0	0
37000	1382000	4158	0	3.34587831062028	0	0
45000	1382000	4159	0	22.5451156124027	0	0
53000	1382000	4160	0	14.1646327859075	0	0
61000	1382000	4161	0	9.86085146440861	55.5078677521952	24.9087082120884
69000	1382000	4162	0	0.398573972379127	69.8880010884125	0
77000	1382000	4163	0	15.3040545142023	7.83287046640008	0
85000	1382000	4164	0	5.01923298102369	9.53609157820354	0.0285288263692107
93000	1382000	4165	0	12.9197703606573	22.1963377760391	7.85903396539162
101000	1382000	4166	0	1.09446977010797	58.6165727398128	33.7682675047977
109000	1382000	4167	0	10.1835254897344	91.4587787199351	28.4734357393271
117000	1382000	4168	0	19.4918260275357	141.60586450494	29.0079792009407
125000	1382000	4169	0	1.14699890221083	89.9902505945038	27.6760820439666
133000	1382000	4170	0	1.8101572956936	70.1082665674031	89.8047387777463
141000	1382000	4171	0	11.8366353980726	61.6030079845998	58.2897833377449
149000	1382000	4172	0	2.16459957540365	59.1405967697734	33.3268676804317
157000	1382000	4173	0	43.4714699563666	56.5710876412801	77.0202490836346
165000	1382000	4174	0	20.4652869459664	170.847644358182	54.8895469488059
173000	1382000	4175	0	13.9834222717967	224.71240745244	80.1727457227389
181000	1382000	4176	0	22.178495440325	131.284681501718	192.751059185779
189000	1382000	4177	0	19.800519469815	79.3112248794155	122.52251367134
197000	1382000	4178	0	14.2671231016586	82.3601906401093	190.208831958827
205000	1382000	4179	0	2.85902836660524	152.67005213341	94.8939523504983
213000	1382000	4180	0	18.5451196025509	150.532887328492	171.439002373345
221000	1382000	4181	0	39.2170253520754	14.0275000900894	263.630080582786
229000	1382000	4182	0	185.591804071025	0	28.2355963142673
237000	1382000	4183	0	119.785464107982	0	0
245000	1382000	4184	0	204.577419220227	0	314.003042518012
253000	1382000	4185	0	252.148355363517	19.2293006078868	179.263881431433
261000	1382000	4186	0	92.5734929937165	75.1129343499835	194.417869549069
269000	1382000	4187	0	177.797326538794	3.56704847967031	132.655930769277
277000	1382000	4188	0	91.7555796808361	8.68902875267226	99.0335331856109
285000	1382000	4189	0	138.604868027413	0	18.8294038560242
-27000	1374000	4446	0	7.59353016734117	0	0
-19000	1374000	4447	0	0.67053469752303	0	0
-11000	1374000	4448	0	0	0	0
-3000	1374000	4449	0	0.0294632353297003	0	0
5000	1374000	4450	0	0.783439787430087	0	0
13000	1374000	4451	0	0	0	0
21000	1374000	4452	0	0	0	0
29000	1374000	4453	0	4.51691739255541	0	0
37000	1374000	4454	0	14.3207736456351	0	0
45000	1374000	4455	0	47.5059754136392	0	0
53000	1374000	4456	0	43.097224673811	0	0
61000	1374000	4457	0	0	0	0
69000	1374000	4458	0	15.1112105835526	0	0
77000	1374000	4459	0	6.31862304597435	0	0
85000	1374000	4460	0	74.6928978064771	0.423430481462609	0
93000	1374000	4461	0	2.01516330438152	0	0
101000	1374000	4462	0	10.884054348889	2.72540727857721	8.38150345020499
109000	1374000	4463	0	8.09850566725644	9.6171233125616	0.402836081497541
117000	1374000	4464	0	53.3202637336753	144.597605280975	30.2177669753821
125000	1374000	4465	0	9.07202253245616	129.739829436826	40.6216665612177
133000	1374000	4466	0	1.71703596153476	116.046987384005	65.9544253328324
141000	1374000	4467	0	1.68658600998288	80.3747950388267	26.5533163738914
149000	1374000	4468	0	7.22841662389416	47.188590761308	25.5987950638147
157000	1374000	4469	0	21.877523626855	30.7558956900127	56.1089137275424
165000	1374000	4470	0	2.31769245437378	111.624587442111	31.7581656709202
173000	1374000	4471	0	2.38555404552007	155.193516012733	54.5862409848072
181000	1374000	4472	0	10.3619208445983	307.37607854652	38.7602710731876
189000	1374000	4473	0	6.09778739151814	129.591078709468	63.6914768848116
197000	1374000	4474	0	70.7732554651965	114.773080365829	95.0026002595177
205000	1374000	4475	0	34.1136969344193	108.688849050449	289.046239576804
213000	1374000	4476	0	57.9890819135143	32.7570867960931	206.343605152566
221000	1374000	4477	0	87.4144928585419	101.248563780108	127.178833450721
229000	1374000	4478	0	51.8218395746421	83.9024118865773	132.960826358175
237000	1374000	4479	0	72.4258668485513	91.1246524012327	189.550909137613
245000	1374000	4480	0	88.9753693348282	107.010155917858	126.301182398797
253000	1374000	4481	0	86.4219582894972	52.4009415792123	267.456584511214
261000	1374000	4482	0	56.0347953682761	106.804901295682	241.40534724218
269000	1374000	4483	0	74.8958070315297	110.788019392724	181.60550019988
277000	1374000	4484	0	126.315226341875	38.2719522874371	86.6816497846178
285000	1374000	4485	0	116.93159889016	13.9327030224775	275.373782695093
293000	1374000	4486	0	131.992830202598	14.1126257505787	218.443756042543
301000	1374000	4487	0	51.0707664075115	16.1674112860242	178.116601580092
309000	1374000	4488	0	0	0	72.1221358700056
-19000	1366000	4743	0	0	0	0
-11000	1366000	4744	0	0	0	0
-3000	1366000	4745	0	0	0	0
5000	1366000	4746	0	0	0	0
13000	1366000	4747	0	0.303047956601966	0	0
21000	1366000	4748	0	0	0	0
29000	1366000	4749	0	1.27956488370557	0	0
37000	1366000	4750	0	34.7280840341243	0	0
45000	1366000	4751	0	1.33166870007079	0	0
53000	1366000	4752	0	0.0307258433728442	0	0
61000	1366000	4753	0	0	0	0
69000	1366000	4754	0	0.447020915175947	0	0
77000	1366000	4755	0	81.3120645341788	0	0
85000	1366000	4756	0	25.5613781014768	0	0
93000	1366000	4757	0	2.25432572996054	4.90545591529301	0
101000	1366000	4758	0	29.3134496535235	0	5.55739934836016
109000	1366000	4759	0	39.7267301714824	46.354896308849	11.799339879551
117000	1366000	4760	0	16.8717053892327	287.84964883369	72.0788152385951
125000	1366000	4761	0	0	190.812197045062	21.0106623883819
133000	1366000	4762	0	0	110.098063509427	2.4146627595193
141000	1366000	4763	0	0	48.6705358053389	17.793567433646
149000	1366000	4764	0	0	35.4733870949063	25.3804176011935
157000	1366000	4765	0	0	29.9058911959338	39.2923776887958
165000	1366000	4766	0	0	63.6921140578489	19.9538834038328
173000	1366000	4767	0	0	32.3424749625993	57.8883289564644
181000	1366000	4768	0	0	188.042735047646	37.6796101983135
189000	1366000	4769	0	0	274.098375672661	11.7493584037743
197000	1366000	4770	0	4.93158533986995	216.133600725001	118.273672080935
205000	1366000	4771	0	2.83243645750604	236.222457466048	207.808148166686
213000	1366000	4772	0	111.077699870934	148.795804392894	231.000715509476
221000	1366000	4773	0	46.5818684753695	53.8972054686794	198.116951525516
229000	1366000	4774	0	43.743062335082	33.924982622145	208.301791097516
237000	1366000	4775	0	86.3354544601018	43.8281059261168	248.258861272766
245000	1366000	4776	0	46.114955429121	64.3530486113172	275.052602678146
253000	1366000	4777	0	70.4345980406121	33.4210661968134	210.939736998546
261000	1366000	4778	0	78.8242836892032	20.9264517639898	313.923379196604
269000	1366000	4779	0	82.5829112804667	18.0099842112225	221.239676420974
277000	1366000	4780	0	107.895965295118	59.586275257067	233.006796441098
285000	1366000	4781	0	153.767403067584	53.0518739848258	253.285636648561
293000	1366000	4782	0	99.5094569183553	11.4356678978847	125.044511346747
301000	1366000	4783	0	91.7986802316533	17.2402098822125	181.945451296266
309000	1366000	4784	0	19.7865477236527	0	31.0303919914761
-27000	1358000	5038	0	10.3671677234454	0	0
-19000	1358000	5039	0	0	0	0
-11000	1358000	5040	0	0	0	0
-3000	1358000	5041	0	0	0	0
5000	1358000	5042	0	0	0	0
13000	1358000	5043	0	0	0	0
21000	1358000	5044	0	0	0	0
29000	1358000	5045	0	14.315341779577	0	0
37000	1358000	5046	0	35.1495273456301	0	0
45000	1358000	5047	0	78.6103215235586	0	0
53000	1358000	5048	0	12.1133326791746	0	0
61000	1358000	5049	0	0.160601783604304	0	0
69000	1358000	5050	0	2.20815285255646	0	0
77000	1358000	5051	0	12.4535679370553	0	0
85000	1358000	5052	0	11.7455525839884	0	0
93000	1358000	5053	0	43.3019962136751	0	0
101000	1358000	5054	0	90.3731877517094	27.1139834942405	12.0966246605231
109000	1358000	5055	0	19.8052254414324	137.381121117645	22.8873164501797
117000	1358000	5056	0	11.8092342165465	182.18014130875	65.9918296435729
125000	1358000	5057	0	0	232.807491102262	73.0168144665117
133000	1358000	5058	0	3.96497185983306	183.723671513685	87.1495606758225
141000	1358000	5059	0	0	90.090301442688	4.62048870895356
149000	1358000	5060	0	6.63989415492372	37.0820217687199	48.7637494962713
157000	1358000	5061	0	0.137024468638994	63.6285903534808	50.3471774149642
165000	1358000	5062	0	0.692579303428211	56.1859846592344	47.4249427022514
173000	1358000	5063	0	0	94.7134603090474	179.920661969458
181000	1358000	5064	0	14.4736060250471	313.557883506338	87.0801158840936
189000	1358000	5065	0	7.61618122050556	137.331457356334	174.39414910219
197000	1358000	5066	0	31.6338347657784	172.66996274486	104.844186479597
205000	1358000	5067	0	40.7584523985957	234.425677844037	132.815155201187
213000	1358000	5068	0	22.9147801613655	199.137210228672	134.51787563466
221000	1358000	5069	0	72.5539349068933	75.4321854283045	138.130913264196
229000	1358000	5070	0	56.8085943501528	40.3201994185847	274.927595318024
237000	1358000	5071	0	81.1805234679221	23.3737442202473	197.63402338958
245000	1358000	5072	0	77.0178083029166	24.9599474130061	175.768385720652
253000	1358000	5073	0	32.8980462203895	73.0799803510254	137.707703229274
261000	1358000	5074	0	49.6545730124294	5.44123548004799	125.520711615235
269000	1358000	5075	0	25.2298679807672	32.1463019385038	114.912545826637
277000	1358000	5076	0	40.055033531708	10.1622050596754	84.4730720328423
285000	1358000	5077	0	36.6604439732478	7.27493646321211	130.47326269911
293000	1358000	5078	0	79.8965664801415	21.6963275548487	135.870593962524
301000	1358000	5079	0	25.0654278399395	3.94052676762101	167.958414678893
309000	1358000	5080	0	73.8185169212372	14.5860736405806	206.231633882529
317000	1358000	5081	0	107.553394749515	0	126.072352886534
-27000	1350000	5334	0	29.705617158221	0	0
-19000	1350000	5335	0	32.5901950735581	0	0
-11000	1350000	5336	0	0	0	0
-3000	1350000	5337	0	0	0	0
5000	1350000	5338	0	0	0	0
13000	1350000	5339	0	0	0	0
21000	1350000	5340	0	0.400814441156766	0	0
29000	1350000	5341	0	13.6002582804215	0	0
37000	1350000	5342	0	28.7365826813497	0	0
45000	1350000	5343	0	10.9477083766174	0	0
53000	1350000	5344	0	38.3064673022548	0	0
61000	1350000	5345	0	9.41903336656548	0	0
69000	1350000	5346	0	12.6860965893863	0	0
77000	1350000	5347	0	17.4300815387946	0	0
85000	1350000	5348	0	11.2879561648689	0.157684229801451	0
93000	1350000	5349	0	28.6270456986604	0.0906497137151322	0
101000	1350000	5350	0	43.7374095908224	27.2128723860825	10.4543449745528
109000	1350000	5351	0	28.5990977191954	80.6169716853869	8.2622925372194
117000	1350000	5352	0	56.1529681915963	104.961521334191	22.0112455106322
125000	1350000	5353	0	11.0092813266638	134.776033954506	38.9506128347613
133000	1350000	5354	0	2.43527534746957	200.724743263112	61.8412978767527
141000	1350000	5355	0	4.96413118871981	151.952378013797	0
157000	1350000	5357	0	3.69375267298512	161.934339234187	0
165000	1350000	5358	0	10.5920169015538	91.4387302164201	5.71717794059867
173000	1350000	5359	0	8.74120488332189	160.423503408083	31.2015327600443
181000	1350000	5360	0	0	201.427441351816	81.0285079003422
189000	1350000	5361	0	12.7738621937479	245.603944959982	127.756117013291
197000	1350000	5362	0	17.1044513043379	120.426075004128	184.316935766135
205000	1350000	5363	0	33.9421940831626	358.010508283814	111.955207083366
213000	1350000	5364	0	92.6503510506499	138.190631145599	124.248414526653
221000	1350000	5365	0	27.7746099714668	172.913912289277	154.640195935858
229000	1350000	5366	0	34.2143055293329	123.234400603184	110.086215007452
237000	1350000	5367	0	43.5648870949189	73.422117228512	240.09632860174
245000	1350000	5368	0	86.8267540270238	18.7473494425205	237.08429641395
253000	1350000	5369	0	44.2578370438715	34.2554927698377	167.44512144799
261000	1350000	5370	0	47.3335564242092	11.1967380092995	97.9708222721882
269000	1350000	5371	0	32.2883967074709	29.0187728307434	136.668305817481
277000	1350000	5372	0	26.1798867649911	26.1013761674155	93.6492909893605
285000	1350000	5373	0	44.4862579819167	17.4314370779048	158.431016788473
293000	1350000	5374	0	66.5657380399747	21.0096586324644	126.628196638694
301000	1350000	5375	0	50.0806811351091	29.3745727692474	100.187037698705
309000	1350000	5376	0	62.429303666787	5.7811422326434	93.0444581150309
317000	1350000	5377	0	127.937219401179	18.1954521379471	143.680316151002
333000	1350000	5379	0	0	0	428.589178144036
341000	1350000	5380	0	815.870802411821	0	254.670332003202
-27000	1342000	5630	0	469.806112922526	0	0
-19000	1342000	5631	0	116.805007679768	0	0
-11000	1342000	5632	0	9.14907271168018	0	0
-3000	1342000	5633	0	0	0	0
5000	1342000	5634	0	0	0	0
13000	1342000	5635	0	0	0	0
21000	1342000	5636	0	8.66431754347045	0	0
29000	1342000	5637	0	8.26862233759227	0	0
37000	1342000	5638	0	63.620383991747	0	0
45000	1342000	5639	0	30.3032223496582	0	0
53000	1342000	5640	0	19.6787399380729	0	0
61000	1342000	5641	0	0.160465806155434	0	0
69000	1342000	5642	0	2.81538793264181	0	0
77000	1342000	5643	0	12.6988431167332	0	0
85000	1342000	5644	0	30.7882287484947	0.0286198022934021	0
93000	1342000	5645	0	9.00690016088029	8.81929619782464	0.810877276615925
101000	1342000	5646	0	32.2126401125552	18.0443677648326	1.7262085251878
109000	1342000	5647	0	81.868703772851	68.6398345039648	3.67122278430866
117000	1342000	5648	0	34.6641429993937	38.4750034542312	15.2426229248075
125000	1342000	5649	0	49.8192337241147	128.364232069022	93.1846863601046
133000	1342000	5650	0	59.2389358436219	0	34.9143238047239
141000	1342000	5651	0	108.511498477116	0	46.0078059290649
149000	1342000	5652	0	32.0042504770698	202.249435490797	211.021035742815
157000	1342000	5653	0	28.5841497716625	74.6717356131532	51.1957195061752
165000	1342000	5654	0	6.68359074476623	122.973573291339	75.2457441373399
173000	1342000	5655	0	21.5205814882639	241.42221319342	74.8470189239718
181000	1342000	5656	0	13.4581973336645	190.265364998575	67.2114399459487
189000	1342000	5657	0	1.67029365162118	165.01308882338	67.184012607437
197000	1342000	5658	0	6.98841729696789	122.108233038324	227.867295436555
205000	1342000	5659	0	0.934543037622028	289.886017500027	150.754032687855
213000	1342000	5660	0	48.8607728892231	321.080668106863	125.643625347817
221000	1342000	5661	0	109.316944018842	96.725034610841	107.493911575102
229000	1342000	5662	0	30.7834811158913	137.076291813721	85.9809319892087
237000	1342000	5663	0	15.1035241241213	49.2611559483318	149.539431096355
245000	1342000	5664	0	37.6110041034995	19.8315823089383	152.156145471367
253000	1342000	5665	0	61.514149435889	33.9437262117169	268.088576276629
261000	1342000	5666	0	44.1740259150239	82.7796540501124	159.942916083919
269000	1342000	5667	0	88.0283907746818	32.2846037492911	114.607185657655
277000	1342000	5668	0	24.5006839637005	23.2372823099008	134.562331384028
285000	1342000	5669	0	48.1784723949816	5.78258385125023	143.840093352575
293000	1342000	5670	0	38.8702089248004	5.6005970478483	154.432255800694
301000	1342000	5671	0	69.0937734013144	1.00609788619465	119.133619740196
309000	1342000	5672	0	164.919408470984	5.43013962104409	98.8029988214467
317000	1342000	5673	0	123.08568211624	12.459054619136	150.961868098423
325000	1342000	5674	0	0	99.4594031287022	129.274232812863
333000	1342000	5675	0	49.1995834348427	3.28870951385344	97.7344469203135
341000	1342000	5676	0	100.232082920922	16.8240657368743	162.758976993677
349000	1342000	5677	0	129.716365994056	9.35146287351492	46.9292413285627
-19000	1334000	5927	0	44.5437714441725	0	0
-11000	1334000	5928	0	33.9140690209315	0	0
-3000	1334000	5929	0	10.3021513591045	0	0
5000	1334000	5930	0	0	0	0
13000	1334000	5931	0	16.5439257353177	0	0
21000	1334000	5932	0	16.1337871553721	0	0
29000	1334000	5933	0	53.5122606761267	0	0
37000	1334000	5934	0	150.092241852186	0	0
45000	1334000	5935	0	69.0821560997263	0	0
53000	1334000	5936	0	2.50902302947682	0	0
61000	1334000	5937	0	0.591646085130667	0	0
69000	1334000	5938	0	4.75454044371636	0	0
77000	1334000	5939	0	5.64158441825776	0	0
85000	1334000	5940	0	81.7815243361411	13.5020054638302	0
93000	1334000	5941	0	18.9793519009738	5.81239871939425	28.4687294590343
101000	1334000	5942	0	53.435276686774	10.2893850033347	0
109000	1334000	5943	0	38.7667298290896	0	0
133000	1334000	5946	0	111.227665334873	0	20.4632271847136
141000	1334000	5947	0	187.076329592822	0.731892021485906	49.2814151789553
149000	1334000	5948	0	91.5119385440374	17.3045460917038	56.606932855589
157000	1334000	5949	0	75.4527295680971	25.9221700886697	100.765149976272
165000	1334000	5950	0	8.80935060895211	172.425516121262	75.1691386311474
173000	1334000	5951	0	16.1527860111035	249.714428579645	94.4709799502986
181000	1334000	5952	0	5.11804209169588	169.265732647656	61.1008976686775
189000	1334000	5953	0	0	126.345710530019	35.4083819191532
197000	1334000	5954	0	9.45344327610313	298.7764382272	48.278401772191
205000	1334000	5955	0	30.6719013196225	127.123571337707	189.76245193525
213000	1334000	5956	0	51.4008736459289	112.668743292301	134.381310066709
221000	1334000	5957	0	14.6249257254537	66.7698110315797	102.608630345536
229000	1334000	5958	0	44.8416943000601	106.228091947001	181.115281748137
237000	1334000	5959	0	51.2116937480388	161.009057864317	121.522247792079
245000	1334000	5960	0	43.4509558712977	17.8037059636906	137.523236157447
253000	1334000	5961	0	63.0830953019691	21.2275174775521	175.842579902987
261000	1334000	5962	0	103.303262480257	28.019077838469	103.397570005375
269000	1334000	5963	0	126.798019403571	45.1548777435726	80.1764777105602
277000	1334000	5964	0	112.233973837123	44.0554846994352	68.6889905956408
285000	1334000	5965	0	88.801656169167	4.41877066050362	92.8609145780423
293000	1334000	5966	0	41.1237924942187	4.49936946025014	138.180326243973
301000	1334000	5967	0	66.7599894499463	2.52535934597862	75.0251111294398
309000	1334000	5968	0	69.0919936178343	10.6381563468591	76.8632332037232
317000	1334000	5969	0	63.3240973000723	1.65369519155355	138.526766643499
325000	1334000	5970	0	76.9326378947728	47.8064014181781	135.336174944882
333000	1334000	5971	0	28.0326971461946	21.6190097657253	98.5691891621172
341000	1334000	5972	0	24.2273578225267	10.9026978483026	102.348606636448
349000	1334000	5973	0	81.4088952722369	11.0168334669563	109.670535154834
357000	1334000	5974	0	170.936308834284	0.947639021757694	33.0705734971076
-19000	1326000	6223	0	18.6731630859674	0	0
-11000	1326000	6224	0	3.11449207202248	0	0
-3000	1326000	6225	0	4.66390265094851	0	0
5000	1326000	6226	0	11.4975429637769	0	0
13000	1326000	6227	0	5.14804548347277	0	0
21000	1326000	6228	0	0	0	0
29000	1326000	6229	0	0	0	0
37000	1326000	6230	0	11.3179464695159	0	0
45000	1326000	6231	0	57.5157813776391	0	0
53000	1326000	6232	0	35.6153929328222	0	0
61000	1326000	6233	0	24.112946187855	0	0
69000	1326000	6234	0	2.79351452994606	0	0
77000	1326000	6235	0	4.40874530229896	0.0262066610021593	0.0780385226982311
85000	1326000	6236	0	5.59997284270554	39.3791990512281	0
93000	1326000	6237	0	20.4670096872063	25.63496472625	8.43898802304417
101000	1326000	6238	0	43.27680615433	21.4991779545279	15.4701936753155
109000	1326000	6239	0	81.8985935888579	20.87129445179	23.7999518333879
141000	1326000	6243	0	0	0	62.6598773137236
149000	1326000	6244	0	51.0733991113575	45.4633526456036	55.0661503412733
157000	1326000	6245	0	76.4810825131788	69.1973188019459	149.768205420562
165000	1326000	6246	0	39.8521688745894	18.315823288622	119.134537346854
173000	1326000	6247	0	21.1387593470601	47.5156780526245	93.4890574923446
181000	1326000	6248	0	48.9980281592228	61.812970421522	94.4391925466625
189000	1326000	6249	0	56.1483968469363	104.420335163716	122.127033340647
197000	1326000	6250	0	7.24872748453573	108.049289514025	263.237517208472
205000	1326000	6251	0	3.94652657061516	244.086106228762	19.6090279665602
213000	1326000	6252	0	10.5455141621931	51.3443114825833	81.3606995756845
221000	1326000	6253	0	33.4731845460149	83.0876426677191	174.740757242512
229000	1326000	6254	0	57.2186895418343	141.959476055903	215.289174200985
237000	1326000	6255	0	3.12879766597284	108.970077751991	25.8380262342723
245000	1326000	6256	0	14.7488959953147	32.4728970111322	157.466884090753
253000	1326000	6257	0	35.6223140517166	15.5084100660101	180.297920116027
261000	1326000	6258	0	97.6292982971793	70.1624537956759	55.553430282734
269000	1326000	6259	0	99.7249894538893	26.2055386794903	117.807102900141
277000	1326000	6260	0	66.5437575928007	16.3259158956573	80.8942570582701
285000	1326000	6261	0	90.3286021759153	29.0172953553035	153.545448763388
293000	1326000	6262	0	47.0795106084088	12.3869713817409	67.4318522283907
301000	1326000	6263	0	43.2932308916672	4.90314334407609	128.339404948889
309000	1326000	6264	0	60.2585124738211	1.90507799129108	115.540259100796
317000	1326000	6265	0	67.7983654262892	23.8600442664486	143.044122884952
325000	1326000	6266	0	114.660168237982	24.3915200954031	140.618566051141
333000	1326000	6267	0	97.3454126491819	15.7248708833519	153.016434590074
341000	1326000	6268	0	33.0125790060931	10.2974593915238	159.5004100265
349000	1326000	6269	0	15.314044680906	26.1018457379652	159.794900543475
357000	1326000	6270	0	35.1797899242783	4.8928140057423	145.425115304694
365000	1326000	6271	0	23.8136593589627	24.4854404668577	207.989456142118
373000	1326000	6272	0	15.1270706896394	0	188.475123439533
429000	1326000	6279	0	0	0	124.560977439595
437000	1326000	6280	0	13.817499652367	61.8692065809831	172.612589968003
-19000	1318000	6519	0	26.3024812612095	0	0
-11000	1318000	6520	0	0	0	0
-3000	1318000	6521	0	0	0	0
5000	1318000	6522	0	0	0	0
13000	1318000	6523	0	0	0	0
21000	1318000	6524	0	0	0	0
29000	1318000	6525	0	0.0891144617028166	0	0
37000	1318000	6526	0	36.5331183424362	0	0
45000	1318000	6527	0	21.4877321637434	0	0
53000	1318000	6528	0	26.6751400098254	0	0
61000	1318000	6529	0	10.0202206129719	0	0
69000	1318000	6530	0	38.6020093044957	1.72213195122904	0
77000	1318000	6531	0	16.8843235548523	43.3580624436348	3.80005569386764
85000	1318000	6532	0	67.5351731487789	12.9037906022946	1.20206803691383
93000	1318000	6533	0	33.289334472613	26.5058901615508	11.3491340272022
101000	1318000	6534	0	25.0992375741964	71.2201294835798	35.5450927611115
109000	1318000	6535	0	22.049434327617	16.3504485150164	39.6493063308283
117000	1318000	6536	0	44.1429220270679	16.8351086410188	16.5393542802396
125000	1318000	6537	0	7.74842816883197	3.65507043477471	60.3145357062753
133000	1318000	6538	0	84.2180158272939	15.2017563948241	77.7969214646231
141000	1318000	6539	0	37.8580288865604	42.3549577661974	167.628744049702
149000	1318000	6540	0	56.3380239916448	85.2567830228691	87.4001899019384
157000	1318000	6541	0	63.3511856712342	32.148166595351	144.45753850681
165000	1318000	6542	0	54.5045383137663	26.3602957728796	116.346609112514
173000	1318000	6543	0	31.9516448990399	50.4351567917792	91.138465190309
181000	1318000	6544	0	52.6731942595148	52.4026608215188	102.31580819299
189000	1318000	6545	0	66.7514237209945	38.6326097857731	127.323207942293
197000	1318000	6546	0	30.2040095656523	105.616362893647	190.865907039239
205000	1318000	6547	0	28.6295037906072	128.001557971863	201.095792140603
213000	1318000	6548	0	56.4170547759223	118.426467389501	149.254134697135
221000	1318000	6549	0	41.9452078538652	85.5895898110592	124.082267637681
229000	1318000	6550	0	36.212452739505	77.0711314566035	143.498450722691
237000	1318000	6551	0	25.5146878097746	49.0375552662441	211.179930652474
245000	1318000	6552	0	11.6259385355016	142.318448815459	102.070940819052
253000	1318000	6553	0	62.9667804857699	25.5736763893323	100.347349001344
261000	1318000	6554	0	177.428868076869	15.6377426267635	13.2193989015946
269000	1318000	6555	0	146.050573751986	42.847912987847	49.5942829427466
277000	1318000	6556	0	82.288388603282	6.19674346191024	26.6860027326961
285000	1318000	6557	0	75.7974171420528	11.2516212264297	54.3915045088275
293000	1318000	6558	0	108.355194764568	6.02655474028791	26.1496180176717
301000	1318000	6559	0	48.1238904534854	12.1164311248556	63.1202577174887
309000	1318000	6560	0	45.7642758532843	4.1673303575791	67.9838913928154
317000	1318000	6561	0	32.9980805819351	22.7799384138381	113.103412487157
325000	1318000	6562	0	78.5698787384886	4.65752988785958	122.573098056501
333000	1318000	6563	0	64.0862081235613	24.4565860050492	214.128135724645
341000	1318000	6564	0	26.4750872778837	46.5589308205587	222.877323865006
349000	1318000	6565	0	4.48402541622997	4.8378724704449	90.1689917707009
357000	1318000	6566	0	23.0235824540449	16.9053628278449	68.555508062221
365000	1318000	6567	0	23.1577493656843	13.9227711548646	248.4126296596
373000	1318000	6568	0	41.0692783988458	23.8986944757697	359.130487512509
413000	1318000	6573	0	51.5459104517778	0	174.174833330278
421000	1318000	6574	0	110.734160111196	10.2778067326173	84.0950696662419
429000	1318000	6575	0	152.555596325128	8.63265576585329	216.127052367646
437000	1318000	6576	0	26.780760219806	43.7541172569371	250.695708296944
-19000	1310000	6815	0	6.95643111152263	0	0
-11000	1310000	6816	0	1.60755042325372	0	0
-3000	1310000	6817	0	0	0	0
5000	1310000	6818	0	0	0	0
13000	1310000	6819	0	0	0	0
21000	1310000	6820	0	0	0	0
29000	1310000	6821	0	26.3863087590866	0	0
37000	1310000	6822	0	95.2634458453057	0	0
45000	1310000	6823	0	57.2158232921855	9.12457748124626	0
53000	1310000	6824	0	42.8856948789973	5.7801539306639	0
61000	1310000	6825	0	54.7828551069364	0.0414912260821573	0
69000	1310000	6826	0	106.597958534995	0.0194837868134404	0
77000	1310000	6827	0	58.647373281555	1.25914034232348	0.00148480195229282
85000	1310000	6828	0	59.3194231064662	12.2957836349754	1.66903528889045
93000	1310000	6829	0	85.3391892829886	12.2550094058703	6.72696513237745
101000	1310000	6830	0	65.6103841224571	18.8867647910959	17.6582592920409
109000	1310000	6831	0	23.8535713870803	8.28767467307002	11.0495012546769
117000	1310000	6832	0	35.5888503618554	41.8819238897975	17.2986844659887
125000	1310000	6833	0	91.7379310632373	49.5850893992969	47.1682542499581
133000	1310000	6834	0	147.23570762482	33.0160238640937	138.673330121703
141000	1310000	6835	0	84.7815461540272	73.3437273764529	113.421785528806
149000	1310000	6836	0	40.4994252938226	40.7157846876007	133.552490645468
157000	1310000	6837	0	76.8425996346316	42.96614986688	129.218992298322
165000	1310000	6838	0	58.5242800813555	52.0296092997759	161.653422680586
173000	1310000	6839	0	49.7511797978805	35.8711511144494	57.2282886154769
181000	1310000	6840	0	98.189565937562	15.7368489967153	76.5196953474465
189000	1310000	6841	0	79.4071141621529	31.4433772670998	107.771921293464
197000	1310000	6842	0	63.6086035688125	18.3277967864018	121.303411449176
205000	1310000	6843	0	36.8476112812125	27.0123432700241	68.1259966441856
213000	1310000	6844	0	22.928513888867	26.4706930506167	149.034202693769
221000	1310000	6845	0	32.2924248871212	42.0156386171901	207.303702987116
229000	1310000	6846	0	68.9852714819049	28.400685768988	175.481822166302
237000	1310000	6847	0	25.3145723502572	13.464846744652	178.977046285358
245000	1310000	6848	0	46.7530140600372	70.7812867725354	209.398451176689
253000	1310000	6849	0	24.3194681253916	19.9017337009116	106.95870099429
261000	1310000	6850	0	112.49046299023	15.4494885549329	96.364370421308
269000	1310000	6851	0	150.389091361035	2.7728702445299	35.1346841064835
277000	1310000	6852	0	61.3687643408277	15.5448247002283	80.7071246043279
285000	1310000	6853	0	111.184911592542	8.39511956815775	45.626725640763
293000	1310000	6854	0	65.4162916245565	22.588642002835	47.2042335091484
301000	1310000	6855	0	49.7466127689236	12.2304136967014	66.5897558103311
309000	1310000	6856	0	52.0397879919064	5.19769821158139	105.851731717014
317000	1310000	6857	0	44.1905741354504	17.6912787092329	52.1046107610282
325000	1310000	6858	0	26.5847867297202	16.2796891866878	83.1432501696528
333000	1310000	6859	0	20.0229535542152	22.8819122509686	97.1538773105966
341000	1310000	6860	0	41.242876275236	16.5800109085741	212.908215540717
349000	1310000	6861	0	70.458040008148	26.9942537387186	76.8434601617703
357000	1310000	6862	0	25.3107135513194	25.7350284516242	190.565361361898
365000	1310000	6863	0	65.4390285157013	9.37758514605523	236.957611393629
373000	1310000	6864	0	42.1699723269894	14.4030080034879	240.064099033384
381000	1310000	6865	0	31.9965595165601	40.53654389405	130.556918479624
389000	1310000	6866	0	36.0023155952091	26.0307738146637	75.9718158911381
397000	1310000	6867	0	30.7492679820282	0	144.699408871056
405000	1310000	6868	0	50.3863440620742	9.21993730809386	245.333625605052
413000	1310000	6869	0	20.9833687800115	0	105.849219532652
421000	1310000	6870	0	63.2854345269197	9.15474727148146	99.2956342926447
429000	1310000	6871	0	100.8451966499	15.1649102191338	128.557444177336
437000	1310000	6872	0	29.8960096429344	17.7662305584196	268.516490335213
445000	1310000	6873	0	218.827436520622	61.8793692902705	0
453000	1310000	6874	0	49.8204510867664	0	287.418551362242
-19000	1302000	7111	0	6.6664720593179	0	0
-11000	1302000	7112	0	0	0	0
-3000	1302000	7113	0	0	0	0
5000	1302000	7114	0	0	0	0
13000	1302000	7115	0	3.70392490123245	0	0
21000	1302000	7116	0	10.3794607600986	0	0
29000	1302000	7117	0	88.2330198241343	0	0
37000	1302000	7118	0	111.33033033062	0	0
45000	1302000	7119	0	73.4276123085889	0	0
53000	1302000	7120	0	47.7332255538524	0	0
61000	1302000	7121	0	73.4975818485848	0	0
69000	1302000	7122	0	39.4612812345847	0.591850437436988	0
77000	1302000	7123	0	73.242123990004	2.26415723409184	6.99372029976208
85000	1302000	7124	0	48.198366755554	13.9721880732495	5.44668167388156
93000	1302000	7125	0	37.429754721437	11.7012659416641	13.7399293896613
101000	1302000	7126	0	6.96480752521255	7.43978004661426	14.2004526522582
109000	1302000	7127	0	21.1769414925724	20.9880256377334	22.0879532620449
117000	1302000	7128	0	45.7889863920821	44.505870561652	44.7198984693174
125000	1302000	7129	0	84.3367208178492	93.6044168627552	66.0504977719816
133000	1302000	7130	0	32.7180740045216	57.5946326896321	61.6142249198612
141000	1302000	7131	0	75.7290518102067	87.7473491803743	74.0439831806322
149000	1302000	7132	0	138.041515799749	53.2042829187389	96.9636085110014
157000	1302000	7133	0	82.6578998305463	67.7350991759877	170.695491024262
165000	1302000	7134	0	37.8746430308572	62.0669169359539	189.879873041664
173000	1302000	7135	0	121.048563624779	26.5605874153137	97.6958916880438
181000	1302000	7136	0	120.833739943374	34.3065726771614	87.3231347496816
189000	1302000	7137	0	82.5838721079908	55.483984442752	89.1438204253338
197000	1302000	7138	0	37.7287400217435	31.2909350251479	95.4879409310357
205000	1302000	7139	0	78.6457283486539	18.9197389580176	191.058997300014
213000	1302000	7140	0	44.4027215367372	49.0404349134848	153.344680585512
221000	1302000	7141	0	105.451507506581	52.4077707209122	150.899419840748
229000	1302000	7142	0	95.0187001575675	18.0342848914624	119.682294673621
237000	1302000	7143	0	51.5451941390036	32.4401652541165	126.862631701659
245000	1302000	7144	0	64.1877986546213	60.281786140397	109.43553987556
253000	1302000	7145	0	61.2847700801379	42.5620798313825	142.154398933579
261000	1302000	7146	0	21.6987047568381	49.6675599008498	90.6789348270057
269000	1302000	7147	0	78.5525548395966	3.8491913793706	48.2770264446637
277000	1302000	7148	0	178.236554472954	7.05857160970313	22.1854667130154
285000	1302000	7149	0	74.6041540551947	17.1832588561546	39.814846364666
293000	1302000	7150	0	47.5488939634206	7.49770819072721	58.2359425123772
301000	1302000	7151	0	56.5275370852068	3.68428497570961	57.0123762981496
309000	1302000	7152	0	90.8190957946929	8.70128411473692	90.7219388567819
317000	1302000	7153	0	66.5747811789632	7.33830407155842	95.3618949960336
325000	1302000	7154	0	60.0967841058881	31.2289345615513	69.10684352912
333000	1302000	7155	0	37.9844684208142	22.693086236489	141.329167527584
341000	1302000	7156	0	63.7499464052987	11.1642358666016	205.258660747721
349000	1302000	7157	0	28.4506702908705	4.42956460867734	90.7057627587241
357000	1302000	7158	0	64.3834851510036	5.54356191006263	151.40464468621
365000	1302000	7159	0	46.0357810131738	55.6582884234985	281.879890437641
373000	1302000	7160	0	117.326890472618	37.6168134487068	168.46749692026
381000	1302000	7161	0	104.483493481653	73.4786759090185	143.739156226299
389000	1302000	7162	0	47.4326938020494	12.7672697290032	181.251492764102
397000	1302000	7163	0	43.5082261350754	4.88820710437194	159.579221249878
405000	1302000	7164	0	58.8415789463122	19.2737954360064	130.158259056148
413000	1302000	7165	0	54.556874096204	8.85773122872717	53.8764661422963
421000	1302000	7166	0	80.8204817897288	0.790261441003455	26.5507101862476
429000	1302000	7167	0	62.3912173375345	4.01900762514421	64.1236465377439
437000	1302000	7168	0	40.1538915968077	6.83425657174392	79.7047873942693
445000	1302000	7169	0	41.1447430911275	0	112.274558190442
453000	1302000	7170	0	82.0422147891795	2.22874713189984	61.9495146311554
461000	1302000	7171	0	75.8750613975085	0	61.8979225439485
469000	1302000	7172	0	87.9916948180466	10.7705117027177	202.746214513732
477000	1302000	7173	0	62.7443986116761	0	108.541435863767
485000	1302000	7174	0	25.2591079175613	1.26380974731716	40.162312677145
493000	1302000	7175	0	12.6585555035663	33.4991959104913	60.6937316386854
-19000	1294000	7407	0	22.2734595875875	0	0
-11000	1294000	7408	0	0	0	0
-3000	1294000	7409	0	0	0	0
5000	1294000	7410	0	0	0	0
13000	1294000	7411	0	0.0608557110982767	0	0
21000	1294000	7412	0	6.38491349165669	0	0
29000	1294000	7413	0	169.513872230356	0	0
37000	1294000	7414	0	51.2254144691922	0	0
45000	1294000	7415	0	0.961002915046873	0	0
53000	1294000	7416	0	12.5021704704029	0	0
61000	1294000	7417	0	2.61508105922574	0	0
69000	1294000	7418	0	97.4274610238059	1.30670616825469	0
77000	1294000	7419	0	110.891138663304	9.08407016677152	8.11807505742135
85000	1294000	7420	0	96.1340325494541	6.59989382542506	1.40675301254103
93000	1294000	7421	0	39.9094191886165	30.3985581258258	62.1619619097401
101000	1294000	7422	0	20.7306345075393	19.6809037099114	45.751532297141
109000	1294000	7423	0	43.2280770996118	1.15904011808536	55.4532748014447
117000	1294000	7424	0	26.1382039500935	2.41387910985997	20.6970750712825
125000	1294000	7425	0	54.5775583476769	32.5525648818678	55.6296737159242
133000	1294000	7426	0	164.543843711016	37.9028977509793	38.6912920868966
141000	1294000	7427	0	153.06335591617	72.183332470759	83.8915586108143
149000	1294000	7428	0	112.682917235375	34.9788129457892	193.088310821616
157000	1294000	7429	0	68.0267910942488	69.6663089710522	59.964782505962
165000	1294000	7430	0	52.458308422579	81.7048788318794	150.522065823115
173000	1294000	7431	0	111.609851664236	65.9354168958171	117.337447704863
181000	1294000	7432	0	53.5859119514986	68.8952365556688	114.390325708695
189000	1294000	7433	0	70.973668385636	101.061097310689	99.6539551507701
197000	1294000	7434	0	52.5851514328366	26.7037434671717	100.977925133211
205000	1294000	7435	0	72.1747386424746	45.3162390216682	90.4174134266713
213000	1294000	7436	0	79.5445056652153	26.3388890552337	105.470493221641
221000	1294000	7437	0	29.5302262171523	24.2519738110296	148.372117813406
229000	1294000	7438	0	28.1676899283095	33.1045488237509	120.003231709646
237000	1294000	7439	0	45.7252623061924	33.1343833034363	37.3641094782178
245000	1294000	7440	0	37.0471327849838	49.6211147161982	112.733767615036
253000	1294000	7441	0	30.8802463784367	9.76990876612812	98.1851492472522
261000	1294000	7442	0	61.4386723225572	14.3291241475225	165.844868564932
269000	1294000	7443	0	52.2149701594975	2.94542145366668	46.8422089611973
277000	1294000	7444	0	132.295512253754	8.26194722621528	24.5386605579264
285000	1294000	7445	0	52.2385697264342	30.2783052228004	58.7540467627111
293000	1294000	7446	0	66.1442401925137	17.0821273535451	102.663463783742
301000	1294000	7447	0	40.3309507371852	17.4230611471179	42.0314466215049
309000	1294000	7448	0	47.6886856729501	30.6942241395527	150.32667111808
317000	1294000	7449	0	64.9704357039667	22.3944838519187	121.417979346225
325000	1294000	7450	0	20.6393280541854	49.6135940194294	36.9118607647815
333000	1294000	7451	0	37.3023354502883	6.15000902682835	90.5748835487391
341000	1294000	7452	0	53.5341735694399	8.45926265849684	123.626181686491
349000	1294000	7453	0	84.5576719327431	12.0991332300822	102.526659449453
357000	1294000	7454	0	55.1371342327775	16.7581711346874	117.919893476877
365000	1294000	7455	0	113.405312946775	11.9044314546692	148.576138122428
373000	1294000	7456	0	49.7786813757117	4.32423088291626	173.808729386949
381000	1294000	7457	0	17.5801495653597	16.5789881509141	85.2996580006938
389000	1294000	7458	0	19.4331722690936	39.5381611985885	136.353908027468
397000	1294000	7459	0	51.6787370107901	24.4968613459035	144.401296895687
405000	1294000	7460	0	54.4839532288944	7.27383951338601	59.6372567479112
413000	1294000	7461	0	70.5008917120248	4.99862068248251	60.1999884655559
421000	1294000	7462	0	60.333226929973	3.62557145280864	23.0826244223652
429000	1294000	7463	0	47.4183282705552	0.92905918489352	10.6138752708859
437000	1294000	7464	0	78.9693012633994	0.300556623625443	73.0124462979863
445000	1294000	7465	0	44.5732323650955	12.8250553823335	104.82621049558
453000	1294000	7466	0	104.36372277568	5.09807251016218	147.896606514095
461000	1294000	7467	0	88.8119841846242	1.64329131597394	74.9311212323036
469000	1294000	7468	0	22.4086348820884	12.8052660368285	71.6907542755761
477000	1294000	7469	0	56.5673754098255	12.2713311833512	78.2975491096817
485000	1294000	7470	0	86.0007083837012	11.1488767609186	101.291745381863
493000	1294000	7471	0	69.5066145476684	20.3555749038499	102.669848986431
501000	1294000	7472	0	25.749250728655	25.0867789430487	126.084164527539
509000	1294000	7473	0	9.94922857441246	0	65.4251982334442
517000	1294000	7474	0	21.8809974167341	5.76054678025299	59.8271532665229
525000	1294000	7475	0	14.7611774815567	0	115.717754585432
-19000	1286000	7703	0	2.09514269954589	0	0
-11000	1286000	7704	0	0.18344367014186	0	0
-3000	1286000	7705	0	0	0	0
5000	1286000	7706	0	0	0	0
13000	1286000	7707	0	0	0	0
21000	1286000	7708	0	0	0	0
29000	1286000	7709	0	5.93070034946424	0	0
37000	1286000	7710	0	35.8149805083143	0	0
45000	1286000	7711	0	3.33800888033511	0	0
53000	1286000	7712	0	1.47151881369648	0	0
61000	1286000	7713	0	67.7281313481092	0.667194748611737	0
69000	1286000	7714	0	134.766701766679	13.944505614318	1.66553315754106
77000	1286000	7715	0	14.7709242312044	15.5378177425665	4.07499642065327
85000	1286000	7716	0	30.6211905067827	18.511763481874	33.2559930945969
93000	1286000	7717	0	45.295568200765	42.4792321236616	20.2111587890889
101000	1286000	7718	0	65.0815213966675	34.1007578555273	34.0716820943678
109000	1286000	7719	0	71.9492009768558	20.3002922600338	50.8066805874309
117000	1286000	7720	0	4.1988441163834	18.558537515718	136.471656169963
125000	1286000	7721	0	8.90401155570738	41.8294252895316	111.679535877481
133000	1286000	7722	0	25.2454742624862	2.58866189148046	62.8191731232918
141000	1286000	7723	0	21.8668727242968	11.4420394678884	49.7509411025325
149000	1286000	7724	0	64.7497465865568	90.035205087362	84.360428964214
157000	1286000	7725	0	62.7414087379452	31.9194815292351	139.530693615792
165000	1286000	7726	0	55.4293694881429	89.3737995703521	77.0514059367236
173000	1286000	7727	0	48.9478603223105	74.2072992538277	127.004084069774
181000	1286000	7728	0	65.7988566883448	45.6461456013674	131.54676683726
189000	1286000	7729	0	114.537196668638	22.4707494407113	45.0610699116468
197000	1286000	7730	0	52.9632229670961	30.8661175182317	43.1653794188257
205000	1286000	7731	0	145.926513148114	22.1290424965789	123.652653070392
213000	1286000	7732	0	133.147964274876	30.0573481428862	132.122895817282
221000	1286000	7733	0	45.3220582101278	32.8859556531108	173.110202329836
229000	1286000	7734	0	54.3373025656636	49.7184467967537	122.830993485083
237000	1286000	7735	0	18.891331197602	149.760814218714	142.812129355643
245000	1286000	7736	0	32.9227453637361	56.9709562466566	114.193427111912
253000	1286000	7737	0	13.7072425195826	11.7388554747606	159.671172919863
261000	1286000	7738	0	66.8753186770404	22.4840958571952	160.277539946138
269000	1286000	7739	0	18.9396090047624	10.9869683287655	143.691980969764
277000	1286000	7740	0	143.594099655949	43.6086539173149	152.617960659598
285000	1286000	7741	0	116.725780381301	54.4014539354303	136.026351070727
293000	1286000	7742	0	88.8755117617676	28.6520275830744	111.185587625234
301000	1286000	7743	0	107.057722424348	6.6588503992191	180.051292917715
309000	1286000	7744	0	43.301863175059	29.3425593684271	212.364312976744
317000	1286000	7745	0	100.49416942924	33.6251450512292	93.8316825243695
325000	1286000	7746	0	19.6487560657689	17.9731153284492	61.5428809273103
333000	1286000	7747	0	21.976000490628	29.980197076522	88.2789271027143
341000	1286000	7748	0	36.2376777276754	22.3141419387993	65.1356518769279
349000	1286000	7749	0	101.173451730741	11.749236869025	62.641077807332
357000	1286000	7750	0	69.4824776621746	45.415117747648	208.702576974193
365000	1286000	7751	0	89.4681335608759	29.4929118179722	100.935994032942
373000	1286000	7752	0	28.0851201807699	24.1857225955546	111.086871109907
381000	1286000	7753	0	20.6430447222739	12.4426768539629	162.197709942631
389000	1286000	7754	0	64.7960890132081	19.3584653731317	169.244047380556
397000	1286000	7755	0	43.5830485157073	34.6279312370733	176.828826026211
405000	1286000	7756	0	62.8643378578956	12.577988445361	163.634930558727
413000	1286000	7757	0	54.0587430314488	25.5227374283453	79.4242816683492
421000	1286000	7758	0	87.3139675649678	7.81686470086805	43.8549077471218
429000	1286000	7759	0	49.6008774369757	2.78832208474212	80.0520468288123
437000	1286000	7760	0	48.4280061016873	0.809668424790891	113.798368725792
445000	1286000	7761	0	95.2287058399852	23.672921350699	120.502577035029
453000	1286000	7762	0	92.0605256417621	5.65618266588428	143.177296040153
461000	1286000	7763	0	100.272374711243	12.4149520696698	121.39971168216
469000	1286000	7764	0	61.9261576188611	4.67156373067442	98.7994764924364
477000	1286000	7765	0	23.5440176849904	11.6969481588296	108.300438890845
485000	1286000	7766	0	52.5203720740965	13.4105948155049	86.9861186504394
493000	1286000	7767	0	68.3637508124778	3.7582947385209	60.2072573330845
501000	1286000	7768	0	57.7363347763104	42.9118430020589	157.038914716522
509000	1286000	7769	0	62.5104903613442	7.48913612637085	134.142812811091
517000	1286000	7770	0	50.1507129220435	87.6538333381226	59.8814318172223
525000	1286000	7771	0	53.5658576099735	19.6206722394639	98.149959215308
533000	1286000	7772	0	0	0	12.899391864685
-19000	1278000	7999	0	7.9926059909007	0	0
-11000	1278000	8000	0	0	0	0
-3000	1278000	8001	0	2.80044261483512	0	0
5000	1278000	8002	0	0	0	0
13000	1278000	8003	0	0	0	0
21000	1278000	8004	0	42.8707892713661	0	0
29000	1278000	8005	0	31.3258114319	0	0
37000	1278000	8006	0	1.84948739745687	0	0
45000	1278000	8007	0	5.92449924893237	0	0
53000	1278000	8008	0	2.21065608594659	0	0
61000	1278000	8009	0	39.3935546867818	0	0
69000	1278000	8010	0	90.1774917146231	59.0751883078074	0.774068097728007
77000	1278000	8011	0	70.1891539854	41.001138042908	13.6612313263541
85000	1278000	8012	0	14.9139886385726	10.8059603398516	4.54058996961177
93000	1278000	8013	0	31.896591797982	7.9739016463802	22.1659851715551
101000	1278000	8014	0	153.087878859295	23.6554007581505	39.8230893453906
109000	1278000	8015	0	12.7785314609484	26.4513017187607	93.4718501600724
117000	1278000	8016	0	23.2501830331811	10.8501855501083	76.8340069563826
125000	1278000	8017	0	2.30376720595669	13.0506397774489	150.507027044359
133000	1278000	8018	0	50.0994296443698	3.91945166727048	36.9755685987651
141000	1278000	8019	0	30.5243546213948	3.4731739577487	88.4688322218608
149000	1278000	8020	0	48.4989041822468	20.2433178001083	46.430825532851
157000	1278000	8021	0	113.928901101462	10.8665240551005	46.5695420309299
165000	1278000	8022	0	56.468805412507	47.796752110368	57.4827779742013
173000	1278000	8023	0	56.9626923278716	45.6347220776498	106.47616318263
181000	1278000	8024	0	41.4550193934698	26.4083813550265	36.0138549029619
189000	1278000	8025	0	12.2053226420615	11.0826925103822	58.7068909414318
197000	1278000	8026	0	166.371594989615	32.3553669712854	100.424091261944
205000	1278000	8027	0	100.807555271746	34.9513697238734	134.089611886373
213000	1278000	8028	0	50.6326731569402	32.0608050108657	158.708135516158
221000	1278000	8029	0	58.477339736687	6.56424312527061	98.3452566514619
229000	1278000	8030	0	142.322976024144	23.117910410515	141.661683167773
237000	1278000	8031	0	37.8040508925793	54.3104517220722	133.36337671667
245000	1278000	8032	0	33.8974323067424	28.2324793809521	153.667052067109
253000	1278000	8033	0	34.8225302257047	23.7656432280745	105.556110095982
261000	1278000	8034	0	67.6302458692024	58.9445785422151	131.167099558165
269000	1278000	8035	0	24.4209068101456	13.785951526353	109.707745521668
277000	1278000	8036	0	86.8475634112141	45.0643151212668	226.543498511194
285000	1278000	8037	0	39.339907454538	16.679994873759	157.427393151791
293000	1278000	8038	0	67.1090080489623	19.9582178358456	94.8035246025929
301000	1278000	8039	0	38.658558795705	25.4659043713955	131.641725617083
309000	1278000	8040	0	38.7040727064747	45.3690247849613	82.9625935112611
317000	1278000	8041	0	120.734996910304	16.2443636642902	67.3915268974641
325000	1278000	8042	0	29.7630530633104	12.6200284994343	78.6588704600929
333000	1278000	8043	0	16.2026009836843	19.8428888331751	83.4095841014684
341000	1278000	8044	0	22.071473112814	42.8317267500254	77.5902440226188
349000	1278000	8045	0	95.2273495349212	6.99922939317465	165.533413855172
357000	1278000	8046	0	42.8254022436737	40.6121505915182	161.188433625185
365000	1278000	8047	0	21.3287482301535	5.82264282692217	72.1082131962973
373000	1278000	8048	0	29.2125716117065	15.5726833474993	121.120381447863
381000	1278000	8049	0	30.5231019119011	23.8395975373461	99.9537228546852
389000	1278000	8050	0	59.2016761030848	34.4341253088587	183.364032593651
397000	1278000	8051	0	49.6935119261058	42.1197185750537	173.62579677655
405000	1278000	8052	0	81.6452433046762	23.035418004762	135.861410926328
413000	1278000	8053	0	98.2791205647486	24.2630794267125	107.938010082909
421000	1278000	8054	0	87.3750069795882	9.41564757467365	38.13585103277
429000	1278000	8055	0	13.1334333955219	13.1015886857562	143.259152569817
437000	1278000	8056	0	24.6048031544406	1.15801543573142	82.8847567986749
445000	1278000	8057	0	39.3843207920027	12.2679663966405	58.0846963627836
453000	1278000	8058	0	23.0664046043283	1.1783799698452	124.315545257035
461000	1278000	8059	0	54.5432349610319	1.28197498114841	157.649910655145
469000	1278000	8060	0	31.5360963323896	21.9961986302587	79.8658420504902
477000	1278000	8061	0	30.3919243502264	7.82403007730074	105.78166677249
485000	1278000	8062	0	36.7208703997443	8.92054657085349	97.0961721196596
493000	1278000	8063	0	53.9356973596723	3.37799562827673	81.7340318750647
501000	1278000	8064	0	108.721682368756	9.97514454820372	127.519292053018
509000	1278000	8065	0	16.8032077941377	0	128.741855616522
-19000	1270000	8295	0	12.3986441297567	0	0
-11000	1270000	8296	0	20.4706129247651	0	0
-3000	1270000	8297	0	0.964953777648767	0	0
5000	1270000	8298	0	4.94906556296077	0	0
13000	1270000	8299	0	12.6711516672891	0	0
21000	1270000	8300	0	90.7739911103346	0	0
29000	1270000	8301	0	51.5474032021638	0	0
37000	1270000	8302	0	81.5533479281725	0	0
45000	1270000	8303	0	59.913991388651	0	0
53000	1270000	8304	0	7.30832268559724	0	0
61000	1270000	8305	0	17.8868398852369	10.5543221721458	0.0147369853475164
69000	1270000	8306	0	41.979418252294	3.03146056327171	1.09225978683976
77000	1270000	8307	0	11.5358112744311	15.4310154032173	9.17788975810469
85000	1270000	8308	0	23.6321570453851	28.6407322822466	8.37916225324036
93000	1270000	8309	0	51.3921123800424	45.3208613182299	16.6384294596216
101000	1270000	8310	0	141.376158922641	50.446414829118	51.7390663325306
109000	1270000	8311	0	13.6847258779089	28.5940079864193	83.7673799033983
117000	1270000	8312	0	67.5861773464196	30.3679330797627	35.6054614494001
125000	1270000	8313	0	157.962953505375	4.69878193115299	118.898229414236
133000	1270000	8314	0	85.9580905143982	2.28538678866951	100.18609471621
141000	1270000	8315	0	27.447414804877	1.76421617720057	74.2281802310978
149000	1270000	8316	0	34.5632738835302	2.43051421104669	13.627021262232
157000	1270000	8317	0	29.4580663164856	13.3797936165867	49.5461564232671
165000	1270000	8318	0	73.1254031401088	42.9235471223288	86.7074828895376
173000	1270000	8319	0	21.7084596951647	77.9931160458007	67.3204545685261
181000	1270000	8320	0	74.4520902815708	32.4260226820617	3.76920948683969
189000	1270000	8321	0	29.5106715541515	27.1698073864684	61.133594687884
197000	1270000	8322	0	26.4247872869422	23.9857840103937	102.178288372753
205000	1270000	8323	0	20.6294783171031	95.5650440450203	114.261888864167
213000	1270000	8324	0	13.5688188941799	14.4081595939848	91.0457009907218
221000	1270000	8325	0	103.972328366364	3.96922174811676	100.206259672277
229000	1270000	8326	0	80.5907765218896	7.3233208374174	81.7948221811557
237000	1270000	8327	0	72.8089831313118	39.1672129484199	143.366286200095
245000	1270000	8328	0	46.127251509951	40.6714348010761	116.17473277109
253000	1270000	8329	0	30.5363743384123	21.6544654483985	114.284477159987
261000	1270000	8330	0	81.8554820233653	108.958137650657	122.769570360859
269000	1270000	8331	0	58.6553000446861	33.3933742731531	152.768470819925
277000	1270000	8332	0	58.4618478319927	15.7997456432444	242.113908915371
285000	1270000	8333	0	85.034154910235	43.5870699155692	119.885474826693
293000	1270000	8334	0	45.8292275849588	29.2705861648681	102.326107382131
301000	1270000	8335	0	16.2667755323073	18.8290631344932	145.810140823483
309000	1270000	8336	0	59.7016058925324	19.0087538258778	84.4182074269667
317000	1270000	8337	0	160.765408023275	10.0974026813498	111.793885147217
325000	1270000	8338	0	19.993884833624	25.4610572452636	76.0930272229027
333000	1270000	8339	0	55.5384821672639	18.0929888855438	95.1587080567625
341000	1270000	8340	0	18.6624401963179	32.1180891987087	50.25947744272
349000	1270000	8341	0	57.8850860985245	9.15194219361759	62.3620158694181
357000	1270000	8342	0	33.9567759898469	19.6014582346494	113.438187731517
365000	1270000	8343	0	15.4017301483054	19.812341298148	103.373806953574
373000	1270000	8344	0	34.2670519157011	8.86353763365845	127.676340232825
381000	1270000	8345	0	40.4943303511435	0.990088187799033	148.788068847116
389000	1270000	8346	0	54.821958787831	19.0255576287539	158.49683485861
397000	1270000	8347	0	32.5803793068196	25.9881965576739	162.360086384484
405000	1270000	8348	0	46.5161701938859	29.6190452611759	199.762536477475
413000	1270000	8349	0	68.4077020383033	13.3070674539894	162.638875215536
421000	1270000	8350	0	37.187801598308	1.03764589816383	129.374664515935
429000	1270000	8351	0	29.4795836340164	0.734481572318256	121.945332299678
437000	1270000	8352	0	20.0105545153204	3.37040789082641	76.9247023395419
445000	1270000	8353	0	12.8481594719868	2.54684048352177	88.7864875556904
453000	1270000	8354	0	17.077581508411	6.19416851300995	112.597103420267
461000	1270000	8355	0	55.2056623771177	2.92993802320904	175.295216921787
469000	1270000	8356	0	28.938723848207	2.5032343032736	130.947510389467
477000	1270000	8357	0	72.5747526195738	0	145.585508693553
485000	1270000	8358	0	20.6974693750849	0	123.163756107464
493000	1270000	8359	0	31.5005402274671	1.1792451126263	67.3016154233443
501000	1270000	8360	0	72.8244507411629	0	0
-27000	1262000	8590	0	89.9921092908415	0	0
-19000	1262000	8591	0	0	0	0
-11000	1262000	8592	0	0.169693886258473	0	0
-3000	1262000	8593	0	0	0	0
5000	1262000	8594	0	0	0	0
13000	1262000	8595	0	0	0	0
21000	1262000	8596	0	0	0	0
29000	1262000	8597	0	9.19959409786192	0	0
37000	1262000	8598	0	6.45136487390878	0	0
45000	1262000	8599	0	0	0	0
53000	1262000	8600	0	50.7552775992349	0	0
61000	1262000	8601	0	71.8100063467917	3.08650834377848	2.02219617220415
69000	1262000	8602	0	25.8439348248555	2.28478408282528	2.27836282764504
77000	1262000	8603	0	89.811841078546	9.06680220175432	30.5037658691006
85000	1262000	8604	0	17.1042313135816	25.7704830184598	19.4769853691939
93000	1262000	8605	0	46.6113032981025	3.74295327826589	74.6323954075934
101000	1262000	8606	0	121.184054658338	10.2209337647665	77.2063579244309
109000	1262000	8607	0	103.149007691732	15.8097559496854	67.9228839320886
117000	1262000	8608	0	38.5242856466366	21.777390798352	118.831382219994
125000	1262000	8609	0	110.036901091606	20.0931310744856	23.3588795736351
133000	1262000	8610	0	17.9777099491425	11.5841679910293	31.7550020060363
141000	1262000	8611	0	19.0329110368057	4.43296956414654	120.982154083369
149000	1262000	8612	0	20.0175656370022	11.5946141969243	53.7595642317972
157000	1262000	8613	0	21.3384640619807	13.5206963889418	56.8698746058872
165000	1262000	8614	0	9.9511055792696	39.4831681418052	82.7489475576746
173000	1262000	8615	0	0.410713828754949	138.148461530271	327.212359494136
181000	1262000	8616	0	9.82374898899575	40.1031302303272	83.2576171925468
189000	1262000	8617	0	24.7912201494705	5.75305286951324	22.4514415176797
197000	1262000	8618	0	25.764828525641	90.3294739702555	37.0193019333639
205000	1262000	8619	0	45.8655902562044	36.5541967989468	112.623717190745
213000	1262000	8620	0	70.6259645329269	24.7435913877855	93.408124757314
221000	1262000	8621	0	143.852350804085	9.25629174864117	102.882459828111
229000	1262000	8622	0	143.924696315226	23.9824851754874	98.3685959842085
237000	1262000	8623	0	129.73661704108	26.7923108000634	171.25626644043
245000	1262000	8624	0	101.117960413157	41.3518070416053	181.340478121837
253000	1262000	8625	0	51.2333192835141	65.2381237666638	159.740664156056
261000	1262000	8626	0	66.2465682405034	44.7103229069329	173.89952554157
269000	1262000	8627	0	68.4111123211966	48.0285809626654	228.857583272241
277000	1262000	8628	0	53.8243777879303	16.6926655272663	179.018858920344
285000	1262000	8629	0	75.9649117072447	8.6207372635131	126.719206819152
293000	1262000	8630	0	102.2177564097	12.6200807207503	155.236275420546
301000	1262000	8631	0	33.4535356089413	4.30150103277272	187.7459125443
309000	1262000	8632	0	86.180077085869	8.14664918900027	118.894681044638
317000	1262000	8633	0	88.1377840076439	28.6534742374169	103.723749537695
325000	1262000	8634	0	90.0624290100869	20.376900747837	100.515102696336
333000	1262000	8635	0	41.0855262078897	5.70256042300928	52.0207830628221
341000	1262000	8636	0	39.864639323466	20.6474762825968	70.9474641752883
349000	1262000	8637	0	15.5266136950969	23.0455162448556	98.1808192225456
357000	1262000	8638	0	13.122359328752	11.5017725417433	103.510178127417
365000	1262000	8639	0	22.2457723123192	50.6440377251823	82.7247807627597
373000	1262000	8640	0	12.1876022141884	27.1008343136704	132.20430096978
381000	1262000	8641	0	34.6709203208485	43.9848100995483	119.016565118455
389000	1262000	8642	0	40.1072762709476	0.64712104470639	71.3109509413077
397000	1262000	8643	0	38.6767754776801	9.25770396793692	98.8970896804645
405000	1262000	8644	0	37.8208655746203	12.3470838066098	53.9839468699374
413000	1262000	8645	0	48.1353424398268	2.19268245501956	65.1551004416918
421000	1262000	8646	0	78.1247623253899	20.3752526436627	388.195235247311
429000	1262000	8647	0	73.296951019221	0	217.300862671061
437000	1262000	8648	0	29.6978395763046	0	109.33807065184
445000	1262000	8649	0	48.2267794406911	0	77.7150168353462
453000	1262000	8650	0	47.1732685330195	0	77.2169040747259
461000	1262000	8651	0	29.7730195316309	0	62.8594463488655
469000	1262000	8652	0	194.017429757546	0	6.03720759858909
-27000	1254000	8886	0	32.8359189954015	0	0
-19000	1254000	8887	0	1.93713241868213	0	0
-11000	1254000	8888	0	0	0	0
-3000	1254000	8889	0	0	0	0
5000	1254000	8890	0	0	0	0
13000	1254000	8891	0	9.29379773118826	0	0
21000	1254000	8892	0	0	0	0
29000	1254000	8893	0	4.10679026941162	0	0
37000	1254000	8894	0	0	0	0
45000	1254000	8895	0	0.182587730295633	0	0
53000	1254000	8896	0	83.3439722844221	1.04790154330052	0.0736712748670233
61000	1254000	8897	0	81.5536684251949	35.6205833112632	27.0274239585985
69000	1254000	8898	0	84.0152957479452	3.95908659590861	28.1362392399467
77000	1254000	8899	0	48.7871979831737	0.220758034595757	25.6648534471145
85000	1254000	8900	0	32.9904865355641	5.40988729027684	38.9817316874839
93000	1254000	8901	0	48.0060775158848	1.69132189569927	98.6259523859082
101000	1254000	8902	0	20.8138350904291	27.5987435093801	97.0734354913358
109000	1254000	8903	0	68.7593305305925	14.2238703447965	81.1386498994522
117000	1254000	8904	0	10.4018887018241	47.6274697584942	95.7452420971903
125000	1254000	8905	0	63.2571025228644	26.3488654113917	65.8448566719405
133000	1254000	8906	0	58.9547335016433	10.9797788217597	75.0269326616612
141000	1254000	8907	0	138.690938182785	3.7858899330072	58.0490492767918
149000	1254000	8908	0	49.6751025881909	2.31893835347606	43.1638513809556
157000	1254000	8909	0	113.680272207627	6.92565060584417	136.458289813172
165000	1254000	8910	0	82.4933028430768	16.4613708381098	67.1777006515039
173000	1254000	8911	0	9.43776591018903	29.4929115363687	57.7475541632033
181000	1254000	8912	0	10.2072335110793	59.6285634528005	51.796992493538
189000	1254000	8913	0	8.41122777711132	36.0981941537935	92.9528709452957
197000	1254000	8914	0	27.0494047191509	42.9514320626273	117.923846391805
205000	1254000	8915	0	69.3330137450433	62.4419112907617	150.216880983687
213000	1254000	8916	0	53.7579905488308	22.1612954933871	66.7173098678267
221000	1254000	8917	0	132.145886165596	51.8887245354304	51.7107353606178
229000	1254000	8918	0	112.599376546193	6.36045044885721	151.383301610766
237000	1254000	8919	0	61.4007909517974	46.7663349799659	98.342002692695
245000	1254000	8920	0	76.8509852456171	34.269042351856	144.772479718084
253000	1254000	8921	0	106.625586570541	28.9834271948481	63.0815461887476
261000	1254000	8922	0	99.8930672486042	14.5373540217161	130.191980525275
269000	1254000	8923	0	144.519280417333	18.822239101567	129.276247606469
277000	1254000	8924	0	64.2420759977616	46.5121545783198	153.794123327557
285000	1254000	8925	0	46.4117079908276	60.3421838961408	149.670059356084
293000	1254000	8926	0	50.5023546359774	59.0751830792026	118.19481219627
301000	1254000	8927	0	82.2953666765529	12.0163727218587	91.1846174028255
309000	1254000	8928	0	119.98224849232	9.65395646818012	159.893063813966
317000	1254000	8929	0	46.9117157977065	19.0074801773964	124.954796927583
325000	1254000	8930	0	71.6477396942289	14.7170822454048	24.9267657006488
333000	1254000	8931	0	86.5998332352512	25.878121057378	83.833147794259
341000	1254000	8932	0	23.4426407940607	42.0158497831156	138.05149851816
349000	1254000	8933	0	58.268380753726	29.9802666147978	168.298551773046
357000	1254000	8934	0	26.3092501369628	23.1312811592418	162.115451788459
365000	1254000	8935	0	6.65534280265362	69.4082332348192	137.300737175633
373000	1254000	8936	0	17.9026661571857	68.5150005884571	289.131765365692
381000	1254000	8937	0	32.2583886369156	32.7843357708724	164.660825598725
389000	1254000	8938	0	33.3497309069645	7.69340629557099	107.8399281196
397000	1254000	8939	0	41.7410544275735	26.537966702913	174.709888536341
405000	1254000	8940	0	98.6187366547427	10.6887938746981	169.452344937198
413000	1254000	8941	0	91.5915751744505	4.60053640954437	147.522114329932
421000	1254000	8942	0	60.2524555263863	1.5832376350983	136.85683774588
429000	1254000	8943	0	55.7938081284565	0.755533526528089	118.202784966967
437000	1254000	8944	0	45.8650197653457	0	168.121380155816
445000	1254000	8945	0	7.63343225191081	0	119.399225701985
-27000	1246000	9182	0	44.3840360604517	0	0
-19000	1246000	9183	0	0.923024383466615	0	0
-11000	1246000	9184	0	0	0	0
-3000	1246000	9185	0	0	0	0
5000	1246000	9186	0	0	0	0
13000	1246000	9187	0	0	0	0
21000	1246000	9188	0	2.21124904136982	0	0
29000	1246000	9189	0	0	0	0
37000	1246000	9190	0	0	0	0
45000	1246000	9191	0	3.19413985466016	0	0
53000	1246000	9192	0	85.3918347624104	0	0
61000	1246000	9193	0	56.8340491508271	2.10599571342678	15.8279852769574
69000	1246000	9194	0	55.2993552369039	16.1658266779409	18.8638651313794
77000	1246000	9195	0	45.8105081843273	21.6542001309084	28.7130412953528
85000	1246000	9196	0	8.82885271671766	0.689129713135365	37.4182410008562
93000	1246000	9197	0	44.4875661602527	10.7701804900096	87.827453837428
101000	1246000	9198	0	92.7195992274584	23.4394179488391	59.3268116524092
109000	1246000	9199	0	62.2368240669359	42.2737014765728	102.101444629013
117000	1246000	9200	0	111.499908590758	16.2340873074814	87.8196507742822
125000	1246000	9201	0	35.0050740077969	19.1149054998068	116.627014982146
133000	1246000	9202	0	29.0023352532156	2.90804230419836	100.638303275308
141000	1246000	9203	0	40.9027790871355	42.028569927008	39.3897350863381
149000	1246000	9204	0	31.2296836336675	47.3810407510746	47.8937208368236
157000	1246000	9205	0	95.5627912553698	32.3747434226029	146.07121135713
165000	1246000	9206	0	136.733822757027	20.2995087109709	59.4914762556956
173000	1246000	9207	0	17.1506637368046	106.821645371936	30.0590735077046
181000	1246000	9208	0	71.4620050098453	94.4874142196584	39.6425236930995
189000	1246000	9209	0	67.2666484060007	69.1180294097546	23.1041516273469
197000	1246000	9210	0	77.4137645071753	20.3169186310753	169.401966360725
205000	1246000	9211	0	49.5994318667434	126.617987783842	111.456153423828
213000	1246000	9212	0	93.8950981890758	26.8874134814162	121.461344940259
221000	1246000	9213	0	148.173835336599	38.0409800433114	86.5099089748726
229000	1246000	9214	0	108.70201752092	58.9307997406141	140.333582195649
237000	1246000	9215	0	140.524643613869	67.9469349501624	123.50484068113
245000	1246000	9216	0	140.743860192022	22.1331130581752	210.151871864069
253000	1246000	9217	0	158.485528694125	2.20352264463503	147.674495750407
261000	1246000	9218	0	52.7797875284857	43.6472490055902	164.066139983543
269000	1246000	9219	0	78.6744394335283	17.8487680602266	159.230636585813
277000	1246000	9220	0	57.8917170514592	37.9002655763031	179.575776063811
285000	1246000	9221	0	33.1223277625447	111.863620967149	133.410563005466
293000	1246000	9222	0	52.5403528335813	90.2042999715071	112.710153835221
301000	1246000	9223	0	45.8143738010228	80.7804244594902	60.4758652117447
309000	1246000	9224	0	38.3410926026161	93.682170084046	127.82926010414
317000	1246000	9225	0	52.2130174931634	16.9559611591712	164.579406468264
325000	1246000	9226	0	94.2310701156207	57.6013793454957	124.514861259757
333000	1246000	9227	0	72.6348938591155	49.1304367189107	140.628088095483
341000	1246000	9228	0	43.4293583466829	39.0105337188128	153.074877364201
349000	1246000	9229	0	31.3196914361323	21.0464010202004	146.296984176702
357000	1246000	9230	0	26.1086176946716	2.83276149065072	139.98004198016
365000	1246000	9231	0	18.9034256823011	34.7868982152903	256.399947729581
373000	1246000	9232	0	26.9176379939957	33.0412686937433	267.592431373751
381000	1246000	9233	0	35.9794609494577	55.4293583495052	224.429276865819
389000	1246000	9234	0	27.7755297254329	39.3325561627269	142.193425964779
397000	1246000	9235	0	17.9207181277414	21.5674520031747	155.509960425066
405000	1246000	9236	0	43.3396278035443	0.639277274097854	135.233607855835
413000	1246000	9237	0	86.4665800693653	11.5223509668268	109.485170946569
421000	1246000	9238	0	47.771111004256	5.71326145691384	144.335551601991
429000	1246000	9239	0	38.1090144194308	0	98.3111743158244
-27000	1238000	9478	0	343.23991762677	0	0
-19000	1238000	9479	0	2.02580918997614	0	0
-11000	1238000	9480	0	2.22078139609284	0	0
-3000	1238000	9481	0	0	0	0
5000	1238000	9482	0	0	0	0
13000	1238000	9483	0	0.812619749283686	0	0
21000	1238000	9484	0	0.0136798737965858	0	0
29000	1238000	9485	0	0	0	0
37000	1238000	9486	0	0	0	0
45000	1238000	9487	0	14.652144986002	0	0
53000	1238000	9488	0	115.489043796885	0.172528470516794	8.53840559313226
61000	1238000	9489	0	93.848005774833	0.0441215056814022	7.51080119642442
69000	1238000	9490	0	36.3116354253911	1.89715030067119	37.5250587589229
77000	1238000	9491	0	25.9384345407863	8.83283019624857	9.0647356689859
85000	1238000	9492	0	30.9129062675191	3.84855540078707	18.3641243997504
93000	1238000	9493	0	61.3374165345692	32.4527260640042	47.0056123292541
101000	1238000	9494	0	177.127279147933	36.0001764416067	115.634112300664
109000	1238000	9495	0	101.423054046558	6.15528805991358	90.796943564602
117000	1238000	9496	0	71.9989182628076	0	59.4233518264683
125000	1238000	9497	0	54.0733409961569	10.1825180436145	72.2245740761375
133000	1238000	9498	0	47.4481762014948	4.31827097731732	60.7837380333745
141000	1238000	9499	0	83.334839886457	6.49189226987887	66.9472227262965
149000	1238000	9500	0	12.5162691410396	70.9452871662453	24.4632189576892
157000	1238000	9501	0	30.5168618457162	1.55187558319195	0
165000	1238000	9502	0	99.8704935871252	100.475963484164	0
173000	1238000	9503	0	73.8225651438368	79.7822065099169	51.0868457977239
181000	1238000	9504	0	102.674018421045	56.0168432874124	130.720286759005
189000	1238000	9505	0	54.7010724592521	49.87944273197	292.672751892552
197000	1238000	9506	0	65.6344570782314	59.3640098239696	195.805563805801
205000	1238000	9507	0	97.7671905313384	39.4598589906002	90.2961977485295
213000	1238000	9508	0	42.2433770748618	35.7754257754882	32.9623198227554
221000	1238000	9509	0	126.279938538488	12.7085533805429	114.062936458433
229000	1238000	9510	0	140.843316058239	11.8134021925756	108.877714734281
237000	1238000	9511	0	149.822464464184	57.0569902490421	139.004946236242
245000	1238000	9512	0	88.3508375696365	24.2057435820431	186.851864892941
253000	1238000	9513	0	98.3165090096835	9.92384019097427	169.59630305438
261000	1238000	9514	0	88.2265656287985	19.3979272689844	97.5996097949427
269000	1238000	9515	0	57.5431904011236	88.7210904252707	167.034802731432
277000	1238000	9516	0	27.6671631226999	70.255265565637	92.3039273135874
285000	1238000	9517	0	4.05493266724329	144.893221757576	65.6764228666443
293000	1238000	9518	0	46.4139179263539	40.5279386544814	82.9652883740441
301000	1238000	9519	0	30.1452786905368	27.9887303573496	58.9042267563348
309000	1238000	9520	0	33.9746665564206	26.495456925073	72.5928171897001
317000	1238000	9521	0	51.0066062860804	25.2346584932732	66.0156927273846
325000	1238000	9522	0	50.2249969894048	35.8260795968228	79.4429541907393
333000	1238000	9523	0	80.7232599942365	43.4395488423636	145.44939127981
341000	1238000	9524	0	42.3550663598007	34.2318204616264	103.491645255989
349000	1238000	9525	0	28.2154072791185	67.1691461390117	88.0498764705397
357000	1238000	9526	0	17.4685237140554	16.6294687254206	78.7448038004931
365000	1238000	9527	0	42.6612334264164	19.8996202300687	91.825213255367
373000	1238000	9528	0	36.8392547960024	18.9592569830194	173.069425258697
381000	1238000	9529	0	31.1630773732057	14.7173735880848	63.1117596344142
389000	1238000	9530	0	24.7729007264489	8.8735212604962	84.6723610022768
397000	1238000	9531	0	55.940816199304	4.65396319289872	77.9927048783311
405000	1238000	9532	0	63.3083921459893	3.18416046335422	110.531618199717
413000	1238000	9533	0	67.9748809166583	0	92.594029329462
421000	1238000	9534	0	7.74734379102655	0	133.047725683385
-27000	1230000	9774	0	9.45658446797864	0	0
-19000	1230000	9775	0	0	0	0
-11000	1230000	9776	0	4.68275582750105	0	0
-3000	1230000	9777	0	3.53674145444122	0	0
5000	1230000	9778	0	0	0	0
13000	1230000	9779	0	0	0	0
21000	1230000	9780	0	0.324844492675627	0	0
29000	1230000	9781	0	0	0	0
37000	1230000	9782	0	0	0	0
45000	1230000	9783	0	30.1214752528005	2.73256439339902	0
53000	1230000	9784	0	95.3044208962385	2.30122459995228	2.46870966181394
61000	1230000	9785	0	73.0188179966307	9.08297825983343	14.1810315537011
69000	1230000	9786	0	23.7792444361428	3.4789819154566	8.73071698264689
77000	1230000	9787	0	27.6542403201611	15.133862736792	17.7453568917545
85000	1230000	9788	0	0.875912221274326	10.4973764772683	23.9799264944587
93000	1230000	9789	0	46.7777118374549	11.404123410311	70.8771083171424
101000	1230000	9790	0	24.1694446693928	12.5375627649963	77.611021443223
109000	1230000	9791	0	21.3725907461712	72.8329067741074	54.2143906366122
117000	1230000	9792	0	10.5997748552401	4.16379783258244	115.031582043953
125000	1230000	9793	0	42.4516937276105	0	82.2148777534814
133000	1230000	9794	0	68.6696491003383	3.53277360546142	61.2859363440241
141000	1230000	9795	0	227.962580567771	16.5949779531662	44.8540679100529
149000	1230000	9796	0	45.5518484058475	39.6020963651919	29.5116259976127
157000	1230000	9797	0	164.18891610838	0	0
165000	1230000	9798	0	103.622108132006	1.96249517595841	2.21519734984425
173000	1230000	9799	0	132.116596409261	77.0297342092168	109.259237751134
181000	1230000	9800	0	156.253038181027	160.558341618736	201.538277057184
189000	1230000	9801	0	170.498250473191	40.3161993046586	223.191557415021
197000	1230000	9802	0	115.255264072932	90.2302438645631	177.256737832297
205000	1230000	9803	0	173.962852471628	2.40373972158207	127.463087910222
213000	1230000	9804	0	131.503175370683	19.2459012314414	48.5233211861095
221000	1230000	9805	0	110.860850810707	4.63849222691706	17.0033820390613
229000	1230000	9806	0	45.9218130366565	1.03186670203407	80.8977563575577
237000	1230000	9807	0	69.4056450125641	37.828114396589	86.2861454185894
245000	1230000	9808	0	88.7513635231424	74.8337555229791	206.642336501473
253000	1230000	9809	0	193.848854259113	37.3650501280386	103.883901927798
261000	1230000	9810	0	139.486057008089	34.7532749452932	60.0125490168699
269000	1230000	9811	0	11.1368657554083	184.067604999372	61.7915734171529
277000	1230000	9812	0	36.0617112601167	81.621927558118	101.785935862798
285000	1230000	9813	0	43.8834962874036	91.5702303280795	138.375408559348
293000	1230000	9814	0	7.00690931661207	211.641531255586	28.7662306677117
301000	1230000	9815	0	54.0438284235086	123.262990795479	64.2842197304125
309000	1230000	9816	0	109.597723212863	23.7525732486335	96.9009490513968
317000	1230000	9817	0	30.957692658941	42.131892643003	118.765041024627
325000	1230000	9818	0	50.3904517369393	45.7414469740686	140.658800117082
333000	1230000	9819	0	41.8418776970828	67.4692656234088	172.001862091518
341000	1230000	9820	0	58.2334993235772	32.3830076993901	87.382151624213
349000	1230000	9821	0	59.3841816870717	16.5995060736524	119.320305058786
357000	1230000	9822	0	14.1962588568693	66.9628241689587	137.522138447449
365000	1230000	9823	0	15.976543349273	23.4188143490711	188.008195742471
373000	1230000	9824	0	50.306295482779	19.0229424900045	92.2630451638994
381000	1230000	9825	0	22.6462837452874	3.66728388055368	64.446585829533
389000	1230000	9826	0	57.4243582480603	20.5608718912691	78.1514786327232
397000	1230000	9827	0	99.826935965698	3.18480436144181	104.681701841496
405000	1230000	9828	0	96.4297791946918	0	173.063871414279
-27000	1222000	10070	0	0	0	0
-19000	1222000	10071	0	0	0	0
-11000	1222000	10072	0	0	0	0
-3000	1222000	10073	0	0	0	0
5000	1222000	10074	0	0.0109919314661928	0	0
13000	1222000	10075	0	2.50799584428163	0	0
21000	1222000	10076	0	32.9493955508743	0	0
29000	1222000	10077	0	16.4308996239822	0	0
37000	1222000	10078	0	8.2636071745252	0	0
45000	1222000	10079	0	107.503924468351	19.2111928701981	0
53000	1222000	10080	0	167.81643473574	3.14711762512574	2.08701600780275
61000	1222000	10081	0	56.3153391091162	23.9295185116397	4.22261800881065
69000	1222000	10082	0	39.7226104980778	34.2450062662401	17.4873318471079
77000	1222000	10083	0	94.7629732456575	44.2613074125605	21.9640728392833
85000	1222000	10084	0	13.4609307482042	19.783382709389	56.0960372322195
93000	1222000	10085	0	0.10365841301221	0.569231571891715	106.773663859073
101000	1222000	10086	0	2.88997313936846	19.8026927947252	93.9211965386893
109000	1222000	10087	0	7.31933748328973	0.146230681224264	37.1585968341667
117000	1222000	10088	0	11.5313617471073	0.0227941683650688	126.939879641174
125000	1222000	10089	0	23.8452109020541	0	57.8635352447378
133000	1222000	10090	0	77.3963693196189	5.98677870953755	41.7773403724423
141000	1222000	10091	0	175.223035507298	1.39327832940558	84.4874653427557
149000	1222000	10092	0	66.4203711152532	34.4104886183966	40.5075300566947
157000	1222000	10093	0	132.344910124728	9.00434772687939	17.6573566171981
165000	1222000	10094	0	102.002854370731	0.0181979046519052	47.4582006639438
173000	1222000	10095	0	97.6186859310803	37.239752697566	13.3163495519368
181000	1222000	10096	0	184.948485498598	69.3569654883555	99.0463976392533
189000	1222000	10097	0	120.547686172659	25.2557018836475	169.003993278138
197000	1222000	10098	0	64.7415602916754	20.522693372327	152.679396688111
205000	1222000	10099	0	47.7325587749259	62.9707043795846	154.856868478702
213000	1222000	10100	0	111.13793333647	21.7899156460759	64.2370244790295
221000	1222000	10101	0	133.350501110001	22.5145627613934	54.4914356387907
229000	1222000	10102	0	42.1326083487831	57.1780852407236	32.7939348638016
237000	1222000	10103	0	23.4025639980408	14.8666134115386	71.750011545001
245000	1222000	10104	0	103.268065249452	55.6657216916463	132.774771344759
253000	1222000	10105	0	155.120390131569	25.3353999879878	162.615023449144
261000	1222000	10106	0	107.772997711854	63.7094351819994	129.964671785014
269000	1222000	10107	0	4.25755244787065	296.094489330456	18.1224953193829
277000	1222000	10108	0	63.3951522793968	64.0898364415497	75.4510138492855
285000	1222000	10109	0	29.8843291372429	70.1195651202896	106.272942335708
293000	1222000	10110	0	43.0804048547506	135.290268895914	128.326140148723
301000	1222000	10111	0	79.0479438598163	210.267600436649	126.721691310809
309000	1222000	10112	0	31.9686125073351	96.180019890149	158.078420548583
317000	1222000	10113	0	50.7620802133005	49.7757596484561	109.418739255546
325000	1222000	10114	0	86.2603875474317	23.3329947400724	143.959268532883
333000	1222000	10115	0	38.3493612929372	45.3591668987404	124.177076039947
341000	1222000	10116	0	15.5822526218169	39.6665202248993	119.043780470645
349000	1222000	10117	0	62.4908667683659	69.8168873841028	388.275020513219
357000	1222000	10118	0	113.201536160108	70.0536760095397	186.316743633227
365000	1222000	10119	0	49.216768626316	68.8336986979543	130.212863754688
373000	1222000	10120	0	70.1340736380321	34.9511357292595	234.508652065619
381000	1222000	10121	0	70.7466942332467	1.30636032646252	129.040879379247
389000	1222000	10122	0	91.4475067793244	10.7314171693766	141.267534781582
397000	1222000	10123	0	36.3911518183503	4.52549184758198	118.052857628374
621000	1222000	10151	0	114.490356678937	0	428.540190377702
629000	1222000	10152	0	186.376571573759	28.5416607351519	193.576658244967
637000	1222000	10153	0	127.52280691054	0	299.623556633598
645000	1222000	10154	0	57.984627056869	0	217.27271699074
653000	1222000	10155	0	104.493746391128	5.21709157437929	232.880597839228
661000	1222000	10156	0	258.479876668561	1.99325160939377	99.4320007725358
-27000	1214000	10366	0	1.95598787397322	0	0
-19000	1214000	10367	0	0	0	0
-11000	1214000	10368	0	0	0	0
-3000	1214000	10369	0	0	0	0
5000	1214000	10370	0	0	0	0
13000	1214000	10371	0	19.1360562735341	0	0
21000	1214000	10372	0	30.9136785679664	0	0
29000	1214000	10373	0	37.2706915582265	0	0
37000	1214000	10374	0	31.8707203642256	0	0
45000	1214000	10375	0	40.9391428560187	16.3138141995741	0
53000	1214000	10376	0	56.7202771414843	12.6858914010534	3.40373806066514
61000	1214000	10377	0	66.406917115521	22.2546188864945	10.5578533314164
69000	1214000	10378	0	65.3274433309166	11.6316650511979	28.2569404024059
77000	1214000	10379	0	105.358023992494	21.1663704079789	27.6025103782738
85000	1214000	10380	0	38.8670403088113	60.7010269463674	73.8882747175192
93000	1214000	10381	0	6.82562341255473	3.52147601826504	63.850114538776
101000	1214000	10382	0	0.245274720054117	0	16.2588874506646
109000	1214000	10383	0	10.1148120631488	4.70959009628412	113.104109939648
117000	1214000	10384	0	6.04652510287566	6.22225414384191	64.4326159855545
125000	1214000	10385	0	10.6582468914044	37.4409646583817	124.943118855135
133000	1214000	10386	0	86.922940270647	3.60446206456812	121.319218513547
141000	1214000	10387	0	59.0095199019522	18.3777562763576	77.8553548933992
149000	1214000	10388	0	27.5398047580937	5.51680412973319	81.6007334288767
157000	1214000	10389	0	110.536583722444	25.1764859469022	34.0421482753062
165000	1214000	10390	0	37.7670591723346	0	41.9312913645853
173000	1214000	10391	0	110.533729734314	9.03571007034828	179.80982117183
181000	1214000	10392	0	76.7587540141896	27.3858011452157	42.1644422443071
189000	1214000	10393	0	50.5546030278586	44.4088671924038	118.16643177323
197000	1214000	10394	0	49.0549548877348	70.7933782844123	128.575543702553
205000	1214000	10395	0	75.7606392976138	37.6327766014958	144.519082598936
213000	1214000	10396	0	93.406080199503	33.8591320955539	160.95755604857
221000	1214000	10397	0	109.023212228151	19.7592727563427	111.132964028285
229000	1214000	10398	0	68.8862033203631	55.6623959450866	49.612077141524
237000	1214000	10399	0	78.8954777999275	37.8693420608393	46.3279610120458
245000	1214000	10400	0	44.2360751953636	67.1967031297925	76.7891832297503
253000	1214000	10401	0	20.7451073775763	69.4364716763411	129.743896282199
261000	1214000	10402	0	22.606928842866	92.0399229849163	59.4879927203602
269000	1214000	10403	0	18.2695490154737	150.229390584702	31.2876347480916
277000	1214000	10404	0	8.03223206121075	43.1193884523447	60.2822114885783
285000	1214000	10405	0	11.7932978781256	38.0224025784977	84.322611041292
293000	1214000	10406	0	30.8604291705765	64.0073819039931	64.9055175037502
301000	1214000	10407	0	37.7838507851763	96.6590591919463	195.468519143279
309000	1214000	10408	0	52.6134374864745	32.6320390190465	127.04337897505
317000	1214000	10409	0	33.147212142249	81.0291977389144	198.523732449648
325000	1214000	10410	0	62.3451274492139	52.5689004551589	143.878727742747
333000	1214000	10411	0	73.5706735523812	49.7920718002649	109.5132226937
341000	1214000	10412	0	51.7363430730648	56.2375168678523	124.148572007855
349000	1214000	10413	0	163.945099568243	112.033634617173	304.026671728377
357000	1214000	10414	0	40.7460336687009	38.3609530968987	173.439212004072
365000	1214000	10415	0	52.0602837651761	11.143018708115	154.294648924791
373000	1214000	10416	0	98.2537635147987	6.54556254397276	129.510416281627
381000	1214000	10417	0	49.1932210619598	11.2672191206715	124.680721057547
389000	1214000	10418	0	22.2057718264948	4.99958756380937	161.677661883539
605000	1214000	10445	0	92.9385054792916	0	265.284381426093
613000	1214000	10446	0	109.367234734705	0.604436242028543	135.272826415938
621000	1214000	10447	0	142.127812253321	0.630149273641003	152.949129556397
629000	1214000	10448	0	135.082991566797	0	81.6543223239994
637000	1214000	10449	0	186.812942219991	2.19903807747622	121.001827461196
645000	1214000	10450	0	102.645641519095	1.66638018814218	147.839455422612
653000	1214000	10451	0	129.777245607886	9.37219919391602	305.630645776348
661000	1214000	10452	0	184.61212404217	7.29093356136361	222.597847267978
-27000	1206000	10662	0	0.745997939793894	0	0
-19000	1206000	10663	0	0	0	0
-11000	1206000	10664	0	0	0	0
-3000	1206000	10665	0	0	0	0
5000	1206000	10666	0	0	0	0
13000	1206000	10667	0	1.01428013845774	0	0
21000	1206000	10668	0	4.62025143500332	0	0
29000	1206000	10669	0	113.196822248923	0	0
37000	1206000	10670	0	41.0347110483578	16.9716485129279	0
45000	1206000	10671	0	82.1442280890447	4.58426913961894	0.408185545717212
53000	1206000	10672	0	22.6111834209407	11.038337886614	8.40522145046413
61000	1206000	10673	0	31.3504927282597	28.0113469947735	34.6670061771127
69000	1206000	10674	0	46.4781960695185	73.8887080552915	21.5809320339257
77000	1206000	10675	0	61.3610235455836	23.9704168272808	42.9063805204403
85000	1206000	10676	0	146.238349454727	29.5915861999362	56.6745907028079
93000	1206000	10677	0	17.670617845211	12.8207986668413	50.5375788627492
101000	1206000	10678	0	0.0615493175211181	1.78795350234971	106.777201968806
109000	1206000	10679	0	4.5884174184797	0	41.8635056010656
117000	1206000	10680	0	9.93104019628498	24.0075853491018	35.9663209121808
125000	1206000	10681	0	0.0519603588013409	12.9958153993074	37.3418102395289
133000	1206000	10682	0	1.40901257875488	83.8738816027741	109.251758297765
141000	1206000	10683	0	36.3754930942487	47.832183022965	56.1105721929555
149000	1206000	10684	0	9.82093654360447	16.164738852589	100.841349995187
157000	1206000	10685	0	31.0613420727221	9.32640273642043	33.011634235593
165000	1206000	10686	0	77.5070327858084	18.0947040093326	30.644948931773
173000	1206000	10687	0	64.4984459611075	52.8855728358983	125.49948771557
181000	1206000	10688	0	46.6758908769896	35.0841353852771	104.356530375108
189000	1206000	10689	0	77.8851170555869	12.3808760756254	53.5292362145854
197000	1206000	10690	0	132.788976768884	29.8597943524806	154.457275546916
205000	1206000	10691	0	107.659103923639	14.6879931731431	127.202306977919
213000	1206000	10692	0	108.332156258463	46.4478586228985	184.912479932381
221000	1206000	10693	0	68.1722087643735	41.0140005169293	85.4870944259474
229000	1206000	10694	0	63.8705966155613	267.74822188842	19.7562071707291
237000	1206000	10695	0	77.5951754735528	172.189822858951	128.423829715975
245000	1206000	10696	0	89.1448589130287	16.0726352168838	58.770797095795
253000	1206000	10697	0	24.4848383671993	88.0447930825357	57.5602651989065
261000	1206000	10698	0	3.40327828740443	171.987081317961	13.5431954063041
269000	1206000	10699	0	52.0316698669857	86.4746258963282	75.8195795429318
277000	1206000	10700	0	5.62291832751958	17.5845518220893	30.0965730887553
285000	1206000	10701	0	30.3915867940356	82.3491890219088	73.1426046381234
293000	1206000	10702	0	23.8383243185083	49.123326579547	32.0125934942966
301000	1206000	10703	0	19.5008417331509	72.3042832524109	27.787154522818
309000	1206000	10704	0	47.5518575709355	30.6684173916429	33.9802291656011
317000	1206000	10705	0	63.8524638328778	45.5452365049459	95.512948970146
325000	1206000	10706	0	49.0532182183143	25.3539808527091	109.210903899667
333000	1206000	10707	0	53.3557066250671	7.12568133177842	81.7310788398858
341000	1206000	10708	0	53.7141845655424	36.0402848644564	117.152091916625
349000	1206000	10709	0	59.4569562948152	44.5159456386789	168.402281398809
357000	1206000	10710	0	65.2089390224646	3.37178040654286	141.463428925934
365000	1206000	10711	0	45.7337984662313	1.02153776179961	77.9890559699886
373000	1206000	10712	0	48.8520092675005	0.624185486409245	93.2153168154047
381000	1206000	10713	0	48.5746661835663	1.82245959506745	173.900305211435
605000	1206000	10741	0	74.1137584205893	0	172.157111177215
613000	1206000	10742	0	114.235497339936	0.740558661366443	133.395422829271
621000	1206000	10743	0	160.925394886744	0.46000817293993	97.9035239379087
629000	1206000	10744	0	144.081499018423	3.44915665668756	115.568388799297
637000	1206000	10745	0	157.866625604246	5.71004298564566	136.675415503224
645000	1206000	10746	0	175.654770148895	12.0078232770305	238.655261261031
-27000	1198000	10958	0	5.13559881813499	0	0
-19000	1198000	10959	0	0	0	0
-11000	1198000	10960	0	0.00482668131752863	0	0
-3000	1198000	10961	0	5.38655763042481	0	0.781652101509164
5000	1198000	10962	0	0	0	0
13000	1198000	10963	0	44.5863619777677	0	0
21000	1198000	10964	0	8.09357477398142	0	0
29000	1198000	10965	0	35.7876853789553	0	0
37000	1198000	10966	0	96.3440712091543	4.71276869942119	0
45000	1198000	10967	0	97.9677740989854	1.26108514837558	0
53000	1198000	10968	0	142.202723868354	33.5682382564382	3.09379226617829
61000	1198000	10969	0	12.4165760314523	19.921970025348	5.11404018620923
69000	1198000	10970	0	117.231442968094	46.6810708374237	4.32696994240434
77000	1198000	10971	0	130.737386691359	27.8207467021383	13.9726054169657
85000	1198000	10972	0	125.443769768585	22.0265683048954	34.9104032604812
93000	1198000	10973	0	66.4230192715595	65.7473574370647	50.8392000200004
101000	1198000	10974	0	20.1821242326123	50.2224818463669	57.3225700321836
109000	1198000	10975	0	0.28959734119745	15.3933165685277	80.2181736654608
117000	1198000	10976	0	1.67805052064664	0.96498042248259	58.7125358708125
125000	1198000	10977	0	4.68229831161327	95.7479298531423	48.4781618701982
133000	1198000	10978	0	128.440972022844	37.7237050403326	109.23938933612
141000	1198000	10979	0	46.0092183410963	5.73396228513545	38.4077306052602
149000	1198000	10980	0	10.1842599539917	9.02662815768456	75.4479791790759
157000	1198000	10981	0	14.5153084552139	67.9030992042327	82.0912941386627
165000	1198000	10982	0	196.987225882322	31.7800737607941	56.5383812462713
173000	1198000	10983	0	149.720349177775	9.44044486508539	65.6990082987431
181000	1198000	10984	0	102.034622457427	44.3096638708248	105.823828948754
189000	1198000	10985	0	27.8322077826618	3.82154052896971	37.514402565441
197000	1198000	10986	0	99.7271183336521	30.9255307883084	81.1479713284279
205000	1198000	10987	0	110.37348252759	23.6174629757781	86.1319362997857
213000	1198000	10988	0	87.792684874747	115.45410755326	132.831662626833
221000	1198000	10989	0	16.7628055918426	197.732292628715	21.9878882286117
229000	1198000	10990	0	26.9464591114397	232.115847739015	84.6450876636548
237000	1198000	10991	0	133.635876502917	76.3092596804513	33.9739741165958
245000	1198000	10992	0	112.762037355665	67.5128227740192	59.1697435132707
253000	1198000	10993	0	0.822193125941463	199.199702327504	18.1725326037006
261000	1198000	10994	0	33.807025043653	104.662775531964	91.0848034977337
269000	1198000	10995	0	25.9957759786271	61.9483994578454	74.2945198131452
277000	1198000	10996	0	44.4162803407613	23.536735538256	31.5879605130529
285000	1198000	10997	0	17.9893001718169	24.5785097237407	121.685074187323
293000	1198000	10998	0	71.3505571750695	26.4160419339705	28.1401669423743
301000	1198000	10999	0	58.88474573978	12.8265074713878	42.1820613929913
309000	1198000	11000	0	31.277192110689	57.4696829644705	55.8685103248074
317000	1198000	11001	0	67.7636462621981	35.5445154558153	99.1597476175182
325000	1198000	11002	0	89.4646537021905	50.8460017805771	118.238773355801
333000	1198000	11003	0	76.1679113714804	41.4923103743128	91.9456396854356
341000	1198000	11004	0	24.3399928153338	43.902951376693	98.9019238521499
349000	1198000	11005	0	79.3552864207013	21.4743026921668	136.622239951286
357000	1198000	11006	0	45.0567395697153	12.1326368364908	133.892874860165
365000	1198000	11007	0	30.08994934362	0	72.0193906008471
373000	1198000	11008	0	0	0	56.4279170713052
589000	1198000	11035	0	157.276858837719	0	82.0507928463961
597000	1198000	11036	0	166.386777150756	0	103.852308339018
605000	1198000	11037	0	156.991978523193	13.7423597154608	91.8537879844769
613000	1198000	11038	0	152.257185462158	0.973930306561714	54.2167942432589
621000	1198000	11039	0	126.192885754784	12.3797478463761	129.777746749605
629000	1198000	11040	0	71.2776803309585	11.240600129197	253.417617295767
637000	1198000	11041	0	69.4576496820101	8.81904413141519	247.947515120722
-19000	1190000	11255	0	0	0	0
-11000	1190000	11256	0	0	0	0
-3000	1190000	11257	0	0	0	0
5000	1190000	11258	0	0	0	0
13000	1190000	11259	0	55.962401746907	0	0
21000	1190000	11260	0	24.4086797046882	0	0
29000	1190000	11261	0	119.651532577851	7.46452908741634	0
37000	1190000	11262	0	110.304032505736	3.42421010252143	0
45000	1190000	11263	0	107.529382380872	2.85392753710109	0
53000	1190000	11264	0	60.5570956580053	0	0
61000	1190000	11265	0	3.64974636068868	2.89739846786171	0
69000	1190000	11266	0	58.8048520658964	3.732987138975	10.7287948303846
77000	1190000	11267	0	100.234445414268	24.1419138862915	7.63107496079994
85000	1190000	11268	0	49.2971505423755	7.90784325019145	4.12572242624215
93000	1190000	11269	0	54.2981380794461	42.2578011388319	4.43493131451895
101000	1190000	11270	0	30.5901205620875	54.5463356104827	34.6357360932006
109000	1190000	11271	0	0.0410964188333155	30.9610417611114	70.1570124058093
117000	1190000	11272	0	3.59399873426951	11.7772906564362	21.6721860827976
125000	1190000	11273	0	27.180467415917	76.5777638668593	54.2340613569362
133000	1190000	11274	0	57.3862816187815	27.92754831288	110.318452230146
141000	1190000	11275	0	9.75343896930166	70.5983707914752	102.964570461614
149000	1190000	11276	0	0.91125655106378	24.6149091509581	117.960632682035
157000	1190000	11277	0	30.1737714871187	32.1930281666076	46.2188793822326
165000	1190000	11278	0	129.068632078737	11.5941839275469	35.904886788215
173000	1190000	11279	0	119.770052759651	2.15552336901929	50.0215830337005
181000	1190000	11280	0	57.1631215656797	15.4406893754588	34.0592334019111
189000	1190000	11281	0	104.536826714222	17.3471511624763	38.1537081740971
197000	1190000	11282	0	70.2384120315016	48.7642390782504	92.6203613784857
205000	1190000	11283	0	123.354423922098	52.456087935537	110.868268408178
213000	1190000	11284	0	83.3707477178918	82.5290010573361	50.5782519197341
221000	1190000	11285	0	47.9001730588442	283.731979356511	67.8363219272053
229000	1190000	11286	0	82.8158899610554	263.135454415199	54.6330074765658
237000	1190000	11287	0	99.6964628791169	54.9104748542385	83.2818973523771
245000	1190000	11288	0	135.803316305372	77.8485100817918	73.2657335317546
253000	1190000	11289	0	35.6518550446893	322.511808376748	20.3172269913039
261000	1190000	11290	0	35.7890903204017	220.363552675497	77.605359132206
269000	1190000	11291	0	50.0737931945811	84.2728181492815	53.1318301639843
277000	1190000	11292	0	56.3711829074857	15.160987956302	49.3249977183205
285000	1190000	11293	0	48.5338474028517	44.2453333205656	44.768192979183
293000	1190000	11294	0	43.4876773223897	10.3003432289634	36.9300294983765
301000	1190000	11295	0	45.769229202795	78.9009881831182	54.0331654250202
309000	1190000	11296	0	72.1585202876954	39.629115529961	60.4655185166784
317000	1190000	11297	0	52.2572689453953	58.4966364562316	133.547156225311
325000	1190000	11298	0	36.2299802602181	80.6922896204408	102.052864041356
333000	1190000	11299	0	50.8462834709526	52.7177373603441	88.4931196011054
341000	1190000	11300	0	63.806472747612	43.6434959960562	76.6175165795395
349000	1190000	11301	0	46.7033586881201	6.09685785224432	103.401982585947
357000	1190000	11302	0	48.4102279893087	0	82.43525394866
413000	1190000	11309	0	0	0	168.21012072363
421000	1190000	11310	0	0	0	264.085826807555
429000	1190000	11311	0	97.7412926510927	0	44.5093607969722
437000	1190000	11312	0	110.447961527848	0	113.524119859825
445000	1190000	11313	0	89.5205259572414	0	113.647234525003
453000	1190000	11314	0	66.6995214003576	0	51.9786816949764
461000	1190000	11315	0	25.7073900604173	0	54.8305056579721
573000	1190000	11329	0	215.40796788689	0	290.25639526127
581000	1190000	11330	0	156.585549347709	0	75.7202864451563
589000	1190000	11331	0	151.51454739784	13.25752711091	138.535359484953
597000	1190000	11332	0	212.297194328126	0	85.0468530978676
605000	1190000	11333	0	194.053244567183	0	94.4547120834422
613000	1190000	11334	0	199.109449970709	0	162.319737729207
621000	1190000	11335	0	39.6005581903616	57.7388299254374	284.570061198899
-27000	1182000	11550	0	18.9969513859288	0	0
-19000	1182000	11551	0	0	0	0
-11000	1182000	11552	0	0	0	0
-3000	1182000	11553	0	0	0	0
5000	1182000	11554	0	0	0	0
13000	1182000	11555	0	6.6810692919097	0	0
21000	1182000	11556	0	31.994302335488	0	0
29000	1182000	11557	0	108.387128676982	0.576262110304598	0
37000	1182000	11558	0	198.222363659805	3.14835577902877	0
45000	1182000	11559	0	119.793198924892	26.3338130908483	0
53000	1182000	11560	0	56.2266701246581	8.42585879125855	0
61000	1182000	11561	0	7.88337058779082	0	0
69000	1182000	11562	0	94.9404780302997	20.305698340448	8.71770545899548
77000	1182000	11563	0	129.467319072676	46.8026936552695	26.2511964267787
85000	1182000	11564	0	95.5739782649114	82.6873793946769	8.33685483016587
93000	1182000	11565	0	165.022896613621	58.1888858423423	19.1591095235271
101000	1182000	11566	0	106.118399933235	17.3617893845235	19.0583597667471
109000	1182000	11567	0	9.98110662296433	37.2893819141642	44.8241755295101
117000	1182000	11568	0	14.7700743707351	91.2181282577368	46.2255812335781
125000	1182000	11569	0	31.6685701797067	55.7263318587555	19.5960939745751
133000	1182000	11570	0	94.1619370238569	22.8254290369074	28.7015994330076
141000	1182000	11571	0	67.5749708081494	10.5753608453529	39.4097209859669
149000	1182000	11572	0	40.477217044023	76.1667679719662	27.0527557608501
157000	1182000	11573	0	33.0957158456927	1.2467985533069	62.0896493460934
165000	1182000	11574	0	10.5521005322638	13.9277329123812	75.3841643096662
173000	1182000	11575	0	21.205399530542	4.10465195216472	55.364100023279
181000	1182000	11576	0	30.1200440118985	10.9085446356389	40.6637720904735
189000	1182000	11577	0	19.3287179807486	33.973547453516	86.0334183676114
197000	1182000	11578	0	83.952636132043	67.3554542476741	33.1246603704346
205000	1182000	11579	0	103.078118098992	6.23626131503081	124.580624188983
213000	1182000	11580	0	93.7441349698529	151.129569211173	102.548045292718
221000	1182000	11581	0	43.6613693921683	167.970081990936	65.4228341894891
229000	1182000	11582	0	77.053847361762	212.440276434095	37.636494427927
237000	1182000	11583	0	100.991990891784	19.0653376821267	44.5285113036077
245000	1182000	11584	0	84.8467393424343	101.47206124213	88.1508991481481
253000	1182000	11585	0	122.834038093637	74.8150548578428	74.1046185096491
261000	1182000	11586	0	85.4815008659849	96.8020779298486	136.996815316141
269000	1182000	11587	0	94.4202811472711	82.4192647326723	85.8937615961609
277000	1182000	11588	0	121.337361808585	56.6911381480229	122.506732188384
285000	1182000	11589	0	62.7335882432235	38.8104139100794	111.237960206878
293000	1182000	11590	0	100.775210164526	51.5134930124977	86.6051261200854
301000	1182000	11591	0	93.9336086925866	74.272214670297	34.3765091669895
309000	1182000	11592	0	74.2055297212784	27.5242105424394	50.9000343048203
317000	1182000	11593	0	30.3133312849604	81.9098937786584	153.283647716589
325000	1182000	11594	0	84.6625327313702	21.9037129954623	72.6428707671371
333000	1182000	11595	0	74.8155974996472	5.054288380118	88.1933294902203
341000	1182000	11596	0	100.584135707999	13.9934542520484	100.566401079276
349000	1182000	11597	0	25.1135337881579	7.07861282305846	31.2329613705984
405000	1182000	11604	0	308.779689124023	0	308.779689124023
413000	1182000	11605	0	134.166214424575	0	179.223653368783
421000	1182000	11606	0	105.39404101889	0	167.970384919654
429000	1182000	11607	0	93.2603723307526	0	67.8124972065444
437000	1182000	11608	0	49.8246058651222	0	148.360341177355
445000	1182000	11609	0	81.9887091659307	0	90.2939496575698
453000	1182000	11610	0	22.3708708816775	0	72.6303365452282
573000	1182000	11625	0	264.852304563329	0	214.339737926155
581000	1182000	11626	0	155.506355758913	0	142.891086248438
589000	1182000	11627	0	181.932202628227	0	66.7214011771038
597000	1182000	11628	0	138.856941207995	1.41886847675391	69.7601413244662
605000	1182000	11629	0	134.523835351985	0	169.569836489151
613000	1182000	11630	0	183.125427252697	2.30224504191786	234.37197721803
621000	1182000	11631	0	89.1265264998665	0	70.2982133582415
-27000	1174000	11846	0	0	0	0
-19000	1174000	11847	0	0	0	0
-11000	1174000	11848	0	0	0	0
-3000	1174000	11849	0	0	0	0
5000	1174000	11850	0	0	0	0
13000	1174000	11851	0	29.337914688236	0	0
21000	1174000	11852	0	54.5911046727931	0.540384374439942	0
29000	1174000	11853	0	143.078104306148	0	0
37000	1174000	11854	0	81.2236137618569	2.90127408694141	0
45000	1174000	11855	0	86.598176150448	7.17230590130892	0
53000	1174000	11856	0	189.510555302463	5.05538857646468	0
61000	1174000	11857	0	45.3277867831656	0	0
69000	1174000	11858	0	45.901942058388	19.8409698146449	2.0633852718526
77000	1174000	11859	0	187.875774012437	67.698634654242	8.1650892283812
85000	1174000	11860	0	62.6028384314655	57.3643597310187	4.50796802215823
93000	1174000	11861	0	113.938078031448	107.108669510504	1.79355620955589
101000	1174000	11862	0	91.5166964467106	89.758988813042	11.0362448374504
109000	1174000	11863	0	15.7455305821968	36.4236582153525	38.5131539357211
117000	1174000	11864	0	2.68626961899176	45.4485959546679	90.1439858132437
125000	1174000	11865	0	9.10566222619946	29.8968638223082	72.998391257804
133000	1174000	11866	0	132.807785664762	72.7196363899159	63.1195928662421
141000	1174000	11867	0	157.26559255699	113.985330932758	88.9015879742286
149000	1174000	11868	0	44.1043940859349	16.200831990146	41.0782915203451
157000	1174000	11869	0	1.06579393497604	16.9295309924795	41.7783990288864
165000	1174000	11870	0	4.68469193251152	0.00148133139531658	23.4151472852651
173000	1174000	11871	0	7.17699519900774	0	128.71501372924
181000	1174000	11872	0	28.2054347028792	39.9791686934485	47.563047540356
189000	1174000	11873	0	73.7540894768371	6.1379588417915	25.9173819422974
197000	1174000	11874	0	84.006348709105	82.1110221803778	49.4488162954581
205000	1174000	11875	0	101.725266856519	48.4366857000475	31.3259043656507
213000	1174000	11876	0	62.4325691406815	48.6119201762619	121.095283223668
221000	1174000	11877	0	51.9778898717427	52.8072873300858	13.9897309325243
229000	1174000	11878	0	58.9209888757368	84.1879114481453	12.7407993737437
237000	1174000	11879	0	150.736134741843	123.712972475703	52.0491378269959
245000	1174000	11880	0	125.790597999678	119.505081470586	56.6175774292806
253000	1174000	11881	0	106.647800395534	57.3122548456379	104.150693762247
261000	1174000	11882	0	94.1495271451562	125.089055722257	52.2444239624533
269000	1174000	11883	0	54.6759887911209	59.6439512008882	74.69334332451
277000	1174000	11884	0	46.2915020043167	46.5838033374716	92.0534071223657
285000	1174000	11885	0	99.307015503046	36.7362781016652	50.7369060890199
293000	1174000	11886	0	65.6272527513742	38.617794006098	43.9710890775801
301000	1174000	11887	0	91.808076853924	39.2687673547692	160.663879602971
309000	1174000	11888	0	106.25057810193	27.2376656548634	82.4905741727196
317000	1174000	11889	0	60.0252907292688	27.9008495007167	90.8854667353956
325000	1174000	11890	0	100.953650616614	3.96584232218326	76.936544266111
333000	1174000	11891	0	105.618978310162	0	78.0084915587874
381000	1174000	11897	0	259.361732320805	0	0
389000	1174000	11898	0	112.039634421597	0	251.94571814455
397000	1174000	11899	0	127.584417078082	6.61178558460539	148.562062588064
405000	1174000	11900	0	118.78628215219	10.466117840792	211.766094670514
413000	1174000	11901	0	117.958686692955	0.713251013443296	183.128798755026
421000	1174000	11902	0	84.0680513300813	0	95.4682845539306
429000	1174000	11903	0	130.136865494412	0	103.407820857011
437000	1174000	11904	0	141.074948258422	0	186.271960092116
445000	1174000	11905	0	89.0178919718065	0	126.040033104652
453000	1174000	11906	0	80.8293587168655	0	65.2943129392227
549000	1174000	11918	0	169.963714013155	0	94.304883144937
557000	1174000	11919	0	74.3188946296301	0	299.391082141263
565000	1174000	11920	0	127.944773759485	0	135.403305537943
573000	1174000	11921	0	120.467201658589	0	57.9578394410208
581000	1174000	11922	0	173.37443495546	0.81484495502505	29.1026760051651
589000	1174000	11923	0	138.407055875476	0	93.5691107083978
597000	1174000	11924	0	120.813430985792	6.61810241893688	94.1260254712262
605000	1174000	11925	0	215.941744700478	39.6119768434668	180.775872419083
613000	1174000	11926	0	185.139587315222	16.3393049169225	303.602846744422
-19000	1166000	12143	0	0.164516394339326	0	0
-11000	1166000	12144	0	0	0	0
-3000	1166000	12145	0	0	0	0
5000	1166000	12146	0	0.00470268627215116	0	0
13000	1166000	12147	0	32.6141104023381	0	0
21000	1166000	12148	0	98.4344506420314	0	0
29000	1166000	12149	0	144.630286976333	0	0
37000	1166000	12150	0	78.0508090456025	0	1.72637691514129
45000	1166000	12151	0	27.7192234018867	33.8651392820767	0
53000	1166000	12152	0	45.4383141207212	0	0
61000	1166000	12153	0	4.30697836121697	0.00857253366526856	0
69000	1166000	12154	0	38.6636130874932	13.6336975524555	0.144000571649181
77000	1166000	12155	0	37.7095762380487	20.152722625107	4.03901444737616
85000	1166000	12156	0	24.8127082805267	10.0153400146293	0.0108729696697691
93000	1166000	12157	0	42.4857397666034	34.0548659908736	4.11369622330985
101000	1166000	12158	0	4.6378661288497	11.6134326654913	7.76557632648435
109000	1166000	12159	0	19.6152176596469	25.7040862044805	44.1618216387778
117000	1166000	12160	0	19.4562887646128	26.4030345486315	66.2738324266659
125000	1166000	12161	0	21.276198398734	10.8449200145849	62.6103495375801
133000	1166000	12162	0	141.778436783428	22.6274607084285	39.9787021345977
141000	1166000	12163	0	93.6559944732506	25.9237956797944	47.8143199767171
149000	1166000	12164	0	80.4721581044783	4.96514007319089	39.226043179468
157000	1166000	12165	0	8.71394514233659	8.86250795244844	63.8138739466799
165000	1166000	12166	0	0.540170245307228	4.74845500006844	79.9989455600753
173000	1166000	12167	0	6.83743411096237	1.36756045975313	71.6344425614558
181000	1166000	12168	0	35.3945311381665	6.8472695498318	33.9247627774882
189000	1166000	12169	0	68.3446137016713	52.8209299429969	34.4618488121917
197000	1166000	12170	0	80.0977628181382	48.6098249812584	6.66446496244331
205000	1166000	12171	0	56.2684262239842	40.7823800744159	10.2060092500308
213000	1166000	12172	0	20.3448829552871	122.297979269005	33.4883731202616
221000	1166000	12173	0	84.468155879194	91.7546905701581	57.0885508409075
229000	1166000	12174	0	75.4500908967836	65.5557080221998	67.5577353296116
237000	1166000	12175	0	31.0177041842565	84.2518419102948	42.3486034176929
245000	1166000	12176	0	46.729677329809	130.521741097212	53.673683443095
253000	1166000	12177	0	110.531456212631	92.3679862063819	54.5731520743635
261000	1166000	12178	0	117.288314323116	59.9629523214642	54.8521578144555
269000	1166000	12179	0	38.1923311935014	19.221310098682	25.5888385607981
277000	1166000	12180	0	46.7640542673473	81.2171536635114	126.545654146277
285000	1166000	12181	0	60.6558480087461	49.971649013596	36.4875743119761
293000	1166000	12182	0	70.260180193023	48.2834793016451	80.2387157729222
301000	1166000	12183	0	131.901072156373	49.5354001770121	144.324313297646
309000	1166000	12184	0	84.6902540035746	29.1901488869999	95.4014104145507
317000	1166000	12185	0	74.9341243021504	3.94032729199677	54.6112764887254
325000	1166000	12186	0	49.3132008535498	44.146844639272	70.4330697085609
333000	1166000	12187	0	163.165533566793	62.8767117118077	76.9413925460353
349000	1166000	12189	0	0	0	1.029084648911
357000	1166000	12190	0	61.8785545906064	0	42.4611665503206
365000	1166000	12191	0	25.8088029970138	0	114.82366096841
373000	1166000	12192	0	125.773038901478	3.7306739869028	63.5319475269039
381000	1166000	12193	0	152.183461602163	1.67151762647601	184.475464129311
389000	1166000	12194	0	163.980516045843	0	147.229824613842
397000	1166000	12195	0	148.201844210356	0	123.163855911767
405000	1166000	12196	0	103.986065712144	4.5784630252872	162.775956586644
413000	1166000	12197	0	99.1902461938079	1.03677706533508	109.29116597325
421000	1166000	12198	0	104.475084146076	21.5481459887184	100.942128290674
429000	1166000	12199	0	119.436108946971	10.4429063648939	67.2959507929667
437000	1166000	12200	0	58.9388641369636	9.01841449386242	186.002623300012
445000	1166000	12201	0	213.388496008083	7.82423313805472	3.27404941865898
453000	1166000	12202	0	46.1484185450642	0	0
533000	1166000	12212	0	0	0	26.0514371041797
541000	1166000	12213	0	115.020993417988	0.618588125969775	144.4891601999
549000	1166000	12214	0	146.57920331771	0.0249294594306668	163.097442540677
557000	1166000	12215	0	165.156436617054	0	110.469446974037
565000	1166000	12216	0	131.986607709988	0	82.0408421458659
573000	1166000	12217	0	175.260289473864	0.0108961138860083	40.9367519720234
581000	1166000	12218	0	184.205936169058	3.60720336311368	76.3897590678193
589000	1166000	12219	0	122.942852976398	1.82508579898749	187.069234208592
597000	1166000	12220	0	124.002015852002	80.2405807723339	68.2621152932747
605000	1166000	12221	0	140.093917203218	59.9163716597952	89.8273191773764
621000	1166000	12223	0	176.401906077346	0	153.375265853656
629000	1166000	12224	0	46.6623787994761	0	373.370706103887
-27000	1158000	12438	0	0	0	0
-19000	1158000	12439	0	0	0	0
-11000	1158000	12440	0	0	0	0
-3000	1158000	12441	0	0	0	0
5000	1158000	12442	0	0	0	0
13000	1158000	12443	0	4.93823330721646	0	0
21000	1158000	12444	0	86.1362759483171	0	0
29000	1158000	12445	0	110.173477065966	0	0
37000	1158000	12446	0	71.2118652463295	0	0
45000	1158000	12447	0	9.42889826413384	0	0
53000	1158000	12448	0	30.0368622701816	38.5101294227326	0
61000	1158000	12449	0	106.06438831879	24.6526585964634	0
69000	1158000	12450	0	73.0752438615082	49.4344440485273	0
77000	1158000	12451	0	51.7001790164051	33.5491948464028	0
85000	1158000	12452	0	56.1521975812161	19.1973048862228	0
93000	1158000	12453	0	50.9190547182636	0.14395238360875	7.48443870616662
101000	1158000	12454	0	27.7588468805638	11.4733090075657	6.70660279381889
109000	1158000	12455	0	39.9173346856948	23.9630306459479	10.8013094177757
117000	1158000	12456	0	66.6630649113979	5.07886858197001	29.7777745637129
125000	1158000	12457	0	35.5523992653056	85.756424808145	51.6317849071596
133000	1158000	12458	0	169.000761310841	14.2294217903779	57.084496922462
141000	1158000	12459	0	100.527509972536	56.0847065506646	26.9268962225067
149000	1158000	12460	0	24.5163118259579	33.9500431865155	32.5505961482233
157000	1158000	12461	0	12.4865964915137	0.450940110937216	32.8926593780276
165000	1158000	12462	0	0.827318525994541	1.05798418520232	63.5508357499623
173000	1158000	12463	0	33.829331304887	35.4505282062767	65.8243665968384
181000	1158000	12464	0	71.4671867803962	37.5054154896631	18.0400795409686
189000	1158000	12465	0	128.096015689727	21.4898833824846	39.0535203776702
197000	1158000	12466	0	153.787256777729	72.2467799808081	4.4406959624437
205000	1158000	12467	0	135.513399466886	63.3057803995977	63.3840244535122
213000	1158000	12468	0	101.576520597136	54.9532077662797	97.3511991269503
221000	1158000	12469	0	145.027024114673	64.8940918191686	46.7667024946444
229000	1158000	12470	0	70.9186142773607	39.7091976453557	29.5301485884452
237000	1158000	12471	0	130.559018542479	38.7901275639052	196.244645659416
245000	1158000	12472	0	121.285458519639	162.588053036244	153.205473376294
253000	1158000	12473	0	62.9763520536202	56.1470187999973	76.9592507144852
261000	1158000	12474	0	83.5281622521295	56.0851239934986	47.3241536451532
269000	1158000	12475	0	60.8638021372567	50.1923663503386	50.7894579879065
277000	1158000	12476	0	49.3445667027861	71.5595520434328	100.492395252356
285000	1158000	12477	0	75.8362672552703	14.7179522136655	45.7731395559679
293000	1158000	12478	0	52.8210629167876	45.167568326682	93.9666707635131
301000	1158000	12479	0	87.3867469681068	8.56736730089706	91.4485436234477
309000	1158000	12480	0	97.0671613235089	6.62559409312734	86.9084299046671
317000	1158000	12481	0	113.144478375326	48.5196501455053	186.793574753552
325000	1158000	12482	0	55.0376083038865	94.9528646698306	105.646067827001
333000	1158000	12483	0	42.0939713892205	55.8311318709014	106.750932826073
341000	1158000	12484	0	112.949026339205	71.021904461749	83.7734639628268
349000	1158000	12485	0	88.7482866133137	18.7324403621146	68.5736125561196
357000	1158000	12486	0	69.9353607948091	15.9352279742071	115.645481686654
365000	1158000	12487	0	69.247911639596	18.4540704756682	160.17040954841
373000	1158000	12488	0	73.4683787878543	10.302718934571	210.640244206214
381000	1158000	12489	0	97.9873452299836	0	155.455035365163
389000	1158000	12490	0	131.593723156611	1.26316564815451	186.747224011011
397000	1158000	12491	0	33.6471635744019	0	173.633320831819
405000	1158000	12492	0	20.8437569777171	0	123.993196886173
413000	1158000	12493	0	34.09853547225	0	185.793185929976
421000	1158000	12494	0	45.9131932717302	0.673264526726843	118.722718007588
429000	1158000	12495	0	125.518077324543	2.57147631139705	11.0844154221999
437000	1158000	12496	0	206.203720348305	0	0
493000	1158000	12503	0	105.768370374459	0	112.355220759296
501000	1158000	12504	0	92.2778918204487	0	114.097922699001
509000	1158000	12505	0	236.435941250395	2.65076689457084	107.280535132486
517000	1158000	12506	0	260.106467497159	0	133.18047062153
525000	1158000	12507	0	66.2948072774988	0	188.271141153091
533000	1158000	12508	0	72.3251371136856	0	122.498967954899
541000	1158000	12509	0	60.9924202320132	3.391224347904	82.88677595117
549000	1158000	12510	0	283.988545909927	0	182.79588777181
557000	1158000	12511	0	217.272374840489	0	298.363435258508
565000	1158000	12512	0	104.09665898767	3.08092584507867	68.3524093652198
573000	1158000	12513	0	230.124204092718	2.46975548720538	105.736463942355
581000	1158000	12514	0	129.789321540723	0	156.672971847194
589000	1158000	12515	0	180.07781026358	0	208.522326801968
597000	1158000	12516	0	115.887473915105	41.8315021171835	165.109893938443
605000	1158000	12517	0	177.47150837446	0	69.445086661611
613000	1158000	12518	0	93.0338245178417	0.0401693583841382	200.586445127491
621000	1158000	12519	0	63.249588774177	0	183.872469051722
629000	1158000	12520	0	141.159365092412	0	239.668732914013
637000	1158000	12521	0	149.835062377583	3.00598184324672	230.908315314926
645000	1158000	12522	0	87.3161492788082	0	146.267281582277
653000	1158000	12523	0	170.920056060263	48.413175348442	188.920624753558
-27000	1150000	12734	0	0	0	0
-19000	1150000	12735	0	0	0	0
-11000	1150000	12736	0	0	0	0
-3000	1150000	12737	0	0	0	0
5000	1150000	12738	0	0	0	0
13000	1150000	12739	0	14.2523695351849	0	0
21000	1150000	12740	0	6.08102101544378	0	0
29000	1150000	12741	0	53.4623782113058	0	0
37000	1150000	12742	0	25.6331013656632	0.862013599476194	0
45000	1150000	12743	0	6.75687384632472	0	0
53000	1150000	12744	0	16.0214670943854	0	0.0181248175162051
61000	1150000	12745	0	56.5455931780189	29.6098441780151	0
69000	1150000	12746	0	42.4346748931472	3.15385959303516	0
77000	1150000	12747	0	51.0608768254683	37.1473080064933	5.32006012462962
85000	1150000	12748	0	95.2511848817248	26.5473088516173	34.4701033154957
93000	1150000	12749	0	98.4376289291732	10.6647573466431	16.6262013221033
101000	1150000	12750	0	87.263993406136	20.7219184866736	4.47696295353806
109000	1150000	12751	0	59.5236758873234	62.6932000550379	24.6736723316561
117000	1150000	12752	0	40.3090333663797	129.113529482768	53.4806932156444
125000	1150000	12753	0	50.3938702781595	12.5047342727715	44.6886273685902
133000	1150000	12754	0	103.117431968746	58.6723996665789	74.2247697752577
141000	1150000	12755	0	9.79706259271253	11.403539724005	129.275238306339
149000	1150000	12756	0	18.3677339815759	0.0141456647083248	63.4087511551192
157000	1150000	12757	0	0.0923760519991794	1.96672497780977	71.921030919269
165000	1150000	12758	0	4.9535162030881	25.9265755808603	50.3935525515181
173000	1150000	12759	0	10.109508854841	6.96975877054127	41.3227190463129
181000	1150000	12760	0	54.2315774536955	23.0355962594568	47.2134441656144
189000	1150000	12761	0	104.840929846179	2.92370307291209	10.7363703012292
197000	1150000	12762	0	122.973253768148	17.4279634360787	19.5225994509024
205000	1150000	12763	0	131.500569680965	74.882394941942	32.2467834725207
213000	1150000	12764	0	90.6303203483388	89.5775697339371	32.9031130673186
221000	1150000	12765	0	146.056614923157	78.3567538614702	60.3012792453799
229000	1150000	12766	0	117.959794108479	40.6211053410906	57.0456256636183
237000	1150000	12767	0	102.59896488809	123.398864262024	102.989576169822
245000	1150000	12768	0	69.8344907546384	97.8976315123598	107.784959307831
253000	1150000	12769	0	98.506740542795	55.7737421872291	51.317133294934
261000	1150000	12770	0	79.9204704322034	20.4525600601093	42.4824865100595
269000	1150000	12771	0	98.686141460504	38.3031111687952	61.9488742450576
277000	1150000	12772	0	51.0750652520336	29.9712599578769	69.1619301820646
285000	1150000	12773	0	73.6234690190418	28.0387537370418	28.2776685965852
293000	1150000	12774	0	58.3752002180906	1.47541172670627	56.1782552121089
301000	1150000	12775	0	51.4419330315019	1.59620687692996	90.5077807716532
309000	1150000	12776	0	39.9882346460867	1.19694055534101	166.444434377265
317000	1150000	12777	0	101.512170222487	88.8780406081521	119.155931008178
325000	1150000	12778	0	90.0859960618608	15.9094732210532	153.143318103695
333000	1150000	12779	0	98.1352513232549	20.5168787070166	166.410166434681
341000	1150000	12780	0	90.5614601667118	21.719683987225	64.8541326590294
349000	1150000	12781	0	119.004350067359	20.4096437899495	85.6172948726035
357000	1150000	12782	0	125.948038409334	31.5384636279879	108.88799711146
365000	1150000	12783	0	167.052229274186	24.7438598416445	82.6075046259889
373000	1150000	12784	0	43.0598724319292	8.94351177900672	115.780021206323
381000	1150000	12785	0	10.4520340231094	0.107088868962379	43.0423685579143
389000	1150000	12786	0	49.9594744245671	0	141.161647132722
397000	1150000	12787	0	42.7263584275654	0	251.474019680592
405000	1150000	12788	0	66.6651611113187	0	143.909132673897
413000	1150000	12789	0	72.8222336740413	0	128.106594001452
421000	1150000	12790	0	19.0454829665346	0	124.297741614964
429000	1150000	12791	0	7.84258327276241	12.8415165316381	26.6745421683216
437000	1150000	12792	0	294.985432345346	126.70519855738	0
485000	1150000	12798	0	39.7457769616965	0	98.5485556972942
493000	1150000	12799	0	122.316272230712	0	62.4774244460706
501000	1150000	12800	0	201.464257419834	0.175327899622684	22.2263598355054
509000	1150000	12801	0	117.070974023358	0.681317897206394	100.104169163167
517000	1150000	12802	0	107.185136019303	1.38932874029211	90.8509097018746
525000	1150000	12803	0	135.891155149849	0	108.327077034177
533000	1150000	12804	0	140.716555257769	0	122.897507769442
541000	1150000	12805	0	114.231170625843	0	92.2351931592023
549000	1150000	12806	0	188.421909991579	0	97.8083833583295
557000	1150000	12807	0	160.915069876019	0	124.477004001313
565000	1150000	12808	0	164.102039864409	3.61459996145271	137.656753100971
573000	1150000	12809	0	186.887226976035	6.7128787516867	118.02849804256
581000	1150000	12810	0	195.819174340273	0.832078322922556	193.301461484676
589000	1150000	12811	0	132.980249951108	18.1546415625233	289.330615819234
597000	1150000	12812	0	78.982521016837	0	199.612336621925
[truncated: 5,375 more rows]
