# Supplementary material for: Novel and Lost Forests in the Upper Midwestern United States, from New Estimates of Settlement-Era Composition, Stem Density, and Biomass
Source: PLoS One. 2016 Dec 9;11(12):e0151935. doi: 10.1371/journal.pone.0151935 (PMC5147790; doi:10.1371/journal.pone.0151935)
Supplement: S3 File — (ZIP) [file pone.0151935.s003.zip › wiki_outputs/plss_diam_alb_v0.9-10.csv]

x	y	cell	Alder	Ash	Basswood	Beech	Birch	Black gum	Buckeye	Cedar/juniper	Cherry	Dogwood	Elm	Fir	Hackberry	Hemlock	Hickory	Ironwood	Maple	No tree	Oak	Other hardwood	Pine	Poplar	Spruce	Sycamore	Tamarack	Tulip poplar	Unknown tree	Walnut	Willow
141000	1486000	323	0	0	0	0	48.26	0	0	60.96	0	0	0	0	0	0	0	0	0	0	0	0	0	287.02	185.42	0	210.82	0	0	0	0
149000	1486000	324	0	0	0	0	10.16	0	0	25.4	0	0	0	0	0	0	0	0	0	0	0	0	0	149.86	116.84	0	33.02	0	0	0	0
157000	1486000	325	0	0	0	0	7.62	0	0	0	0	0	0	0	0	0	0	0	0	0	0	0	0	0	10.16	0	0	0	0	0	0
133000	1478000	618	0	0	0	0	0	0	0	15.24	0	0	0	0	0	0	0	0	0	0	0	0	0	0	0	0	15.24	0	0	0	0
141000	1478000	619	15.24	0	0	0	68.58	0	0	264.16	0	0	0	0	0	0	0	0	0	0	0	0	0	231.14	452.12	0	1262.38	0	0	0	0
149000	1478000	620	0	30.48	0	0	111.76	0	0	401.32	0	0	0	25.4	0	0	0	0	0	0	0	0	0	414.02	467.36	0	1094.74	0	0	0	0
157000	1478000	621	0	0	0	0	96.52	0	0	0	0	0	0	20.32	0	0	0	0	0	0	0	0	40.64	144.78	25.4	0	38.1	0	0	0	12.7
-19000	1470000	895	0	0	0	0	0	0	0	0	0	0	0	0	0	0	0	0	0	0	154.94	0	0	104.14	0	0	0	0	0	0	12.7
-11000	1470000	896	0	0	0	0	0	0	0	0	0	0	0	0	0	0	0	0	0	0	0	0	0	0	0	0	0	0	0	0	0
-3000	1470000	897	0	0	0	0	0	0	0	0	0	0	0	0	0	0	0	0	0	0	0	0	0	0	0	0	0	0	0	0	0
5000	1470000	898	0	0	0	0	0	0	0	0	0	0	0	0	0	0	0	0	0	0	0	0	0	0	0	0	0	0	0	0	0
133000	1470000	914	0	0	0	0	17.78	0	0	20.32	0	0	0	0	0	0	0	0	0	0	0	0	0	30.48	63.5	0	198.12	0	0	0	30.48
141000	1470000	915	0	0	0	0	78.74	0	0	86.36	0	0	0	17.78	0	0	0	0	0	0	0	0	0	208.28	878.84	0	848.36	0	0	0	10.16
149000	1470000	916	0	38.1	0	0	93.98	0	0	152.4	0	0	0	0	0	0	0	0	0	0	0	0	0	91.44	492.76	0	675.64	0	0	0	0
157000	1470000	917	0	0	0	0	0	0	0	0	20.32	0	0	0	0	0	0	0	0	0	0	0	0	0	0	0	0	0	0	0	0
-19000	1462000	1191	0	35.56	0	0	0	0	0	0	0	0	40.64	0	0	0	0	0	0	0	147.32	0	0	30.48	0	0	0	0	0	0	0
-11000	1462000	1192	0	0	0	0	0	0	0	0	0	0	0	0	0	0	0	0	0	0	0	0	0	0	0	0	0	0	0	0	0
-3000	1462000	1193	0	0	0	0	0	0	0	0	0	0	0	0	0	0	0	0	0	0	0	0	0	0	0	0	0	0	0	0	0
5000	1462000	1194	0	0	0	0	0	0	0	0	0	0	0	0	0	0	0	0	0	0	0	0	0	137.16	0	0	0	0	0	0	0
13000	1462000	1195	0	0	0	0	0	0	0	0	0	0	0	0	0	0	0	0	0	0	22.86	0	0	845.82	0	0	0	0	0	0	10.16
21000	1462000	1196	0	0	0	0	0	0	0	0	0	0	0	0	0	0	0	0	0	0	48.26	0	0	972.82	0	0	0	0	0	0	0
29000	1462000	1197	0	0	0	0	0	0	0	0	0	0	0	0	0	0	0	0	0	0	0	0	0	264.16	0	0	30.48	0	0	0	0
37000	1462000	1198	0	12.7	0	0	0	0	0	0	0	0	0	0	0	0	0	0	0	0	0	0	76.2	127	0	0	0	0	0	0	0
45000	1462000	1199	0	76.2	0	0	0	0	0	0	0	0	22.86	0	0	0	0	0	0	0	0	0	25.4	167.64	0	0	78.74	0	0	0	0
53000	1462000	1200	0	0	0	0	0	0	0	0	0	0	0	0	0	0	0	0	0	0	0	0	0	30.48	0	0	66.04	0	0	0	0
133000	1462000	1210	0	0	0	0	0	0	0	0	0	0	0	0	0	0	0	0	0	0	0	0	0	0	0	0	0	0	0	0	45.72
141000	1462000	1211	0	40.64	0	0	0	0	0	20.32	0	0	71.12	0	0	0	0	0	0	0	0	0	0	25.4	60.96	0	287.02	0	0	0	0
149000	1462000	1212	0	0	0	0	43.18	0	0	38.1	0	0	0	0	0	0	0	0	0	0	0	0	0	0	20.32	0	43.18	0	0	0	0
157000	1462000	1213	0	60.96	0	0	0	0	0	0	0	0	45.72	0	0	0	0	0	0	0	0	0	0	0	0	0	0	0	0	0	0
-19000	1454000	1487	0	15.24	0	0	0	0	0	0	0	0	132.08	0	0	0	0	0	0	0	66.04	0	0	0	0	0	0	0	0	0	0
-11000	1454000	1488	0	0	0	0	0	0	0	0	0	0	0	0	0	0	0	0	0	0	0	0	0	0	0	0	0	0	0	0	0
-3000	1454000	1489	0	17.78	0	0	0	0	0	0	0	0	81.28	0	0	0	0	0	0	0	20.32	0	0	0	0	0	0	0	0	0	0
5000	1454000	1490	0	0	0	0	0	0	0	0	0	0	0	0	0	0	0	0	0	0	20.32	0	0	15.24	0	0	0	0	0	0	0
13000	1454000	1491	0	15.24	0	0	0	0	0	0	0	0	45.72	0	0	0	0	0	0	0	99.06	0	0	1051.56	0	0	0	0	0	0	0
21000	1454000	1492	0	0	0	0	0	0	0	0	0	0	0	0	0	0	0	0	0	0	43.18	0	0	601.98	0	0	0	0	0	0	0
29000	1454000	1493	0	0	0	0	0	0	0	0	0	0	0	0	0	0	0	0	0	0	0	0	0	386.08	0	0	0	0	0	0	0
37000	1454000	1494	0	0	0	0	0	0	0	0	0	0	0	0	0	0	0	0	0	0	0	0	0	0	0	0	0	0	0	0	0
45000	1454000	1495	0	0	0	0	25.4	0	0	0	0	0	12.7	0	0	0	0	0	0	0	0	0	0	193.04	0	0	137.16	0	0	0	0
53000	1454000	1496	0	0	0	0	0	0	0	0	0	0	0	0	0	0	0	0	0	0	0	0	0	0	0	0	322.58	0	0	0	0
61000	1454000	1497	0	0	0	0	0	0	0	0	0	0	0	0	0	0	0	0	0	0	0	0	0	0	17.78	0	441.96	0	0	0	0
69000	1454000	1498	0	30.48	0	0	0	0	0	38.1	0	0	0	12.7	0	0	0	0	0	0	0	0	0	406.4	30.48	0	236.22	0	0	0	0
77000	1454000	1499	0	0	0	0	12.7	0	0	0	0	0	0	0	0	0	0	0	0	0	0	0	12.7	287.02	68.58	0	307.34	0	0	0	0
85000	1454000	1500	0	0	0	0	0	0	0	0	0	0	0	0	0	0	0	0	0	0	0	0	0	27.94	83.82	0	688.34	0	0	0	0
93000	1454000	1501	0	0	0	0	0	0	0	0	0	0	0	0	0	0	0	0	0	0	0	0	0	15.24	33.02	0	342.9	0	0	0	0
101000	1454000	1502	0	0	0	0	0	0	0	0	0	0	0	0	0	0	0	0	0	0	0	0	0	63.5	22.86	0	58.42	0	0	0	0
-19000	1446000	1783	0	25.4	0	0	0	0	0	0	0	0	81.28	0	0	0	0	0	0	0	55.88	0	0	0	0	0	0	0	0	0	0
-11000	1446000	1784	0	17.78	0	0	0	0	0	0	0	0	55.88	0	0	0	0	0	0	0	83.82	0	0	0	0	0	0	0	0	0	0
-3000	1446000	1785	0	0	0	0	0	0	0	0	0	0	96.52	0	0	0	0	0	0	0	10.16	0	0	0	0	0	0	0	0	0	0
5000	1446000	1786	0	0	0	0	0	0	0	0	0	0	35.56	0	0	0	0	0	0	0	22.86	0	0	81.28	0	0	0	0	0	0	0
13000	1446000	1787	0	0	0	0	0	0	0	0	0	0	0	0	0	0	0	0	0	0	0	0	0	81.28	0	0	0	0	0	0	0
21000	1446000	1788	0	0	0	0	0	0	0	0	0	0	0	0	0	0	0	0	0	0	0	0	0	355.6	0	0	0	0	0	0	0
29000	1446000	1789	0	12.7	0	0	0	0	0	0	0	0	139.7	0	0	0	0	0	0	0	309.88	0	0	624.84	0	0	0	0	0	0	0
37000	1446000	1790	0	0	0	0	0	0	0	0	0	0	210.82	0	0	0	0	0	0	0	530.86	0	0	1267.46	0	0	0	0	0	0	0
45000	1446000	1791	0	0	0	0	0	0	0	0	0	0	0	0	0	0	0	0	0	0	101.6	0	0	558.8	0	0	0	0	0	0	0
53000	1446000	1792	0	0	0	0	0	0	0	0	0	0	0	0	0	0	0	0	0	0	198.12	0	0	769.62	0	0	0	0	0	0	0
61000	1446000	1793	0	0	0	0	0	0	0	0	0	0	0	0	0	0	0	0	0	0	66.04	0	0	292.1	0	0	43.18	0	0	0	15.24
69000	1446000	1794	0	0	0	0	0	0	0	0	0	0	0	0	0	0	0	0	0	0	0	0	0	208.28	0	0	0	0	0	0	0
77000	1446000	1795	0	0	0	0	0	0	0	0	0	0	0	0	0	0	0	0	0	0	0	0	0	246.38	0	0	63.5	0	0	0	0
85000	1446000	1796	0	0	0	0	0	0	0	0	0	0	0	0	0	0	0	0	0	0	0	0	0	17.78	0	0	462.28	0	0	0	10.16
93000	1446000	1797	0	0	0	0	0	0	0	0	0	0	76.2	0	0	0	0	0	0	0	0	0	0	22.86	134.62	0	541.02	0	0	0	20.32
101000	1446000	1798	0	0	0	0	40.64	0	0	104.14	0	0	0	167.64	0	0	0	0	0	0	0	0	0	411.48	480.06	0	612.14	0	0	0	0
109000	1446000	1799	0	17.78	0	0	0	0	0	58.42	0	0	0	0	0	0	0	0	0	0	0	0	101.6	175.26	198.12	0	662.94	0	0	0	0
117000	1446000	1800	0	27.94	0	0	0	0	0	55.88	0	0	104.14	10.16	0	0	0	0	0	0	0	0	0	553.72	208.28	0	520.7	0	0	0	20.32
-19000	1438000	2079	0	0	0	0	0	0	0	0	0	0	0	0	0	0	0	0	0	0	0	0	0	0	0	0	0	0	0	0	0
-11000	1438000	2080	0	0	0	0	0	0	0	0	0	0	0	0	0	0	0	0	0	0	60.96	0	0	0	0	0	0	0	0	0	0
-3000	1438000	2081	0	0	0	0	0	0	0	0	0	0	20.32	0	0	0	0	0	0	0	101.6	0	0	0	0	0	0	0	0	0	0
5000	1438000	2082	0	0	35.56	0	0	0	0	0	0	0	30.48	0	0	0	0	0	0	0	88.9	0	0	281.94	0	0	0	0	0	0	0
13000	1438000	2083	0	0	0	0	0	0	0	0	0	0	50.8	0	0	0	0	0	0	0	25.4	0	0	406.4	0	0	0	0	0	0	0
21000	1438000	2084	0	0	0	0	0	0	0	0	0	0	0	0	0	0	0	0	0	0	0	0	0	434.34	0	0	0	0	0	0	0
29000	1438000	2085	0	15.24	0	0	0	0	0	0	0	0	134.62	0	0	0	0	0	0	0	457.2	0	0	914.4	0	0	0	0	0	0	0
37000	1438000	2086	0	0	0	0	0	0	0	0	0	0	111.76	0	0	0	0	0	0	0	398.78	0	0	817.88	0	0	0	0	0	0	0
45000	1438000	2087	0	0	0	0	0	0	0	0	0	0	15.24	0	0	0	0	0	0	0	510.54	0	0	944.88	0	0	0	0	0	0	0
53000	1438000	2088	0	0	0	0	0	0	0	0	0	0	0	0	0	0	0	0	0	0	523.24	0	0	1252.22	0	0	0	0	0	0	0
61000	1438000	2089	0	0	0	0	0	0	0	0	0	0	0	0	0	0	0	0	0	0	0	0	0	175.26	0	0	0	0	0	0	0
69000	1438000	2090	0	0	0	0	0	0	0	0	0	0	0	0	0	0	0	0	0	0	0	0	0	314.96	0	0	0	0	0	0	0
77000	1438000	2091	0	0	0	0	0	0	0	0	0	0	0	0	0	0	0	0	0	0	76.2	0	0	205.74	0	0	35.56	0	0	0	0
85000	1438000	2092	0	0	0	0	0	0	0	0	0	0	0	0	0	0	0	0	0	0	0	0	0	167.64	0	0	0	0	0	0	0
93000	1438000	2093	0	0	0	0	0	0	0	0	0	0	0	0	0	0	0	0	0	0	0	0	0	60.96	0	0	124.46	0	0	0	0
101000	1438000	2094	0	22.86	0	0	30.48	0	0	48.26	0	0	48.26	205.74	0	0	0	0	0	0	55.88	0	218.44	528.32	251.46	0	949.96	0	0	0	0
109000	1438000	2095	0	25.4	0	0	10.16	0	0	71.12	0	0	22.86	25.4	0	0	0	0	0	0	30.48	0	68.58	101.6	256.54	0	845.82	0	0	0	0
117000	1438000	2096	0	121.92	0	0	71.12	0	0	73.66	0	0	60.96	45.72	0	0	0	0	0	0	0	0	99.06	632.46	88.9	0	546.1	0	0	0	30.48
125000	1438000	2097	0	20.32	0	0	0	0	0	0	0	0	0	0	0	0	0	0	0	0	0	0	0	58.42	0	0	0	0	0	0	0
133000	1438000	2098	0	68.58	0	0	22.86	0	0	63.5	0	0	30.48	15.24	0	0	0	0	10.16	0	25.4	0	0	121.92	15.24	0	66.04	0	0	0	15.24
141000	1438000	2099	0	22.86	0	0	60.96	0	0	185.42	0	0	5.08	0	0	0	0	0	0	0	0	0	0	886.46	147.32	0	381	0	0	0	45.72
149000	1438000	2100	0	0	0	0	104.14	0	0	76.2	0	0	0	0	0	0	0	0	0	0	0	0	0	360.68	68.58	0	48.26	0	0	0	0
-19000	1430000	2375	0	0	0	0	0	0	0	0	0	0	0	0	0	0	0	0	0	0	40.64	0	0	0	0	0	0	0	0	0	0
-11000	1430000	2376	0	0	15.24	0	0	0	0	0	0	0	15.24	0	0	0	0	0	0	0	0	0	0	0	0	0	0	0	0	0	0
-3000	1430000	2377	0	0	0	0	0	0	0	0	0	0	0	0	0	0	0	0	0	0	0	0	0	0	0	0	0	0	0	0	0
5000	1430000	2378	0	0	0	0	0	0	0	0	0	0	0	0	0	0	0	0	0	0	0	0	0	0	0	0	0	0	0	0	0
13000	1430000	2379	0	0	0	0	0	0	0	0	0	0	0	0	0	0	0	0	0	0	0	0	0	101.6	0	0	0	0	0	0	0
21000	1430000	2380	0	0	0	0	0	0	0	0	0	0	20.32	0	0	0	0	0	0	0	66.04	0	0	116.84	0	0	0	0	0	0	25.4
29000	1430000	2381	0	0	0	0	0	0	0	0	0	0	0	0	0	0	0	0	0	0	76.2	0	0	236.22	0	0	0	0	0	0	0
37000	1430000	2382	0	0	0	0	0	0	0	0	0	0	0	0	0	0	0	0	0	0	185.42	0	0	340.36	0	0	0	0	0	0	0
45000	1430000	2383	0	0	0	0	0	0	0	0	0	0	0	0	0	0	0	0	0	0	134.62	0	0	299.72	0	0	0	0	0	0	0
53000	1430000	2384	0	0	0	0	0	0	0	0	0	0	0	0	0	0	0	0	0	0	142.24	0	0	287.02	0	0	0	0	0	0	0
61000	1430000	2385	0	0	0	0	0	0	0	0	0	0	0	0	0	0	0	0	0	0	55.88	0	0	248.92	0	0	22.86	0	0	0	0
69000	1430000	2386	0	0	0	0	0	0	0	0	0	0	0	0	0	0	0	0	0	0	66.04	0	0	299.72	0	0	0	0	0	0	0
77000	1430000	2387	0	0	0	0	0	0	0	0	0	0	0	0	0	0	0	0	0	0	12.7	0	0	439.42	20.32	0	76.2	0	0	0	0
85000	1430000	2388	0	20.32	0	0	7.62	0	0	0	0	0	116.84	0	0	0	0	0	22.86	0	40.64	0	0	307.34	22.86	0	210.82	0	0	0	0
93000	1430000	2389	0	17.78	0	0	20.32	0	0	0	0	0	15.24	0	0	0	0	0	0	0	0	0	20.32	782.32	154.94	0	231.14	0	0	0	0
101000	1430000	2390	0	101.6	0	0	71.12	0	0	58.42	0	0	213.36	248.92	0	0	0	0	0	0	55.88	0	0	414.02	703.58	0	1282.7	0	0	0	0
109000	1430000	2391	0	144.78	0	0	12.7	0	0	147.32	0	0	99.06	15.24	0	0	0	0	0	0	15.24	0	0	147.32	185.42	0	896.62	0	0	0	0
117000	1430000	2392	0	86.36	0	0	15.24	0	0	15.24	0	0	78.74	0	0	0	0	0	0	0	0	0	0	307.34	53.34	0	510.54	0	0	0	0
125000	1430000	2393	10.16	66.04	0	0	231.14	0	0	25.4	0	0	53.34	76.2	0	0	0	0	0	0	0	0	73.66	670.56	439.42	0	919.48	0	0	0	0
133000	1430000	2394	0	116.84	0	0	314.96	0	0	378.46	0	0	91.44	30.48	0	0	0	0	0	0	40.64	0	137.16	967.74	508	0	548.64	0	0	0	20.32
141000	1430000	2395	0	66.04	0	0	198.12	0	0	355.6	0	0	0	124.46	0	0	0	0	0	0	0	0	0	157.48	497.84	0	1549.4	0	0	0	0
149000	1430000	2396	0	27.94	0	0	58.42	0	0	332.74	0	0	35.56	38.1	0	0	0	0	0	0	0	0	40.64	208.28	373.38	0	612.14	0	0	0	12.7
157000	1430000	2397	0	0	0	0	0	0	0	0	0	0	0	0	0	0	0	0	0	0	0	0	0	144.78	0	0	25.4	0	0	0	45.72
-19000	1422000	2671	0	0	25.4	0	0	0	0	0	0	0	83.82	0	0	0	0	0	0	0	40.64	0	0	58.42	0	0	0	0	0	0	0
-11000	1422000	2672	0	0	0	0	0	0	0	0	0	0	0	0	0	0	0	0	0	0	0	0	0	0	0	0	0	0	0	0	0
-3000	1422000	2673	0	0	0	0	0	0	0	0	0	0	0	0	0	0	0	0	0	0	0	0	0	0	0	0	0	0	0	0	0
5000	1422000	2674	0	0	0	0	0	0	0	0	0	0	0	0	0	0	0	0	0	0	0	0	0	0	0	0	0	0	0	0	0
13000	1422000	2675	0	0	0	0	0	0	0	0	0	0	0	0	0	0	0	0	0	0	20.32	0	0	121.92	0	0	0	0	0	0	0
21000	1422000	2676	0	0	0	0	0	0	0	0	0	0	0	0	0	0	0	0	0	0	30.48	0	0	261.62	0	0	0	0	0	0	0
29000	1422000	2677	0	0	0	0	0	0	0	0	0	0	55.88	0	0	0	0	0	0	0	259.08	0	0	650.24	0	0	0	0	0	0	0
37000	1422000	2678	0	0	0	0	0	0	0	0	0	0	0	0	0	0	0	0	0	0	441.96	0	0	802.64	0	0	0	0	0	0	0
45000	1422000	2679	0	0	0	0	0	0	0	0	0	0	0	0	0	0	0	0	0	0	388.62	0	0	1104.9	0	0	0	0	0	0	0
53000	1422000	2680	0	12.7	0	0	0	0	0	0	0	0	20.32	0	0	0	0	0	0	0	391.16	0	0	635	0	0	0	0	0	0	0
61000	1422000	2681	0	0	0	0	0	0	0	0	0	0	0	0	0	0	0	0	0	0	15.24	0	0	261.62	0	0	15.24	0	0	0	0
69000	1422000	2682	0	0	0	0	0	0	0	0	0	0	0	0	0	0	0	0	0	0	30.48	0	0	205.74	0	0	0	0	0	0	0
77000	1422000	2683	0	0	0	0	7.62	0	0	0	0	0	0	0	0	0	0	0	0	0	0	0	0	452.12	0	0	81.28	0	0	0	0
85000	1422000	2684	0	0	0	0	0	0	0	0	0	0	0	0	0	0	0	0	0	0	0	0	0	830.58	50.8	0	96.52	0	0	0	0
93000	1422000	2685	0	25.4	25.4	0	15.24	0	0	0	0	0	71.12	86.36	0	0	0	0	0	0	71.12	0	0	777.24	340.36	0	652.78	0	0	0	0
101000	1422000	2686	0	43.18	0	0	10.16	0	0	144.78	0	0	55.88	38.1	0	0	0	0	0	0	0	0	0	220.98	248.92	0	949.96	0	0	0	0
109000	1422000	2687	0	0	0	0	0	0	0	274.32	0	0	0	0	0	0	0	0	0	0	0	0	246.38	60.96	86.36	0	695.96	0	0	0	0
117000	1422000	2688	0	93.98	0	0	0	0	0	27.94	0	0	0	0	0	0	0	0	0	0	12.7	0	132.08	101.6	129.54	0	340.36	0	0	0	0
125000	1422000	2689	0	10.16	0	0	68.58	0	0	0	0	0	0	10.16	0	0	0	0	0	0	0	0	226.06	360.68	731.52	0	828.04	0	0	0	0
133000	1422000	2690	0	83.82	0	0	279.4	0	0	149.86	0	0	35.56	10.16	0	0	0	0	0	0	0	0	426.72	553.72	353.06	0	487.68	0	0	0	0
141000	1422000	2691	0	22.86	0	0	63.5	0	0	721.36	0	0	0	58.42	0	0	0	0	0	0	0	0	203.2	236.22	198.12	0	878.84	0	0	0	0
149000	1422000	2692	0	0	0	0	0	0	0	500.38	0	0	0	20.32	0	0	0	0	0	0	0	0	25.4	259.08	236.22	0	1244.6	0	0	0	10.16
157000	1422000	2693	25.4	40.64	0	0	45.72	0	0	327.66	0	0	0	27.94	0	0	0	0	7.62	0	0	0	0	330.2	279.4	0	1036.32	0	0	0	50.8
165000	1422000	2694	0	0	0	0	0	0	0	0	0	0	0	0	0	0	0	0	0	0	0	0	152.4	17.78	0	0	35.56	0	0	0	38.1
-19000	1414000	2967	0	20.32	0	0	0	0	0	0	0	0	50.8	0	0	0	0	0	0	0	182.88	0	0	38.1	0	0	0	0	0	0	0
-11000	1414000	2968	0	0	0	0	0	0	0	0	0	0	0	0	0	0	0	0	0	0	0	0	0	0	0	0	0	0	0	0	0
-3000	1414000	2969	0	0	0	0	0	0	0	0	0	0	0	0	0	0	0	0	0	0	0	0	0	0	0	0	0	0	0	0	0
5000	1414000	2970	0	0	0	0	0	0	0	0	0	0	0	0	0	0	0	0	0	0	0	0	0	0	0	0	0	0	0	0	0
13000	1414000	2971	0	0	0	0	0	0	0	0	0	0	0	0	0	0	0	0	0	0	0	0	0	22.86	0	0	0	0	0	0	0
21000	1414000	2972	0	0	0	0	0	0	0	0	0	0	0	0	0	0	0	0	0	0	0	0	0	0	0	0	0	0	0	0	0
29000	1414000	2973	0	0	0	0	0	0	0	0	0	0	0	0	0	0	0	0	0	0	33.02	0	0	1000.76	0	0	0	0	0	0	0
37000	1414000	2974	0	0	0	0	0	0	0	0	0	0	0	0	0	0	0	0	0	0	10.16	0	0	411.48	0	0	0	0	0	0	0
45000	1414000	2975	0	0	0	0	0	0	0	0	0	0	0	0	0	0	0	0	0	0	0	0	0	787.4	0	0	0	0	0	0	0
53000	1414000	2976	0	0	0	0	0	0	0	0	0	0	0	0	0	0	0	0	0	0	0	0	0	335.28	0	0	45.72	0	0	0	0
61000	1414000	2977	0	30.48	0	0	38.1	0	0	0	0	0	30.48	40.64	0	0	0	0	0	0	172.72	0	0	579.12	68.58	0	520.7	0	0	0	0
69000	1414000	2978	0	0	0	0	0	0	0	0	0	0	0	38.1	0	0	0	0	0	0	73.66	0	0	421.64	180.34	0	807.72	0	0	0	0
77000	1414000	2979	0	0	0	0	25.4	0	0	0	0	0	0	35.56	0	0	0	0	0	0	40.64	0	0	487.68	27.94	0	604.52	0	0	0	10.16
85000	1414000	2980	0	0	0	0	10.16	0	0	0	0	0	15.24	0	0	0	0	0	10.16	0	20.32	0	0	855.98	0	0	591.82	0	0	0	0
93000	1414000	2981	0	48.26	0	0	50.8	0	0	60.96	0	0	101.6	281.94	0	0	0	0	0	0	0	0	43.18	487.68	203.2	0	944.88	0	0	0	0
101000	1414000	2982	0	0	0	0	0	0	0	99.06	0	0	0	15.24	0	0	0	0	0	0	0	0	1003.3	152.4	226.06	0	444.5	0	0	0	0
109000	1414000	2983	0	0	0	0	0	0	0	0	0	0	0	0	0	0	0	0	0	0	0	0	642.62	38.1	127	0	622.3	0	0	0	0
117000	1414000	2984	0	0	0	0	0	0	0	15.24	0	0	0	0	0	0	0	0	0	0	0	0	317.5	10.16	114.3	0	1130.3	0	0	0	0
125000	1414000	2985	0	0	0	0	0	0	0	0	0	0	0	0	0	0	0	0	0	0	0	0	195.58	71.12	66.04	0	670.56	0	0	0	0
133000	1414000	2986	0	0	0	0	22.86	0	0	86.36	0	0	0	0	0	0	0	0	0	0	0	0	657.86	101.6	162.56	0	673.1	0	0	0	0
141000	1414000	2987	0	33.02	0	0	30.48	0	0	421.64	0	0	0	0	0	0	0	0	0	0	0	0	645.16	91.44	332.74	0	673.1	0	0	0	7.62
149000	1414000	2988	0	228.6	0	0	170.18	0	0	411.48	0	0	12.7	190.5	0	0	0	0	0	0	0	0	518.16	172.72	416.56	0	772.16	0	0	0	0
157000	1414000	2989	0	142.24	0	0	71.12	0	0	393.7	0	0	0	66.04	15.24	0	0	25.4	0	0	0	0	0	215.9	574.04	0	835.66	0	0	0	0
165000	1414000	2990	0	0	48.26	0	73.66	0	0	0	0	0	0	58.42	0	0	0	0	0	0	0	0	0	274.32	264.16	0	205.74	0	0	0	0
-27000	1406000	3262	0	48.26	0	0	0	0	0	0	0	0	60.96	0	0	0	0	0	0	0	0	0	0	0	0	0	0	0	0	0	0
-19000	1406000	3263	0	104.14	0	0	0	0	0	0	0	0	88.9	0	0	0	0	0	0	0	276.86	0	0	0	0	0	0	0	0	0	0
-11000	1406000	3264	0	0	0	0	0	0	0	0	0	0	0	0	0	0	0	0	0	0	0	0	0	0	0	0	0	0	0	0	0
-3000	1406000	3265	0	40.64	0	0	0	0	0	0	0	0	111.76	0	0	0	0	0	0	0	119.38	0	0	0	0	0	0	0	0	0	0
5000	1406000	3266	0	0	0	0	0	0	0	0	0	0	0	0	0	0	0	0	0	0	0	0	0	0	0	0	0	0	0	0	0
13000	1406000	3267	0	0	0	0	0	0	0	0	0	0	0	0	0	0	0	0	0	0	0	0	0	0	0	0	0	0	0	0	0
21000	1406000	3268	0	33.02	25.4	0	0	0	0	0	0	0	0	0	0	0	0	0	0	0	114.3	0	0	449.58	0	0	86.36	0	0	0	0
29000	1406000	3269	0	0	0	0	0	0	0	0	0	0	0	0	0	0	0	0	0	0	15.24	0	0	866.14	0	0	38.1	0	0	0	0
37000	1406000	3270	0	0	0	0	0	0	0	0	0	0	0	0	0	0	0	0	0	0	22.86	0	0	584.2	0	0	40.64	0	0	0	0
45000	1406000	3271	0	0	0	0	0	0	0	0	0	0	0	0	0	0	0	0	0	0	0	0	0	1318.26	96.52	0	388.62	0	0	0	0
53000	1406000	3272	0	45.72	0	0	0	0	0	0	0	0	0	0	0	0	0	0	0	0	101.6	0	0	561.34	99.06	0	1336.04	0	0	0	0
61000	1406000	3273	0	0	0	0	38.1	0	0	20.32	0	0	12.7	40.64	0	0	0	0	0	0	119.38	0	0	855.98	76.2	0	777.24	0	0	0	0
69000	1406000	3274	0	27.94	0	0	30.48	0	0	0	0	0	0	0	0	0	0	0	0	0	17.78	0	0	706.12	50.8	0	1104.9	0	0	0	0
77000	1406000	3275	0	0	0	0	66.04	0	0	0	0	0	0	0	0	0	0	0	0	0	0	0	0	546.1	25.4	0	1201.42	0	0	0	0
85000	1406000	3276	0	0	0	0	20.32	0	0	35.56	0	0	20.32	0	0	0	0	0	0	0	25.4	0	0	840.74	114.3	0	1297.94	0	0	0	0
93000	1406000	3277	0	0	0	0	73.66	0	0	99.06	0	0	0	0	0	0	0	0	0	0	0	0	309.88	629.92	172.72	0	1104.9	0	0	0	0
101000	1406000	3278	0	0	0	0	30.48	0	0	20.32	0	0	53.34	76.2	0	0	0	0	0	0	0	0	421.64	459.74	297.18	0	624.84	0	0	0	0
109000	1406000	3279	0	0	0	0	15.24	0	0	17.78	0	0	0	0	0	0	0	0	0	0	0	0	624.84	365.76	175.26	0	731.52	0	0	0	0
117000	1406000	3280	0	0	0	0	0	0	0	86.36	0	0	0	78.74	0	0	0	0	0	0	0	0	482.6	119.38	121.92	0	1211.58	0	0	0	0
125000	1406000	3281	0	0	0	0	20.32	0	0	73.66	0	0	0	17.78	0	0	0	0	0	0	0	0	708.66	30.48	175.26	0	1043.94	0	0	0	0
133000	1406000	3282	0	0	0	0	17.78	0	0	317.5	0	0	0	0	0	0	0	0	0	0	0	0	431.8	0	292.1	0	1348.74	0	0	0	0
141000	1406000	3283	0	0	0	0	35.56	0	0	243.84	0	0	0	48.26	0	0	0	0	0	0	0	0	251.46	60.96	276.86	0	1165.86	0	0	0	20.32
149000	1406000	3284	0	30.48	0	0	81.28	0	0	363.22	0	0	0	116.84	0	0	0	0	27.94	0	0	0	259.08	238.76	243.84	0	1137.92	0	0	0	0
157000	1406000	3285	0	15.24	0	0	241.3	0	0	337.82	0	0	53.34	271.78	0	0	0	0	0	0	0	0	185.42	127	419.1	0	919.48	0	0	0	10.16
165000	1406000	3286	0	25.4	0	0	78.74	0	0	142.24	0	0	198.12	165.1	0	0	0	0	0	0	0	0	30.48	574.04	739.14	0	873.76	0	0	0	0
173000	1406000	3287	0	15.24	0	0	68.58	0	0	33.02	0	0	0	129.54	0	0	0	0	0	0	0	0	0	71.12	731.52	0	607.06	0	0	0	0
181000	1406000	3288	0	33.02	0	0	152.4	0	0	210.82	0	0	0	55.88	0	0	0	0	0	0	0	0	58.42	678.18	233.68	0	147.32	0	0	0	0
189000	1406000	3289	0	0	0	0	45.72	0	0	137.16	0	0	25.4	73.66	0	0	0	0	0	0	0	0	20.32	104.14	152.4	0	241.3	0	0	0	0
-27000	1398000	3558	0	45.72	0	0	0	0	0	0	0	0	127	0	0	0	0	0	0	0	76.2	0	0	0	0	0	0	0	0	0	0
-19000	1398000	3559	0	0	0	0	0	0	0	0	0	0	132.08	0	0	0	0	0	0	0	474.98	0	0	60.96	0	0	0	0	0	0	0
-11000	1398000	3560	0	38.1	0	0	0	0	0	0	0	0	0	0	0	0	0	0	0	0	0	0	0	0	0	0	0	0	0	0	0
-3000	1398000	3561	0	0	50.8	0	0	0	0	0	0	0	0	0	0	0	0	0	0	0	0	0	0	0	0	0	0	0	0	0	0
5000	1398000	3562	0	20.32	0	0	0	0	0	0	0	0	111.76	0	0	0	0	0	0	0	45.72	0	0	0	0	0	0	0	0	0	0
13000	1398000	3563	0	0	0	0	0	0	0	0	0	0	0	0	0	0	0	0	0	0	0	0	0	83.82	0	0	0	0	0	0	0
21000	1398000	3564	0	0	0	0	15.24	0	0	0	0	0	96.52	0	0	0	0	0	0	0	60.96	0	0	749.3	0	0	127	0	0	0	0
29000	1398000	3565	0	0	0	0	0	0	0	0	0	0	0	0	0	0	0	0	0	0	101.6	0	0	1409.7	0	0	10.16	0	0	0	0
37000	1398000	3566	0	0	0	0	0	0	0	0	0	0	17.78	0	0	0	0	0	0	0	132.08	0	0	1488.44	45.72	0	424.18	0	0	0	0
45000	1398000	3567	0	30.48	0	0	25.4	0	0	0	0	0	73.66	0	0	0	0	0	0	0	139.7	0	0	952.5	487.68	0	1028.7	0	0	0	0
53000	1398000	3568	0	30.48	0	0	10.16	0	0	0	0	0	17.78	0	0	0	0	0	0	0	218.44	0	0	640.08	109.22	0	1209.04	0	0	0	7.62
61000	1398000	3569	0	0	0	0	17.78	0	0	0	0	0	0	0	0	0	0	0	0	0	0	0	40.64	309.88	259.08	0	1112.52	0	0	0	7.62
69000	1398000	3570	0	0	0	0	0	0	0	0	0	0	0	0	0	0	0	0	0	0	0	0	0	60.96	0	0	271.78	0	0	0	35.56
77000	1398000	3571	0	40.64	0	0	53.34	0	0	0	0	0	0	63.5	0	0	0	0	0	0	0	0	0	368.3	68.58	0	673.1	0	0	0	40.64
85000	1398000	3572	0	0	0	0	20.32	0	0	0	0	0	0	60.96	0	0	0	0	0	0	0	0	0	535.94	119.38	0	1363.98	0	0	0	0
93000	1398000	3573	0	0	0	0	68.58	0	0	0	0	0	0	0	0	0	0	0	0	0	0	0	0	386.08	347.98	0	1214.12	0	0	0	0
101000	1398000	3574	0	0	0	0	73.66	0	0	91.44	0	0	0	0	0	0	0	0	0	0	0	0	12.7	182.88	254	0	1122.68	0	0	0	0
109000	1398000	3575	0	0	0	0	71.12	0	0	162.56	0	0	0	12.7	0	0	0	0	0	0	0	0	226.06	137.16	241.3	0	1127.76	0	0	0	0
117000	1398000	3576	0	0	0	0	109.22	0	0	160.02	0	0	0	0	0	0	0	0	0	0	0	0	172.72	187.96	172.72	0	1412.24	0	0	0	0
125000	1398000	3577	0	0	0	0	0	0	0	109.22	0	0	0	43.18	0	0	0	0	0	0	0	0	426.72	27.94	378.46	0	1221.74	0	0	0	0
133000	1398000	3578	0	0	0	0	0	0	0	297.18	0	0	0	15.24	0	0	0	0	0	0	0	0	668.02	60.96	289.56	0	1112.52	0	0	0	0
141000	1398000	3579	0	0	0	0	0	0	0	142.24	0	0	0	25.4	0	0	0	0	0	0	0	0	878.84	88.9	266.7	0	833.12	0	0	0	0
149000	1398000	3580	0	0	0	0	0	0	0	411.48	0	0	0	0	0	0	0	0	0	0	0	0	22.86	20.32	185.42	0	1531.62	0	0	0	0
157000	1398000	3581	0	0	0	0	40.64	0	0	360.68	0	0	0	53.34	0	0	0	0	0	0	0	0	0	185.42	302.26	0	1003.3	0	0	0	0
165000	1398000	3582	0	15.24	0	0	60.96	0	0	50.8	0	0	0	210.82	0	0	0	0	0	0	0	0	35.56	208.28	462.28	0	1404.62	0	0	0	17.78
173000	1398000	3583	0	25.4	0	0	160.02	0	0	416.56	0	0	0	0	0	0	0	0	0	0	0	0	0	0	477.52	0	1076.96	0	0	0	0
181000	1398000	3584	0	50.8	0	0	20.32	0	0	38.1	0	0	71.12	111.76	0	0	0	0	35.56	0	0	0	0	175.26	1257.3	0	449.58	0	0	0	0
189000	1398000	3585	0	17.78	0	0	20.32	0	0	165.1	0	0	17.78	83.82	0	0	0	0	0	0	0	0	0	58.42	426.72	0	886.46	0	0	0	0
197000	1398000	3586	0	0	0	0	83.82	0	0	154.94	0	0	0	63.5	0	0	0	0	0	0	0	0	0	73.66	431.8	0	269.24	0	0	0	0
205000	1398000	3587	0	40.64	0	0	55.88	0	0	210.82	0	0	0	63.5	0	0	0	0	0	0	0	0	0	147.32	30.48	0	111.76	0	0	0	0
213000	1398000	3588	0	0	0	0	17.78	0	0	35.56	0	0	0	20.32	0	0	0	0	0	0	0	0	0	40.64	0	0	0	0	0	0	0
-27000	1390000	3854	0	25.4	0	0	0	0	0	0	0	0	86.36	0	0	0	0	0	45.72	0	147.32	0	0	0	0	0	0	0	0	0	0
-19000	1390000	3855	0	68.58	0	0	0	0	0	0	0	0	142.24	0	0	0	0	0	0	0	279.4	0	0	40.64	0	0	0	0	0	0	0
-11000	1390000	3856	0	0	0	0	0	0	0	0	0	0	0	0	0	0	0	0	0	0	0	0	0	0	0	0	0	0	0	0	0
-3000	1390000	3857	0	30.48	0	0	0	0	0	0	0	0	73.66	0	0	0	0	0	0	0	25.4	0	0	0	0	0	0	0	0	0	0
5000	1390000	3858	0	0	25.4	0	0	0	0	0	0	0	121.92	0	0	0	0	0	0	0	60.96	0	0	0	0	0	0	0	0	0	0
13000	1390000	3859	0	0	0	0	0	0	0	0	0	0	0	0	0	0	0	0	0	0	0	0	0	0	0	0	0	0	0	0	0
21000	1390000	3860	0	0	0	0	0	0	0	0	0	0	0	0	0	0	0	0	0	0	0	0	0	210.82	0	0	0	0	0	0	0
29000	1390000	3861	0	0	0	0	0	0	0	0	0	0	0	0	0	0	0	0	0	0	45.72	0	0	342.9	0	0	0	0	0	0	0
37000	1390000	3862	0	0	0	0	0	0	0	0	0	0	22.86	0	0	0	0	0	0	0	106.68	0	0	739.14	63.5	0	236.22	0	0	0	0
45000	1390000	3863	0	0	0	0	22.86	0	0	0	0	0	0	0	0	0	0	0	0	0	0	0	0	1041.4	0	0	0	0	0	0	10.16
53000	1390000	3864	0	0	0	0	0	0	0	0	0	0	0	0	0	0	0	0	0	0	0	0	0	764.54	0	0	27.94	0	0	0	15.24
61000	1390000	3865	0	0	0	0	0	0	0	0	0	0	0	0	0	0	0	0	0	0	60.96	0	0	137.16	147.32	0	312.42	0	0	0	0
69000	1390000	3866	0	0	0	0	0	0	0	0	0	0	0	0	0	0	0	0	0	0	0	0	0	60.96	104.14	0	299.72	0	0	0	0
77000	1390000	3867	0	0	0	0	0	0	0	0	0	0	0	0	0	0	0	0	0	0	0	0	0	55.88	25.4	0	50.8	0	0	0	0
85000	1390000	3868	0	0	0	0	0	0	0	0	0	0	60.96	0	0	0	0	0	0	0	0	0	0	91.44	142.24	0	1107.44	0	0	0	25.4
93000	1390000	3869	0	22.86	0	0	0	0	0	22.86	0	0	0	0	0	0	0	0	0	0	0	0	0	279.4	401.32	0	812.8	0	0	0	22.86
101000	1390000	3870	0	0	0	0	53.34	0	0	12.7	0	0	0	0	0	0	0	0	0	0	0	0	0	261.62	157.48	0	1402.08	0	0	0	0
109000	1390000	3871	0	0	0	0	53.34	0	0	15.24	0	0	0	0	0	0	0	0	0	0	0	0	0	381	167.64	0	1206.5	0	0	0	0
117000	1390000	3872	0	0	0	0	27.94	0	0	33.02	0	0	0	20.32	0	0	0	0	0	0	0	0	0	513.08	256.54	0	1059.18	0	0	0	0
125000	1390000	3873	0	0	0	0	53.34	0	0	101.6	0	0	0	88.9	0	0	0	0	0	0	0	0	0	48.26	116.84	0	1600.2	0	0	0	0
133000	1390000	3874	0	0	0	0	38.1	0	0	462.28	0	0	0	83.82	0	0	0	0	0	0	0	0	134.62	210.82	157.48	0	1498.6	0	0	0	0
141000	1390000	3875	0	48.26	0	0	129.54	0	0	220.98	0	0	22.86	134.62	0	0	0	0	0	0	0	0	416.56	190.5	708.66	0	863.6	0	0	0	0
149000	1390000	3876	0	0	0	0	20.32	0	0	233.68	0	0	0	121.92	0	0	0	0	0	0	0	0	172.72	228.6	556.26	0	833.12	0	0	0	0
157000	1390000	3877	0	40.64	0	0	114.3	0	0	111.76	0	0	76.2	30.48	0	0	0	0	0	0	0	0	93.98	152.4	513.08	0	1033.78	0	0	0	0
165000	1390000	3878	0	15.24	15.24	0	124.46	0	0	149.86	0	0	0	236.22	0	0	0	0	0	0	0	0	58.42	185.42	614.68	0	949.96	0	0	0	0
173000	1390000	3879	0	55.88	20.32	0	134.62	0	0	335.28	0	0	0	320.04	0	0	0	0	0	0	15.24	0	0	398.78	899.16	0	756.92	0	0	0	0
181000	1390000	3880	0	43.18	0	0	78.74	0	0	0	0	0	38.1	162.56	0	0	0	0	0	0	0	0	0	284.48	886.46	0	782.32	0	0	0	0
189000	1390000	3881	0	20.32	0	0	20.32	0	0	187.96	0	0	0	27.94	0	0	0	0	0	0	0	0	0	121.92	563.88	0	1290.32	0	0	0	0
197000	1390000	3882	0	33.02	0	0	86.36	0	0	594.36	0	0	20.32	58.42	0	0	0	0	0	0	0	0	0	259.08	599.44	0	665.48	0	0	0	22.86
205000	1390000	3883	0	58.42	0	0	73.66	0	0	601.98	0	0	0	111.76	0	0	0	0	0	0	0	0	96.52	223.52	581.66	0	932.18	0	0	0	0
213000	1390000	3884	0	0	0	0	81.28	0	0	822.96	0	0	10.16	165.1	0	0	0	0	0	0	0	0	116.84	114.3	558.8	0	439.42	0	0	0	0
221000	1390000	3885	0	10.16	0	0	127	0	0	132.08	0	0	0	83.82	0	0	0	0	0	0	0	0	0	274.32	294.64	0	302.26	0	0	0	0
-27000	1382000	4150	0	10.16	0	0	0	0	0	0	0	0	193.04	0	0	0	0	0	0	0	254	0	0	0	0	0	0	0	0	0	10.16
-19000	1382000	4151	0	12.7	40.64	0	0	0	0	0	0	0	0	0	0	0	0	0	0	0	48.26	0	0	81.28	0	0	0	0	0	0	0
-11000	1382000	4152	0	0	0	0	0	0	0	0	0	0	0	0	0	0	0	0	0	0	0	0	0	0	0	0	0	0	0	0	0
-3000	1382000	4153	0	0	0	0	0	0	0	0	0	0	0	0	0	0	0	0	0	0	0	0	0	0	0	0	0	0	0	0	0
5000	1382000	4154	0	0	0	0	0	0	0	0	0	0	0	0	0	0	0	0	0	0	0	0	0	0	0	0	0	0	0	0	0
13000	1382000	4155	0	0	0	0	0	0	0	0	0	0	0	0	0	0	0	0	0	0	0	0	0	0	0	0	0	0	0	0	0
21000	1382000	4156	0	0	0	0	0	0	0	0	0	0	0	0	0	0	0	0	0	0	0	0	0	198.12	0	0	0	0	0	0	0
29000	1382000	4157	0	0	0	0	0	0	0	0	0	0	0	0	0	0	0	0	0	0	0	0	0	48.26	0	0	0	0	0	0	0
37000	1382000	4158	0	0	0	0	0	0	0	0	0	0	0	0	0	0	0	0	0	0	33.02	0	0	200.66	0	0	0	0	0	0	7.62
45000	1382000	4159	0	0	0	0	0	0	0	0	0	0	0	0	0	0	0	0	0	0	25.4	0	0	477.52	0	0	0	0	0	0	0
53000	1382000	4160	0	0	0	0	0	0	0	0	0	0	0	0	0	0	0	0	0	0	0	0	0	144.78	0	0	0	0	0	0	0
61000	1382000	4161	7.62	0	0	0	0	0	0	0	0	0	0	0	0	0	0	0	0	0	0	0	0	45.72	50.8	0	134.62	0	0	0	0
69000	1382000	4162	0	0	0	0	0	0	0	0	0	0	0	0	0	0	0	0	0	0	0	0	0	10.16	0	0	104.14	0	0	0	0
77000	1382000	4163	0	12.7	0	0	0	0	0	0	0	0	0	0	0	0	0	0	0	0	78.74	0	0	132.08	0	0	30.48	0	0	0	0
85000	1382000	4164	0	0	0	0	0	0	0	0	0	0	0	0	0	0	0	0	0	0	50.8	0	0	129.54	20.32	0	223.52	0	0	0	0
93000	1382000	4165	0	10.16	0	0	12.7	0	0	0	0	0	0	0	0	0	0	0	0	0	0	0	0	91.44	101.6	0	439.42	0	0	0	0
101000	1382000	4166	0	0	0	0	0	0	0	0	0	0	0	0	0	0	0	0	0	0	0	0	0	88.9	223.52	0	767.08	0	0	0	0
109000	1382000	4167	0	0	0	0	0	0	0	48.26	0	0	0	25.4	0	0	0	0	0	0	0	0	0	88.9	205.74	0	949.96	0	0	0	0
117000	1382000	4168	0	0	0	0	0	0	0	0	0	0	0	0	0	0	0	0	0	0	0	0	0	185.42	327.66	0	1376.68	0	0	0	0
125000	1382000	4169	0	0	0	0	30.48	0	0	88.9	0	0	0	25.4	0	0	0	0	0	0	0	0	0	0	208.28	0	1531.62	0	0	0	0
133000	1382000	4170	0	0	0	0	30.48	0	0	269.24	0	0	0	66.04	0	0	0	0	0	0	0	0	0	83.82	784.86	0	1026.16	0	0	0	0
141000	1382000	4171	0	48.26	0	0	53.34	0	0	0	0	0	22.86	200.66	0	0	0	0	0	0	0	0	71.12	261.62	718.82	0	1130.3	0	0	0	0
149000	1382000	4172	0	0	0	0	30.48	0	0	10.16	0	0	0	10.16	0	0	0	0	0	0	0	0	30.48	160.02	751.84	0	1094.74	0	0	0	0
157000	1382000	4173	0	38.1	0	0	342.9	0	0	96.52	0	0	50.8	175.26	0	0	0	0	0	0	0	0	33.02	604.52	835.66	0	1003.3	0	0	0	15.24
165000	1382000	4174	0	27.94	0	0	68.58	0	0	78.74	0	0	0	0	0	0	0	0	0	0	0	0	0	287.02	487.68	0	1529.08	0	0	0	10.16
173000	1382000	4175	0	0	0	0	200.66	0	0	284.48	0	0	0	38.1	0	0	0	0	0	0	0	0	0	180.34	431.8	0	1869.44	0	0	0	0
181000	1382000	4176	0	71.12	0	0	83.82	0	0	436.88	0	0	17.78	88.9	0	0	0	0	0	0	0	0	71.12	355.6	734.06	0	967.74	0	0	0	0
189000	1382000	4177	0	10.16	0	0	50.8	0	0	127	0	0	0	78.74	0	0	0	0	0	0	0	0	88.9	63.5	632.46	0	1033.78	0	0	0	0
197000	1382000	4178	0	0	0	0	96.52	0	0	360.68	0	0	0	93.98	0	0	0	0	0	0	0	0	86.36	55.88	721.36	0	726.44	0	0	0	0
205000	1382000	4179	0	12.7	0	0	20.32	0	0	76.2	0	0	0	38.1	0	0	0	0	0	0	0	0	0	22.86	474.98	0	1186.18	0	0	0	0
213000	1382000	4180	0	0	0	0	0	0	0	0	0	0	0	17.78	0	0	0	0	0	0	0	0	0	203.2	744.22	0	944.88	0	0	0	25.4
221000	1382000	4181	10.16	25.4	0	0	25.4	0	0	0	0	0	91.44	281.94	0	0	0	0	0	0	0	0	0	312.42	906.78	0	215.9	0	0	0	0
229000	1382000	4182	0	17.78	0	0	0	0	0	0	0	0	0	0	0	0	0	0	0	0	0	0	20.32	71.12	20.32	0	0	0	0	0	0
237000	1382000	4183	0	0	0	0	45.72	0	0	0	0	0	30.48	0	0	0	0	0	0	0	71.12	0	0	30.48	0	0	0	0	0	0	0
245000	1382000	4184	0	0	0	0	35.56	0	0	53.34	0	0	0	73.66	0	0	0	0	0	0	0	0	0	119.38	0	0	0	0	0	0	0
253000	1382000	4185	0	0	0	0	256.54	0	0	419.1	0	0	0	182.88	0	0	0	0	0	0	0	0	0	1115.06	490.22	0	160.02	0	0	0	63.5
261000	1382000	4186	0	0	0	0	104.14	0	0	330.2	0	0	0	53.34	0	0	0	0	0	0	0	0	0	510.54	424.18	0	406.4	0	0	0	38.1
269000	1382000	4187	0	0	0	0	152.4	0	0	213.36	0	0	0	96.52	0	0	0	0	0	0	0	0	386.08	444.5	81.28	0	60.96	0	0	0	15.24
277000	1382000	4188	0	40.64	0	0	114.3	0	0	68.58	0	0	0	101.6	0	0	0	0	12.7	0	0	0	678.18	340.36	157.48	0	132.08	0	0	0	43.18
285000	1382000	4189	0	0	0	0	43.18	0	0	0	0	0	0	15.24	0	0	0	0	0	0	0	0	129.54	203.2	25.4	0	0	0	0	0	12.7
-27000	1374000	4446	0	0	30.48	0	0	0	0	0	0	0	40.64	0	0	0	0	0	0	0	40.64	0	0	0	0	0	0	0	0	0	0
-19000	1374000	4447	0	0	0	0	0	0	0	0	0	0	0	0	0	0	0	0	0	0	35.56	0	0	20.32	0	0	0	0	0	0	0
-11000	1374000	4448	0	0	0	0	0	0	0	0	0	0	0	0	0	0	0	0	0	0	0	0	0	0	0	0	0	0	0	0	0
-3000	1374000	4449	0	0	0	0	0	0	0	0	0	0	0	0	0	0	0	0	0	0	45.72	0	0	0	0	0	0	0	0	0	0
5000	1374000	4450	0	0	0	0	0	0	0	0	0	0	35.56	0	0	0	0	0	0	0	0	0	0	0	0	0	0	0	0	0	0
13000	1374000	4451	0	0	0	0	0	0	0	0	0	0	0	0	0	0	0	0	0	0	0	0	0	0	0	0	0	0	0	0	0
21000	1374000	4452	0	0	0	0	0	0	0	0	0	0	0	0	0	0	0	0	0	0	0	0	0	0	0	0	0	0	0	0	0
29000	1374000	4453	0	0	0	0	0	0	0	0	0	0	0	0	0	0	0	0	0	0	0	0	0	190.5	0	0	0	0	0	0	12.7
37000	1374000	4454	0	0	0	0	0	0	0	0	0	0	0	0	0	0	0	0	0	0	0	0	0	314.96	0	0	0	0	0	0	0
45000	1374000	4455	0	0	0	0	0	0	0	0	0	0	0	0	0	0	0	0	0	0	20.32	0	0	563.88	0	0	0	0	0	0	0
53000	1374000	4456	0	0	0	0	0	0	0	0	0	0	0	0	0	0	0	0	0	0	40.64	0	0	114.3	0	0	0	0	0	0	0
61000	1374000	4457	0	0	0	0	0	0	0	0	0	0	0	0	0	0	0	0	0	0	0	0	0	0	0	0	0	0	0	0	0
69000	1374000	4458	0	0	0	0	0	0	0	0	0	0	0	0	0	0	0	0	0	0	38.1	0	0	48.26	0	0	0	0	0	0	0
77000	1374000	4459	0	45.72	0	0	0	0	0	0	0	0	0	0	0	0	0	0	0	0	160.02	0	0	45.72	0	0	0	0	0	0	0
85000	1374000	4460	0	0	0	0	0	0	0	0	0	0	0	0	0	0	0	0	0	0	66.04	0	0	200.66	0	0	12.7	0	0	0	7.62
93000	1374000	4461	0	0	0	0	0	0	0	0	0	0	25.4	0	0	0	0	0	0	0	12.7	0	0	43.18	0	0	0	0	0	0	0
101000	1374000	4462	0	15.24	0	0	0	0	0	0	0	0	0	0	0	0	0	0	0	0	0	0	0	68.58	35.56	0	30.48	0	0	0	0
109000	1374000	4463	0	0	0	0	30.48	0	0	0	0	0	0	0	0	0	0	0	0	0	0	0	30.48	55.88	0	0	101.6	0	0	0	0
117000	1374000	4464	0	0	0	0	50.8	0	0	81.28	0	0	0	15.24	0	0	0	0	0	0	0	0	0	233.68	236.22	0	1003.3	0	0	0	0
125000	1374000	4465	0	12.7	0	0	78.74	0	0	144.78	0	0	0	63.5	0	0	0	0	0	0	0	0	0	104.14	238.76	0	1356.36	0	0	0	0
133000	1374000	4466	0	0	0	0	15.24	0	0	0	0	0	0	0	0	0	0	0	0	0	0	0	0	10.16	596.9	0	1125.22	0	0	0	0
141000	1374000	4467	0	0	0	0	58.42	0	0	93.98	0	0	0	12.7	0	0	0	0	0	0	0	0	0	17.78	193.04	0	1353.82	0	0	0	0
149000	1374000	4468	0	0	0	0	129.54	0	0	58.42	0	0	66.04	48.26	0	0	0	0	35.56	0	0	0	0	121.92	203.2	0	1259.84	0	0	0	0
157000	1374000	4469	0	0	0	0	104.14	0	0	38.1	0	0	0	15.24	0	0	0	0	0	0	0	0	0	441.96	505.46	0	629.92	0	0	0	0
165000	1374000	4470	0	0	0	0	25.4	0	0	0	0	0	0	0	0	0	0	0	0	0	0	0	0	43.18	284.48	0	1178.56	0	0	0	10.16
173000	1374000	4471	0	0	0	0	78.74	0	0	0	0	0	0	0	0	0	0	0	0	0	0	0	10.16	91.44	548.64	0	1320.8	0	0	0	0
181000	1374000	4472	0	30.48	0	0	152.4	0	0	0	0	0	0	0	0	0	0	0	0	0	0	0	0	218.44	238.76	20.32	1696.72	0	0	0	20.32
189000	1374000	4473	0	0	0	0	116.84	0	0	241.3	0	0	0	0	0	0	0	0	0	0	0	0	0	20.32	312.42	0	1496.06	0	0	0	0
197000	1374000	4474	0	22.86	0	0	259.08	0	0	447.04	0	0	0	48.26	0	0	0	0	0	0	0	0	88.9	396.24	441.96	0	975.36	0	0	0	0
205000	1374000	4475	0	12.7	40.64	0	81.28	0	0	802.64	0	0	0	45.72	0	0	0	0	0	0	0	0	0	459.74	802.64	0	833.12	0	0	0	0
213000	1374000	4476	0	60.96	0	0	149.86	0	0	307.34	0	0	0	167.64	0	0	0	0	0	0	0	0	0	408.94	1084.58	0	525.78	0	0	0	0
221000	1374000	4477	0	55.88	20.32	0	264.16	0	0	35.56	0	0	35.56	58.42	0	0	0	0	38.1	0	0	0	0	624.84	1021.08	0	614.68	0	0	0	53.34
229000	1374000	4478	0	114.3	33.02	0	53.34	0	0	0	0	0	50.8	35.56	0	0	0	0	50.8	0	22.86	0	30.48	347.98	693.42	0	629.92	0	0	0	20.32
237000	1374000	4479	0	15.24	27.94	0	60.96	0	0	0	0	0	22.86	215.9	0	0	0	0	0	0	25.4	0	0	340.36	883.92	0	866.14	0	0	0	35.56
245000	1374000	4480	0	53.34	0	0	111.76	0	0	220.98	0	0	0	121.92	0	0	0	0	22.86	0	0	0	0	256.54	629.92	0	701.04	0	0	0	10.16
253000	1374000	4481	0	78.74	0	0	129.54	0	0	304.8	0	0	17.78	292.1	0	0	0	0	0	0	0	0	0	330.2	734.06	0	401.32	0	0	0	0
261000	1374000	4482	0	33.02	0	0	25.4	0	0	53.34	0	0	0	55.88	0	0	0	0	0	0	33.02	0	0	434.34	627.38	0	561.34	0	0	0	0
269000	1374000	4483	0	0	0	0	144.78	0	0	15.24	0	0	0	35.56	0	0	0	0	0	0	0	0	213.36	563.88	551.18	0	640.08	0	0	0	0
277000	1374000	4484	0	0	0	0	228.6	0	0	30.48	0	0	0	124.46	0	0	0	0	0	0	0	0	576.58	505.46	83.82	0	309.88	0	0	0	45.72
285000	1374000	4485	12.7	0	0	0	378.46	0	0	0	0	0	0	182.88	0	0	0	0	0	0	0	0	901.7	256.54	464.82	0	111.76	0	0	0	35.56
293000	1374000	4486	0	0	0	0	104.14	0	0	0	0	0	0	12.7	0	0	0	0	0	0	27.94	0	563.88	220.98	101.6	0	76.2	0	0	0	0
301000	1374000	4487	0	0	0	0	22.86	0	0	0	0	0	0	10.16	0	0	0	0	0	0	0	0	101.6	25.4	55.88	0	63.5	0	0	0	0
309000	1374000	4488	0	0	0	0	0	0	0	0	0	0	0	0	0	0	0	0	0	0	0	0	99.06	0	15.24	0	0	0	0	0	0
-19000	1366000	4743	0	0	0	0	0	0	0	0	0	0	0	0	0	0	0	0	0	0	0	0	0	0	0	0	0	0	0	0	0
-11000	1366000	4744	0	0	0	0	0	0	0	0	0	0	0	0	0	0	0	0	0	0	0	0	0	0	0	0	0	0	0	0	0
-3000	1366000	4745	0	0	0	0	0	0	0	0	0	0	0	0	0	0	0	0	0	0	0	0	0	0	0	0	0	0	0	0	0
5000	1366000	4746	0	0	0	0	0	0	0	0	0	0	0	0	0	0	0	0	0	0	0	0	0	0	0	0	0	0	0	0	0
13000	1366000	4747	0	0	0	0	0	0	0	0	0	0	0	0	0	0	0	0	0	0	0	0	0	20.32	0	0	0	0	0	0	0
21000	1366000	4748	0	0	0	0	0	0	0	0	0	0	0	0	0	0	0	0	0	0	0	0	0	0	0	0	0	0	0	0	0
29000	1366000	4749	0	0	0	0	0	0	0	0	0	0	0	0	0	0	0	0	0	0	88.9	0	0	248.92	0	0	0	0	0	0	0
37000	1366000	4750	0	0	0	0	0	0	0	0	0	0	0	0	0	0	0	0	0	0	0	0	0	238.76	0	0	0	0	0	0	0
45000	1366000	4751	0	0	0	0	0	0	0	0	0	0	0	0	0	0	0	0	0	0	198.12	0	0	121.92	0	0	0	0	0	0	0
53000	1366000	4752	0	0	0	0	0	0	0	0	0	0	0	0	0	0	0	0	0	0	30.48	0	0	0	0	0	0	0	0	0	0
61000	1366000	4753	0	0	0	0	0	0	0	0	0	0	0	0	0	0	0	0	0	0	0	0	0	0	0	0	0	0	0	0	0
69000	1366000	4754	0	0	0	0	0	0	0	0	0	0	0	0	0	0	0	0	0	0	12.7	0	0	20.32	0	0	0	0	0	0	0
77000	1366000	4755	0	0	0	0	0	0	0	0	0	0	0	0	0	0	0	0	0	0	71.12	0	0	134.62	0	0	0	0	0	0	7.62
85000	1366000	4756	0	10.16	0	0	0	0	0	0	0	0	116.84	0	0	0	0	0	0	0	137.16	0	0	121.92	0	0	0	0	0	0	0
93000	1366000	4757	0	0	0	0	0	0	0	0	0	0	30.48	0	0	0	0	0	0	0	0	0	0	78.74	0	0	68.58	0	0	0	0
101000	1366000	4758	0	0	0	0	30.48	0	0	0	0	0	40.64	30.48	0	0	0	0	0	0	20.32	0	0	99.06	20.32	0	0	0	0	0	0
109000	1366000	4759	0	35.56	0	0	45.72	0	0	0	0	0	33.02	96.52	0	0	0	0	0	0	0	0	0	299.72	96.52	0	469.9	0	0	0	0
117000	1366000	4760	0	0	0	0	40.64	0	0	167.64	0	0	0	15.24	0	0	0	0	0	0	0	0	0	175.26	114.3	0	1475.74	0	0	0	0
125000	1366000	4761	0	0	0	0	0	0	0	15.24	0	0	0	0	0	0	0	0	0	0	0	0	0	0	116.84	0	1155.7	0	0	0	0
133000	1366000	4762	0	0	0	0	0	0	0	0	0	0	0	0	0	0	0	0	0	0	0	0	0	0	33.02	0	1074.42	0	0	0	0
141000	1366000	4763	0	0	0	0	0	0	0	0	0	0	0	0	0	0	0	0	0	0	0	0	0	0	68.58	0	1064.26	0	0	0	0
149000	1366000	4764	0	0	0	0	0	0	0	0	0	0	0	0	0	0	0	0	0	0	0	0	0	0	251.46	0	675.64	0	0	0	0
157000	1366000	4765	0	0	0	0	0	0	0	0	0	0	0	0	0	0	0	0	0	0	0	0	0	0	101.6	0	492.76	0	0	0	0
165000	1366000	4766	0	0	0	0	0	0	0	10.16	0	0	0	0	0	0	0	0	0	0	0	0	0	0	66.04	0	431.8	0	0	0	0
173000	1366000	4767	0	0	0	0	0	0	0	0	0	0	0	0	0	0	0	0	0	0	0	0	0	0	299.72	0	210.82	0	0	0	0
181000	1366000	4768	0	0	0	0	0	0	0	0	0	0	0	0	0	0	0	0	0	0	0	0	0	0	215.9	0	1092.2	0	0	0	0
189000	1366000	4769	0	0	0	0	0	0	0	68.58	0	0	0	0	0	0	0	0	0	0	0	0	0	0	71.12	0	1706.88	0	0	0	0
197000	1366000	4770	0	0	0	0	25.4	0	0	284.48	0	0	0	10.16	0	0	0	0	0	0	0	0	0	22.86	157.48	0	1734.82	0	0	0	0
205000	1366000	4771	0	0	0	0	33.02	0	0	195.58	0	0	0	0	0	0	0	0	0	0	0	0	121.92	0	561.34	0	1267.46	0	0	0	0
213000	1366000	4772	0	76.2	104.14	0	91.44	0	0	132.08	0	0	0	137.16	0	0	0	0	0	0	0	0	0	553.72	718.82	0	731.52	0	0	0	43.18
221000	1366000	4773	0	25.4	25.4	0	246.38	0	0	111.76	0	0	30.48	154.94	0	0	0	25.4	0	0	0	0	0	533.4	896.62	0	388.62	0	0	0	20.32
229000	1366000	4774	0	241.3	0	0	35.56	0	0	38.1	0	0	0	261.62	0	0	0	15.24	0	0	0	0	0	335.28	1170.94	0	401.32	0	0	0	25.4
237000	1366000	4775	0	45.72	0	0	226.06	0	0	63.5	0	0	45.72	193.04	0	0	0	0	10.16	0	0	0	45.72	378.46	967.74	0	388.62	0	0	0	0
245000	1366000	4776	0	50.8	0	0	129.54	0	0	60.96	0	0	0	198.12	0	0	0	0	15.24	0	0	0	78.74	160.02	1244.6	0	398.78	0	0	0	48.26
253000	1366000	4777	0	149.86	0	0	88.9	0	0	139.7	0	0	60.96	93.98	0	0	0	0	0	0	73.66	0	0	294.64	924.56	0	510.54	0	0	0	15.24
261000	1366000	4778	0	99.06	0	0	317.5	0	0	388.62	0	0	119.38	350.52	0	0	0	0	0	0	0	0	0	223.52	731.52	0	287.02	0	0	0	0
269000	1366000	4779	7.62	63.5	0	0	93.98	0	0	635	0	0	27.94	342.9	0	0	0	0	0	0	0	0	83.82	243.84	495.3	0	317.5	0	0	0	0
277000	1366000	4780	0	0	0	0	106.68	0	0	322.58	0	0	0	91.44	0	0	0	0	0	0	0	0	281.94	363.22	208.28	0	228.6	0	0	0	5.08
285000	1366000	4781	0	0	0	0	106.68	0	0	0	0	0	12.7	78.74	0	0	0	0	0	0	0	0	330.2	246.38	165.1	0	261.62	0	0	0	12.7
293000	1366000	4782	0	0	0	0	411.48	0	0	60.96	0	0	0	60.96	0	0	0	0	0	0	0	0	1079.5	373.38	226.06	0	220.98	0	0	0	15.24
301000	1366000	4783	0	43.18	0	0	175.26	0	0	0	0	0	20.32	91.44	0	0	0	0	30.48	0	0	0	655.32	208.28	365.76	0	134.62	0	0	0	20.32
309000	1366000	4784	0	0	0	0	25.4	0	0	20.32	0	0	0	22.86	0	0	0	0	0	0	0	0	167.64	124.46	53.34	0	0	0	0	0	0
-27000	1358000	5038	0	0	0	0	0	0	0	0	0	0	30.48	0	0	0	0	0	0	0	0	0	0	55.88	0	0	0	0	0	0	0
-19000	1358000	5039	0	0	0	0	0	0	0	0	0	0	0	0	0	0	0	0	0	0	0	0	0	0	0	0	0	0	0	0	0
-11000	1358000	5040	0	0	0	0	0	0	0	0	0	0	0	0	0	0	0	0	0	0	0	0	0	0	0	0	0	0	0	0	0
-3000	1358000	5041	0	0	0	0	0	0	0	0	0	0	0	0	0	0	0	0	0	0	0	0	0	0	0	0	0	0	0	0	0
5000	1358000	5042	0	0	0	0	0	0	0	0	0	0	0	0	0	0	0	0	0	0	0	0	0	0	0	0	0	0	0	0	0
13000	1358000	5043	0	0	0	0	0	0	0	0	0	0	0	0	0	0	0	0	0	0	0	0	0	0	0	0	0	0	0	0	0
21000	1358000	5044	0	0	0	0	0	0	0	0	0	0	0	0	0	0	0	0	0	0	0	0	0	0	0	0	0	0	0	0	0
29000	1358000	5045	0	0	0	0	0	0	0	0	0	0	0	0	0	0	0	0	0	0	58.42	0	0	487.68	0	0	0	0	0	0	0
37000	1358000	5046	0	0	0	0	0	0	0	0	0	0	22.86	0	0	0	0	0	0	0	157.48	0	0	467.36	0	0	0	0	0	0	0
45000	1358000	5047	0	50.8	45.72	0	0	0	0	0	0	0	111.76	0	0	0	0	0	0	0	238.76	0	0	1018.54	0	0	0	0	0	0	0
53000	1358000	5048	0	12.7	0	0	0	0	0	0	0	0	0	0	0	0	0	0	0	0	15.24	0	0	132.08	0	0	0	0	0	0	0
61000	1358000	5049	0	0	0	0	0	0	0	0	0	0	0	0	0	0	0	0	0	0	27.94	0	0	15.24	0	0	0	0	0	0	0
69000	1358000	5050	0	0	0	0	0	0	0	0	0	0	0	0	0	0	0	0	0	0	71.12	0	0	116.84	0	0	0	0	0	0	0
77000	1358000	5051	0	0	0	0	0	0	0	0	0	0	0	0	0	0	0	0	0	0	22.86	0	0	345.44	0	0	0	0	0	0	0
85000	1358000	5052	0	0	0	0	0	0	0	0	0	0	0	0	0	0	0	0	0	0	0	0	0	322.58	0	0	0	0	0	0	0
93000	1358000	5053	0	0	0	0	25.4	0	0	0	0	0	40.64	0	0	0	0	0	0	0	0	0	0	289.56	0	0	0	0	0	0	0
101000	1358000	5054	0	50.8	0	0	40.64	0	0	0	0	0	0	0	0	0	0	0	0	0	25.4	0	0	566.42	289.56	0	307.34	0	0	0	10.16
109000	1358000	5055	0	78.74	0	0	33.02	0	0	154.94	0	0	10.16	10.16	0	0	0	0	0	0	0	0	0	86.36	309.88	0	1214.12	0	0	0	0
117000	1358000	5056	0	48.26	0	0	55.88	0	0	281.94	0	0	0	25.4	0	0	0	0	0	0	0	0	0	81.28	203.2	0	1678.94	0	0	0	0
125000	1358000	5057	0	0	0	0	0	0	0	210.82	0	0	0	0	0	0	0	0	0	0	0	0	0	0	337.82	0	1567.18	0	0	0	0
133000	1358000	5058	0	0	0	0	68.58	0	0	132.08	0	0	0	0	0	0	0	0	0	0	0	0	0	0	276.86	0	1945.64	0	0	0	0
141000	1358000	5059	0	0	0	0	0	0	0	0	0	0	0	0	0	0	0	0	0	0	0	0	0	0	50.8	0	1196.34	0	0	0	0
149000	1358000	5060	0	0	0	0	96.52	0	0	25.4	0	0	0	0	0	0	0	0	0	0	0	0	0	104.14	660.4	0	716.28	0	0	0	7.62
157000	1358000	5061	0	0	0	0	0	0	0	0	0	0	0	0	0	0	0	0	0	0	0	0	0	27.94	177.8	0	452.12	0	0	0	0
165000	1358000	5062	0	0	0	0	20.32	0	0	68.58	0	0	0	0	0	0	0	0	0	0	0	0	0	0	81.28	0	777.24	0	0	0	0
173000	1358000	5063	0	0	0	0	0	0	0	66.04	0	0	0	0	0	0	0	0	0	0	0	0	0	0	543.56	0	759.46	0	0	0	0
181000	1358000	5064	0	0	0	0	66.04	0	0	66.04	0	0	0	15.24	0	0	0	0	0	0	0	0	129.54	208.28	251.46	0	1704.34	0	0	0	0
189000	1358000	5065	0	71.12	0	0	96.52	0	0	91.44	0	0	0	7.62	0	0	0	0	0	0	0	0	187.96	68.58	647.7	0	977.9	0	0	0	0
197000	1358000	5066	0	15.24	0	0	73.66	0	0	261.62	0	0	0	68.58	0	0	0	0	0	0	0	0	530.86	99.06	424.18	0	1211.58	0	0	0	0
205000	1358000	5067	0	22.86	0	0	215.9	0	0	264.16	0	0	20.32	10.16	0	0	0	0	0	0	0	0	195.58	86.36	528.32	0	1120.14	0	0	0	0
213000	1358000	5068	0	0	0	0	99.06	0	0	160.02	0	0	0	78.74	0	0	0	0	0	0	0	0	0	76.2	612.14	0	1470.66	0	0	0	10.16
221000	1358000	5069	0	101.6	66.04	0	167.64	0	0	38.1	0	0	45.72	25.4	0	0	0	0	0	0	40.64	0	91.44	495.3	777.24	0	693.42	0	0	0	63.5
229000	1358000	5070	0	93.98	0	0	106.68	0	0	91.44	0	0	0	284.48	0	0	0	0	15.24	0	0	0	111.76	312.42	873.76	15.24	439.42	0	0	0	0
237000	1358000	5071	0	152.4	0	0	144.78	0	0	147.32	0	0	78.74	340.36	0	0	0	0	30.48	0	0	0	170.18	274.32	749.3	0	388.62	0	0	0	0
245000	1358000	5072	0	45.72	33.02	0	251.46	0	0	548.64	0	0	22.86	535.94	0	0	0	0	20.32	0	0	0	22.86	358.14	655.32	0	800.1	0	0	0	27.94
253000	1358000	5073	0	121.92	22.86	0	116.84	0	0	294.64	0	0	38.1	381	0	0	0	0	33.02	0	0	0	76.2	642.62	1109.98	0	449.58	0	0	0	33.02
261000	1358000	5074	0	116.84	0	0	162.56	0	0	228.6	0	0	45.72	424.18	0	0	0	0	0	0	0	0	35.56	830.58	916.94	0	177.8	0	0	0	0
269000	1358000	5075	0	96.52	0	0	167.64	0	0	312.42	0	0	7.62	243.84	0	0	0	0	17.78	0	0	0	294.64	307.34	927.1	0	589.28	0	0	0	7.62
277000	1358000	5076	10.16	10.16	0	0	170.18	0	0	246.38	0	0	20.32	248.92	0	0	0	0	30.48	0	0	0	683.26	452.12	944.88	0	558.8	0	0	0	0
285000	1358000	5077	0	71.12	0	0	182.88	0	0	815.34	0	0	0	340.36	0	0	0	0	0	0	0	0	530.86	134.62	459.74	0	154.94	0	0	0	20.32
293000	1358000	5078	0	86.36	0	0	464.82	0	0	210.82	0	0	17.78	114.3	0	0	0	0	20.32	0	0	0	1054.1	208.28	363.22	0	332.74	0	0	0	0
301000	1358000	5079	0	15.24	0	0	243.84	0	0	93.98	0	0	0	193.04	0	0	0	0	0	0	0	0	1506.22	231.14	287.02	0	157.48	0	0	0	0
309000	1358000	5080	0	15.24	0	0	60.96	0	0	15.24	0	0	0	154.94	0	0	0	0	17.78	0	0	0	701.04	195.58	205.74	0	187.96	0	0	0	0
317000	1358000	5081	0	0	0	0	91.44	0	0	0	0	0	15.24	58.42	0	0	0	0	35.56	0	0	0	340.36	134.62	38.1	0	0	0	0	0	0
-27000	1350000	5334	0	12.7	81.28	0	0	0	0	0	0	0	45.72	0	0	0	0	0	0	0	45.72	0	0	0	0	0	0	0	0	0	0
-19000	1350000	5335	0	50.8	152.4	0	0	0	0	0	0	0	144.78	0	55.88	0	0	20.32	43.18	0	71.12	0	0	25.4	0	0	0	0	0	0	0
-11000	1350000	5336	0	0	0	0	0	0	0	0	0	0	0	0	0	0	0	0	0	0	0	0	0	0	0	0	0	0	0	0	0
-3000	1350000	5337	0	0	0	0	0	0	0	0	0	0	0	0	0	0	0	0	0	0	0	0	0	0	0	0	0	0	0	0	0
5000	1350000	5338	0	0	0	0	0	0	0	0	0	0	0	0	0	0	0	0	0	0	0	0	0	0	0	0	0	0	0	0	0
13000	1350000	5339	0	0	0	0	0	0	0	0	0	0	0	0	0	0	0	0	0	0	0	0	0	0	0	0	0	0	0	0	0
21000	1350000	5340	0	0	0	0	0	0	0	0	0	0	0	0	0	0	0	0	0	0	0	0	0	73.66	0	0	0	0	0	0	0
29000	1350000	5341	0	0	0	0	0	0	0	0	0	0	0	0	0	0	0	0	0	0	78.74	0	0	147.32	0	0	0	0	0	0	0
37000	1350000	5342	0	0	25.4	0	0	0	0	0	0	0	0	0	0	0	0	12.7	0	0	220.98	0	0	553.72	0	0	0	0	0	0	22.86
45000	1350000	5343	0	0	0	0	0	0	0	0	0	0	0	0	0	0	0	0	0	0	106.68	0	0	683.26	0	0	0	0	0	0	121.92
53000	1350000	5344	0	0	0	0	0	0	0	0	0	0	25.4	0	0	0	0	0	0	0	93.98	0	0	789.94	0	0	0	0	0	0	10.16
61000	1350000	5345	0	30.48	0	0	0	0	0	0	0	0	0	0	0	0	0	0	0	0	327.66	0	0	299.72	0	0	0	0	0	0	0
69000	1350000	5346	0	0	0	0	0	0	0	0	0	0	0	0	0	0	0	0	0	0	160.02	0	0	218.44	0	0	0	0	0	0	0
77000	1350000	5347	0	0	0	0	0	0	0	0	0	0	22.86	0	0	0	0	0	0	0	187.96	0	0	360.68	0	0	0	0	0	0	0
85000	1350000	5348	0	0	0	0	0	0	0	0	0	0	22.86	0	0	0	0	0	0	0	0	0	0	187.96	0	0	27.94	0	0	0	0
93000	1350000	5349	0	0	0	0	0	0	0	0	0	0	0	0	0	0	0	0	0	0	0	0	0	22.86	0	0	17.78	0	0	0	0
101000	1350000	5350	0	60.96	0	0	48.26	0	0	0	0	0	30.48	0	0	0	0	0	0	0	0	0	0	284.48	210.82	0	622.3	0	0	0	0
109000	1350000	5351	0	58.42	0	0	71.12	0	0	55.88	0	0	58.42	20.32	0	0	0	0	0	0	17.78	0	10.16	386.08	218.44	0	1104.9	0	0	0	0
117000	1350000	5352	0	0	0	0	25.4	0	0	167.64	0	0	0	0	0	0	0	0	0	0	0	0	0	454.66	73.66	0	1074.42	0	0	0	7.62
125000	1350000	5353	0	0	0	0	35.56	0	0	109.22	0	0	0	7.62	0	0	0	0	0	0	0	0	0	88.9	86.36	0	1102.36	0	0	0	0
133000	1350000	5354	0	0	0	0	7.62	0	0	109.22	0	0	0	0	0	0	0	0	0	0	0	0	0	7.62	99.06	0	657.86	0	0	0	0
141000	1350000	5355	0	0	0	0	0	0	0	0	0	0	0	0	0	0	0	0	0	0	0	0	0	0	0	0	81.28	0	0	0	25.4
157000	1350000	5357	0	0	0	0	0	0	0	0	0	0	0	0	0	0	0	0	0	0	0	0	0	12.7	0	0	314.96	0	0	0	0
165000	1350000	5358	0	12.7	0	0	0	0	0	15.24	0	0	0	0	0	0	0	0	0	0	0	0	25.4	109.22	53.34	0	553.72	0	0	0	0
173000	1350000	5359	0	0	0	0	7.62	0	0	50.8	0	0	0	0	0	0	0	0	0	0	0	0	0	88.9	190.5	0	1049.02	0	0	0	0
181000	1350000	5360	0	0	0	0	0	0	0	63.5	0	0	0	0	0	0	0	0	0	0	0	0	0	0	246.38	0	1153.16	0	0	0	0
189000	1350000	5361	0	12.7	0	0	0	0	0	215.9	0	0	0	0	0	0	0	0	0	0	0	0	0	294.64	391.16	0	1407.16	0	0	0	0
197000	1350000	5362	0	114.3	0	0	17.78	0	0	0	0	0	40.64	76.2	0	0	0	0	0	0	20.32	0	22.86	149.86	647.7	0	1310.64	0	0	0	0
205000	1350000	5363	0	10.16	0	0	45.72	0	0	43.18	0	0	58.42	50.8	0	0	0	0	0	0	0	0	0	208.28	434.34	0	1424.94	0	0	0	0
213000	1350000	5364	0	17.78	0	0	274.32	0	0	30.48	0	0	30.48	86.36	0	0	0	0	20.32	0	50.8	0	508	629.92	391.16	0	1092.2	0	0	0	63.5
221000	1350000	5365	0	0	0	0	101.6	0	0	43.18	0	0	0	43.18	0	0	0	0	0	0	20.32	0	271.78	246.38	662.94	0	1323.34	0	0	0	0
229000	1350000	5366	0	12.7	0	0	162.56	0	0	104.14	0	0	45.72	30.48	0	0	0	0	0	0	0	0	25.4	60.96	495.3	0	894.08	0	0	0	0
237000	1350000	5367	0	58.42	0	0	213.36	0	0	0	0	0	0	165.1	0	0	0	0	20.32	0	0	0	116.84	452.12	1013.46	0	650.24	0	0	0	0
245000	1350000	5368	0	167.64	68.58	0	129.54	0	0	401.32	0	0	149.86	454.66	0	0	0	0	0	0	20.32	0	114.3	406.4	741.68	0	152.4	0	0	0	12.7
253000	1350000	5369	7.62	73.66	0	0	193.04	0	0	241.3	0	0	50.8	457.2	0	0	0	0	33.02	0	0	0	50.8	299.72	975.36	0	431.8	0	0	0	0
261000	1350000	5370	0	104.14	0	0	106.68	0	0	116.84	0	0	63.5	388.62	0	0	0	0	0	0	0	0	436.88	454.66	993.14	0	411.48	0	0	0	10.16
269000	1350000	5371	0	0	0	0	226.06	0	0	279.4	0	0	0	388.62	0	0	0	0	20.32	0	0	0	802.64	132.08	500.38	0	474.98	0	0	0	0
277000	1350000	5372	0	53.34	0	0	276.86	0	0	86.36	0	0	60.96	508	0	0	0	0	22.86	0	0	0	876.3	167.64	878.84	0	551.18	0	0	0	0
285000	1350000	5373	0	30.48	86.36	0	350.52	0	0	378.46	0	0	0	591.82	0	0	0	0	30.48	0	0	0	690.88	261.62	612.14	0	264.16	0	0	0	0
293000	1350000	5374	0	0	0	0	381	0	0	426.72	0	0	20.32	200.66	0	0	0	0	0	0	0	0	861.06	441.96	444.5	0	480.06	0	0	0	15.24
301000	1350000	5375	0	33.02	30.48	0	314.96	0	0	152.4	0	0	0	287.02	0	0	0	0	0	0	0	0	1259.84	373.38	347.98	0	289.56	0	0	0	10.16
309000	1350000	5376	0	0	0	0	307.34	0	0	152.4	0	0	0	101.6	0	0	0	0	0	0	0	0	1516.38	426.72	266.7	0	91.44	0	0	0	0
317000	1350000	5377	0	20.32	0	0	60.96	0	0	25.4	0	0	15.24	81.28	0	0	0	0	0	0	22.86	0	723.9	289.56	121.92	0	106.68	0	0	0	0
333000	1350000	5379	0	0	0	0	0	0	0	0	0	0	0	0	0	0	0	0	0	0	0	0	60.96	0	0	0	0	0	0	0	0
341000	1350000	5380	0	0	0	0	0	0	0	0	0	0	0	0	0	0	0	0	0	0	0	0	0	25.4	22.86	0	0	0	0	0	0
-27000	1342000	5630	0	0	30.48	0	0	0	0	0	0	0	0	0	0	0	0	10.16	0	0	0	0	0	0	0	0	0	0	0	0	0
-19000	1342000	5631	0	187.96	314.96	0	0	0	0	0	0	0	345.44	0	0	0	0	99.06	45.72	0	269.24	0	0	325.12	0	0	0	0	0	0	0
-11000	1342000	5632	0	10.16	15.24	0	0	0	0	0	0	0	0	0	0	0	0	0	0	0	266.7	0	0	0	0	0	0	0	0	0	0
-3000	1342000	5633	0	0	0	0	0	0	0	0	0	0	0	0	0	0	0	0	0	0	0	0	0	0	0	0	0	0	0	0	0
5000	1342000	5634	0	0	0	0	0	0	0	0	0	0	0	0	0	0	0	0	0	0	0	0	0	0	0	0	0	0	0	0	0
13000	1342000	5635	0	0	0	0	0	0	0	0	0	0	0	0	0	0	0	0	0	0	0	0	0	0	0	0	0	0	0	0	0
21000	1342000	5636	0	0	0	0	0	0	0	0	0	0	66.04	0	0	0	0	0	0	0	25.4	0	0	78.74	0	0	0	0	0	0	12.7
29000	1342000	5637	0	15.24	0	0	0	0	0	0	0	0	0	0	0	0	0	0	0	0	10.16	0	0	167.64	0	0	0	0	0	0	0
37000	1342000	5638	0	0	0	0	33.02	0	0	0	0	0	20.32	0	0	0	0	0	0	0	147.32	0	0	1328.42	0	0	0	0	0	0	60.96
45000	1342000	5639	0	0	0	0	0	0	0	0	0	0	0	0	0	0	0	0	0	0	17.78	0	0	1033.78	0	0	0	0	0	0	111.76
53000	1342000	5640	0	15.24	0	0	0	0	0	0	0	0	88.9	0	0	0	0	0	0	0	157.48	0	0	601.98	0	0	0	0	0	0	10.16
61000	1342000	5641	0	0	0	0	0	0	0	0	0	0	0	0	0	0	0	0	0	0	86.36	0	0	0	0	0	0	0	0	0	0
69000	1342000	5642	0	0	0	0	0	0	0	0	0	0	0	0	0	0	0	0	0	0	129.54	0	0	20.32	0	0	0	0	0	0	0
77000	1342000	5643	0	0	0	0	0	0	0	0	0	0	25.4	0	0	0	0	0	0	0	121.92	0	0	365.76	0	0	0	0	0	0	15.24
85000	1342000	5644	0	22.86	0	0	0	0	0	0	0	0	35.56	0	0	0	0	0	0	0	309.88	0	0	259.08	0	0	22.86	0	0	0	0
93000	1342000	5645	0	27.94	0	0	0	0	0	0	0	0	0	0	0	0	0	0	0	0	45.72	0	0	226.06	53.34	0	345.44	0	0	0	0
101000	1342000	5646	0	119.38	0	0	15.24	0	0	0	0	0	0	0	0	0	0	0	0	0	0	0	0	187.96	99.06	0	609.6	0	0	0	0
109000	1342000	5647	0	43.18	0	0	205.74	0	0	15.24	0	0	0	25.4	0	0	0	0	0	0	91.44	0	40.64	497.84	149.86	0	812.8	0	0	0	10.16
117000	1342000	5648	17.78	0	0	0	116.84	0	0	99.06	0	0	0	66.04	0	0	0	0	0	0	0	0	0	271.78	43.18	0	408.94	0	0	0	0
125000	1342000	5649	0	0	22.86	0	55.88	0	0	127	0	0	35.56	15.24	0	0	0	0	10.16	0	0	0	0	40.64	35.56	0	256.54	0	0	0	0
133000	1342000	5650	0	0	30.48	0	160.02	0	0	0	0	0	22.86	12.7	0	0	0	0	17.78	0	15.24	0	695.96	231.14	0	0	0	0	0	0	0
141000	1342000	5651	0	0	0	0	25.4	0	0	55.88	0	0	0	0	0	0	0	10.16	0	0	22.86	0	236.22	91.44	0	0	0	0	0	0	0
149000	1342000	5652	0	10.16	0	0	0	0	0	66.04	0	0	0	0	0	0	0	0	0	0	0	0	0	50.8	0	0	17.78	0	0	0	0
157000	1342000	5653	0	0	0	0	30.48	0	0	91.44	0	0	35.56	0	0	0	0	0	0	0	40.64	0	0	218.44	0	0	223.52	0	0	0	7.62
165000	1342000	5654	0	0	0	0	91.44	0	0	388.62	0	0	0	45.72	0	0	0	0	0	0	0	0	261.62	116.84	81.28	0	1361.44	0	0	0	0
173000	1342000	5655	0	48.26	0	0	99.06	0	0	563.88	0	0	0	10.16	0	0	0	0	0	0	0	0	50.8	91.44	86.36	0	1831.34	0	0	0	0
181000	1342000	5656	0	38.1	0	0	167.64	0	0	134.62	0	0	0	99.06	0	0	0	0	0	0	0	0	35.56	40.64	248.92	0	1666.24	0	0	0	0
189000	1342000	5657	0	17.78	0	0	53.34	0	0	485.14	0	0	0	76.2	0	0	0	0	0	0	0	0	0	15.24	492.76	0	1163.32	0	0	0	0
197000	1342000	5658	0	15.24	0	0	0	0	0	104.14	0	0	33.02	0	0	0	0	0	0	0	17.78	0	0	109.22	632.46	0	995.68	0	0	0	0
205000	1342000	5659	0	7.62	0	0	22.86	0	0	50.8	0	0	0	0	0	0	0	0	0	0	0	0	88.9	0	513.08	0	1478.28	0	0	0	0
213000	1342000	5660	0	12.7	15.24	0	129.54	0	0	55.88	0	0	0	27.94	0	0	0	0	0	0	0	0	210.82	198.12	284.48	0	1564.64	0	0	0	33.02
221000	1342000	5661	0	0	0	0	175.26	0	0	33.02	0	0	55.88	30.48	0	0	0	0	0	0	17.78	0	744.22	530.86	279.4	0	744.22	0	0	0	0
229000	1342000	5662	0	12.7	0	0	48.26	0	0	45.72	0	0	0	10.16	0	0	0	0	0	0	0	0	66.04	55.88	543.56	0	1201.42	0	0	0	10.16
237000	1342000	5663	0	50.8	0	0	78.74	0	0	73.66	0	0	0	55.88	0	0	0	0	0	0	0	0	154.94	160.02	1026.16	0	718.82	0	0	0	10.16
245000	1342000	5664	0	68.58	17.78	0	264.16	0	0	154.94	0	0	68.58	353.06	0	0	0	0	0	0	0	0	264.16	434.34	1176.02	0	320.04	0	0	0	0
253000	1342000	5665	0	53.34	0	0	330.2	0	0	480.06	0	0	15.24	375.92	0	0	0	0	0	0	0	0	104.14	116.84	1163.32	0	599.44	0	0	0	7.62
261000	1342000	5666	0	71.12	0	0	198.12	0	0	358.14	0	0	0	210.82	0	0	0	0	20.32	0	0	0	284.48	325.12	619.76	0	629.92	0	0	0	0
269000	1342000	5667	10.16	0	0	0	121.92	0	0	200.66	0	0	0	198.12	0	0	0	0	0	0	0	0	386.08	599.44	439.42	0	340.36	0	0	0	0
277000	1342000	5668	0	55.88	0	0	187.96	0	0	147.32	0	0	0	541.02	0	0	0	0	0	0	0	0	1074.42	129.54	490.22	0	391.16	0	0	0	0
285000	1342000	5669	0	0	10.16	0	424.18	0	0	317.5	0	0	12.7	665.48	0	0	0	0	43.18	0	0	0	833.12	139.7	563.88	0	162.56	0	0	0	0
293000	1342000	5670	0	20.32	43.18	0	505.46	0	0	187.96	0	0	20.32	434.34	0	0	0	0	27.94	0	0	0	1681.48	297.18	683.26	0	190.5	0	0	0	0
301000	1342000	5671	0	83.82	0	0	360.68	0	0	96.52	0	0	0	226.06	0	0	0	0	0	0	0	0	1633.22	414.02	226.06	0	40.64	0	0	0	0
309000	1342000	5672	0	20.32	0	0	287.02	0	0	0	0	0	0	226.06	0	0	0	0	0	0	0	0	1094.74	652.78	304.8	0	137.16	0	0	0	0
317000	1342000	5673	0	0	0	0	124.46	0	0	40.64	0	0	0	259.08	0	0	0	0	0	0	0	0	1079.5	391.16	185.42	0	71.12	0	0	0	0
325000	1342000	5674	0	0	0	0	0	0	0	0	0	0	0	0	0	0	0	0	0	0	0	0	129.54	0	35.56	0	58.42	0	0	0	0
333000	1342000	5675	0	81.28	0	0	76.2	0	0	0	0	0	0	190.5	0	0	0	0	0	0	0	0	561.34	218.44	246.38	0	83.82	0	0	0	0
341000	1342000	5676	0	0	0	0	287.02	0	0	17.78	0	0	0	33.02	0	0	0	0	0	0	0	0	462.28	454.66	271.78	0	154.94	0	0	0	0
349000	1342000	5677	0	20.32	0	0	88.9	0	0	0	0	0	0	38.1	0	0	0	0	10.16	0	0	0	469.9	264.16	50.8	0	60.96	0	0	0	0
-19000	1334000	5927	0	30.48	368.3	0	0	0	0	0	0	0	350.52	0	0	0	0	30.48	22.86	0	203.2	0	0	50.8	0	0	0	0	0	0	0
-11000	1334000	5928	0	147.32	81.28	0	0	0	0	0	0	0	309.88	0	0	0	0	10.16	0	0	304.8	0	0	10.16	0	0	0	0	0	0	20.32
-3000	1334000	5929	0	25.4	30.48	0	0	0	0	0	0	0	157.48	0	0	0	0	0	0	0	111.76	0	0	0	0	0	0	0	0	0	0
5000	1334000	5930	0	0	0	0	0	0	0	0	0	0	0	0	0	0	0	0	0	0	0	0	0	0	0	0	0	0	0	0	0
13000	1334000	5931	0	0	81.28	0	0	0	0	0	0	0	86.36	0	0	0	0	0	0	0	81.28	0	0	12.7	0	0	0	0	0	0	0
21000	1334000	5932	0	25.4	81.28	0	0	0	0	0	0	0	116.84	0	0	0	0	10.16	0	0	121.92	0	0	60.96	0	0	0	0	0	0	15.24
29000	1334000	5933	0	0	0	0	0	0	0	0	0	0	45.72	0	0	0	0	10.16	0	0	342.9	0	0	83.82	0	0	0	0	0	0	0
37000	1334000	5934	0	20.32	35.56	0	17.78	0	0	0	0	0	88.9	0	0	0	0	15.24	0	0	274.32	0	0	1330.96	0	0	0	0	0	0	15.24
45000	1334000	5935	0	0	38.1	0	0	0	0	0	0	0	35.56	0	0	0	0	0	0	0	68.58	0	0	982.98	0	0	0	0	0	0	66.04
53000	1334000	5936	0	0	0	0	0	0	0	0	0	0	30.48	0	0	0	0	0	0	0	175.26	0	0	187.96	0	0	0	0	0	0	0
61000	1334000	5937	0	0	0	0	0	0	0	0	0	0	0	0	0	0	0	0	0	0	35.56	0	0	83.82	0	0	0	0	0	0	0
69000	1334000	5938	0	0	0	0	0	0	0	0	0	0	0	0	0	0	0	0	0	0	7.62	0	0	203.2	0	0	0	0	0	0	0
77000	1334000	5939	0	0	0	0	0	0	0	0	0	0	0	0	0	0	0	0	0	0	10.16	0	0	76.2	0	0	0	0	0	0	0
85000	1334000	5940	0	15.24	0	0	0	0	0	0	0	0	45.72	0	0	0	0	0	0	0	330.2	0	0	320.04	0	0	101.6	0	0	0	7.62
93000	1334000	5941	0	30.48	0	0	20.32	0	0	0	0	0	55.88	0	0	0	0	0	0	0	7.62	0	0	421.64	129.54	0	330.2	0	0	0	0
101000	1334000	5942	0	10.16	0	0	15.24	0	0	0	0	0	20.32	0	0	0	0	0	0	0	259.08	0	0	424.18	0	0	406.4	0	0	0	0
109000	1334000	5943	0	35.56	0	0	30.48	0	0	0	0	0	40.64	0	0	0	0	0	0	0	121.92	0	0	129.54	0	0	0	0	0	0	0
133000	1334000	5946	0	20.32	86.36	0	88.9	0	0	0	0	0	297.18	0	0	0	0	15.24	30.48	0	66.04	0	378.46	114.3	0	0	0	0	0	0	0
141000	1334000	5947	0	53.34	91.44	0	215.9	0	0	0	0	0	162.56	106.68	0	0	0	0	17.78	0	139.7	0	698.5	213.36	45.72	0	76.2	0	0	0	0
149000	1334000	5948	0	40.64	0	0	134.62	0	0	218.44	0	0	0	30.48	0	0	0	0	0	0	25.4	0	363.22	1043.94	132.08	0	419.1	0	0	0	0
157000	1334000	5949	0	22.86	0	0	114.3	0	0	332.74	0	0	53.34	20.32	0	0	0	0	15.24	0	0	0	281.94	787.4	309.88	0	708.66	0	0	0	0
165000	1334000	5950	0	0	0	0	66.04	0	0	528.32	0	0	20.32	50.8	0	0	0	0	17.78	0	0	0	510.54	55.88	416.56	0	1524	0	0	0	0
173000	1334000	5951	0	0	0	0	121.92	0	0	203.2	0	0	0	12.7	0	0	0	0	0	0	0	0	144.78	30.48	238.76	0	1739.9	0	0	0	0
181000	1334000	5952	0	7.62	0	0	66.04	0	0	332.74	0	0	0	132.08	0	0	0	0	0	0	0	0	0	15.24	27.94	0	1516.38	0	0	0	0
189000	1334000	5953	0	0	0	0	0	0	0	142.24	0	0	0	25.4	0	0	0	0	0	0	0	0	91.44	0	215.9	0	1518.92	0	0	0	0
197000	1334000	5954	0	0	0	0	53.34	0	0	264.16	0	0	0	0	0	0	0	0	0	0	0	0	0	0	243.84	0	1838.96	0	0	0	0
205000	1334000	5955	0	53.34	0	0	223.52	0	0	106.68	0	0	17.78	124.46	0	0	0	0	0	0	0	0	101.6	342.9	728.98	0	1252.22	0	0	0	0
213000	1334000	5956	0	0	0	0	111.76	0	0	114.3	0	0	0	22.86	0	0	0	0	0	0	0	0	38.1	104.14	734.06	0	840.74	0	0	0	33.02
221000	1334000	5957	0	0	17.78	0	88.9	0	0	43.18	0	0	81.28	0	0	0	0	0	30.48	0	0	0	147.32	236.22	736.6	0	828.04	0	0	0	0
229000	1334000	5958	0	7.62	0	0	144.78	0	0	203.2	0	0	30.48	114.3	0	0	0	0	10.16	0	0	0	919.48	193.04	635	0	878.84	0	0	0	27.94
237000	1334000	5959	0	0	0	0	200.66	0	0	170.18	0	0	0	116.84	0	0	0	0	0	0	0	0	269.24	203.2	553.72	0	1160.78	0	0	0	0
245000	1334000	5960	0	73.66	0	0	190.5	0	0	81.28	0	0	15.24	152.4	0	0	0	0	12.7	0	0	0	535.94	124.46	985.52	0	589.28	0	0	0	20.32
253000	1334000	5961	0	20.32	0	0	185.42	0	0	482.6	0	0	152.4	203.2	0	0	0	0	20.32	0	0	0	1102.36	147.32	568.96	0	320.04	0	0	0	0
261000	1334000	5962	0	53.34	0	0	251.46	0	0	538.48	0	0	0	63.5	0	0	0	0	0	0	0	0	261.62	363.22	368.3	0	454.66	0	0	0	0
269000	1334000	5963	0	68.58	0	0	256.54	0	0	251.46	0	0	0	193.04	0	0	0	0	0	0	0	0	91.44	492.76	165.1	0	370.84	0	0	0	15.24
277000	1334000	5964	0	7.62	0	0	177.8	0	0	142.24	0	0	0	137.16	0	0	0	0	15.24	0	0	0	505.46	607.06	200.66	0	281.94	0	0	0	10.16
285000	1334000	5965	0	33.02	0	0	327.66	0	0	111.76	0	0	0	355.6	0	0	0	0	20.32	0	0	0	665.48	411.48	274.32	0	129.54	0	0	0	10.16
293000	1334000	5966	0	0	76.2	0	403.86	0	0	335.28	0	0	0	388.62	0	0	0	0	35.56	0	0	0	1186.18	116.84	358.14	0	81.28	0	0	0	10.16
301000	1334000	5967	0	12.7	33.02	0	322.58	0	0	185.42	0	0	0	200.66	0	0	0	0	0	0	0	0	1541.78	551.18	248.92	0	149.86	0	0	0	0
309000	1334000	5968	0	0	12.7	0	439.42	0	0	20.32	0	0	0	144.78	0	0	0	0	0	0	60.96	0	1013.46	370.84	414.02	0	243.84	0	0	0	0
317000	1334000	5969	0	27.94	0	0	177.8	0	0	96.52	0	0	0	307.34	0	0	0	0	15.24	0	0	0	1107.44	459.74	327.66	0	127	0	0	0	15.24
325000	1334000	5970	0	0	0	0	208.28	0	0	0	0	0	0	193.04	0	0	0	0	40.64	0	15.24	0	482.6	203.2	340.36	0	279.4	0	0	0	15.24
333000	1334000	5971	0	30.48	0	0	246.38	0	0	30.48	0	0	0	149.86	0	0	0	0	17.78	0	0	0	635	200.66	566.42	0	160.02	0	0	0	0
341000	1334000	5972	0	0	0	0	304.8	0	0	0	0	0	0	162.56	0	0	0	0	20.32	0	0	0	774.7	180.34	459.74	0	185.42	0	0	0	0
349000	1334000	5973	0	0	0	0	325.12	0	0	0	0	0	0	190.5	0	0	0	0	50.8	0	0	0	840.74	276.86	279.4	0	93.98	0	0	0	0
357000	1334000	5974	0	0	0	0	30.48	0	0	0	0	0	0	0	0	0	0	0	0	0	0	0	124.46	93.98	0	0	10.16	0	0	0	10.16
-19000	1326000	6223	0	0	0	0	0	0	0	0	0	0	60.96	0	0	0	0	0	0	0	0	0	0	0	0	0	0	0	0	0	0
-11000	1326000	6224	0	0	0	0	0	0	0	0	0	0	0	0	0	0	0	0	0	0	30.48	0	0	30.48	0	0	0	0	0	0	0
-3000	1326000	6225	0	20.32	20.32	0	0	0	0	0	0	0	60.96	0	0	0	0	0	0	0	101.6	0	0	0	0	0	0	0	0	0	0
5000	1326000	6226	76.2	0	30.48	0	0	0	0	0	0	0	238.76	0	0	0	0	0	0	0	213.36	0	0	0	0	0	0	0	0	0	0
13000	1326000	6227	0	25.4	0	0	0	0	0	0	0	0	127	0	0	0	0	0	0	0	104.14	0	0	20.32	0	0	0	0	0	0	0
21000	1326000	6228	0	0	0	0	0	0	0	0	0	0	0	0	0	0	0	0	0	0	0	0	0	0	0	0	0	0	0	0	0
29000	1326000	6229	0	0	0	0	0	0	0	0	0	0	0	0	0	0	0	0	0	0	0	0	0	0	0	0	0	0	0	0	0
37000	1326000	6230	0	20.32	0	0	0	0	0	0	0	0	0	0	0	0	0	0	0	0	86.36	0	0	363.22	0	0	0	0	0	0	0
45000	1326000	6231	0	0	0	0	0	0	0	0	0	0	63.5	0	0	0	0	0	0	0	30.48	0	0	698.5	0	0	0	0	0	0	0
53000	1326000	6232	0	0	0	0	0	0	0	0	0	0	40.64	0	0	0	0	0	0	0	73.66	0	0	403.86	0	0	0	0	0	0	0
61000	1326000	6233	0	15.24	0	0	0	0	0	0	0	0	30.48	0	0	0	0	0	0	0	236.22	0	0	365.76	0	0	0	0	0	0	10.16
69000	1326000	6234	0	0	0	0	0	0	0	0	0	0	0	0	0	0	0	0	0	0	0	0	0	43.18	0	0	0	0	0	0	0
77000	1326000	6235	0	25.4	0	0	0	0	0	0	0	0	25.4	0	0	0	0	0	0	0	104.14	0	0	93.98	35.56	0	15.24	0	0	0	0
85000	1326000	6236	0	30.48	0	0	0	0	0	0	0	0	38.1	0	0	0	0	0	0	0	0	0	0	40.64	0	0	264.16	0	0	0	10.16
93000	1326000	6237	0	86.36	0	0	20.32	0	0	0	0	0	0	0	0	0	0	0	0	0	0	0	0	68.58	60.96	0	294.64	0	0	0	7.62
101000	1326000	6238	0	7.62	0	0	25.4	0	0	104.14	0	0	0	0	0	0	0	0	0	0	55.88	0	0	739.14	129.54	0	515.62	0	0	0	27.94
109000	1326000	6239	0	0	0	0	40.64	0	0	0	0	0	0	0	0	0	0	0	0	0	0	0	35.56	86.36	50.8	0	104.14	0	0	0	0
141000	1326000	6243	0	0	0	0	0	0	0	40.64	0	0	0	0	0	0	0	0	0	0	0	0	0	0	0	0	0	0	0	0	0
149000	1326000	6244	0	106.68	81.28	0	299.72	0	0	241.3	0	0	213.36	33.02	0	0	0	0	15.24	0	12.7	0	154.94	647.7	223.52	0	873.76	0	0	0	15.24
157000	1326000	6245	0	162.56	0	0	233.68	0	0	490.22	0	0	99.06	386.08	15.24	0	0	0	0	0	0	0	309.88	177.8	335.28	0	629.92	0	0	0	0
165000	1326000	6246	0	43.18	0	0	482.6	0	0	660.4	0	0	48.26	231.14	0	0	0	0	0	0	17.78	0	967.74	452.12	347.98	0	314.96	0	0	0	0
173000	1326000	6247	0	25.4	83.82	0	304.8	0	0	741.68	0	0	33.02	256.54	0	0	0	0	30.48	0	0	0	899.16	154.94	414.02	0	878.84	0	0	0	0
181000	1326000	6248	0	93.98	45.72	0	365.76	0	0	368.3	0	0	96.52	325.12	0	0	0	0	17.78	0	30.48	0	530.86	373.38	502.92	0	728.98	0	0	0	0
189000	1326000	6249	10.16	12.7	0	0	292.1	0	0	284.48	0	0	40.64	309.88	0	0	0	0	55.88	0	0	0	81.28	276.86	746.76	0	965.2	0	0	0	17.78
197000	1326000	6250	0	0	0	0	213.36	0	0	690.88	0	0	0	53.34	0	0	0	12.7	0	0	0	0	99.06	0	487.68	0	1231.9	0	0	0	0
205000	1326000	6251	12.7	25.4	0	0	30.48	0	0	63.5	0	0	0	10.16	0	0	0	0	0	0	0	0	0	40.64	43.18	0	1785.62	0	0	0	0
213000	1326000	6252	0	7.62	0	0	35.56	0	0	40.64	0	0	10.16	40.64	0	0	0	0	10.16	0	0	0	20.32	213.36	792.48	0	911.86	0	0	0	0
221000	1326000	6253	0	10.16	0	0	93.98	0	0	12.7	0	0	7.62	218.44	0	0	0	0	0	0	60.96	0	203.2	622.3	805.18	0	922.02	0	0	0	30.48
229000	1326000	6254	0	88.9	0	0	63.5	0	0	177.8	0	0	0	147.32	0	0	0	0	0	0	0	0	86.36	279.4	726.44	0	825.5	0	0	0	12.7
237000	1326000	6255	0	33.02	0	0	0	0	0	81.28	0	0	0	7.62	0	0	0	0	0	0	0	0	0	0	261.62	0	1277.62	0	0	0	0
245000	1326000	6256	0	20.32	0	0	172.72	0	0	627.38	0	0	17.78	93.98	0	0	0	0	0	0	0	0	213.36	50.8	772.16	0	444.5	0	0	0	0
253000	1326000	6257	0	15.24	0	0	182.88	0	0	381	0	0	33.02	236.22	0	0	0	0	40.64	0	0	0	843.28	185.42	1275.08	0	447.04	0	0	0	0
261000	1326000	6258	0	15.24	20.32	0	264.16	0	0	104.14	0	0	109.22	55.88	0	0	0	0	0	0	0	0	160.02	350.52	375.92	0	391.16	0	0	0	0
269000	1326000	6259	0	99.06	0	0	157.48	0	0	314.96	0	0	0	45.72	0	0	0	0	0	0	0	0	38.1	180.34	320.04	0	185.42	0	0	0	12.7
277000	1326000	6260	0	71.12	0	0	350.52	0	0	203.2	0	0	0	180.34	0	0	0	0	0	0	0	0	665.48	297.18	368.3	0	228.6	0	0	0	0
285000	1326000	6261	0	33.02	0	0	561.34	0	0	276.86	0	0	0	530.86	0	0	0	0	0	0	0	0	614.68	198.12	363.22	0	139.7	0	0	0	0
293000	1326000	6262	0	55.88	0	0	459.74	0	0	129.54	0	0	50.8	190.5	0	0	0	0	12.7	0	0	0	1191.26	129.54	386.08	0	276.86	0	0	0	0
301000	1326000	6263	0	10.16	0	0	337.82	0	0	17.78	0	0	0	736.6	0	0	0	0	0	0	0	0	576.58	518.16	563.88	0	60.96	0	0	0	0
309000	1326000	6264	0	0	0	0	292.1	0	0	0	0	0	116.84	332.74	0	0	0	0	0	0	0	0	1079.5	635	294.64	0	137.16	0	0	0	25.4
317000	1326000	6265	0	15.24	0	0	104.14	0	0	0	0	0	0	190.5	0	0	0	0	15.24	0	0	0	1668.78	381	203.2	0	195.58	0	0	0	0
325000	1326000	6266	0	0	0	0	213.36	0	0	0	0	0	0	132.08	0	0	0	0	0	0	0	0	886.46	342.9	358.14	0	431.8	0	0	0	0
333000	1326000	6267	15.24	17.78	0	0	198.12	0	0	0	0	0	0	137.16	0	0	0	0	0	0	0	0	576.58	370.84	487.68	0	297.18	0	0	0	33.02
341000	1326000	6268	0	0	0	0	195.58	0	0	0	0	0	0	358.14	0	0	0	0	0	0	7.62	0	820.42	63.5	810.26	0	223.52	0	0	0	0
349000	1326000	6269	0	0	0	0	304.8	0	0	0	0	0	0	86.36	0	0	0	0	0	0	0	0	1076.96	81.28	673.1	0	388.62	0	0	0	0
357000	1326000	6270	0	0	0	0	223.52	0	0	0	0	0	0	127	0	0	0	0	0	0	0	0	787.4	157.48	228.6	0	83.82	0	0	0	0
365000	1326000	6271	0	0	0	0	165.1	0	0	30.48	0	0	0	83.82	0	0	0	0	0	0	0	0	645.16	12.7	375.92	0	210.82	0	0	0	0
373000	1326000	6272	0	0	0	0	50.8	0	0	0	0	0	0	25.4	0	0	0	0	0	0	0	0	213.36	0	0	0	0	0	0	0	0
429000	1326000	6279	0	0	0	0	0	0	0	0	0	0	0	0	0	0	0	0	0	0	0	0	0	0	27.94	0	0	0	0	0	0
437000	1326000	6280	0	0	0	0	20.32	0	0	17.78	0	0	0	0	0	0	0	0	0	0	0	0	195.58	30.48	78.74	0	45.72	0	0	0	0
-19000	1318000	6519	0	0	142.24	0	0	0	0	0	0	0	134.62	0	0	0	0	0	0	0	20.32	0	0	0	0	0	0	0	0	0	0
-11000	1318000	6520	0	0	0	0	0	0	0	0	0	0	0	0	0	0	0	0	0	0	0	0	0	0	0	0	0	0	0	0	0
-3000	1318000	6521	0	0	0	0	0	0	0	0	0	0	0	0	0	0	0	0	0	0	0	0	0	0	0	0	0	0	0	0	0
5000	1318000	6522	0	0	0	0	0	0	0	0	0	0	0	0	0	0	0	0	0	0	0	0	0	0	0	0	0	0	0	0	0
13000	1318000	6523	0	0	0	0	0	0	0	0	0	0	0	0	0	0	0	0	0	0	0	0	0	0	0	0	0	0	0	0	0
21000	1318000	6524	0	0	0	0	0	0	0	0	0	0	0	0	0	0	0	0	0	0	0	0	0	0	0	0	0	0	0	0	0
29000	1318000	6525	0	0	0	0	0	0	0	0	0	0	0	0	0	0	0	0	0	0	25.4	0	0	43.18	0	0	0	0	0	0	0
37000	1318000	6526	0	0	0	0	15.24	0	0	0	0	0	0	0	0	0	0	0	0	0	0	0	0	325.12	0	0	0	0	0	0	0
45000	1318000	6527	0	0	0	0	0	0	0	0	0	0	0	0	0	0	0	0	0	0	0	0	0	182.88	0	0	0	0	0	0	0
53000	1318000	6528	0	0	0	0	0	0	0	0	0	0	0	0	0	0	0	0	0	0	0	0	0	104.14	0	0	0	0	0	0	33.02
61000	1318000	6529	0	0	0	0	0	0	0	0	0	0	71.12	0	0	0	0	0	0	0	78.74	0	0	388.62	0	0	0	0	0	0	0
69000	1318000	6530	0	12.7	0	0	0	0	0	0	0	0	55.88	0	0	0	0	0	0	0	556.26	0	0	561.34	0	0	43.18	0	0	0	0
77000	1318000	6531	0	127	0	0	45.72	0	0	0	0	0	30.48	0	0	0	0	0	0	0	386.08	0	0	175.26	81.28	0	759.46	0	0	0	0
85000	1318000	6532	0	60.96	0	0	0	0	0	0	0	0	284.48	0	0	0	0	0	0	0	337.82	0	0	982.98	76.2	0	218.44	0	0	0	0
93000	1318000	6533	0	167.64	0	0	55.88	0	0	0	0	0	424.18	58.42	0	0	0	0	0	0	419.1	0	30.48	337.82	40.64	0	693.42	0	0	0	10.16
101000	1318000	6534	0	25.4	0	0	10.16	0	0	162.56	0	0	15.24	58.42	0	0	0	0	0	0	35.56	0	165.1	566.42	182.88	0	937.26	0	0	0	0
109000	1318000	6535	0	7.62	0	0	134.62	0	0	10.16	0	0	60.96	91.44	0	0	0	0	40.64	0	71.12	0	1264.92	457.2	129.54	0	347.98	0	0	0	0
117000	1318000	6536	0	12.7	86.36	0	35.56	0	0	0	0	0	195.58	50.8	0	0	0	0	96.52	0	116.84	0	1846.58	716.28	0	0	187.96	0	0	0	0
125000	1318000	6537	0	0	35.56	0	22.86	0	0	0	0	0	0	20.32	0	0	0	0	0	0	50.8	0	2651.76	391.16	0	0	96.52	0	0	0	0
133000	1318000	6538	0	55.88	45.72	0	449.58	0	0	132.08	0	0	66.04	208.28	0	0	0	0	35.56	0	71.12	0	1120.14	462.28	30.48	0	76.2	0	0	0	0
141000	1318000	6539	0	114.3	0	0	297.18	0	0	238.76	0	0	81.28	373.38	0	0	0	0	0	0	50.8	0	452.12	40.64	269.24	0	246.38	0	0	0	0
149000	1318000	6540	0	167.64	60.96	0	322.58	0	0	187.96	0	0	137.16	276.86	0	0	0	0	0	0	45.72	0	746.76	238.76	477.52	0	680.72	0	0	0	0
157000	1318000	6541	0	30.48	0	0	530.86	0	0	375.92	0	0	254	477.52	0	0	0	0	15.24	0	0	0	419.1	482.6	358.14	0	556.26	0	0	0	15.24
165000	1318000	6542	0	68.58	53.34	0	746.76	0	0	292.1	0	0	129.54	571.5	0	0	0	0	0	0	0	0	817.88	116.84	302.26	0	617.22	0	0	0	0
173000	1318000	6543	0	15.24	20.32	0	464.82	0	0	363.22	0	0	0	381	0	0	0	10.16	0	0	0	0	858.52	190.5	721.36	0	599.44	0	0	0	10.16
181000	1318000	6544	0	0	0	0	406.4	0	0	200.66	0	0	12.7	322.58	0	0	0	0	0	0	0	0	259.08	381	685.8	0	584.2	0	0	0	0
189000	1318000	6545	0	88.9	33.02	0	576.58	0	0	632.46	0	0	99.06	391.16	0	0	0	0	0	0	0	0	187.96	289.56	574.04	0	589.28	0	0	0	0
197000	1318000	6546	0	50.8	0	0	246.38	0	0	889	0	0	0	292.1	0	0	0	0	0	0	0	0	139.7	40.64	203.2	0	1064.26	0	0	0	0
205000	1318000	6547	0	40.64	0	0	243.84	0	0	932.18	0	0	111.76	124.46	0	0	0	0	0	0	0	0	241.3	96.52	266.7	0	985.52	0	0	0	0
213000	1318000	6548	7.62	99.06	0	0	119.38	0	0	335.28	0	0	167.64	139.7	0	0	0	0	0	0	0	0	45.72	492.76	363.22	0	985.52	0	0	0	10.16
221000	1318000	6549	0	111.76	20.32	0	116.84	0	0	55.88	0	0	83.82	96.52	0	0	0	0	45.72	0	38.1	0	25.4	223.52	520.7	0	901.7	0	0	0	7.62
229000	1318000	6550	10.16	35.56	0	0	256.54	0	0	147.32	0	0	0	48.26	0	0	0	0	17.78	0	0	0	0	284.48	805.18	0	914.4	0	0	0	22.86
237000	1318000	6551	0	93.98	0	0	231.14	0	0	792.48	0	0	20.32	86.36	0	0	0	0	20.32	0	0	0	218.44	27.94	464.82	0	741.68	0	0	0	0
245000	1318000	6552	0	35.56	0	0	25.4	0	0	429.26	0	0	17.78	73.66	0	0	0	0	0	0	10.16	0	0	15.24	403.86	0	1186.18	0	0	0	0
253000	1318000	6553	0	17.78	0	0	327.66	0	0	480.06	0	0	20.32	83.82	0	0	0	0	0	0	0	0	157.48	391.16	449.58	0	574.04	0	0	0	15.24
261000	1318000	6554	0	27.94	0	0	48.26	0	0	132.08	0	0	10.16	55.88	0	0	0	0	0	0	0	0	243.84	1381.76	116.84	0	276.86	0	0	0	33.02
269000	1318000	6555	0	35.56	0	0	213.36	0	0	0	0	0	0	20.32	0	0	0	0	0	0	0	0	254	861.06	337.82	0	281.94	0	0	0	15.24
277000	1318000	6556	0	17.78	53.34	0	294.64	0	0	165.1	0	0	45.72	276.86	0	0	0	0	40.64	0	0	0	195.58	563.88	111.76	0	185.42	0	0	0	0
285000	1318000	6557	0	12.7	0	0	182.88	0	0	243.84	0	0	0	167.64	0	0	0	0	20.32	0	53.34	0	243.84	307.34	129.54	0	165.1	0	0	0	0
293000	1318000	6558	0	60.96	0	0	259.08	0	0	0	0	0	17.78	195.58	0	0	0	0	0	0	10.16	0	927.1	830.58	497.84	0	66.04	0	0	0	15.24
301000	1318000	6559	0	25.4	0	0	414.02	0	0	0	0	0	15.24	304.8	0	0	0	0	0	0	0	0	866.14	386.08	490.22	0	248.92	0	0	0	0
309000	1318000	6560	0	20.32	0	0	309.88	0	0	0	0	0	0	167.64	0	0	0	0	0	0	0	0	1209.04	419.1	444.5	0	233.68	0	0	0	0
317000	1318000	6561	0	0	0	0	198.12	0	0	0	0	0	20.32	60.96	0	0	0	0	0	0	17.78	0	1043.94	388.62	416.56	0	340.36	0	0	0	17.78
325000	1318000	6562	10.16	0	0	0	157.48	0	0	30.48	0	0	0	0	0	0	0	0	0	0	0	0	1049.02	355.6	187.96	0	203.2	0	0	0	12.7
333000	1318000	6563	10.16	0	0	0	238.76	0	0	0	0	0	0	109.22	0	0	0	0	10.16	0	10.16	0	942.34	266.7	586.74	0	330.2	0	0	0	0
341000	1318000	6564	0	0	0	0	134.62	0	0	0	0	0	0	353.06	0	0	0	0	0	0	0	0	1163.32	132.08	325.12	0	386.08	0	0	0	0
349000	1318000	6565	0	0	0	0	30.48	0	0	0	0	0	0	198.12	0	0	0	0	0	0	0	0	1361.44	111.76	330.2	0	299.72	0	0	0	0
357000	1318000	6566	0	0	0	0	248.92	0	0	0	0	0	0	137.16	0	0	0	0	0	0	0	0	1483.36	309.88	457.2	0	495.3	0	0	0	0
365000	1318000	6567	0	0	0	0	66.04	0	0	20.32	0	0	0	104.14	0	0	0	0	0	0	0	0	1320.8	73.66	622.3	0	279.4	0	0	0	0
373000	1318000	6568	0	0	0	0	91.44	0	0	0	0	0	0	0	0	0	0	0	0	0	0	0	495.3	66.04	393.7	0	76.2	0	0	0	0
413000	1318000	6573	0	0	0	0	48.26	0	0	20.32	0	0	0	0	0	0	0	0	0	0	0	0	119.38	27.94	111.76	0	0	0	0	0	0
421000	1318000	6574	0	0	0	0	292.1	0	0	12.7	0	0	0	20.32	0	0	0	0	0	0	0	0	287.02	243.84	238.76	0	127	0	0	0	0
429000	1318000	6575	0	22.86	0	0	342.9	0	0	22.86	0	0	0	0	0	0	0	0	0	0	0	0	558.8	170.18	596.9	0	167.64	0	0	0	0
437000	1318000	6576	0	0	0	0	218.44	0	0	0	0	0	0	33.02	0	0	0	0	0	0	0	0	314.96	10.16	472.44	0	177.8	0	0	0	0
-19000	1310000	6815	0	55.88	40.64	0	0	0	0	0	0	0	81.28	0	50.8	0	0	0	12.7	0	0	0	0	0	0	0	0	0	0	0	0
-11000	1310000	6816	0	0	0	0	0	0	0	0	0	0	17.78	0	0	0	0	0	0	0	0	0	0	10.16	0	0	0	0	0	0	0
-3000	1310000	6817	0	0	0	0	0	0	0	0	0	0	0	0	0	0	0	0	0	0	0	0	0	0	0	0	0	0	0	0	0
5000	1310000	6818	0	0	0	0	0	0	0	0	0	0	0	0	0	0	0	0	0	0	0	0	0	0	0	0	0	0	0	0	0
13000	1310000	6819	0	0	0	0	0	0	0	0	0	0	0	0	0	0	0	0	0	0	0	0	0	0	0	0	0	0	0	0	0
21000	1310000	6820	0	0	0	0	0	0	0	0	0	0	0	0	0	0	0	0	0	0	0	0	0	0	0	0	0	0	0	0	0
29000	1310000	6821	0	0	0	0	0	0	0	0	0	0	20.32	0	0	0	0	0	0	0	350.52	0	0	439.42	0	0	0	0	0	0	0
37000	1310000	6822	0	68.58	40.64	0	101.6	0	0	0	0	0	96.52	0	0	0	0	101.6	30.48	0	541.02	0	0	1099.82	0	0	0	0	0	0	0
45000	1310000	6823	0	58.42	91.44	0	15.24	0	0	0	0	0	121.92	0	0	0	0	0	0	0	525.78	0	0	731.52	0	0	38.1	0	0	0	45.72
53000	1310000	6824	0	0	0	0	0	0	0	0	0	0	0	0	0	0	0	0	0	0	327.66	0	0	1399.54	0	0	55.88	0	0	0	35.56
61000	1310000	6825	0	0	0	0	17.78	0	0	0	0	0	20.32	0	0	0	0	0	0	0	467.36	0	0	1506.22	0	0	17.78	0	0	0	0
69000	1310000	6826	0	0	0	0	45.72	0	0	0	0	0	111.76	0	0	0	0	0	0	0	454.66	0	0	1463.04	0	0	53.34	0	0	0	10.16
77000	1310000	6827	0	17.78	0	0	30.48	0	0	0	0	0	243.84	0	22.86	0	0	0	0	0	256.54	0	0	1699.26	17.78	0	241.3	0	0	0	12.7
85000	1310000	6828	0	25.4	127	0	175.26	0	0	0	0	0	325.12	30.48	0	0	0	17.78	0	0	513.08	0	121.92	1087.12	81.28	0	401.32	0	0	0	0
93000	1310000	6829	0	119.38	91.44	0	73.66	0	0	0	0	0	78.74	127	0	0	0	0	38.1	0	127	0	746.76	1320.8	35.56	0	403.86	0	0	0	0
101000	1310000	6830	0	35.56	15.24	0	170.18	0	0	0	0	0	335.28	45.72	0	0	0	7.62	0	0	71.12	0	1066.8	769.62	175.26	0	307.34	0	0	0	0
109000	1310000	6831	0	0	0	0	116.84	0	0	0	0	0	35.56	10.16	0	0	0	0	76.2	0	40.64	0	2313.94	269.24	43.18	0	226.06	0	0	0	0
117000	1310000	6832	0	15.24	35.56	0	347.98	0	0	0	0	0	35.56	35.56	0	0	0	35.56	45.72	0	109.22	0	2344.42	292.1	63.5	0	342.9	0	0	0	7.62
125000	1310000	6833	0	10.16	0	0	309.88	0	0	0	0	0	76.2	119.38	0	0	0	0	63.5	0	48.26	0	939.8	967.74	104.14	0	414.02	0	0	0	0
133000	1310000	6834	0	20.32	180.34	0	830.58	0	0	175.26	0	0	101.6	419.1	0	0	0	10.16	124.46	0	66.04	0	982.98	485.14	175.26	0	226.06	0	0	0	0
141000	1310000	6835	0	10.16	20.32	0	817.88	0	0	711.2	0	0	231.14	363.22	0	0	0	0	81.28	0	35.56	0	601.98	25.4	223.52	0	444.5	0	0	0	0
149000	1310000	6836	0	10.16	20.32	0	403.86	0	0	368.3	0	0	99.06	347.98	0	0	0	0	12.7	0	10.16	0	916.94	370.84	756.92	0	508	0	0	0	0
157000	1310000	6837	0	83.82	0	0	287.02	0	0	231.14	0	0	104.14	363.22	0	0	0	0	0	0	0	0	142.24	495.3	792.48	0	655.32	0	0	0	0
165000	1310000	6838	0	35.56	0	0	378.46	0	0	830.58	0	0	40.64	274.32	0	0	0	0	0	0	0	0	101.6	198.12	655.32	0	843.28	0	0	0	0
173000	1310000	6839	0	73.66	30.48	0	271.78	0	0	309.88	0	0	60.96	264.16	0	0	0	0	10.16	0	0	0	340.36	416.56	368.3	0	706.12	0	0	0	0
181000	1310000	6840	0	101.6	60.96	0	566.42	0	0	276.86	0	0	111.76	200.66	0	0	0	0	53.34	0	0	0	60.96	383.54	124.46	0	292.1	0	0	0	0
189000	1310000	6841	0	157.48	25.4	0	439.42	0	0	302.26	0	0	0	353.06	0	0	0	0	45.72	0	0	0	119.38	937.26	662.94	0	584.2	0	0	0	0
197000	1310000	6842	0	187.96	0	0	510.54	0	0	1102.36	0	0	383.54	431.8	0	0	0	0	0	0	0	0	38.1	294.64	739.14	30.48	419.1	0	0	0	0
205000	1310000	6843	0	144.78	0	0	378.46	0	0	835.66	0	0	388.62	591.82	0	0	0	0	0	0	0	0	0	167.64	342.9	0	751.84	0	0	0	0
213000	1310000	6844	0	88.9	0	0	238.76	0	0	1452.88	0	0	167.64	497.84	0	0	0	0	0	0	0	0	50.8	177.8	541.02	0	647.7	0	0	0	0
221000	1310000	6845	0	20.32	0	0	195.58	0	0	670.56	0	0	50.8	535.94	0	0	0	0	0	0	0	0	40.64	157.48	660.4	0	406.4	0	0	0	0
229000	1310000	6846	0	63.5	86.36	0	353.06	0	0	187.96	0	0	129.54	645.16	0	0	0	0	0	0	0	0	505.46	596.9	553.72	0	210.82	0	0	0	0
237000	1310000	6847	0	15.24	12.7	0	198.12	0	0	149.86	0	0	17.78	731.52	0	0	0	0	0	0	0	0	690.88	436.88	601.98	0	325.12	0	0	0	0
245000	1310000	6848	0	17.78	20.32	0	271.78	0	0	746.76	0	0	0	307.34	0	0	0	0	71.12	0	20.32	0	132.08	177.8	624.84	0	454.66	0	0	0	0
253000	1310000	6849	0	0	0	0	279.4	0	0	1066.8	0	0	83.82	109.22	0	0	0	0	0	0	0	0	457.2	213.36	690.88	0	546.1	0	0	0	0
261000	1310000	6850	0	0	0	0	60.96	0	0	0	0	0	0	53.34	0	0	0	0	0	0	0	0	7.62	1363.98	591.82	0	205.74	0	0	0	0
269000	1310000	6851	0	0	0	0	66.04	0	0	0	0	0	0	0	0	0	0	0	0	0	0	0	0	2321.56	279.4	0	111.76	0	0	0	10.16
277000	1310000	6852	0	55.88	0	0	60.96	0	0	60.96	0	0	55.88	203.2	0	0	0	0	0	0	0	0	101.6	762	660.4	0	398.78	0	0	0	0
285000	1310000	6853	0	30.48	0	0	134.62	0	0	93.98	0	0	0	279.4	0	0	0	0	0	0	0	0	276.86	551.18	355.6	0	271.78	0	0	0	10.16
293000	1310000	6854	0	30.48	0	0	302.26	0	0	180.34	0	0	63.5	104.14	0	0	0	0	0	0	0	0	894.08	576.58	317.5	0	365.76	0	0	0	0
301000	1310000	6855	0	20.32	0	0	477.52	0	0	50.8	0	0	12.7	195.58	0	0	0	0	25.4	0	0	0	937.26	187.96	309.88	0	254	0	0	0	0
309000	1310000	6856	0	0	0	0	480.06	0	0	50.8	0	0	0	215.9	0	0	0	0	7.62	0	0	0	1363.98	200.66	574.04	0	266.7	0	0	0	20.32
317000	1310000	6857	0	30.48	0	0	416.56	0	0	73.66	0	0	0	139.7	0	0	0	0	0	0	0	0	998.22	406.4	393.7	0	215.9	0	0	0	0
325000	1310000	6858	0	0	0	0	276.86	0	0	139.7	0	0	0	35.56	0	0	0	0	0	0	0	0	1267.46	160.02	162.56	0	487.68	0	0	0	0
333000	1310000	6859	0	0	0	0	210.82	0	0	48.26	0	0	0	152.4	0	0	0	0	20.32	0	0	0	1252.22	132.08	800.1	0	607.06	0	0	0	0
341000	1310000	6860	0	0	0	0	119.38	0	0	33.02	0	0	0	10.16	0	0	0	0	7.62	0	0	0	665.48	86.36	515.62	0	335.28	0	0	0	0
349000	1310000	6861	0	0	0	0	139.7	0	0	0	0	0	0	40.64	0	0	0	0	0	0	0	0	574.04	154.94	241.3	0	144.78	0	0	0	0
357000	1310000	6862	0	0	0	0	129.54	0	0	0	0	0	0	73.66	0	0	0	0	0	0	0	0	1363.98	121.92	454.66	0	287.02	0	0	0	0
365000	1310000	6863	0	0	0	0	116.84	0	0	15.24	0	0	0	147.32	0	0	0	0	0	0	0	0	1399.54	373.38	360.68	0	127	0	0	0	0
373000	1310000	6864	0	0	0	0	190.5	0	0	0	0	0	0	50.8	0	0	0	0	0	0	0	0	1310.64	182.88	477.52	0	63.5	0	0	0	0
381000	1310000	6865	0	0	0	0	40.64	0	0	0	0	0	0	111.76	0	0	0	0	0	0	0	0	241.3	172.72	104.14	0	35.56	0	0	0	0
389000	1310000	6866	0	0	0	0	88.9	0	0	121.92	0	0	0	38.1	0	0	0	0	0	0	0	0	243.84	38.1	119.38	0	96.52	0	0	0	0
397000	1310000	6867	0	0	0	0	40.64	0	0	218.44	0	0	0	149.86	0	0	0	0	0	0	0	0	327.66	71.12	215.9	0	0	0	0	0	0
405000	1310000	6868	0	30.48	0	0	96.52	0	0	190.5	0	0	0	111.76	0	0	0	0	0	0	0	0	228.6	68.58	279.4	0	17.78	0	0	0	0
413000	1310000	6869	0	12.7	0	0	175.26	0	0	297.18	0	0	0	68.58	0	0	0	0	0	0	0	0	1203.96	203.2	147.32	0	0	0	0	0	0
421000	1310000	6870	0	0	0	0	307.34	0	0	198.12	0	0	0	7.62	0	0	0	0	35.56	0	0	0	635	195.58	154.94	0	259.08	0	0	0	0
429000	1310000	6871	0	0	0	0	137.16	0	0	101.6	0	0	0	50.8	0	0	0	0	7.62	0	0	0	774.7	294.64	350.52	0	114.3	0	0	0	0
437000	1310000	6872	0	0	0	0	175.26	0	0	0	0	0	0	10.16	0	0	0	0	0	0	0	0	1109.98	276.86	1041.4	0	198.12	0	0	0	0
445000	1310000	6873	0	0	0	0	53.34	0	0	0	0	0	0	0	0	0	0	0	0	0	0	0	0	0	0	0	15.24	0	0	0	0
453000	1310000	6874	0	0	0	0	35.56	0	0	25.4	0	0	0	96.52	0	0	0	0	0	0	0	0	55.88	66.04	22.86	0	0	0	0	0	0
-19000	1302000	7111	0	0	0	0	0	0	0	0	0	0	0	0	0	0	0	0	71.12	0	0	0	0	0	0	0	0	0	0	0	0
-11000	1302000	7112	0	0	0	0	0	0	0	0	0	0	0	0	0	0	0	0	0	0	0	0	0	0	0	0	0	0	0	0	0
-3000	1302000	7113	0	0	0	0	0	0	0	0	0	0	0	0	0	0	0	0	0	0	0	0	0	0	0	0	0	0	0	0	0
5000	1302000	7114	0	0	0	0	0	0	0	0	0	0	0	0	0	0	0	0	0	0	0	0	0	0	0	0	0	0	0	0	0
13000	1302000	7115	0	0	0	0	0	0	0	0	0	0	0	0	0	0	0	0	0	0	40.64	0	0	33.02	0	0	0	0	0	0	0
21000	1302000	7116	0	0	0	0	0	0	0	0	0	0	15.24	0	0	0	0	0	0	0	170.18	0	0	147.32	0	0	0	0	0	0	12.7
29000	1302000	7117	0	22.86	0	0	30.48	0	0	0	0	0	12.7	0	0	0	0	15.24	0	0	774.7	0	0	1181.1	0	0	0	0	0	0	0
37000	1302000	7118	0	15.24	96.52	0	127	0	0	0	0	0	172.72	0	0	0	0	38.1	45.72	0	825.5	0	0	1531.62	0	0	0	0	0	0	38.1
45000	1302000	7119	0	30.48	35.56	0	63.5	0	0	0	0	0	149.86	0	0	0	0	15.24	66.04	0	939.8	0	0	1155.7	0	0	0	0	0	0	0
53000	1302000	7120	0	25.4	0	0	0	0	0	0	0	0	76.2	0	0	0	0	0	0	0	434.34	0	0	1503.68	0	0	0	0	0	0	58.42
61000	1302000	7121	0	0	0	0	0	0	0	0	0	0	0	0	0	0	0	0	0	0	243.84	0	0	1744.98	0	0	0	0	0	0	68.58
69000	1302000	7122	0	33.02	20.32	0	114.3	0	0	0	0	0	38.1	0	0	0	0	0	0	0	198.12	0	0	2001.52	0	0	25.4	0	0	0	0
77000	1302000	7123	0	226.06	96.52	0	109.22	0	0	0	0	0	596.9	93.98	0	0	0	45.72	0	0	1292.86	0	500.38	1021.08	38.1	0	119.38	0	0	0	0
85000	1302000	7124	0	0	15.24	0	157.48	0	0	0	0	0	40.64	60.96	0	0	0	0	7.62	0	60.96	0	500.38	759.46	83.82	0	304.8	0	0	0	0
93000	1302000	7125	0	50.8	40.64	0	144.78	0	0	0	0	0	177.8	30.48	0	0	0	0	25.4	0	40.64	0	1170.94	497.84	220.98	0	223.52	0	0	0	0
101000	1302000	7126	0	0	81.28	0	259.08	0	0	0	0	0	124.46	68.58	0	0	0	0	25.4	0	45.72	0	1943.1	246.38	104.14	0	309.88	0	0	0	0
109000	1302000	7127	0	58.42	0	0	91.44	0	0	0	0	0	218.44	48.26	0	0	0	0	0	0	40.64	0	1844.04	675.64	20.32	0	518.16	0	0	0	0
117000	1302000	7128	0	33.02	0	0	375.92	0	0	104.14	0	0	30.48	190.5	0	0	0	12.7	15.24	0	0	0	1109.98	304.8	119.38	0	680.72	0	0	0	0
125000	1302000	7129	0	35.56	60.96	0	670.56	0	0	86.36	0	0	78.74	281.94	0	0	0	55.88	177.8	0	50.8	0	264.16	187.96	175.26	0	474.98	0	0	0	0
133000	1302000	7130	0	20.32	0	0	426.72	0	0	200.66	0	0	50.8	307.34	0	0	0	0	48.26	0	50.8	0	1018.54	431.8	99.06	0	515.62	0	0	0	0
141000	1302000	7131	0	50.8	127	0	802.64	0	0	40.64	0	0	76.2	101.6	0	0	0	0	116.84	0	40.64	0	985.52	652.78	302.26	0	375.92	0	0	0	0
149000	1302000	7132	0	124.46	30.48	0	454.66	0	0	226.06	0	0	53.34	106.68	0	0	0	0	0	0	50.8	0	500.38	469.9	378.46	0	594.36	0	0	0	0
157000	1302000	7133	0	0	0	0	568.96	0	0	619.76	0	0	139.7	373.38	0	0	0	0	0	0	0	0	444.5	350.52	337.82	0	467.36	0	0	0	0
165000	1302000	7134	0	0	0	0	383.54	0	0	1247.14	0	0	76.2	320.04	0	0	0	0	0	0	0	0	441.96	147.32	350.52	0	670.56	0	0	0	0
173000	1302000	7135	0	116.84	81.28	0	190.5	0	0	76.2	0	0	241.3	485.14	0	0	0	0	15.24	0	0	0	86.36	807.72	807.72	0	520.7	0	0	0	20.32
181000	1302000	7136	0	55.88	0	0	528.32	0	0	86.36	0	0	58.42	581.66	0	0	0	0	0	0	0	0	213.36	683.26	789.94	0	599.44	0	0	0	10.16
189000	1302000	7137	0	0	25.4	0	187.96	0	0	91.44	0	0	0	248.92	0	0	0	0	17.78	0	0	0	408.94	698.5	876.3	0	957.58	0	0	0	35.56
197000	1302000	7138	0	111.76	0	0	180.34	0	0	289.56	0	0	78.74	337.82	0	0	0	0	15.24	0	0	0	302.26	375.92	652.78	0	728.98	0	0	0	0
205000	1302000	7139	10.16	127	0	0	236.22	0	0	833.12	0	0	165.1	419.1	0	0	0	0	0	0	0	0	50.8	797.56	919.48	0	289.56	0	0	0	10.16
213000	1302000	7140	0	109.22	22.86	0	325.12	0	0	845.82	0	0	55.88	332.74	0	0	0	0	0	0	0	0	25.4	210.82	734.06	0	693.42	0	0	0	10.16
221000	1302000	7141	0	78.74	0	0	299.72	0	0	167.64	0	0	124.46	436.88	0	0	0	0	0	0	0	0	86.36	325.12	601.98	0	614.68	0	0	0	0
229000	1302000	7142	0	71.12	0	0	289.56	0	0	76.2	0	0	27.94	510.54	0	0	0	10.16	20.32	0	30.48	0	119.38	739.14	594.36	0	360.68	0	0	0	0
237000	1302000	7143	0	104.14	0	0	523.24	0	0	210.82	0	0	53.34	302.26	0	0	0	0	78.74	0	0	0	332.74	287.02	535.94	0	457.2	0	0	0	0
245000	1302000	7144	0	10.16	109.22	0	436.88	0	0	251.46	0	0	30.48	320.04	0	0	0	0	91.44	0	0	0	767.08	353.06	238.76	0	416.56	0	0	0	0
253000	1302000	7145	0	22.86	0	0	424.18	0	0	492.76	0	0	0	58.42	0	0	0	0	12.7	0	0	0	1742.44	347.98	259.08	0	419.1	0	0	0	0
261000	1302000	7146	0	0	0	0	106.68	0	0	325.12	0	0	0	88.9	0	0	0	0	0	0	0	0	1163.32	254	414.02	0	294.64	0	0	0	0
269000	1302000	7147	0	0	0	0	157.48	0	0	30.48	0	0	0	76.2	0	0	0	0	0	0	0	0	838.2	1219.2	228.6	0	147.32	0	0	0	20.32
277000	1302000	7148	0	0	0	0	22.86	0	0	0	0	0	0	0	0	0	0	0	0	0	0	0	127	1468.12	218.44	0	243.84	0	0	0	0
285000	1302000	7149	0	0	0	0	93.98	0	0	60.96	0	0	0	144.78	0	0	0	0	0	0	0	0	467.36	693.42	492.76	0	276.86	0	0	0	0
293000	1302000	7150	0	91.44	0	0	238.76	0	0	254	0	0	0	167.64	0	0	0	0	0	0	0	0	883.92	441.96	548.64	0	294.64	0	0	0	0
301000	1302000	7151	0	40.64	0	0	226.06	0	0	116.84	0	0	0	124.46	0	0	0	0	0	0	0	0	754.38	335.28	421.64	0	147.32	0	0	0	30.48
309000	1302000	7152	0	12.7	0	0	477.52	0	0	60.96	0	0	15.24	0	0	0	0	0	15.24	0	0	0	1234.44	403.86	414.02	0	368.3	0	0	0	0
317000	1302000	7153	0	0	0	0	518.16	0	0	20.32	0	0	0	109.22	0	0	0	0	20.32	0	0	0	1071.88	381	302.26	0	175.26	0	0	0	0
325000	1302000	7154	0	0	0	0	254	0	0	53.34	0	0	0	15.24	0	0	0	0	43.18	0	0	0	1158.24	325.12	88.9	0	403.86	0	0	0	0
333000	1302000	7155	0	0	0	0	276.86	0	0	132.08	0	0	0	25.4	0	0	0	0	17.78	0	0	0	1630.68	73.66	701.04	0	373.38	0	0	0	0
341000	1302000	7156	0	0	0	0	266.7	0	0	0	0	0	0	60.96	0	0	0	0	0	0	0	0	1399.54	121.92	157.48	0	261.62	0	0	0	0
349000	1302000	7157	0	0	0	0	325.12	0	0	45.72	0	0	0	101.6	0	0	0	0	50.8	0	0	0	2164.08	45.72	274.32	0	124.46	0	0	0	0
357000	1302000	7158	0	0	0	0	452.12	0	0	20.32	0	0	20.32	172.72	0	0	0	0	12.7	0	0	0	1013.46	198.12	660.4	0	96.52	0	0	0	0
365000	1302000	7159	0	0	0	0	314.96	0	0	30.48	0	0	0	81.28	0	0	0	0	0	0	0	0	1452.88	76.2	726.44	0	469.9	0	0	0	0
373000	1302000	7160	0	30.48	0	0	416.56	0	0	233.68	0	0	0	254	0	0	0	0	0	0	0	0	751.84	195.58	444.5	0	419.1	0	0	0	0
381000	1302000	7161	0	63.5	0	0	408.94	0	0	83.82	0	0	20.32	274.32	0	0	0	0	20.32	0	0	0	721.36	116.84	294.64	0	350.52	0	0	0	0
389000	1302000	7162	0	0	0	0	185.42	0	0	93.98	0	0	0	314.96	0	0	0	0	0	0	0	0	899.16	312.42	289.56	0	104.14	0	0	0	0
397000	1302000	7163	0	0	0	0	274.32	0	0	129.54	0	0	0	355.6	0	0	0	0	0	0	0	0	1323.34	172.72	289.56	0	58.42	0	0	0	0
405000	1302000	7164	0	12.7	0	0	360.68	0	0	0	0	0	0	612.14	0	0	0	0	0	0	0	0	1074.42	220.98	241.3	0	195.58	0	0	0	0
413000	1302000	7165	0	0	0	0	307.34	0	0	0	0	0	0	48.26	0	0	0	0	0	0	0	0	873.76	317.5	304.8	0	68.58	0	0	0	0
421000	1302000	7166	0	0	0	0	154.94	0	0	99.06	0	0	0	25.4	0	0	0	0	0	0	0	0	226.06	416.56	5.08	0	60.96	0	0	0	0
429000	1302000	7167	0	0	0	0	160.02	0	0	76.2	0	0	0	10.16	0	0	0	0	0	0	0	0	360.68	205.74	101.6	0	104.14	0	0	0	0
437000	1302000	7168	0	0	66.04	0	660.4	0	0	25.4	0	0	0	256.54	0	0	0	0	0	0	0	0	373.38	251.46	680.72	0	198.12	0	0	0	10.16
445000	1302000	7169	0	20.32	0	0	309.88	0	0	66.04	0	0	0	91.44	0	0	0	0	0	0	0	0	248.92	198.12	695.96	0	0	0	0	0	0
453000	1302000	7170	0	0	0	0	617.22	0	0	38.1	0	0	0	129.54	0	0	0	0	0	0	0	0	124.46	307.34	292.1	0	25.4	0	0	0	0
461000	1302000	7171	0	0	0	0	457.2	0	0	86.36	0	0	0	109.22	0	0	0	0	0	0	0	0	454.66	457.2	129.54	0	0	0	0	0	0
469000	1302000	7172	0	0	0	0	523.24	0	0	284.48	0	0	0	114.3	0	0	0	0	0	0	0	0	1021.08	269.24	320.04	0	73.66	0	0	0	0
477000	1302000	7173	0	55.88	0	0	231.14	0	0	439.42	0	0	0	12.7	0	0	0	0	0	0	0	0	1498.6	124.46	266.7	0	0	0	0	0	0
485000	1302000	7174	0	0	0	0	236.22	0	0	332.74	0	0	0	30.48	0	0	0	0	0	0	0	0	1498.6	383.54	50.8	0	22.86	0	0	0	0
493000	1302000	7175	0	0	0	0	58.42	0	0	25.4	0	0	0	7.62	0	0	0	0	0	0	0	0	1432.56	127	175.26	0	121.92	0	0	0	0
-19000	1294000	7407	0	15.24	132.08	0	0	0	0	0	0	0	30.48	0	0	0	0	0	0	0	76.2	0	0	35.56	0	0	0	0	0	0	0
-11000	1294000	7408	0	0	0	0	0	0	0	0	0	0	0	0	0	0	0	0	0	0	0	0	0	0	0	0	0	0	0	0	0
-3000	1294000	7409	0	0	0	0	0	0	0	0	0	0	0	0	0	0	0	0	0	0	0	0	0	0	0	0	0	0	0	0	0
5000	1294000	7410	0	0	0	0	0	0	0	0	0	0	0	0	0	0	0	0	0	0	0	0	0	0	0	0	0	0	0	0	0
13000	1294000	7411	0	0	0	0	0	0	0	0	0	0	0	0	0	0	0	0	0	0	33.02	0	0	0	0	0	0	0	0	0	0
21000	1294000	7412	0	0	35.56	0	0	0	0	0	0	0	0	0	0	0	0	0	0	0	718.82	0	0	78.74	0	0	0	0	0	0	12.7
29000	1294000	7413	0	25.4	0	0	33.02	0	0	0	0	0	60.96	0	0	0	0	0	0	0	469.9	0	0	1666.24	0	0	0	0	0	0	0
37000	1294000	7414	0	0	0	0	0	0	0	0	0	0	0	0	0	0	0	0	0	0	269.24	0	0	1064.26	0	0	0	0	0	0	0
45000	1294000	7415	0	0	0	0	0	0	0	0	0	0	0	0	0	0	0	0	0	0	71.12	0	0	556.26	0	0	0	0	0	0	0
53000	1294000	7416	0	0	0	0	0	0	0	0	0	0	0	0	0	0	0	0	0	0	71.12	0	0	815.34	0	0	0	0	0	0	0
61000	1294000	7417	0	0	0	0	0	0	0	0	0	0	0	0	0	0	0	0	0	0	142.24	0	0	246.38	0	0	0	0	0	0	0
69000	1294000	7418	0	0	53.34	0	106.68	0	0	0	0	0	55.88	0	0	0	0	0	0	0	541.02	0	0	1638.3	0	0	53.34	0	0	0	27.94
77000	1294000	7419	0	40.64	200.66	0	137.16	0	0	0	0	0	294.64	76.2	0	0	0	15.24	185.42	0	469.9	0	314.96	1336.04	20.32	0	393.7	0	0	0	12.7
85000	1294000	7420	0	50.8	88.9	0	48.26	0	0	0	0	0	241.3	0	0	0	0	0	127	0	147.32	0	500.38	716.28	17.78	0	210.82	0	0	0	0
93000	1294000	7421	0	12.7	0	0	93.98	0	0	0	0	0	17.78	0	0	0	0	0	137.16	0	33.02	0	1391.92	474.98	53.34	0	330.2	0	0	0	0
101000	1294000	7422	0	25.4	0	0	12.7	0	0	0	0	0	60.96	25.4	0	0	0	0	0	0	0	0	1785.62	421.64	60.96	0	304.8	0	0	0	0
109000	1294000	7423	0	0	0	0	68.58	0	0	0	0	0	0	38.1	0	0	0	7.62	73.66	0	48.26	0	1874.52	444.5	60.96	0	38.1	0	0	0	0
117000	1294000	7424	0	30.48	20.32	0	132.08	0	0	0	0	0	50.8	15.24	0	0	0	15.24	22.86	0	50.8	0	2969.26	472.44	53.34	0	38.1	0	0	0	0
125000	1294000	7425	0	0	76.2	0	175.26	0	0	35.56	0	0	152.4	40.64	0	0	0	10.16	0	0	104.14	0	1219.2	640.08	71.12	0	314.96	0	0	0	0
133000	1294000	7426	0	175.26	30.48	0	619.76	0	0	116.84	0	0	73.66	152.4	0	0	0	0	0	0	55.88	0	241.3	591.82	73.66	0	673.1	0	0	0	0
141000	1294000	7427	0	38.1	17.78	0	662.94	0	0	297.18	0	0	83.82	154.94	0	0	0	0	43.18	0	17.78	0	388.62	330.2	264.16	0	556.26	0	0	0	0
149000	1294000	7428	0	30.48	63.5	0	548.64	0	0	416.56	0	0	99.06	383.54	0	0	0	0	20.32	0	15.24	0	703.58	154.94	228.6	0	398.78	0	0	0	0
157000	1294000	7429	0	60.96	78.74	0	612.14	0	0	246.38	0	0	139.7	127	0	0	0	0	50.8	0	0	0	640.08	347.98	436.88	0	508	0	0	0	0
165000	1294000	7430	0	22.86	0	0	398.78	0	0	132.08	0	0	114.3	335.28	0	0	0	0	20.32	0	25.4	0	746.76	203.2	563.88	0	861.06	0	0	0	0
173000	1294000	7431	0	88.9	43.18	0	236.22	0	0	157.48	0	0	233.68	185.42	0	0	0	0	0	0	50.8	0	226.06	614.68	604.52	0	944.88	0	0	0	10.16
181000	1294000	7432	0	78.74	25.4	0	388.62	0	0	0	0	0	12.7	353.06	0	0	0	0	0	0	0	0	111.76	386.08	701.04	0	955.04	0	0	0	0
189000	1294000	7433	0	20.32	93.98	0	340.36	0	0	177.8	0	0	40.64	132.08	0	0	0	22.86	40.64	0	30.48	0	906.78	401.32	454.66	0	731.52	0	0	0	17.78
197000	1294000	7434	0	38.1	83.82	0	238.76	0	0	566.42	0	0	0	111.76	0	0	0	0	15.24	0	25.4	0	571.5	353.06	276.86	0	652.78	0	0	0	0
205000	1294000	7435	0	144.78	15.24	0	492.76	0	0	335.28	0	0	99.06	101.6	0	0	0	0	142.24	0	38.1	0	419.1	198.12	236.22	0	706.12	0	0	0	0
213000	1294000	7436	0	83.82	45.72	0	373.38	0	0	165.1	0	0	73.66	510.54	0	0	0	0	154.94	0	20.32	0	228.6	236.22	535.94	0	668.02	0	0	0	0
221000	1294000	7437	0	30.48	0	0	269.24	0	0	12.7	0	0	96.52	472.44	0	0	0	0	48.26	0	0	0	518.16	406.4	850.9	0	713.74	0	0	0	0
229000	1294000	7438	0	53.34	0	0	215.9	0	0	101.6	0	0	20.32	378.46	0	0	0	0	0	0	0	0	347.98	416.56	647.7	0	754.38	0	0	0	0
237000	1294000	7439	0	48.26	0	0	510.54	0	0	48.26	0	0	0	116.84	0	0	0	0	40.64	0	0	0	142.24	327.66	553.72	0	739.14	0	0	0	0
245000	1294000	7440	0	20.32	35.56	0	469.9	0	0	337.82	0	0	0	307.34	0	0	0	0	83.82	0	0	0	500.38	162.56	459.74	0	635	0	0	0	0
253000	1294000	7441	0	27.94	0	0	353.06	0	0	137.16	0	0	0	154.94	0	0	0	0	0	0	0	0	1920.24	187.96	233.68	0	177.8	0	0	0	0
261000	1294000	7442	0	10.16	0	0	48.26	0	0	218.44	0	0	0	53.34	0	0	0	0	0	0	0	0	1361.44	292.1	238.76	0	208.28	0	0	0	0
269000	1294000	7443	0	17.78	0	0	22.86	0	0	0	0	0	50.8	83.82	0	0	0	0	0	0	0	0	1277.62	850.9	114.3	0	76.2	0	0	0	0
277000	1294000	7444	0	0	0	0	45.72	0	0	0	0	0	0	10.16	0	0	0	0	0	0	0	0	284.48	802.64	203.2	0	228.6	0	0	0	0
285000	1294000	7445	0	0	0	0	22.86	0	0	0	0	0	35.56	147.32	0	0	0	0	0	0	0	0	129.54	927.1	447.04	0	541.02	0	0	0	0
293000	1294000	7446	0	55.88	0	0	63.5	0	0	0	0	0	88.9	68.58	0	0	0	0	0	0	0	0	180.34	779.78	759.46	0	398.78	0	0	0	0
301000	1294000	7447	0	12.7	0	0	55.88	0	0	0	0	0	0	20.32	0	0	0	0	0	0	0	0	292.1	566.42	589.28	0	411.48	0	0	0	0
309000	1294000	7448	0	12.7	0	0	147.32	0	0	165.1	0	0	0	114.3	0	0	0	0	0	0	0	0	403.86	236.22	485.14	0	335.28	0	0	0	7.62
317000	1294000	7449	0	0	0	0	429.26	0	0	38.1	0	0	0	96.52	0	0	0	0	15.24	0	0	0	490.22	55.88	187.96	0	236.22	0	0	0	7.62
325000	1294000	7450	0	33.02	0	0	116.84	0	0	35.56	0	0	0	45.72	0	0	0	0	0	0	0	0	320.04	177.8	27.94	0	193.04	0	0	0	0
333000	1294000	7451	0	0	0	0	261.62	0	0	332.74	0	0	0	76.2	0	0	0	0	53.34	0	0	0	1191.26	210.82	195.58	0	167.64	0	0	0	0
341000	1294000	7452	0	12.7	0	0	525.78	0	0	241.3	0	0	0	170.18	0	0	0	0	10.16	0	0	0	901.7	248.92	259.08	0	116.84	0	0	0	0
349000	1294000	7453	0	50.8	0	0	579.12	0	0	116.84	0	0	0	114.3	0	0	0	0	30.48	0	0	0	1795.78	388.62	195.58	0	243.84	0	0	0	0
357000	1294000	7454	0	0	0	0	513.08	0	0	132.08	0	0	121.92	226.06	0	0	0	0	17.78	0	0	0	1061.72	218.44	269.24	0	289.56	0	0	0	0
365000	1294000	7455	0	76.2	0	0	294.64	0	0	182.88	0	0	0	172.72	0	0	0	0	15.24	0	0	0	568.96	335.28	205.74	0	127	0	0	0	0
373000	1294000	7456	0	15.24	0	0	340.36	0	0	76.2	0	0	0	353.06	0	0	0	0	10.16	0	0	0	617.22	86.36	568.96	0	76.2	0	0	0	0
381000	1294000	7457	0	0	0	0	302.26	0	0	78.74	0	0	0	304.8	0	0	0	0	0	0	0	0	596.9	30.48	556.26	0	271.78	0	0	0	0
389000	1294000	7458	0	0	0	0	182.88	0	0	30.48	0	0	0	299.72	0	0	0	0	0	0	0	0	713.74	139.7	528.32	0	274.32	0	0	0	0
397000	1294000	7459	0	0	0	0	320.04	0	0	10.16	0	0	0	193.04	0	0	0	0	0	0	0	0	485.14	68.58	304.8	0	279.4	0	0	0	0
405000	1294000	7460	0	0	0	0	312.42	0	0	132.08	0	0	0	66.04	0	0	0	0	0	0	0	0	835.66	76.2	193.04	0	241.3	0	0	0	0
413000	1294000	7461	0	0	0	0	167.64	0	0	45.72	0	0	0	0	0	0	0	0	0	0	0	0	619.76	332.74	27.94	0	43.18	0	0	0	0
421000	1294000	7462	0	0	0	0	91.44	0	0	0	0	0	0	0	0	0	0	0	0	0	0	0	205.74	312.42	71.12	0	63.5	0	0	0	0
429000	1294000	7463	0	0	0	0	175.26	0	0	0	0	0	0	0	0	0	0	0	0	0	0	0	33.02	218.44	58.42	0	35.56	0	0	0	0
437000	1294000	7464	0	0	0	0	530.86	0	0	0	0	0	0	373.38	0	0	0	0	0	0	0	0	187.96	106.68	495.3	0	7.62	0	0	0	0
445000	1294000	7465	0	0	0	0	525.78	0	0	91.44	0	0	0	269.24	0	0	0	0	0	0	0	0	447.04	76.2	718.82	0	116.84	0	0	0	0
453000	1294000	7466	0	7.62	0	0	1066.8	0	0	325.12	0	0	0	208.28	0	0	0	0	0	0	0	0	264.16	81.28	320.04	0	96.52	0	0	0	0
461000	1294000	7467	0	0	0	0	1333.5	0	0	332.74	0	0	0	142.24	0	0	0	0	0	0	0	0	571.5	185.42	459.74	0	83.82	0	0	0	0
469000	1294000	7468	0	17.78	0	0	548.64	0	0	236.22	0	0	0	17.78	0	0	0	0	0	0	0	0	1549.4	147.32	807.72	0	421.64	0	0	0	0
477000	1294000	7469	0	33.02	30.48	0	1229.36	0	0	88.9	10.16	0	0	68.58	0	0	0	0	0	0	0	0	2072.64	33.02	429.26	0	220.98	0	0	0	0
485000	1294000	7470	0	68.58	0	0	805.18	0	0	106.68	0	0	0	73.66	0	0	0	0	0	0	0	0	678.18	490.22	441.96	0	96.52	0	0	0	0
493000	1294000	7471	0	15.24	0	0	541.02	0	0	78.74	0	0	0	200.66	0	0	0	0	0	0	0	0	746.76	513.08	480.06	0	269.24	0	0	0	0
501000	1294000	7472	10.16	0	0	0	147.32	0	0	0	0	0	0	48.26	0	0	0	0	15.24	0	0	0	45.72	45.72	373.38	0	269.24	0	0	0	0
509000	1294000	7473	0	0	0	0	30.48	0	0	20.32	0	0	0	119.38	0	0	0	0	0	0	0	0	177.8	22.86	55.88	0	0	0	0	0	0
517000	1294000	7474	0	66.04	0	0	63.5	0	0	0	0	0	0	294.64	0	0	0	0	0	0	0	0	248.92	96.52	106.68	0	38.1	0	0	0	0
525000	1294000	7475	0	0	0	0	50.8	0	0	58.42	0	0	0	25.4	0	0	0	0	0	0	0	0	0	0	40.64	0	0	0	0	0	0
-19000	1286000	7703	0	25.4	0	0	0	0	0	0	0	0	160.02	0	0	0	0	0	0	0	116.84	0	0	0	0	0	0	0	0	0	0
-11000	1286000	7704	0	0	0	0	0	0	0	0	0	0	0	0	0	0	0	0	0	0	27.94	0	0	0	0	0	0	0	0	0	0
-3000	1286000	7705	0	0	0	0	0	0	0	0	0	0	0	0	0	0	0	0	0	0	0	0	0	0	0	0	0	0	0	0	0
5000	1286000	7706	0	0	0	0	0	0	0	0	0	0	0	0	0	0	0	0	0	0	0	0	0	0	0	0	0	0	0	0	0
13000	1286000	7707	0	0	0	0	0	0	0	0	0	0	0	0	0	0	0	0	0	0	0	0	0	0	0	0	0	0	0	0	0
21000	1286000	7708	0	0	0	0	0	0	0	0	0	0	0	0	0	0	0	0	0	0	0	0	0	0	0	0	0	0	0	0	0
29000	1286000	7709	0	0	0	0	0	0	0	0	0	0	0	0	0	0	0	0	0	0	162.56	0	0	563.88	0	0	0	0	0	0	30.48
37000	1286000	7710	0	0	0	0	0	0	0	0	0	0	0	0	0	0	0	0	0	0	78.74	0	0	594.36	0	0	0	0	0	0	22.86
45000	1286000	7711	0	0	0	0	0	0	0	0	0	0	0	0	0	0	0	0	0	0	0	0	0	38.1	0	0	0	0	0	0	0
53000	1286000	7712	0	0	0	0	0	0	0	0	0	0	0	0	0	0	0	0	0	0	0	0	0	60.96	0	0	0	0	0	0	0
61000	1286000	7713	0	0	15.24	0	30.48	0	0	0	0	0	33.02	0	0	0	0	7.62	0	0	370.84	0	0	579.12	0	0	55.88	0	0	0	40.64
69000	1286000	7714	0	20.32	88.9	0	73.66	0	0	0	0	0	180.34	22.86	0	0	0	30.48	30.48	0	734.06	0	149.86	975.36	10.16	0	203.2	0	0	0	0
77000	1286000	7715	0	0	0	0	17.78	0	0	0	0	0	254	35.56	0	0	0	0	106.68	0	248.92	0	914.4	802.64	71.12	0	439.42	0	0	0	0
85000	1286000	7716	0	78.74	124.46	0	83.82	0	0	0	0	0	30.48	45.72	0	0	0	0	127	0	63.5	0	2446.02	601.98	50.8	0	137.16	0	0	0	0
93000	1286000	7717	0	45.72	0	0	10.16	0	0	0	0	0	45.72	38.1	0	0	0	0	30.48	0	0	0	1473.2	883.92	71.12	0	444.5	0	0	0	0
101000	1286000	7718	0	25.4	0	0	91.44	0	0	0	0	0	91.44	160.02	0	0	0	0	0	0	30.48	0	1971.04	579.12	0	0	680.72	0	0	0	0
109000	1286000	7719	0	30.48	71.12	0	167.64	0	0	0	0	0	203.2	121.92	0	0	0	38.1	241.3	0	15.24	0	1409.7	322.58	83.82	0	218.44	0	0	0	0
117000	1286000	7720	0	0	0	0	22.86	0	0	0	0	0	0	0	0	0	0	0	0	0	0	0	1938.02	86.36	55.88	0	210.82	0	0	0	0
125000	1286000	7721	0	0	0	0	127	0	0	0	0	0	0	0	0	0	0	0	25.4	0	40.64	0	1983.74	109.22	58.42	0	322.58	0	0	0	0
133000	1286000	7722	0	0	0	0	307.34	0	0	0	0	0	25.4	30.48	0	0	0	0	91.44	0	99.06	0	2435.86	144.78	68.58	0	68.58	0	0	0	0
141000	1286000	7723	0	15.24	27.94	0	302.26	0	0	312.42	0	0	15.24	83.82	0	0	0	0	0	0	86.36	0	1422.4	185.42	182.88	0	612.14	0	0	0	0
149000	1286000	7724	7.62	0	60.96	0	246.38	0	0	325.12	15.24	0	111.76	71.12	0	0	0	0	137.16	0	45.72	0	1023.62	233.68	96.52	0	701.04	0	0	0	0
157000	1286000	7725	10.16	0	15.24	0	424.18	0	0	462.28	0	0	25.4	215.9	0	0	0	0	127	0	0	0	746.76	220.98	43.18	0	444.5	0	0	0	0
165000	1286000	7726	0	10.16	0	0	220.98	0	0	162.56	0	0	20.32	55.88	0	0	0	35.56	20.32	0	15.24	0	515.62	330.2	104.14	0	830.58	0	0	0	7.62
173000	1286000	7727	0	0	40.64	0	154.94	0	0	76.2	0	0	63.5	172.72	0	0	0	0	0	0	12.7	0	1013.46	200.66	330.2	0	706.12	0	0	0	0
181000	1286000	7728	0	22.86	96.52	0	314.96	0	0	50.8	0	0	111.76	213.36	0	0	0	0	40.64	0	124.46	0	294.64	190.5	345.44	0	416.56	0	0	0	0
189000	1286000	7729	0	96.52	271.78	0	93.98	0	0	142.24	0	0	45.72	10.16	0	0	0	0	35.56	0	30.48	0	612.14	568.96	96.52	0	411.48	0	0	0	0
197000	1286000	7730	0	0	48.26	0	368.3	0	0	114.3	0	0	50.8	58.42	0	0	0	0	60.96	0	160.02	0	609.6	414.02	101.6	0	482.6	0	0	0	0
205000	1286000	7731	0	0	17.78	0	490.22	0	0	452.12	0	0	50.8	144.78	0	0	0	15.24	170.18	0	35.56	0	795.02	309.88	93.98	0	238.76	0	0	0	17.78
213000	1286000	7732	0	0	129.54	0	858.52	0	0	518.16	0	0	0	170.18	0	0	0	27.94	441.96	0	22.86	0	492.76	208.28	403.86	0	231.14	0	0	0	0
221000	1286000	7733	0	101.6	0	0	381	0	0	647.7	0	0	0	73.66	0	0	0	0	60.96	0	0	0	1315.72	25.4	88.9	0	368.3	0	0	0	0
229000	1286000	7734	0	30.48	0	0	419.1	0	0	335.28	0	0	20.32	266.7	0	0	0	0	99.06	0	0	0	990.6	223.52	426.72	0	358.14	0	0	0	0
237000	1286000	7735	0	27.94	10.16	0	185.42	0	0	231.14	0	0	0	317.5	0	0	0	0	78.74	0	0	0	563.88	88.9	304.8	0	657.86	0	0	0	0
245000	1286000	7736	0	15.24	20.32	0	421.64	0	0	17.78	0	0	20.32	119.38	0	0	0	0	43.18	0	0	0	929.64	172.72	662.94	0	670.56	0	0	0	0
253000	1286000	7737	0	0	0	0	177.8	0	0	0	0	0	60.96	248.92	0	0	0	0	0	0	0	0	1612.9	40.64	802.64	0	233.68	0	0	0	0
261000	1286000	7738	0	25.4	0	0	452.12	0	0	165.1	0	0	0	241.3	0	0	0	0	10.16	0	0	0	1752.6	180.34	368.3	0	281.94	0	0	0	0
269000	1286000	7739	0	20.32	0	0	132.08	0	0	584.2	0	0	15.24	198.12	0	0	0	0	20.32	0	0	0	1130.3	152.4	480.06	0	177.8	0	0	0	0
277000	1286000	7740	0	0	0	0	60.96	0	0	200.66	0	0	0	162.56	0	0	0	0	0	0	0	0	355.6	467.36	627.38	0	439.42	0	0	0	0
285000	1286000	7741	0	22.86	0	0	91.44	0	0	45.72	0	0	0	104.14	0	0	0	0	0	0	0	0	320.04	530.86	548.64	0	441.96	0	0	0	0
293000	1286000	7742	0	22.86	0	0	96.52	0	0	25.4	0	0	33.02	106.68	0	0	0	0	0	0	0	0	474.98	469.9	198.12	0	162.56	0	0	0	5.08
301000	1286000	7743	0	10.16	0	0	297.18	0	0	99.06	0	0	0	454.66	0	0	0	0	12.7	0	0	0	546.1	320.04	312.42	0	60.96	0	0	0	5.08
309000	1286000	7744	0	35.56	0	0	256.54	0	0	246.38	0	0	0	434.34	0	0	0	0	0	0	0	0	505.46	38.1	490.22	0	332.74	0	0	0	0
317000	1286000	7745	0	35.56	0	0	289.56	0	0	127	0	0	0	25.4	0	0	0	0	30.48	0	0	0	736.6	165.1	233.68	0	276.86	0	0	0	7.62
325000	1286000	7746	0	63.5	0	0	332.74	0	0	309.88	0	0	0	48.26	0	0	0	0	0	0	0	0	1043.94	129.54	101.6	0	297.18	0	0	0	0
333000	1286000	7747	0	55.88	30.48	0	271.78	0	0	505.46	0	0	17.78	119.38	0	0	0	0	17.78	0	0	0	1452.88	35.56	350.52	0	464.82	0	0	0	0
341000	1286000	7748	0	0	0	0	530.86	0	0	289.56	0	0	0	0	0	0	0	0	0	0	0	0	1493.52	35.56	322.58	0	119.38	0	0	0	0
349000	1286000	7749	0	50.8	0	0	213.36	0	0	10.16	0	0	0	30.48	0	0	0	0	7.62	0	0	0	853.44	388.62	205.74	0	243.84	0	0	0	0
357000	1286000	7750	0	15.24	0	0	144.78	0	0	0	0	0	0	60.96	0	0	0	0	0	0	0	0	756.92	96.52	383.54	0	292.1	0	0	0	0
365000	1286000	7751	0	0	0	0	119.38	0	0	0	0	0	0	68.58	0	0	0	0	0	0	0	0	568.96	325.12	210.82	0	279.4	0	0	0	0
373000	1286000	7752	0	0	0	0	99.06	0	0	0	0	0	0	30.48	0	0	0	0	0	0	0	0	952.5	124.46	243.84	0	274.32	0	0	0	0
381000	1286000	7753	0	0	0	0	76.2	0	0	20.32	0	0	0	142.24	0	0	0	0	0	0	0	0	502.92	68.58	515.62	0	266.7	0	0	0	0
389000	1286000	7754	0	0	0	0	393.7	0	0	0	0	0	0	106.68	0	0	0	0	0	0	0	0	749.3	203.2	510.54	0	238.76	0	0	0	10.16
397000	1286000	7755	0	0	0	0	175.26	0	0	0	0	0	0	170.18	0	0	0	0	0	0	0	0	563.88	182.88	467.36	0	294.64	0	0	0	0
405000	1286000	7756	0	15.24	0	0	381	0	0	0	0	0	0	175.26	0	0	0	0	0	0	0	0	1211.58	231.14	236.22	0	271.78	0	0	0	0
413000	1286000	7757	0	0	0	0	411.48	0	0	0	0	0	0	0	0	0	0	0	0	0	0	0	688.34	220.98	403.86	0	342.9	0	0	0	0
421000	1286000	7758	0	0	0	0	284.48	0	0	0	0	0	0	0	0	0	0	0	0	0	0	0	215.9	558.8	157.48	0	142.24	0	0	0	0
429000	1286000	7759	0	0	0	0	287.02	0	0	15.24	0	0	0	88.9	0	0	0	0	0	0	0	0	784.86	40.64	269.24	0	66.04	0	0	0	0
437000	1286000	7760	0	0	0	0	317.5	0	0	60.96	0	0	0	17.78	0	0	0	0	0	0	0	0	454.66	594.36	472.44	0	35.56	0	0	0	0
445000	1286000	7761	0	0	0	0	538.48	0	0	116.84	0	0	0	342.9	0	0	0	0	0	0	0	0	447.04	66.04	421.64	0	99.06	0	0	0	0
453000	1286000	7762	0	0	0	0	919.48	0	0	472.44	0	0	0	210.82	0	0	0	0	0	0	0	0	998.22	157.48	535.94	0	96.52	0	0	0	0
461000	1286000	7763	0	0	0	0	1191.26	0	0	584.2	0	0	0	68.58	0	0	0	0	0	0	0	0	822.96	447.04	868.68	0	101.6	0	0	0	0
469000	1286000	7764	0	0	0	0	810.26	0	0	508	0	0	0	83.82	0	0	0	0	22.86	0	0	0	1198.88	213.36	792.48	0	127	0	0	0	0
477000	1286000	7765	0	0	0	0	871.22	0	0	203.2	0	0	0	15.24	0	0	0	0	0	0	0	0	1102.36	175.26	703.58	0	154.94	0	0	0	0
485000	1286000	7766	0	0	0	0	787.4	0	0	228.6	0	0	0	147.32	0	0	0	0	0	0	0	0	1033.78	314.96	668.02	0	419.1	0	0	0	0
493000	1286000	7767	0	0	0	0	1297.94	0	0	695.96	0	0	0	60.96	0	0	0	0	17.78	0	0	0	528.32	279.4	698.5	0	40.64	0	0	0	0
501000	1286000	7768	0	22.86	0	0	970.28	0	0	843.28	0	0	0	147.32	0	0	0	0	25.4	0	0	0	121.92	238.76	754.38	0	472.44	0	0	0	0
509000	1286000	7769	0	17.78	0	0	342.9	0	0	322.58	0	0	0	109.22	0	0	0	0	96.52	0	0	0	76.2	254	139.7	0	76.2	0	0	0	0
517000	1286000	7770	0	0	0	0	152.4	0	0	66.04	0	0	0	0	0	0	0	0	0	0	0	0	60.96	50.8	152.4	0	50.8	0	0	0	0
525000	1286000	7771	0	0	0	0	210.82	0	0	86.36	0	0	0	144.78	0	0	0	0	0	0	0	0	33.02	157.48	172.72	0	76.2	0	0	0	0
533000	1286000	7772	0	0	0	0	0	0	0	0	0	0	0	0	0	0	0	0	0	0	0	0	33.02	0	22.86	0	0	0	0	0	0
-19000	1278000	7999	0	20.32	0	0	0	0	0	0	0	0	259.08	0	0	0	0	0	0	0	106.68	0	0	0	0	0	0	0	0	0	0
-11000	1278000	8000	0	0	0	0	0	0	0	0	0	0	0	0	0	0	0	0	0	0	0	0	0	0	0	0	0	0	0	0	0
-3000	1278000	8001	0	0	0	0	0	0	0	0	0	0	0	0	0	0	0	0	0	0	40.64	0	0	0	0	0	0	0	0	0	0
5000	1278000	8002	0	0	0	0	0	0	0	0	0	0	0	0	0	0	0	0	0	0	0	0	0	0	0	0	0	0	0	0	0
13000	1278000	8003	0	0	0	0	0	0	0	0	0	0	0	0	0	0	0	0	0	0	0	0	0	0	0	0	0	0	0	0	0
21000	1278000	8004	0	0	0	0	0	0	0	0	0	0	0	0	0	0	0	0	0	0	68.58	0	0	157.48	0	0	0	0	0	0	17.78
29000	1278000	8005	0	0	0	0	0	0	0	0	0	0	0	0	0	0	0	0	0	0	10.16	0	0	393.7	0	0	0	0	0	0	0
37000	1278000	8006	0	0	0	0	0	0	0	0	0	0	10.16	0	0	0	0	0	0	0	0	0	0	121.92	0	0	0	0	0	0	0
45000	1278000	8007	0	0	0	0	0	0	0	0	0	0	0	0	0	0	0	0	0	0	0	0	0	116.84	0	0	0	0	0	0	0
53000	1278000	8008	0	0	0	0	0	0	0	0	0	0	20.32	0	0	0	0	0	0	0	20.32	0	0	25.4	0	0	0	0	0	0	0
61000	1278000	8009	0	0	35.56	0	15.24	0	0	0	0	0	35.56	0	0	0	0	0	0	0	797.56	0	0	731.52	0	0	0	0	0	0	10.16
69000	1278000	8010	0	55.88	205.74	0	88.9	0	0	0	0	0	330.2	0	0	0	0	20.32	71.12	0	591.82	0	40.64	652.78	15.24	0	363.22	0	0	0	0
77000	1278000	8011	0	20.32	40.64	0	10.16	0	0	0	0	0	170.18	0	0	0	0	0	25.4	0	149.86	0	1328.42	711.2	71.12	0	594.36	0	0	0	0
85000	1278000	8012	0	12.7	50.8	0	43.18	0	0	0	0	0	266.7	0	0	0	0	0	86.36	0	15.24	0	1737.36	650.24	45.72	0	457.2	0	0	0	0
93000	1278000	8013	0	15.24	10.16	0	129.54	0	0	0	0	0	40.64	0	0	0	0	10.16	25.4	0	55.88	0	2527.3	520.7	83.82	0	154.94	0	0	0	5.08
101000	1278000	8014	0	0	0	0	195.58	0	0	0	0	0	45.72	73.66	0	0	0	38.1	83.82	0	86.36	0	914.4	441.96	35.56	0	276.86	0	0	0	0
109000	1278000	8015	0	0	0	0	0	0	0	0	0	0	43.18	25.4	0	0	0	0	27.94	0	0	0	2034.54	167.64	238.76	0	368.3	0	0	0	0
117000	1278000	8016	0	22.86	0	0	93.98	0	0	0	0	0	0	0	0	0	0	0	0	0	0	0	2275.84	200.66	104.14	0	342.9	0	0	0	12.7
125000	1278000	8017	0	0	0	0	81.28	0	0	0	0	0	0	0	0	0	0	0	0	0	0	0	1932.94	73.66	17.78	0	167.64	0	0	0	0
133000	1278000	8018	0	17.78	0	0	40.64	0	0	0	0	0	86.36	0	0	0	0	0	0	0	104.14	0	1620.52	365.76	25.4	0	45.72	0	0	0	7.62
141000	1278000	8019	0	27.94	58.42	0	205.74	0	0	0	0	0	91.44	20.32	0	0	0	12.7	88.9	0	228.6	0	2654.3	342.9	12.7	0	157.48	0	0	0	0
149000	1278000	8020	15.24	10.16	53.34	0	99.06	0	0	60.96	0	0	0	15.24	0	0	0	0	83.82	0	66.04	0	1297.94	383.54	0	0	421.64	0	0	0	0
157000	1278000	8021	0	154.94	63.5	0	114.3	0	0	162.56	0	0	177.8	83.82	0	0	0	15.24	187.96	0	68.58	0	383.54	386.08	35.56	0	325.12	0	0	0	0
165000	1278000	8022	0	20.32	30.48	0	365.76	0	0	314.96	0	0	58.42	30.48	0	0	0	7.62	38.1	0	12.7	0	1590.04	284.48	68.58	0	604.52	0	0	0	10.16
173000	1278000	8023	0	0	20.32	0	60.96	0	0	322.58	0	0	106.68	144.78	0	0	0	0	15.24	0	0	0	756.92	220.98	119.38	0	657.86	0	0	0	0
181000	1278000	8024	0	12.7	0	0	76.2	0	0	558.8	0	0	0	0	0	0	0	0	55.88	0	58.42	0	1384.3	431.8	0	0	393.7	0	0	0	0
189000	1278000	8025	0	35.56	0	0	15.24	0	0	50.8	0	0	15.24	12.7	0	0	0	0	0	0	12.7	0	1993.9	243.84	66.04	0	274.32	0	0	0	0
197000	1278000	8026	0	0	55.88	0	162.56	0	0	66.04	0	0	58.42	91.44	0	0	0	10.16	35.56	0	25.4	0	607.06	492.76	172.72	0	317.5	0	0	0	0
205000	1278000	8027	0	0	55.88	0	375.92	0	0	152.4	0	0	0	109.22	0	0	0	12.7	213.36	0	17.78	0	271.78	528.32	287.02	0	353.06	0	0	0	0
213000	1278000	8028	0	142.24	0	0	403.86	0	0	396.24	0	0	0	152.4	0	0	0	0	27.94	0	0	0	530.86	416.56	340.36	0	525.78	0	0	0	0
221000	1278000	8029	0	45.72	0	0	518.16	0	0	624.84	0	0	33.02	73.66	0	0	0	15.24	17.78	0	0	0	876.3	287.02	276.86	0	180.34	0	0	0	0
229000	1278000	8030	0	0	0	0	561.34	0	0	109.22	0	0	0	99.06	0	0	0	0	53.34	0	15.24	0	1000.76	281.94	256.54	0	254	0	0	0	0
237000	1278000	8031	0	0	0	0	500.38	0	0	149.86	0	0	0	106.68	0	0	0	0	30.48	0	0	0	1409.7	30.48	129.54	0	388.62	0	0	0	0
245000	1278000	8032	0	0	0	0	157.48	0	0	40.64	0	0	0	78.74	0	0	0	0	10.16	0	0	0	886.46	187.96	683.26	0	543.56	0	0	0	0
253000	1278000	8033	0	58.42	0	0	734.06	0	0	271.78	0	0	40.64	233.68	0	0	0	0	0	0	0	0	340.36	259.08	612.14	0	477.52	0	0	0	0
261000	1278000	8034	0	17.78	0	0	518.16	0	0	152.4	0	0	0	152.4	0	0	0	0	81.28	0	0	0	520.7	160.02	342.9	0	749.3	0	0	0	0
269000	1278000	8035	0	0	0	0	274.32	0	0	137.16	0	0	0	144.78	0	0	0	0	0	0	0	0	1315.72	254	342.9	0	127	0	0	0	0
277000	1278000	8036	0	0	0	0	340.36	0	0	233.68	0	0	0	116.84	0	0	0	0	0	0	0	0	1272.54	523.24	406.4	0	325.12	0	0	0	0
285000	1278000	8037	0	22.86	0	0	170.18	0	0	20.32	0	0	0	91.44	0	0	0	0	27.94	0	0	0	1770.38	472.44	309.88	0	281.94	0	0	0	0
293000	1278000	8038	0	0	0	0	360.68	0	0	109.22	0	0	0	78.74	0	0	0	0	30.48	0	0	0	1785.62	304.8	172.72	0	264.16	0	0	0	0
301000	1278000	8039	0	0	0	0	393.7	0	0	190.5	0	0	0	256.54	0	0	0	0	48.26	0	0	0	1257.3	200.66	312.42	0	337.82	0	0	0	0
309000	1278000	8040	0	73.66	0	0	144.78	0	0	78.74	0	0	20.32	99.06	0	0	0	0	15.24	0	0	0	375.92	139.7	383.54	0	396.24	0	0	0	0
317000	1278000	8041	0	33.02	0	0	269.24	0	0	198.12	0	0	0	157.48	0	0	0	0	0	0	0	0	347.98	546.1	233.68	0	375.92	0	0	0	0
325000	1278000	8042	0	0	0	0	490.22	0	0	144.78	0	0	0	142.24	0	0	0	0	25.4	0	0	0	1066.8	185.42	454.66	0	411.48	0	0	0	0
333000	1278000	8043	0	0	0	0	645.16	0	0	147.32	0	0	0	170.18	0	0	0	0	0	0	0	0	886.46	104.14	736.6	0	508	0	0	0	0
341000	1278000	8044	0	0	0	0	487.68	0	0	96.52	0	0	0	38.1	0	0	0	0	33.02	0	0	0	1630.68	45.72	439.42	0	805.18	0	0	0	0
349000	1278000	8045	0	7.62	0	0	441.96	0	0	91.44	0	0	0	172.72	0	0	0	0	0	0	0	0	848.36	63.5	571.5	0	175.26	0	0	0	0
357000	1278000	8046	0	0	0	0	317.5	0	0	30.48	0	0	0	287.02	0	0	0	0	0	0	0	0	650.24	81.28	617.22	0	454.66	0	0	0	0
365000	1278000	8047	0	0	0	0	134.62	0	0	20.32	0	0	0	144.78	0	0	0	0	0	0	0	0	1590.04	139.7	350.52	0	314.96	0	0	0	0
373000	1278000	8048	0	22.86	0	0	165.1	0	0	38.1	0	0	0	134.62	0	0	0	0	0	0	0	0	1178.56	175.26	683.26	0	233.68	0	0	0	0
381000	1278000	8049	0	0	0	0	73.66	0	0	0	0	0	0	109.22	0	0	0	0	0	0	0	0	1000.76	175.26	350.52	0	383.54	0	0	0	0
389000	1278000	8050	0	0	0	0	175.26	0	0	35.56	0	0	0	109.22	0	0	0	0	0	0	0	0	655.32	228.6	960.12	0	304.8	0	0	0	0
397000	1278000	8051	0	0	0	0	187.96	0	0	0	0	0	0	60.96	0	0	0	0	0	0	0	0	601.98	261.62	515.62	0	274.32	0	0	0	0
405000	1278000	8052	0	0	0	0	347.98	0	0	0	0	0	0	55.88	0	0	0	0	0	0	0	0	607.06	594.36	579.12	0	309.88	0	0	0	0
413000	1278000	8053	0	0	0	0	340.36	0	0	20.32	0	0	0	142.24	0	0	0	0	0	0	0	0	495.3	332.74	391.16	0	269.24	0	0	0	0
421000	1278000	8054	0	0	0	0	436.88	0	0	0	0	0	0	434.34	0	0	0	0	0	0	0	0	464.82	279.4	309.88	0	208.28	0	0	0	0
429000	1278000	8055	0	0	0	0	121.92	0	0	45.72	0	0	0	203.2	0	0	0	0	10.16	0	0	0	596.9	53.34	756.92	0	162.56	0	0	0	0
437000	1278000	8056	0	0	0	0	142.24	0	0	198.12	0	0	0	177.8	0	0	0	0	0	0	0	0	2103.12	195.58	398.78	0	86.36	0	0	0	0
445000	1278000	8057	0	0	0	0	1036.32	0	0	205.74	0	0	0	259.08	0	0	0	0	0	0	0	0	373.38	337.82	736.6	0	187.96	0	0	0	0
453000	1278000	8058	0	0	0	0	728.98	0	0	165.1	0	0	0	576.58	0	0	0	0	0	0	0	0	401.32	0	1018.54	0	20.32	0	0	0	0
461000	1278000	8059	0	0	0	0	1071.88	0	0	264.16	0	0	0	312.42	0	0	0	0	0	0	0	0	233.68	162.56	850.9	0	53.34	0	0	0	0
469000	1278000	8060	0	10.16	0	0	1061.72	0	0	327.66	0	0	0	152.4	0	0	0	0	0	0	0	0	187.96	254	853.44	0	241.3	0	0	0	0
477000	1278000	8061	0	25.4	0	0	746.76	0	0	424.18	0	0	0	906.78	0	0	0	0	48.26	0	0	0	579.12	109.22	701.04	0	160.02	0	0	0	0
485000	1278000	8062	0	20.32	0	0	464.82	0	0	342.9	0	0	0	1181.1	0	0	0	0	261.62	0	0	0	152.4	238.76	731.52	0	177.8	0	0	0	0
493000	1278000	8063	0	43.18	0	0	736.6	0	0	99.06	0	0	0	1010.92	0	0	0	0	0	0	0	0	109.22	449.58	924.56	0	88.9	0	0	0	0
501000	1278000	8064	0	71.12	20.32	0	1079.5	0	0	805.18	0	0	0	414.02	0	0	0	0	25.4	0	0	0	203.2	116.84	381	0	88.9	0	0	0	0
509000	1278000	8065	0	12.7	0	0	119.38	0	0	327.66	0	0	0	66.04	0	0	0	0	0	0	0	0	127	66.04	106.68	0	0	0	0	0	0
-19000	1270000	8295	0	35.56	30.48	0	0	0	0	0	0	0	142.24	0	25.4	0	0	0	0	0	177.8	0	0	106.68	0	0	0	0	0	0	0
-11000	1270000	8296	0	60.96	0	0	0	0	0	0	0	0	223.52	0	0	0	0	0	0	0	66.04	0	0	40.64	0	0	0	0	0	0	0
-3000	1270000	8297	0	35.56	0	0	0	0	0	0	0	0	0	0	0	0	0	0	0	0	40.64	0	0	0	0	0	0	0	0	0	0
5000	1270000	8298	0	78.74	0	0	0	0	0	0	0	0	187.96	0	0	0	0	0	0	0	76.2	0	0	25.4	0	0	0	0	0	0	0
13000	1270000	8299	0	104.14	0	0	0	0	0	0	0	0	71.12	0	0	0	0	0	0	0	0	0	0	114.3	0	0	0	0	0	0	0
21000	1270000	8300	0	22.86	0	0	25.4	0	0	0	0	0	121.92	0	0	0	0	15.24	0	0	139.7	0	0	960.12	0	0	0	0	0	0	0
29000	1270000	8301	0	45.72	17.78	0	20.32	0	0	0	0	0	287.02	0	0	0	0	0	0	0	307.34	0	0	1427.48	0	0	0	0	0	0	0
37000	1270000	8302	0	76.2	40.64	0	0	0	0	0	0	0	320.04	0	0	0	0	30.48	0	0	205.74	0	0	508	0	0	0	0	0	0	0
45000	1270000	8303	0	38.1	0	0	0	0	0	0	0	0	40.64	0	0	0	0	0	0	0	147.32	0	0	27.94	0	0	0	0	0	0	0
53000	1270000	8304	0	25.4	0	0	0	0	0	0	0	0	0	0	0	0	0	0	0	0	157.48	0	0	73.66	0	0	0	0	0	0	10.16
61000	1270000	8305	0	0	127	0	10.16	0	0	0	0	0	121.92	0	0	0	0	10.16	0	0	881.38	0	0	314.96	30.48	0	25.4	0	0	0	0
69000	1270000	8306	0	40.64	256.54	0	15.24	0	0	0	0	0	327.66	30.48	0	0	0	30.48	116.84	0	680.72	0	350.52	505.46	91.44	0	195.58	0	0	0	0
77000	1270000	8307	0	0	0	0	0	0	0	0	0	0	121.92	106.68	0	0	0	55.88	0	0	109.22	0	894.08	144.78	127	0	708.66	0	0	0	10.16
85000	1270000	8308	0	38.1	25.4	0	20.32	0	0	0	0	0	195.58	0	0	0	0	0	10.16	0	147.32	0	1094.74	576.58	99.06	0	556.26	0	0	0	0
93000	1270000	8309	0	10.16	0	0	33.02	0	0	0	0	0	25.4	60.96	0	0	0	0	15.24	0	205.74	0	934.72	302.26	195.58	0	579.12	0	0	0	0
101000	1270000	8310	0	0	71.12	0	111.76	0	0	0	0	0	83.82	104.14	0	0	0	0	88.9	0	96.52	0	988.06	571.5	157.48	0	304.8	0	0	0	7.62
109000	1270000	8311	0	15.24	0	0	0	0	0	0	0	0	43.18	43.18	0	0	0	0	50.8	0	38.1	0	2202.18	226.06	193.04	0	508	0	0	0	0
117000	1270000	8312	0	66.04	0	0	63.5	0	0	0	0	0	22.86	0	0	0	0	12.7	0	0	127	0	1978.66	337.82	124.46	0	304.8	0	0	0	0
125000	1270000	8313	0	50.8	15.24	0	48.26	0	0	0	0	0	93.98	0	0	0	0	0	111.76	0	111.76	0	1574.8	541.02	35.56	0	86.36	0	0	0	0
133000	1270000	8314	0	0	58.42	0	35.56	0	0	0	0	0	91.44	0	0	0	0	0	73.66	0	335.28	0	1912.62	734.06	132.08	0	25.4	0	0	0	0
141000	1270000	8315	0	12.7	0	0	43.18	0	0	30.48	0	0	30.48	0	0	0	0	0	0	0	198.12	0	1874.52	370.84	60.96	0	154.94	0	0	0	0
149000	1270000	8316	0	0	20.32	0	106.68	0	0	12.7	0	0	104.14	0	0	0	0	0	106.68	0	223.52	0	1976.12	78.74	0	0	91.44	0	0	0	0
157000	1270000	8317	0	60.96	40.64	0	35.56	0	0	50.8	0	0	40.64	22.86	0	0	0	0	17.78	0	88.9	0	1861.82	185.42	0	0	187.96	0	0	0	0
165000	1270000	8318	0	0	86.36	0	147.32	0	0	111.76	0	0	58.42	35.56	0	0	0	0	50.8	0	162.56	0	1412.24	492.76	127	0	523.24	0	0	0	0
173000	1270000	8319	0	0	0	0	119.38	0	0	104.14	0	0	177.8	22.86	0	0	0	10.16	96.52	0	40.64	0	91.44	167.64	15.24	0	411.48	0	0	0	0
181000	1270000	8320	0	7.62	0	0	0	0	0	88.9	0	0	30.48	0	0	0	0	0	0	0	111.76	0	35.56	30.48	0	0	264.16	0	0	0	0
189000	1270000	8321	0	15.24	55.88	0	91.44	0	0	101.6	0	0	76.2	38.1	0	0	0	0	15.24	0	198.12	0	1244.6	137.16	20.32	0	355.6	0	0	0	0
197000	1270000	8322	0	0	15.24	0	60.96	0	0	205.74	0	0	25.4	71.12	0	0	0	0	0	0	15.24	0	492.76	269.24	111.76	0	419.1	0	0	0	0
205000	1270000	8323	0	0	0	0	78.74	0	0	119.38	0	0	0	58.42	0	0	0	0	22.86	0	0	0	45.72	162.56	116.84	0	535.94	0	0	0	0
213000	1270000	8324	0	73.66	17.78	0	88.9	0	0	403.86	0	0	73.66	81.28	0	0	0	0	45.72	0	12.7	0	434.34	167.64	452.12	0	530.86	0	0	0	0
221000	1270000	8325	0	43.18	25.4	0	678.18	0	0	198.12	0	0	0	96.52	0	0	0	12.7	175.26	0	66.04	0	815.34	106.68	147.32	0	104.14	0	0	0	0
229000	1270000	8326	0	35.56	0	0	739.14	0	0	96.52	0	0	0	53.34	0	0	0	0	35.56	0	0	0	855.98	421.64	132.08	0	261.62	0	0	0	0
237000	1270000	8327	0	0	0	0	520.7	0	0	88.9	0	0	0	121.92	0	0	0	0	99.06	0	20.32	0	764.54	256.54	264.16	0	353.06	0	0	0	0
245000	1270000	8328	0	0	0	0	594.36	0	0	50.8	0	0	0	104.14	0	0	0	0	50.8	0	0	0	1490.98	96.52	391.16	0	373.38	0	0	0	0
253000	1270000	8329	10.16	0	0	0	304.8	0	0	91.44	0	0	0	190.5	0	0	0	0	30.48	0	0	0	576.58	180.34	932.18	0	749.3	0	0	0	0
261000	1270000	8330	0	55.88	15.24	0	246.38	0	0	58.42	0	0	0	58.42	0	0	0	0	78.74	0	0	0	299.72	546.1	508	0	975.36	0	0	0	0
269000	1270000	8331	0	0	0	0	302.26	0	0	60.96	0	0	0	187.96	0	0	0	0	71.12	0	0	0	612.14	114.3	853.44	0	434.34	0	0	0	0
277000	1270000	8332	0	20.32	0	0	487.68	0	0	205.74	0	0	0	185.42	0	0	0	0	88.9	0	0	0	769.62	116.84	680.72	0	114.3	0	0	0	0
285000	1270000	8333	0	35.56	0	0	604.52	0	0	116.84	0	0	0	167.64	0	0	0	0	53.34	0	0	0	1074.42	205.74	508	0	640.08	0	0	0	0
293000	1270000	8334	0	91.44	0	0	332.74	0	0	198.12	0	0	0	83.82	0	0	0	0	0	0	0	0	1955.8	187.96	154.94	0	556.26	0	0	0	0
301000	1270000	8335	0	60.96	0	0	154.94	0	0	187.96	0	0	0	96.52	0	0	0	0	0	0	0	0	2334.26	114.3	299.72	0	368.3	0	0	0	0
309000	1270000	8336	0	20.32	0	0	149.86	0	0	55.88	0	0	0	147.32	0	0	0	0	0	0	0	0	883.92	383.54	375.92	0	408.94	0	0	0	0
317000	1270000	8337	0	10.16	0	0	347.98	0	0	33.02	0	0	0	198.12	0	0	0	0	15.24	0	0	0	314.96	546.1	160.02	0	327.66	0	0	0	0
325000	1270000	8338	0	45.72	0	0	132.08	0	0	144.78	0	0	0	50.8	0	0	0	0	0	0	0	0	929.64	269.24	322.58	0	548.64	0	0	0	0
333000	1270000	8339	0	38.1	0	0	586.74	0	0	213.36	0	0	0	132.08	0	0	0	0	0	0	0	0	416.56	93.98	736.6	0	668.02	0	0	22.86	0
341000	1270000	8340	0	0	0	0	487.68	0	0	223.52	0	0	0	50.8	0	0	0	0	15.24	0	0	0	886.46	233.68	563.88	0	934.72	0	0	0	0
349000	1270000	8341	0	33.02	0	0	1130.3	0	0	228.6	0	0	0	109.22	0	0	0	0	71.12	0	0	0	967.74	228.6	421.64	0	457.2	0	0	0	0
357000	1270000	8342	0	76.2	0	0	619.76	0	0	292.1	0	0	0	86.36	0	0	0	0	20.32	0	0	0	1539.24	45.72	866.14	0	426.72	0	0	0	0
365000	1270000	8343	0	0	0	0	144.78	0	0	76.2	0	0	0	66.04	0	0	0	0	0	0	0	0	1821.18	66.04	657.86	0	515.62	0	0	0	0
373000	1270000	8344	0	43.18	0	0	101.6	0	0	53.34	0	0	0	83.82	0	0	0	0	0	0	0	0	1201.42	271.78	284.48	0	177.8	0	0	0	0
381000	1270000	8345	0	0	0	0	99.06	0	0	58.42	0	0	0	134.62	0	0	0	0	0	0	0	0	1686.56	345.44	175.26	0	43.18	0	0	0	0
389000	1270000	8346	0	0	0	0	203.2	0	0	71.12	0	0	0	35.56	0	0	0	0	0	0	0	0	878.84	182.88	434.34	0	205.74	0	0	0	0
397000	1270000	8347	0	0	0	0	109.22	0	0	73.66	0	0	0	33.02	0	0	0	0	0	0	0	0	1262.38	233.68	386.08	0	393.7	0	0	0	0
405000	1270000	8348	0	0	0	0	78.74	0	0	0	0	0	0	0	0	0	0	0	0	0	0	0	863.6	386.08	541.02	0	238.76	0	0	0	0
413000	1270000	8349	0	0	0	0	520.7	0	0	0	0	0	0	640.08	0	0	0	0	0	0	0	0	205.74	276.86	386.08	0	119.38	0	0	0	0
421000	1270000	8350	0	60.96	0	0	1140.46	0	0	0	0	0	0	728.98	0	0	0	0	12.7	0	0	0	187.96	33.02	627.38	0	73.66	0	0	0	0
429000	1270000	8351	0	0	0	0	403.86	0	0	40.64	0	0	0	302.26	0	0	0	0	45.72	0	0	0	365.76	81.28	1242.06	0	121.92	0	0	0	0
437000	1270000	8352	0	0	0	0	434.34	0	0	93.98	20.32	0	0	541.02	0	0	0	0	0	0	0	0	525.78	292.1	515.62	0	101.6	0	0	0	0
445000	1270000	8353	0	20.32	0	0	871.22	0	0	320.04	0	0	0	665.48	0	0	0	0	0	0	0	0	576.58	223.52	457.2	0	167.64	0	0	0	0
453000	1270000	8354	0	0	0	0	627.38	0	0	144.78	0	0	0	1529.08	0	0	0	0	60.96	0	0	0	0	25.4	881.38	0	35.56	0	0	0	0
461000	1270000	8355	0	45.72	0	0	967.74	0	0	172.72	0	0	0	1203.96	0	0	0	0	0	0	0	0	76.2	259.08	1064.26	0	25.4	0	0	0	0
469000	1270000	8356	0	0	0	0	1066.8	0	0	497.84	0	0	0	848.36	0	0	0	0	0	0	0	0	121.92	259.08	838.2	0	71.12	0	0	0	0
477000	1270000	8357	0	0	0	0	574.04	0	0	767.08	0	0	0	812.8	0	0	0	0	22.86	0	0	0	45.72	81.28	497.84	0	0	0	0	0	0
485000	1270000	8358	0	45.72	0	0	226.06	0	0	104.14	0	0	0	939.8	0	0	0	0	0	0	0	0	68.58	73.66	546.1	0	0	0	0	0	0
493000	1270000	8359	0	17.78	0	0	132.08	0	0	0	0	0	0	213.36	0	0	0	0	0	0	0	0	0	132.08	441.96	0	66.04	0	0	0	0
501000	1270000	8360	0	0	0	0	124.46	0	0	0	0	0	0	0	0	0	0	0	0	0	0	0	0	0	0	0	0	0	0	0	0
-27000	1262000	8590	0	0	0	0	0	0	0	0	0	0	111.76	0	0	0	0	0	0	0	162.56	0	0	0	0	0	0	0	0	0	0
-19000	1262000	8591	0	0	0	0	0	0	0	0	0	0	0	0	0	0	0	0	0	0	0	0	0	0	0	0	0	0	0	0	0
-11000	1262000	8592	0	0	0	0	0	0	0	0	0	0	0	0	0	0	0	0	0	0	55.88	0	0	0	0	0	0	0	0	0	0
-3000	1262000	8593	0	0	0	0	0	0	0	0	0	0	0	0	0	0	0	0	0	0	0	0	0	0	0	0	0	0	0	0	0
5000	1262000	8594	0	0	0	0	0	0	0	0	0	0	0	0	0	0	0	0	0	0	0	0	0	0	0	0	0	0	0	0	0
13000	1262000	8595	0	0	0	0	0	0	0	0	0	0	0	0	0	0	0	0	0	0	0	0	0	0	0	0	0	0	0	0	0
21000	1262000	8596	0	0	0	0	0	0	0	0	0	0	0	0	0	0	0	0	0	0	0	0	0	0	0	0	0	0	0	0	0
29000	1262000	8597	0	7.62	0	0	0	0	0	0	0	0	0	0	0	0	0	0	0	0	276.86	0	0	210.82	0	0	0	0	0	0	0
37000	1262000	8598	0	0	0	0	0	0	0	0	0	0	0	0	0	0	0	0	0	0	55.88	0	0	35.56	0	0	0	0	0	0	0
45000	1262000	8599	0	0	0	0	0	0	0	0	0	0	0	0	0	0	0	0	0	0	0	0	0	0	0	0	0	0	0	0	0
53000	1262000	8600	0	0	10.16	0	20.32	0	0	0	0	0	0	0	0	0	0	10.16	0	0	190.5	0	0	365.76	0	0	0	0	0	0	0
61000	1262000	8601	0	71.12	172.72	0	20.32	0	0	0	0	0	353.06	40.64	0	0	0	10.16	142.24	0	1120.14	0	254	515.62	25.4	0	152.4	0	0	0	10.16
69000	1262000	8602	0	20.32	81.28	0	40.64	0	0	0	0	0	254	0	0	0	0	15.24	142.24	0	629.92	0	210.82	640.08	91.44	0	157.48	0	0	0	0
77000	1262000	8603	7.62	30.48	132.08	0	137.16	0	0	0	0	0	30.48	45.72	0	0	0	35.56	172.72	0	695.96	0	751.84	533.4	116.84	0	139.7	0	0	0	0
85000	1262000	8604	0	0	25.4	0	40.64	0	0	0	0	0	68.58	50.8	0	0	0	0	30.48	0	147.32	0	1826.26	246.38	137.16	0	599.44	0	0	0	0
93000	1262000	8605	0	0	10.16	0	147.32	0	0	0	0	0	73.66	10.16	0	0	0	27.94	40.64	0	66.04	0	2413	459.74	114.3	0	144.78	0	0	0	0
101000	1262000	8606	0	58.42	40.64	0	99.06	0	0	0	0	0	50.8	114.3	0	0	0	0	88.9	0	231.14	0	2016.76	543.56	218.44	0	238.76	0	0	0	0
109000	1262000	8607	0	27.94	0	0	12.7	0	0	0	0	0	17.78	0	0	0	0	27.94	0	0	38.1	0	1770.38	607.06	25.4	0	129.54	0	0	0	0
117000	1262000	8608	0	0	15.24	0	147.32	0	0	0	0	0	15.24	55.88	0	0	0	0	0	0	104.14	0	1645.92	492.76	60.96	0	200.66	0	0	0	20.32
125000	1262000	8609	0	45.72	109.22	0	218.44	0	0	0	0	0	294.64	20.32	0	0	0	12.7	485.14	0	398.78	0	932.18	218.44	114.3	0	215.9	0	0	0	0
133000	1262000	8610	0	63.5	43.18	0	76.2	0	0	175.26	0	0	91.44	116.84	0	0	0	0	109.22	0	368.3	0	1927.86	269.24	177.8	0	261.62	0	0	0	0
141000	1262000	8611	0	20.32	0	0	114.3	0	0	0	0	0	40.64	0	0	0	0	17.78	86.36	0	335.28	0	2781.3	132.08	0	0	101.6	0	0	0	0
149000	1262000	8612	0	0	0	0	7.62	0	0	0	0	0	0	0	0	0	0	0	0	0	187.96	0	1366.52	160.02	0	0	30.48	0	0	0	0
157000	1262000	8613	0	0	0	0	43.18	0	0	0	0	0	10.16	10.16	0	0	0	12.7	10.16	0	73.66	0	2987.04	124.46	27.94	0	55.88	0	0	0	0
165000	1262000	8614	0	0	0	0	25.4	0	0	50.8	0	0	0	0	0	0	0	0	0	0	30.48	0	2781.3	167.64	0	0	180.34	0	0	0	0
173000	1262000	8615	0	0	0	0	0	0	0	91.44	0	0	0	0	0	0	0	0	0	0	15.24	0	25.4	0	0	0	25.4	0	0	0	0
181000	1262000	8616	0	0	0	0	33.02	0	0	66.04	0	0	10.16	0	0	0	0	0	0	0	60.96	0	795.02	10.16	0	0	137.16	0	0	0	0
189000	1262000	8617	0	0	15.24	0	20.32	0	0	63.5	0	0	33.02	10.16	0	0	0	0	0	0	86.36	0	1320.8	149.86	91.44	0	228.6	0	0	0	7.62
197000	1262000	8618	0	0	0	0	96.52	0	0	127	0	0	0	50.8	0	0	0	0	0	0	0	0	406.4	279.4	53.34	0	942.34	0	0	0	7.62
205000	1262000	8619	0	38.1	279.4	0	205.74	0	0	469.9	0	0	15.24	182.88	0	0	0	0	48.26	0	35.56	0	304.8	114.3	259.08	0	523.24	0	0	0	0
213000	1262000	8620	0	101.6	45.72	0	363.22	0	0	462.28	0	0	96.52	55.88	0	0	0	0	139.7	0	25.4	0	695.96	238.76	289.56	0	668.02	0	0	0	0
221000	1262000	8621	0	0	147.32	0	678.18	0	0	25.4	0	0	0	142.24	0	0	0	0	464.82	0	116.84	0	1005.84	226.06	241.3	0	147.32	0	0	0	0
229000	1262000	8622	0	25.4	0	0	855.98	0	0	27.94	0	0	0	68.58	0	0	0	15.24	114.3	0	71.12	0	932.18	431.8	147.32	0	320.04	0	0	0	0
237000	1262000	8623	0	30.48	0	0	789.94	0	0	0	0	0	0	200.66	0	0	0	0	43.18	0	0	0	929.64	607.06	312.42	0	215.9	0	0	0	0
245000	1262000	8624	0	38.1	0	0	914.4	0	0	35.56	0	0	114.3	254	0	0	0	0	60.96	0	25.4	0	929.64	271.78	292.1	0	360.68	0	0	0	0
253000	1262000	8625	0	10.16	0	0	172.72	0	0	93.98	0	0	25.4	167.64	0	0	0	0	48.26	0	0	0	492.76	411.48	876.3	0	594.36	0	0	0	0
261000	1262000	8626	0	0	0	0	515.62	0	0	38.1	0	0	0	167.64	0	0	0	0	20.32	0	0	0	1158.24	350.52	660.4	0	683.26	0	0	0	0
269000	1262000	8627	0	0	0	0	589.28	0	0	152.4	0	0	0	91.44	0	0	0	0	15.24	0	0	0	1076.96	203.2	911.86	0	345.44	0	0	0	0
277000	1262000	8628	0	38.1	0	0	500.38	0	0	254	0	0	20.32	50.8	0	0	0	0	55.88	0	0	0	538.48	55.88	861.06	0	314.96	0	0	0	0
285000	1262000	8629	0	30.48	40.64	0	866.14	0	0	177.8	0	0	0	447.04	0	0	0	0	165.1	0	0	0	1577.34	15.24	452.12	0	182.88	0	0	0	0
293000	1262000	8630	0	109.22	25.4	0	896.62	0	0	558.8	0	0	68.58	571.5	0	0	0	0	149.86	0	0	0	1508.76	91.44	175.26	0	182.88	0	0	0	0
301000	1262000	8631	0	71.12	0	0	561.34	0	0	759.46	0	0	0	576.58	0	0	0	0	91.44	0	0	0	2280.92	50.8	256.54	0	218.44	0	0	0	15.24
309000	1262000	8632	12.7	78.74	66.04	0	744.22	0	0	297.18	0	0	0	322.58	0	0	0	0	175.26	0	0	0	1178.56	271.78	391.16	0	276.86	0	0	0	0
317000	1262000	8633	35.56	66.04	25.4	0	708.66	0	0	175.26	0	0	0	375.92	0	0	0	0	71.12	0	0	0	251.46	345.44	281.94	0	561.34	0	0	0	0
325000	1262000	8634	0	0	0	0	784.86	0	0	327.66	0	0	0	60.96	0	0	0	0	60.96	0	0	0	988.06	541.02	281.94	0	142.24	0	0	0	0
333000	1262000	8635	0	0	76.2	0	1036.32	0	0	281.94	0	0	0	15.24	0	0	0	0	63.5	0	0	0	1000.76	91.44	586.74	0	210.82	0	0	0	0
341000	1262000	8636	0	0	0	0	668.02	0	0	180.34	0	0	0	30.48	0	0	0	0	0	0	0	0	591.82	81.28	576.58	0	284.48	0	0	0	0
349000	1262000	8637	0	0	0	0	241.3	0	0	63.5	0	0	0	27.94	0	0	0	0	0	0	0	0	345.44	93.98	690.88	0	256.54	0	0	0	0
357000	1262000	8638	0	0	0	0	243.84	0	0	93.98	0	0	0	0	0	0	0	0	0	0	0	0	1046.48	55.88	833.12	0	284.48	0	0	0	0
365000	1262000	8639	0	0	0	0	299.72	0	0	0	0	0	0	121.92	0	0	0	0	0	0	0	0	693.42	0	795.02	0	698.5	0	0	0	0
373000	1262000	8640	0	33.02	0	0	139.7	0	0	58.42	0	0	0	299.72	0	0	0	0	0	0	0	0	850.9	76.2	754.38	0	426.72	0	0	0	0
381000	1262000	8641	0	10.16	0	0	195.58	0	0	109.22	0	0	0	149.86	0	0	0	0	0	0	0	0	756.92	264.16	683.26	0	360.68	0	0	0	0
389000	1262000	8642	0	0	0	0	457.2	0	0	149.86	0	0	0	238.76	0	0	0	0	0	0	0	0	1498.6	215.9	317.5	0	43.18	0	0	0	0
397000	1262000	8643	0	38.1	0	0	363.22	0	0	71.12	0	0	0	63.5	0	0	0	0	0	0	0	0	1831.34	167.64	124.46	0	45.72	0	0	0	0
405000	1262000	8644	0	0	0	0	363.22	0	0	33.02	0	0	0	55.88	0	0	0	0	35.56	0	0	0	1808.48	203.2	254	0	325.12	0	0	0	0
413000	1262000	8645	0	0	0	0	830.58	0	0	111.76	0	0	0	35.56	0	0	0	0	38.1	0	0	0	1511.3	177.8	363.22	0	55.88	0	0	0	0
421000	1262000	8646	0	0	0	0	624.84	0	0	111.76	0	0	0	1130.3	0	0	0	0	30.48	0	0	0	22.86	33.02	599.44	0	134.62	0	0	0	0
429000	1262000	8647	0	43.18	0	0	132.08	0	0	33.02	0	0	0	612.14	0	0	0	0	0	0	0	0	0	55.88	170.18	0	0	0	0	0	0
437000	1262000	8648	0	0	0	0	228.6	0	0	182.88	0	0	0	571.5	0	0	0	0	78.74	0	0	0	91.44	289.56	251.46	0	0	0	0	0	0
445000	1262000	8649	0	0	0	0	1336.04	0	0	200.66	10.16	0	0	988.06	0	0	0	0	132.08	0	0	0	66.04	246.38	739.14	0	0	0	0	0	0
453000	1262000	8650	0	50.8	0	0	1356.36	0	0	134.62	0	0	0	668.02	0	0	0	0	0	0	0	0	0	134.62	500.38	0	0	0	0	0	0
461000	1262000	8651	0	0	0	0	228.6	0	0	182.88	0	0	0	142.24	0	0	0	0	0	0	0	0	111.76	0	205.74	0	0	0	0	0	0
469000	1262000	8652	0	0	0	0	63.5	0	0	0	0	0	0	0	0	0	0	0	0	0	0	0	0	30.48	27.94	0	0	0	0	0	0
-27000	1254000	8886	0	25.4	0	0	0	0	0	0	0	0	45.72	0	0	0	0	0	0	0	45.72	0	0	0	0	0	0	0	0	0	0
-19000	1254000	8887	0	12.7	20.32	0	0	0	0	0	0	0	30.48	0	0	0	0	0	0	0	132.08	0	0	0	0	0	0	0	0	0	0
-11000	1254000	8888	0	0	0	0	0	0	0	0	0	0	0	0	0	0	0	0	0	0	0	0	0	0	0	0	0	0	0	0	0
-3000	1254000	8889	0	0	0	0	0	0	0	0	0	0	0	0	0	0	0	0	0	0	0	0	0	0	0	0	0	0	0	0	0
5000	1254000	8890	0	0	0	0	0	0	0	0	0	0	0	0	0	0	0	0	0	0	0	0	0	0	0	0	0	0	0	0	0
13000	1254000	8891	0	0	71.12	0	0	0	0	0	0	0	0	0	0	0	0	0	0	0	91.44	0	0	73.66	0	0	0	0	0	0	0
21000	1254000	8892	0	0	0	0	0	0	0	0	0	0	0	0	0	0	0	0	0	0	0	0	0	0	0	0	0	0	0	0	0
29000	1254000	8893	0	0	0	0	0	0	0	0	0	0	0	0	0	0	0	0	0	0	0	0	0	86.36	0	0	0	0	0	0	0
37000	1254000	8894	0	0	0	0	0	0	0	0	0	0	0	0	0	0	0	0	0	0	0	0	0	0	0	0	0	0	0	0	0
45000	1254000	8895	0	0	0	0	0	0	0	0	0	0	0	0	0	0	0	0	0	0	101.6	0	0	0	0	0	0	0	0	0	0
53000	1254000	8896	0	33.02	104.14	0	22.86	0	0	0	0	0	358.14	25.4	0	0	0	0	78.74	0	1201.42	0	0	495.3	0	0	86.36	0	0	0	7.62
61000	1254000	8897	0	25.4	129.54	0	60.96	0	0	0	0	0	396.24	109.22	0	0	0	25.4	0	0	337.82	0	386.08	685.8	12.7	0	370.84	0	0	0	0
69000	1254000	8898	0	55.88	20.32	0	15.24	0	0	0	0	0	121.92	35.56	0	0	0	0	264.16	0	401.32	0	1026.16	662.94	45.72	0	81.28	0	0	0	0
77000	1254000	8899	0	0	50.8	0	137.16	0	0	0	0	0	76.2	35.56	0	0	0	40.64	81.28	0	279.4	0	2059.94	919.48	40.64	0	38.1	0	0	0	0
85000	1254000	8900	0	0	66.04	0	63.5	0	0	0	33.02	0	66.04	45.72	0	0	0	0	91.44	0	213.36	0	3060.7	276.86	50.8	0	83.82	0	0	0	0
93000	1254000	8901	0	15.24	0	0	170.18	0	0	0	0	0	27.94	0	0	0	0	20.32	60.96	0	109.22	0	1953.26	495.3	25.4	0	114.3	0	0	0	0
101000	1254000	8902	0	7.62	0	0	261.62	0	0	45.72	0	0	38.1	27.94	0	0	0	0	45.72	0	152.4	0	2316.48	254	203.2	0	223.52	0	0	0	0
109000	1254000	8903	0	12.7	0	0	66.04	0	0	0	10.16	0	10.16	0	0	0	0	0	58.42	0	40.64	0	1684.02	353.06	182.88	0	276.86	0	0	0	10.16
117000	1254000	8904	0	0	0	0	38.1	0	0	0	0	0	0	15.24	0	0	0	0	0	0	25.4	0	2049.78	132.08	81.28	0	434.34	0	0	0	0
125000	1254000	8905	0	35.56	20.32	0	309.88	0	0	0	0	0	71.12	48.26	0	0	0	0	91.44	0	320.04	0	1447.8	637.54	114.3	0	162.56	0	0	0	0
133000	1254000	8906	0	45.72	43.18	0	40.64	0	0	20.32	0	0	30.48	127	0	0	0	0	157.48	0	337.82	0	2032	464.82	137.16	0	243.84	0	0	0	22.86
141000	1254000	8907	0	15.24	0	0	83.82	0	0	152.4	0	0	81.28	109.22	0	0	0	0	261.62	0	314.96	0	1704.34	741.68	63.5	0	71.12	0	0	0	0
149000	1254000	8908	0	101.6	0	0	93.98	0	0	0	0	0	40.64	0	0	0	0	20.32	127	0	236.22	0	2194.56	177.8	0	0	114.3	0	0	0	10.16
157000	1254000	8909	0	99.06	83.82	0	452.12	0	0	172.72	0	0	66.04	106.68	0	0	0	27.94	254	0	66.04	0	1521.46	312.42	76.2	0	106.68	0	0	0	0
165000	1254000	8910	0	25.4	48.26	0	43.18	0	0	88.9	0	0	15.24	20.32	0	0	0	10.16	182.88	0	142.24	0	2146.3	368.3	78.74	0	132.08	0	0	0	0
173000	1254000	8911	0	127	0	0	63.5	0	0	88.9	0	0	0	50.8	0	0	0	0	0	0	0	0	1338.58	124.46	10.16	0	490.22	0	0	0	0
181000	1254000	8912	0	0	0	0	111.76	0	0	114.3	0	0	17.78	0	0	0	0	0	0	0	0	0	1264.92	142.24	20.32	0	596.9	0	0	0	0
189000	1254000	8913	0	0	0	0	55.88	0	0	73.66	0	0	0	20.32	0	0	0	0	0	0	0	0	1681.48	88.9	30.48	0	619.76	0	0	0	0
197000	1254000	8914	0	15.24	15.24	0	55.88	0	0	236.22	0	0	22.86	152.4	0	0	0	0	0	0	10.16	0	751.84	152.4	137.16	0	434.34	0	0	0	0
205000	1254000	8915	0	50.8	0	0	408.94	0	0	561.34	0	0	88.9	218.44	0	0	0	0	40.64	0	0	0	406.4	604.52	287.02	0	711.2	0	0	0	0
213000	1254000	8916	0	15.24	50.8	0	193.04	0	0	81.28	0	0	45.72	137.16	0	0	0	0	66.04	0	111.76	0	375.92	617.22	266.7	0	347.98	0	0	0	0
221000	1254000	8917	0	43.18	109.22	0	792.48	0	0	137.16	0	0	0	106.68	0	0	0	0	177.8	0	76.2	0	398.78	215.9	88.9	0	383.54	0	0	0	0
229000	1254000	8918	0	25.4	0	0	863.6	0	0	101.6	0	0	63.5	177.8	0	0	0	0	162.56	0	20.32	0	916.94	27.94	129.54	0	121.92	0	0	0	0
237000	1254000	8919	0	27.94	0	0	535.94	0	0	182.88	0	0	40.64	208.28	0	0	0	0	66.04	0	0	0	596.9	304.8	401.32	0	680.72	0	0	0	0
245000	1254000	8920	0	66.04	96.52	0	746.76	0	0	40.64	0	0	66.04	144.78	0	0	0	0	121.92	0	0	0	1219.2	472.44	287.02	0	436.88	0	0	0	0
253000	1254000	8921	0	172.72	40.64	0	1036.32	0	0	342.9	0	0	15.24	132.08	0	0	0	0	101.6	0	0	0	830.58	193.04	342.9	0	612.14	0	0	0	0
261000	1254000	8922	0	127	43.18	0	1270	0	0	294.64	0	0	0	170.18	0	0	0	0	261.62	0	0	0	1257.3	299.72	396.24	0	396.24	0	0	0	0
269000	1254000	8923	0	12.7	30.48	0	1224.28	0	0	203.2	0	0	0	218.44	0	0	0	0	477.52	0	0	0	1346.2	187.96	157.48	0	393.7	0	0	0	0
277000	1254000	8924	0	60.96	15.24	0	873.76	0	0	154.94	0	0	0	287.02	0	0	0	0	50.8	0	0	0	477.52	20.32	561.34	0	416.56	0	0	0	0
285000	1254000	8925	0	30.48	0	0	541.02	0	0	137.16	0	0	20.32	541.02	0	0	0	0	15.24	0	0	0	342.9	43.18	660.4	0	713.74	0	0	0	0
293000	1254000	8926	0	15.24	0	0	622.3	0	0	0	0	0	0	665.48	0	0	0	0	25.4	0	0	0	584.2	180.34	355.6	0	701.04	0	0	0	0
301000	1254000	8927	22.86	43.18	40.64	0	815.34	0	0	213.36	0	0	0	297.18	0	0	0	0	53.34	0	0	0	495.3	350.52	391.16	0	396.24	0	0	0	35.56
309000	1254000	8928	22.86	78.74	0	0	896.62	0	0	599.44	0	0	0	200.66	0	0	0	0	38.1	0	0	0	353.06	269.24	403.86	0	261.62	0	0	0	0
317000	1254000	8929	0	0	0	0	482.6	0	0	20.32	0	0	0	160.02	0	0	0	0	25.4	0	50.8	0	662.94	431.8	274.32	0	474.98	0	0	0	0
325000	1254000	8930	25.4	40.64	0	0	398.78	0	0	53.34	12.7	0	0	55.88	0	0	0	0	0	0	0	0	957.58	759.46	172.72	0	408.94	0	0	0	0
333000	1254000	8931	20.32	0	0	0	500.38	0	0	170.18	0	0	0	251.46	0	0	0	0	0	0	0	0	467.36	480.06	256.54	0	525.78	0	0	0	0
341000	1254000	8932	0	15.24	0	0	487.68	0	0	66.04	0	0	0	132.08	0	0	0	0	0	0	0	0	947.42	119.38	708.66	0	411.48	0	0	0	0
349000	1254000	8933	0	0	0	0	528.32	0	0	127	0	0	0	213.36	0	0	0	0	30.48	0	0	0	703.58	121.92	1132.84	0	508	0	0	0	0
357000	1254000	8934	0	17.78	0	0	383.54	0	0	88.9	0	0	0	91.44	0	0	0	0	0	0	0	0	312.42	121.92	1234.44	0	322.58	0	0	0	0
365000	1254000	8935	0	0	0	0	109.22	0	0	91.44	0	0	0	167.64	0	0	0	0	0	0	0	0	0	0	977.9	0	797.56	0	0	0	0
373000	1254000	8936	10.16	20.32	0	0	243.84	0	0	378.46	0	0	0	238.76	0	0	0	0	0	0	0	0	231.14	0	1074.42	0	419.1	0	0	0	0
381000	1254000	8937	0	0	0	0	454.66	0	0	116.84	0	0	0	299.72	0	0	0	0	0	0	0	0	0	99.06	1054.1	0	388.62	0	0	0	0
389000	1254000	8938	0	0	0	0	1010.92	0	0	88.9	0	0	0	266.7	0	0	0	0	0	0	0	0	0	0	1109.98	0	264.16	0	0	0	0
397000	1254000	8939	0	0	0	0	838.2	0	0	182.88	0	0	0	375.92	0	0	0	0	0	0	0	0	127	132.08	1112.52	0	510.54	0	0	0	0
405000	1254000	8940	0	0	0	0	1056.64	0	0	299.72	0	0	0	248.92	0	0	0	0	0	0	0	0	607.06	325.12	779.78	0	276.86	0	0	0	0
413000	1254000	8941	0	0	0	0	1719.58	0	0	378.46	0	0	0	294.64	0	0	0	0	91.44	0	0	0	401.32	30.48	393.7	0	99.06	0	0	0	0
421000	1254000	8942	0	48.26	0	0	1043.94	0	0	662.94	0	0	0	853.44	0	0	0	0	312.42	0	0	0	0	38.1	876.3	0	127	0	0	0	0
429000	1254000	8943	0	0	0	0	850.9	0	0	297.18	0	0	0	1145.54	0	0	0	0	307.34	0	0	0	0	22.86	728.98	0	35.56	0	0	0	0
437000	1254000	8944	0	0	0	0	266.7	0	0	408.94	0	0	0	403.86	0	0	0	0	0	0	0	0	22.86	96.52	325.12	0	0	0	0	0	0
445000	1254000	8945	0	0	0	0	25.4	0	0	0	0	0	0	147.32	0	0	0	0	0	0	0	0	0	0	167.64	0	0	0	0	0	0
-27000	1246000	9182	0	76.2	0	0	0	0	0	0	0	0	0	0	0	0	0	0	0	0	106.68	0	0	38.1	0	0	0	0	0	0	0
-19000	1246000	9183	0	0	10.16	0	0	0	0	0	0	0	0	0	0	0	0	0	0	0	129.54	0	0	0	0	0	0	0	0	0	0
-11000	1246000	9184	0	0	0	0	0	0	0	0	0	0	0	0	0	0	0	0	0	0	0	0	0	0	0	0	0	0	0	0	0
-3000	1246000	9185	0	0	0	0	0	0	0	0	0	0	0	0	0	0	0	0	0	0	0	0	0	0	0	0	0	0	0	0	0
5000	1246000	9186	0	0	0	0	0	0	0	0	0	0	0	0	0	0	0	0	0	0	0	0	0	0	0	0	0	0	0	0	0
13000	1246000	9187	0	0	0	0	0	0	0	0	0	0	0	0	0	0	0	0	0	0	0	0	0	0	0	0	0	0	0	0	0
21000	1246000	9188	0	0	0	0	0	0	0	0	0	0	0	0	0	0	0	0	0	0	45.72	0	0	45.72	0	0	0	0	0	0	0
29000	1246000	9189	0	0	0	0	0	0	0	0	0	0	0	0	0	0	0	0	0	0	0	0	0	0	0	0	0	0	0	0	0
37000	1246000	9190	0	0	0	0	0	0	0	0	0	0	0	0	0	0	0	0	0	0	0	0	0	0	0	0	0	0	0	0	0
45000	1246000	9191	0	0	0	0	0	0	0	0	0	0	0	0	0	0	0	0	0	0	314.96	0	0	20.32	0	0	0	0	0	0	0
53000	1246000	9192	0	50.8	185.42	0	342.9	0	0	0	0	0	284.48	0	0	0	0	45.72	83.82	0	1475.74	0	0	294.64	0	0	0	0	0	0	0
61000	1246000	9193	0	40.64	370.84	0	116.84	0	0	0	0	0	576.58	132.08	0	0	0	0	60.96	0	480.06	0	1158.24	353.06	35.56	0	213.36	0	0	0	0
69000	1246000	9194	0	15.24	116.84	0	40.64	0	0	0	0	0	259.08	40.64	0	0	0	0	132.08	0	96.52	0	1859.28	462.28	40.64	0	375.92	0	0	0	0
77000	1246000	9195	0	58.42	43.18	0	210.82	0	0	0	0	0	167.64	60.96	0	0	0	0	15.24	0	81.28	0	1861.82	424.18	132.08	0	172.72	0	0	0	0
85000	1246000	9196	0	10.16	0	0	30.48	0	0	0	0	0	10.16	0	0	0	0	0	0	0	0	0	3261.36	198.12	15.24	0	35.56	0	0	0	0
93000	1246000	9197	0	0	0	0	307.34	0	0	0	0	0	12.7	0	0	0	0	0	0	0	20.32	0	2034.54	546.1	40.64	0	210.82	0	0	0	0
101000	1246000	9198	0	0	15.24	0	203.2	0	0	0	0	0	12.7	33.02	0	0	0	0	53.34	0	93.98	0	2176.78	858.52	96.52	0	317.5	0	0	0	0
109000	1246000	9199	0	0	0	0	139.7	0	0	0	0	0	0	12.7	0	0	0	0	40.64	0	71.12	0	1752.6	520.7	121.92	0	370.84	0	0	0	0
117000	1246000	9200	0	12.7	0	0	160.02	0	0	0	0	0	0	0	0	0	0	0	0	0	86.36	0	1353.82	673.1	106.68	0	137.16	0	0	0	0
125000	1246000	9201	0	33.02	45.72	0	208.28	0	0	0	0	0	48.26	0	0	0	0	0	15.24	0	147.32	0	1645.92	789.94	213.36	0	350.52	0	0	0	15.24
133000	1246000	9202	0	17.78	27.94	0	99.06	0	0	0	0	0	83.82	124.46	0	0	0	0	38.1	0	198.12	0	2103.12	284.48	116.84	0	510.54	0	0	0	0
141000	1246000	9203	0	15.24	45.72	0	68.58	0	0	119.38	0	0	137.16	0	0	0	0	0	0	0	243.84	0	1869.44	350.52	116.84	0	299.72	0	0	0	0
149000	1246000	9204	0	10.16	40.64	0	68.58	0	0	246.38	0	0	83.82	35.56	0	0	0	0	127	0	60.96	0	868.68	337.82	76.2	0	436.88	0	0	0	0
157000	1246000	9205	0	45.72	55.88	0	220.98	0	0	294.64	0	0	0	241.3	0	0	0	55.88	375.92	0	96.52	0	137.16	40.64	124.46	0	193.04	0	0	0	0
165000	1246000	9206	0	35.56	15.24	0	81.28	0	0	116.84	0	0	10.16	81.28	0	0	0	22.86	83.82	0	20.32	0	86.36	119.38	10.16	0	182.88	0	0	0	0
173000	1246000	9207	0	0	15.24	0	0	0	0	162.56	0	0	15.24	10.16	0	0	0	0	10.16	0	106.68	0	10.16	279.4	55.88	0	774.7	0	0	0	0
181000	1246000	9208	0	0	0	0	91.44	0	0	215.9	0	0	25.4	0	0	0	0	0	0	0	0	0	281.94	363.22	58.42	0	736.6	0	0	0	0
189000	1246000	9209	0	35.56	0	0	226.06	0	0	121.92	0	0	0	0	0	0	0	0	0	0	0	0	279.4	340.36	38.1	0	650.24	0	0	0	0
197000	1246000	9210	0	182.88	30.48	0	218.44	0	0	505.46	0	0	15.24	43.18	0	0	0	0	27.94	0	25.4	0	927.1	289.56	101.6	0	182.88	0	0	0	0
205000	1246000	9211	0	160.02	68.58	0	25.4	0	0	327.66	0	0	45.72	73.66	0	0	0	0	0	0	0	0	33.02	124.46	182.88	0	909.32	0	0	0	0
213000	1246000	9212	0	96.52	0	0	281.94	0	0	607.06	0	0	0	101.6	0	0	0	0	83.82	0	17.78	0	299.72	236.22	243.84	0	264.16	0	0	0	0
221000	1246000	9213	0	45.72	0	0	274.32	0	0	205.74	0	0	0	22.86	0	0	0	0	30.48	0	7.62	0	716.28	426.72	248.92	0	462.28	0	0	0	0
229000	1246000	9214	0	81.28	45.72	0	538.48	0	0	172.72	0	0	0	195.58	0	0	0	0	114.3	0	45.72	0	485.14	165.1	185.42	0	370.84	0	0	0	0
237000	1246000	9215	0	15.24	17.78	0	713.74	0	0	160.02	0	0	53.34	203.2	0	0	0	12.7	238.76	0	45.72	0	388.62	187.96	175.26	0	480.06	0	0	0	0
245000	1246000	9216	0	88.9	68.58	0	574.04	0	0	22.86	0	0	20.32	340.36	0	0	0	22.86	127	0	0	0	906.78	246.38	309.88	0	419.1	0	0	0	0
253000	1246000	9217	0	134.62	33.02	0	1145.54	0	0	431.8	0	0	0	109.22	0	0	0	0	264.16	0	0	0	830.58	111.76	91.44	0	35.56	0	0	0	0
261000	1246000	9218	7.62	35.56	0	0	619.76	0	0	269.24	0	0	0	132.08	0	0	0	0	35.56	0	0	0	1137.92	71.12	477.52	0	505.46	0	0	0	0
269000	1246000	9219	0	20.32	0	0	635	0	0	302.26	0	0	45.72	111.76	0	0	0	15.24	175.26	0	0	0	1351.28	0	429.26	0	246.38	0	0	0	15.24
277000	1246000	9220	12.7	0	0	0	464.82	0	0	45.72	0	0	0	223.52	0	0	0	0	0	0	0	0	467.36	109.22	909.32	0	909.32	0	0	0	0
285000	1246000	9221	0	0	0	0	510.54	0	0	167.64	0	0	0	190.5	0	0	0	0	20.32	0	0	0	0	96.52	601.98	0	561.34	0	0	0	0
293000	1246000	9222	0	0	0	0	236.22	0	0	246.38	0	0	0	91.44	0	0	0	0	0	0	0	0	48.26	157.48	452.12	0	1201.42	0	0	0	0
301000	1246000	9223	7.62	0	0	0	330.2	0	0	538.48	0	0	0	99.06	0	0	0	0	60.96	0	0	0	127	124.46	271.78	0	772.16	0	0	15.24	0
309000	1246000	9224	10.16	45.72	0	0	198.12	0	0	180.34	0	0	0	71.12	0	0	0	0	0	0	0	0	302.26	302.26	538.48	0	513.08	0	0	0	0
317000	1246000	9225	0	20.32	0	0	172.72	0	0	0	0	0	0	109.22	0	0	0	0	0	0	0	0	1414.78	327.66	441.96	0	365.76	0	0	0	0
325000	1246000	9226	17.78	0	0	0	424.18	0	0	264.16	0	0	0	91.44	0	0	0	0	0	0	0	0	645.16	472.44	342.9	0	825.5	0	0	0	10.16
333000	1246000	9227	0	0	0	0	812.8	0	0	325.12	0	0	0	193.04	0	0	0	0	20.32	0	0	0	327.66	223.52	439.42	0	728.98	0	0	0	0
341000	1246000	9228	0	96.52	0	0	739.14	0	0	167.64	0	0	0	142.24	0	0	0	0	35.56	0	0	0	1087.12	93.98	782.32	0	325.12	0	0	0	0
349000	1246000	9229	0	66.04	0	0	655.32	0	0	96.52	0	0	0	114.3	0	0	0	0	43.18	0	0	0	495.3	93.98	1168.4	0	363.22	0	0	0	0
357000	1246000	9230	0	0	0	0	363.22	0	0	205.74	0	0	0	119.38	0	0	0	0	0	0	0	0	302.26	254	1315.72	0	99.06	0	0	0	0
365000	1246000	9231	0	0	0	0	350.52	0	0	73.66	0	0	0	185.42	0	0	0	0	0	0	0	0	147.32	0	1148.08	0	383.54	0	0	0	0
373000	1246000	9232	0	30.48	0	0	416.56	0	0	104.14	0	0	0	368.3	0	0	0	0	0	0	0	0	134.62	0	922.02	0	411.48	0	0	0	0
381000	1246000	9233	0	0	0	0	985.52	0	0	142.24	0	0	0	279.4	0	0	0	0	0	0	0	0	25.4	0	1031.24	0	754.38	0	0	0	0
389000	1246000	9234	0	0	0	0	612.14	0	0	154.94	0	0	0	607.06	0	0	0	0	0	0	0	0	233.68	0	1031.24	0	650.24	0	0	0	0
397000	1246000	9235	0	0	0	0	645.16	0	0	330.2	0	0	0	850.9	0	0	0	0	0	0	0	0	0	0	1140.46	0	497.84	0	0	0	0
405000	1246000	9236	0	0	0	0	853.44	0	0	520.7	0	0	0	1033.78	0	0	0	0	116.84	0	0	0	78.74	60.96	690.88	0	30.48	0	0	0	0
413000	1246000	9237	0	17.78	0	0	993.14	0	0	711.2	0	0	0	622.3	0	0	0	0	393.7	0	0	0	96.52	86.36	886.46	0	144.78	0	0	0	0
421000	1246000	9238	0	86.36	0	0	673.1	0	0	822.96	0	0	0	487.68	0	0	0	0	180.34	0	0	0	0	0	713.74	0	55.88	0	0	0	0
429000	1246000	9239	0	20.32	0	0	81.28	0	0	187.96	0	0	0	124.46	0	0	0	0	0	0	0	0	0	0	104.14	0	0	0	0	0	0
-27000	1238000	9478	0	40.64	20.32	0	0	0	0	0	0	0	0	0	0	0	0	71.12	0	0	114.3	0	0	45.72	0	0	0	0	0	0	0
-19000	1238000	9479	0	0	15.24	0	0	0	0	0	0	0	76.2	0	0	0	0	15.24	0	0	0	0	0	0	0	0	0	0	0	0	0
-11000	1238000	9480	0	25.4	0	0	0	0	0	0	0	0	223.52	0	0	0	0	0	0	0	137.16	0	0	0	0	0	0	0	0	0	0
-3000	1238000	9481	0	0	0	0	0	0	0	0	0	0	0	0	0	0	0	0	0	0	0	0	0	0	0	0	0	0	0	0	0
5000	1238000	9482	0	0	0	0	0	0	0	0	0	0	0	0	0	0	0	0	0	0	0	0	0	0	0	0	0	0	0	0	0
13000	1238000	9483	0	30.48	30.48	0	0	0	0	0	0	0	0	0	0	0	0	0	0	0	142.24	0	0	0	0	0	0	0	0	0	0
21000	1238000	9484	0	0	0	0	0	0	0	0	0	0	0	0	0	0	0	0	0	0	48.26	0	0	0	0	0	0	0	0	0	0
29000	1238000	9485	0	0	0	0	0	0	0	0	0	0	0	0	0	0	0	0	0	0	0	0	0	0	0	0	0	0	0	0	0
37000	1238000	9486	0	0	0	0	0	0	0	0	0	0	0	0	0	0	0	0	0	0	0	0	0	0	0	0	0	0	0	0	0
45000	1238000	9487	0	12.7	48.26	0	0	0	0	0	0	0	63.5	0	0	0	0	0	0	0	769.62	0	0	129.54	0	0	0	0	0	0	0
53000	1238000	9488	0	15.24	223.52	0	561.34	0	0	0	0	0	154.94	0	0	0	0	10.16	254	0	731.52	0	30.48	525.78	35.56	0	40.64	0	0	0	0
61000	1238000	9489	0	101.6	203.2	0	139.7	0	0	0	0	0	279.4	10.16	0	0	0	15.24	111.76	0	665.48	0	812.8	871.22	20.32	0	25.4	0	0	0	0
69000	1238000	9490	0	45.72	25.4	0	86.36	0	0	0	0	0	15.24	15.24	0	0	0	10.16	15.24	0	241.3	0	1391.92	317.5	127	0	116.84	0	0	0	0
77000	1238000	9491	0	0	40.64	0	96.52	0	0	0	0	0	25.4	0	0	0	0	0	78.74	0	116.84	0	1686.56	530.86	88.9	0	154.94	0	0	0	0
85000	1238000	9492	0	15.24	35.56	0	30.48	0	0	0	0	0	20.32	0	0	0	0	0	15.24	0	66.04	0	2049.78	170.18	25.4	0	180.34	0	0	0	0
93000	1238000	9493	0	12.7	25.4	0	68.58	0	0	0	0	0	0	20.32	0	0	0	0	0	0	20.32	0	1064.26	365.76	71.12	0	695.96	0	0	0	0
101000	1238000	9494	0	0	15.24	0	208.28	0	0	0	0	0	0	63.5	0	0	0	0	10.16	0	30.48	0	1574.8	688.34	134.62	0	172.72	0	0	0	0
109000	1238000	9495	0	30.48	20.32	0	111.76	0	0	0	0	0	0	27.94	0	0	0	0	17.78	0	111.76	0	2524.76	746.76	40.64	0	35.56	0	0	0	0
117000	1238000	9496	0	17.78	0	0	233.68	0	0	0	0	0	20.32	0	0	0	0	0	10.16	0	15.24	0	2702.56	538.48	0	0	0	0	0	0	0
125000	1238000	9497	0	17.78	38.1	0	218.44	0	0	73.66	0	0	0	38.1	0	0	0	0	25.4	0	185.42	0	2425.7	650.24	50.8	0	104.14	0	0	0	0
133000	1238000	9498	7.62	35.56	0	0	223.52	0	0	63.5	0	0	15.24	0	0	0	0	15.24	12.7	0	88.9	0	1844.04	309.88	0	0	162.56	0	0	0	0
141000	1238000	9499	0	0	81.28	0	88.9	0	0	0	0	0	48.26	35.56	0	0	0	15.24	0	0	114.3	0	1389.38	505.46	15.24	0	154.94	0	0	0	15.24
149000	1238000	9500	0	0	30.48	0	0	0	0	0	0	0	0	0	0	0	0	0	0	0	281.94	0	1155.7	40.64	0	0	17.78	0	0	0	0
157000	1238000	9501	0	0	0	0	0	0	0	0	0	0	27.94	0	0	0	0	0	142.24	0	0	0	0	0	0	0	20.32	0	0	0	0
165000	1238000	9502	0	25.4	22.86	0	12.7	0	0	0	0	0	12.7	0	0	0	0	15.24	314.96	0	22.86	0	0	20.32	0	0	154.94	0	0	0	7.62
173000	1238000	9503	0	27.94	0	0	152.4	0	0	210.82	0	0	20.32	162.56	0	0	0	0	182.88	0	50.8	0	0	304.8	353.06	0	716.28	0	0	0	0
181000	1238000	9504	0	68.58	0	0	160.02	0	0	464.82	0	0	45.72	264.16	0	0	0	0	45.72	0	0	0	408.94	548.64	330.2	0	713.74	0	0	0	0
189000	1238000	9505	0	0	20.32	0	241.3	0	0	340.36	0	0	0	213.36	0	0	0	0	71.12	0	86.36	0	93.98	17.78	358.14	0	429.26	0	0	0	0
197000	1238000	9506	0	58.42	40.64	0	236.22	0	0	398.78	0	0	58.42	114.3	0	0	0	0	139.7	0	0	0	535.94	116.84	571.5	0	322.58	0	0	0	22.86
205000	1238000	9507	0	58.42	15.24	0	342.9	0	0	91.44	0	0	53.34	101.6	0	0	0	12.7	22.86	0	53.34	0	551.18	655.32	231.14	0	269.24	0	0	0	10.16
213000	1238000	9508	0	38.1	40.64	0	182.88	0	0	289.56	0	0	63.5	20.32	0	0	0	0	154.94	0	20.32	0	1455.42	167.64	86.36	0	429.26	0	0	0	0
221000	1238000	9509	0	0	22.86	0	213.36	0	0	93.98	0	0	25.4	17.78	0	0	0	17.78	73.66	0	106.68	0	1358.9	299.72	58.42	0	149.86	0	0	0	0
229000	1238000	9510	0	0	63.5	0	558.8	0	0	48.26	0	0	60.96	111.76	0	0	0	17.78	160.02	0	114.3	0	685.8	708.66	129.54	0	205.74	0	0	0	0
237000	1238000	9511	0	58.42	76.2	0	627.38	0	0	50.8	0	0	73.66	243.84	0	0	0	15.24	144.78	0	15.24	0	210.82	121.92	236.22	0	434.34	0	0	0	0
245000	1238000	9512	0	76.2	0	0	795.02	0	0	170.18	0	0	25.4	218.44	0	0	0	0	198.12	0	0	0	922.02	165.1	215.9	0	261.62	0	0	0	0
253000	1238000	9513	0	10.16	58.42	0	528.32	0	0	254	0	0	17.78	172.72	0	0	0	10.16	104.14	0	0	0	1221.74	218.44	307.34	0	119.38	0	0	0	0
261000	1238000	9514	0	50.8	20.32	0	802.64	0	0	116.84	0	0	17.78	226.06	0	0	0	0	127	0	0	0	1496.06	193.04	426.72	0	353.06	0	0	0	0
269000	1238000	9515	0	17.78	0	0	642.62	0	0	889	0	0	0	22.86	0	0	0	0	15.24	0	0	0	495.3	91.44	398.78	0	1054.1	0	0	0	0
277000	1238000	9516	0	17.78	0	0	436.88	0	0	0	0	0	0	63.5	0	0	0	0	0	0	0	0	485.14	83.82	728.98	0	1056.64	0	0	0	0
285000	1238000	9517	0	0	0	0	71.12	0	0	0	0	0	0	53.34	0	0	0	0	0	0	0	0	444.5	83.82	528.32	0	1145.54	0	0	0	0
293000	1238000	9518	0	0	0	0	198.12	0	0	66.04	0	0	0	104.14	0	0	0	0	20.32	0	0	0	1140.46	195.58	261.62	0	576.58	0	0	0	0
301000	1238000	9519	0	68.58	0	0	60.96	0	0	15.24	0	0	0	101.6	0	0	0	0	0	0	0	0	462.28	187.96	187.96	0	335.28	0	0	0	0
309000	1238000	9520	0	10.16	0	0	147.32	0	0	0	0	0	60.96	68.58	0	0	0	0	0	0	0	0	287.02	398.78	551.18	0	584.2	0	0	0	0
317000	1238000	9521	0	15.24	0	0	436.88	0	0	0	0	0	0	177.8	0	0	0	0	0	0	0	0	289.56	294.64	574.04	0	518.16	0	0	0	0
325000	1238000	9522	0	0	0	0	596.9	0	0	121.92	0	0	0	93.98	0	0	0	0	0	0	0	0	320.04	297.18	797.56	0	655.32	0	0	0	0
333000	1238000	9523	0	0	0	0	525.78	0	0	215.9	0	0	0	269.24	0	0	0	0	0	0	0	0	170.18	426.72	487.68	0	528.32	0	0	0	0
341000	1238000	9524	0	0	0	0	596.9	0	0	0	12.7	0	0	213.36	0	0	0	0	0	0	0	0	553.72	337.82	965.2	0	571.5	0	0	0	15.24
349000	1238000	9525	0	38.1	0	0	665.48	0	0	180.34	0	0	0	220.98	0	0	0	0	0	0	0	0	157.48	127	665.48	0	739.14	0	0	0	0
357000	1238000	9526	0	0	0	0	525.78	0	0	147.32	0	0	0	396.24	0	0	0	0	0	0	0	0	180.34	60.96	1338.58	0	505.46	0	0	0	0
365000	1238000	9527	0	0	0	0	800.1	0	0	190.5	0	0	0	281.94	0	0	0	0	0	0	0	0	396.24	142.24	1097.28	0	609.6	0	0	0	0
373000	1238000	9528	0	40.64	0	0	441.96	0	0	175.26	0	0	0	812.8	0	0	0	0	0	0	0	0	116.84	53.34	901.7	0	711.2	0	0	0	0
381000	1238000	9529	0	0	0	0	1696.72	0	0	436.88	0	0	0	233.68	0	0	0	0	0	0	0	15.24	264.16	43.18	467.36	0	690.88	0	0	0	0
389000	1238000	9530	0	30.48	0	0	464.82	0	0	91.44	0	0	0	817.88	0	0	0	0	40.64	0	0	0	350.52	182.88	1051.56	0	307.34	0	0	0	0
397000	1238000	9531	0	17.78	0	0	1069.34	0	0	111.76	0	0	20.32	617.22	0	0	0	0	40.64	0	25.4	0	172.72	490.22	970.28	0	124.46	0	0	0	0
405000	1238000	9532	0	17.78	0	0	982.98	0	0	772.16	0	0	0	563.88	0	0	0	0	337.82	0	0	0	187.96	68.58	1031.24	0	71.12	0	0	0	0
413000	1238000	9533	0	40.64	0	0	779.78	0	0	662.94	0	0	0	287.02	0	0	0	0	63.5	0	0	0	25.4	20.32	314.96	0	0	0	0	0	0
421000	1238000	9534	0	0	0	0	38.1	0	0	86.36	0	0	0	30.48	0	0	0	0	0	0	0	0	0	0	0	0	0	0	0	0	0
-27000	1230000	9774	0	0	35.56	0	0	0	0	0	0	0	33.02	0	0	0	0	0	0	0	27.94	0	0	0	0	0	0	0	0	0	0
-19000	1230000	9775	0	0	0	0	0	0	0	0	0	0	0	0	0	0	0	0	0	0	0	0	0	0	0	0	0	0	0	0	0
-11000	1230000	9776	0	0	45.72	0	0	0	0	0	0	0	30.48	0	0	0	0	0	0	0	0	0	0	0	0	0	0	0	0	0	0
-3000	1230000	9777	0	0	0	0	0	0	0	0	0	0	66.04	0	0	0	0	0	0	0	0	0	0	0	0	0	0	0	0	0	0
5000	1230000	9778	0	0	0	0	0	0	0	0	0	0	0	0	0	0	0	0	0	0	0	0	0	0	0	0	0	0	0	0	0
13000	1230000	9779	0	0	0	0	0	0	0	0	0	0	0	0	0	0	0	0	0	0	0	0	0	0	0	0	0	0	0	0	0
21000	1230000	9780	0	0	0	0	0	0	0	0	0	0	0	0	0	0	0	0	0	0	152.4	0	0	0	0	0	0	0	0	0	0
29000	1230000	9781	0	0	0	0	0	0	0	0	0	0	0	0	0	0	0	0	0	0	0	0	0	0	0	0	0	0	0	0	0
37000	1230000	9782	0	0	0	0	0	0	0	0	0	0	0	0	0	0	0	0	0	0	0	0	0	0	0	0	0	0	0	0	0
45000	1230000	9783	0	10.16	0	0	60.96	0	0	0	0	0	35.56	0	0	0	0	15.24	0	0	347.98	0	0	391.16	0	0	68.58	0	0	0	0
53000	1230000	9784	0	121.92	314.96	0	162.56	0	0	0	0	0	175.26	0	0	0	0	43.18	71.12	0	861.06	0	0	515.62	45.72	0	215.9	0	0	0	0
61000	1230000	9785	0	15.24	63.5	0	149.86	0	0	0	0	0	220.98	33.02	0	0	0	20.32	147.32	0	325.12	0	604.52	459.74	63.5	0	246.38	0	0	0	0
69000	1230000	9786	0	0	0	0	15.24	0	0	0	0	0	0	55.88	0	0	0	0	50.8	0	325.12	0	1386.84	495.3	20.32	0	345.44	0	0	0	0
77000	1230000	9787	0	7.62	0	0	101.6	0	0	0	0	0	0	15.24	0	0	0	15.24	0	0	421.64	0	1539.24	419.1	30.48	0	213.36	0	0	0	0
85000	1230000	9788	0	0	0	0	35.56	0	0	0	0	0	0	0	0	0	0	0	0	0	101.6	0	1960.88	0	38.1	0	269.24	0	0	0	0
93000	1230000	9789	0	0	0	0	55.88	0	0	0	0	0	0	0	0	0	0	0	0	0	12.7	0	1572.26	279.4	10.16	0	393.7	0	0	0	10.16
101000	1230000	9790	0	0	0	0	33.02	0	0	0	0	0	30.48	33.02	0	0	0	0	0	0	0	0	2153.92	332.74	0	0	215.9	0	0	0	0
109000	1230000	9791	0	0	0	0	0	0	0	0	0	0	0	0	0	0	0	0	22.86	0	60.96	0	2921	205.74	40.64	0	287.02	0	0	0	0
117000	1230000	9792	0	0	0	0	190.5	0	0	0	0	0	0	0	0	0	0	0	0	0	0	0	2494.28	223.52	0	0	40.64	0	0	0	0
125000	1230000	9793	0	0	0	0	172.72	0	0	0	0	0	15.24	0	0	0	0	0	0	0	101.6	0	3154.68	457.2	0	0	0	0	0	0	0
133000	1230000	9794	0	0	0	0	93.98	0	0	0	0	0	0	0	0	0	0	0	0	0	121.92	0	3167.38	754.38	10.16	0	76.2	0	0	0	0
141000	1230000	9795	0	0	0	0	124.46	0	0	0	0	0	0	0	0	0	0	7.62	0	0	71.12	0	2656.84	472.44	0	0	88.9	0	0	0	0
149000	1230000	9796	0	25.4	0	0	58.42	0	0	20.32	0	0	35.56	0	0	0	0	0	96.52	0	182.88	0	1724.66	241.3	15.24	0	279.4	0	0	0	0
157000	1230000	9797	0	0	0	0	22.86	0	0	0	0	0	10.16	0	0	0	0	0	0	0	0	0	0	0	0	0	0	0	0	0	7.62
165000	1230000	9798	0	0	0	0	0	0	0	22.86	0	0	35.56	0	0	0	0	0	15.24	0	154.94	0	45.72	27.94	0	0	35.56	0	0	0	0
173000	1230000	9799	0	78.74	63.5	0	116.84	0	0	383.54	0	0	66.04	157.48	0	0	0	68.58	330.2	0	119.38	0	375.92	157.48	147.32	0	558.8	0	0	0	0
181000	1230000	9800	0	20.32	0	0	299.72	0	0	327.66	0	0	0	127	0	0	0	15.24	40.64	0	17.78	0	106.68	238.76	281.94	0	541.02	0	0	0	17.78
189000	1230000	9801	0	20.32	0	0	822.96	0	0	172.72	0	0	25.4	220.98	0	0	0	15.24	149.86	0	71.12	0	650.24	93.98	314.96	0	200.66	0	0	0	0
197000	1230000	9802	0	25.4	30.48	0	485.14	0	0	505.46	0	0	86.36	160.02	0	0	0	20.32	187.96	0	0	0	309.88	182.88	307.34	0	429.26	0	0	0	0
205000	1230000	9803	0	0	132.08	0	929.64	0	0	200.66	0	0	78.74	416.56	0	0	0	33.02	513.08	0	40.64	0	383.54	175.26	259.08	0	116.84	0	0	0	0
213000	1230000	9804	0	66.04	129.54	0	462.28	0	0	91.44	0	0	73.66	160.02	0	0	0	50.8	805.18	0	17.78	0	1038.86	124.46	81.28	0	154.94	0	0	0	0
221000	1230000	9805	0	12.7	48.26	0	632.46	0	0	0	0	0	53.34	15.24	0	0	0	15.24	584.2	0	25.4	0	508	251.46	0	0	114.3	0	0	0	0
229000	1230000	9806	0	0	0	0	307.34	0	0	142.24	0	0	66.04	30.48	0	0	0	7.62	149.86	0	137.16	0	1915.16	530.86	55.88	0	111.76	0	0	0	0
237000	1230000	9807	0	10.16	0	0	469.9	0	0	147.32	0	0	12.7	83.82	0	0	0	0	152.4	0	10.16	0	1196.34	124.46	160.02	0	586.74	0	0	0	0
245000	1230000	9808	0	33.02	55.88	0	472.44	0	0	375.92	0	0	152.4	203.2	0	0	0	12.7	142.24	0	0	0	835.66	144.78	497.84	0	401.32	0	0	0	0
253000	1230000	9809	0	53.34	20.32	0	1005.84	0	0	78.74	0	0	0	149.86	0	0	0	17.78	485.14	0	40.64	0	1419.86	119.38	76.2	0	124.46	0	0	0	0
261000	1230000	9810	0	27.94	43.18	0	1153.16	0	0	241.3	0	0	0	111.76	0	0	0	0	355.6	0	0	0	599.44	40.64	124.46	0	497.84	0	0	0	0
269000	1230000	9811	0	0	0	0	162.56	0	0	114.3	0	0	0	88.9	0	0	0	0	15.24	0	0	0	264.16	0	81.28	0	1374.14	0	0	0	0
277000	1230000	9812	0	60.96	17.78	0	228.6	0	0	284.48	0	0	25.4	185.42	0	0	0	0	15.24	0	0	0	193.04	208.28	393.7	0	1026.16	0	0	0	15.24
285000	1230000	9813	0	0	0	0	584.2	0	0	381	0	0	0	139.7	0	0	0	0	22.86	0	0	0	101.6	88.9	551.18	0	1013.46	0	0	0	0
293000	1230000	9814	0	0	0	0	114.3	0	0	104.14	0	0	0	0	0	0	0	0	0	0	0	0	38.1	17.78	147.32	0	1374.14	0	0	0	0
301000	1230000	9815	0	10.16	0	0	586.74	0	0	58.42	0	0	0	78.74	0	0	0	0	30.48	0	0	0	444.5	96.52	378.46	0	797.56	0	0	0	0
309000	1230000	9816	0	0	0	0	373.38	0	0	66.04	0	0	0	22.86	0	0	0	0	17.78	0	0	0	81.28	233.68	777.24	0	518.16	0	0	0	25.4
317000	1230000	9817	0	0	20.32	0	520.7	0	0	12.7	0	0	0	99.06	0	0	0	0	15.24	0	0	0	480.06	121.92	1043.94	0	576.58	0	0	0	0
325000	1230000	9818	0	0	0	0	622.3	0	0	53.34	0	0	0	111.76	0	0	0	0	30.48	0	0	0	662.94	205.74	802.64	0	736.6	0	0	0	0
333000	1230000	9819	0	0	0	0	655.32	0	0	0	0	0	55.88	106.68	0	0	0	0	68.58	0	0	0	622.3	205.74	1041.4	0	492.76	0	0	0	0
341000	1230000	9820	0	0	0	0	1188.72	0	0	139.7	0	0	0	154.94	0	0	0	0	12.7	0	0	0	426.72	299.72	624.84	0	556.26	0	0	0	0
349000	1230000	9821	0	0	0	0	934.72	0	0	71.12	0	0	0	15.24	0	0	0	0	0	0	0	0	1033.78	114.3	848.36	0	375.92	0	0	0	0
357000	1230000	9822	0	0	0	0	269.24	0	0	43.18	0	0	0	182.88	0	0	0	0	12.7	0	0	0	972.82	88.9	1143	0	932.18	0	0	0	0
365000	1230000	9823	0	0	0	0	457.2	0	0	121.92	0	0	0	299.72	0	0	0	0	86.36	0	0	0	137.16	180.34	1562.1	0	769.62	0	0	0	0
373000	1230000	9824	0	22.86	0	0	812.8	0	0	332.74	0	0	0	431.8	0	0	0	0	35.56	0	0	0	416.56	317.5	543.56	0	419.1	0	0	0	0
381000	1230000	9825	0	0	0	0	822.96	0	0	660.4	0	0	0	538.48	0	0	0	0	48.26	0	0	0	952.5	60.96	647.7	0	292.1	0	0	0	0
389000	1230000	9826	0	0	60.96	0	1051.56	0	0	40.64	0	0	0	337.82	0	0	0	0	304.8	0	0	0	495.3	210.82	1432.56	0	177.8	0	0	0	0
397000	1230000	9827	0	60.96	20.32	0	1386.84	0	0	345.44	0	0	0	187.96	0	0	0	0	264.16	0	20.32	0	685.8	251.46	594.36	0	170.18	0	0	0	0
405000	1230000	9828	0	22.86	0	0	447.04	0	0	200.66	30.48	0	0	134.62	0	0	0	0	15.24	0	0	0	160.02	185.42	264.16	0	0	0	0	0	0
-27000	1222000	10070	0	0	0	0	0	0	0	0	0	0	0	0	0	0	0	0	0	0	0	0	0	0	0	0	0	0	0	0	0
-19000	1222000	10071	0	0	0	0	0	0	0	0	0	0	0	0	0	0	0	0	0	0	0	0	0	0	0	0	0	0	0	0	0
-11000	1222000	10072	0	0	0	0	0	0	0	0	0	0	0	0	0	0	0	0	0	0	0	0	0	0	0	0	0	0	0	0	0
-3000	1222000	10073	0	0	0	0	0	0	0	0	0	0	0	0	0	0	0	0	0	0	0	0	0	0	0	0	0	0	0	0	0
5000	1222000	10074	0	0	0	0	0	0	0	0	0	0	0	0	0	0	0	0	0	0	86.36	0	0	0	0	0	0	0	0	0	15.24
13000	1222000	10075	0	0	0	0	0	0	0	0	0	0	0	0	0	0	0	0	0	0	401.32	0	0	0	0	0	0	0	0	0	0
21000	1222000	10076	0	30.48	0	0	0	0	0	0	0	0	58.42	0	0	0	0	0	0	0	1678.94	0	0	0	0	0	0	0	0	0	0
29000	1222000	10077	0	0	22.86	0	0	0	0	0	0	0	30.48	0	0	0	0	17.78	17.78	0	988.06	0	0	0	0	0	0	0	0	0	0
37000	1222000	10078	0	20.32	0	0	0	0	0	0	0	0	25.4	0	0	0	0	0	0	0	528.32	0	0	0	0	0	0	0	0	0	0
45000	1222000	10079	0	33.02	157.48	0	198.12	0	0	0	0	0	134.62	0	0	0	0	35.56	121.92	0	929.64	0	0	439.42	0	0	137.16	0	0	0	0
53000	1222000	10080	0	38.1	279.4	0	307.34	0	0	0	0	0	236.22	25.4	0	0	0	15.24	358.14	0	845.82	0	0	426.72	55.88	0	190.5	0	0	0	0
61000	1222000	10081	0	25.4	187.96	0	20.32	0	0	0	0	0	121.92	12.7	0	0	0	0	254	0	708.66	0	327.66	228.6	60.96	0	170.18	0	0	0	0
69000	1222000	10082	0	20.32	66.04	0	71.12	0	0	0	0	0	111.76	53.34	0	0	0	0	76.2	0	274.32	0	571.5	693.42	38.1	0	429.26	0	0	0	0
77000	1222000	10083	0	60.96	50.8	0	45.72	0	0	0	0	0	50.8	20.32	0	0	0	15.24	15.24	0	205.74	0	1016	472.44	116.84	0	647.7	0	0	0	0
85000	1222000	10084	0	0	0	0	55.88	0	0	0	0	0	17.78	78.74	0	0	0	0	25.4	0	287.02	0	3032.76	132.08	50.8	0	289.56	0	0	0	0
93000	1222000	10085	0	0	0	0	0	0	0	0	0	0	0	35.56	0	0	0	0	0	0	66.04	0	3472.18	12.7	0	0	96.52	0	0	0	0
101000	1222000	10086	0	0	0	0	0	0	0	0	0	0	0	7.62	0	0	0	0	0	0	86.36	0	3657.6	144.78	0	0	190.5	0	0	0	0
109000	1222000	10087	0	0	0	0	0	0	0	0	0	0	20.32	0	0	0	0	0	0	0	50.8	0	2946.4	127	0	0	53.34	0	0	0	0
117000	1222000	10088	0	0	0	0	83.82	0	0	0	0	0	0	0	0	0	0	0	0	0	22.86	0	2021.84	241.3	0	0	35.56	0	0	0	0
125000	1222000	10089	0	17.78	0	0	60.96	0	0	0	0	0	0	0	0	0	0	0	0	0	40.64	0	2311.4	416.56	149.86	0	0	0	0	0	0
133000	1222000	10090	0	73.66	0	0	383.54	0	0	0	0	0	60.96	60.96	0	0	0	0	0	0	269.24	0	2199.64	429.26	45.72	0	190.5	0	0	0	0
141000	1222000	10091	0	0	27.94	0	205.74	0	0	0	0	0	0	0	0	0	0	10.16	45.72	0	106.68	0	1854.2	434.34	20.32	0	27.94	0	0	0	0
149000	1222000	10092	0	0	0	0	213.36	0	0	88.9	0	0	17.78	20.32	0	0	0	0	53.34	0	398.78	0	1882.14	482.6	109.22	0	434.34	0	0	0	0
157000	1222000	10093	0	0	15.24	0	200.66	0	0	134.62	0	0	30.48	0	0	0	0	0	195.58	0	388.62	0	1821.18	393.7	0	0	73.66	0	0	0	0
165000	1222000	10094	0	22.86	25.4	0	172.72	0	0	81.28	0	0	55.88	0	0	0	0	0	111.76	0	170.18	0	1651	449.58	55.88	0	15.24	0	0	0	0
173000	1222000	10095	0	48.26	45.72	0	111.76	0	0	0	0	0	43.18	35.56	0	0	0	96.52	88.9	0	139.7	0	1450.34	447.04	0	0	40.64	0	0	0	0
181000	1222000	10096	0	0	0	0	254	0	0	111.76	0	0	76.2	101.6	0	0	0	0	83.82	0	175.26	0	378.46	330.2	99.06	0	215.9	0	0	0	0
189000	1222000	10097	0	0	40.64	0	449.58	0	0	20.32	0	0	40.64	152.4	0	0	0	0	167.64	0	0	0	655.32	320.04	721.36	0	259.08	0	0	0	0
197000	1222000	10098	0	0	0	0	363.22	0	0	259.08	0	0	15.24	215.9	0	0	0	0	116.84	0	35.56	0	2009.14	218.44	172.72	0	424.18	0	0	0	0
205000	1222000	10099	0	7.62	78.74	0	556.26	0	0	929.64	0	0	22.86	279.4	0	0	0	10.16	111.76	0	0	0	474.98	119.38	421.64	0	472.44	0	0	0	7.62
213000	1222000	10100	0	121.92	147.32	0	949.96	0	0	154.94	0	0	22.86	111.76	0	0	0	86.36	1239.52	0	0	0	558.8	0	55.88	0	195.58	0	0	0	0
221000	1222000	10101	0	104.14	25.4	0	957.58	0	0	279.4	0	0	25.4	116.84	0	0	0	22.86	731.52	0	0	0	576.58	276.86	198.12	0	381	0	0	0	0
229000	1222000	10102	0	15.24	0	0	538.48	0	0	248.92	0	0	0	81.28	0	0	0	0	332.74	0	0	0	825.5	152.4	139.7	0	530.86	0	0	0	0
237000	1222000	10103	0	0	0	0	139.7	0	0	226.06	0	0	15.24	30.48	0	0	0	0	22.86	0	12.7	0	1402.08	271.78	180.34	0	396.24	0	0	0	0
245000	1222000	10104	0	20.32	55.88	0	1089.66	0	0	495.3	0	0	78.74	154.94	0	0	0	25.4	360.68	0	0	0	360.68	248.92	175.26	0	444.5	0	0	0	0
253000	1222000	10105	0	0	111.76	0	777.24	0	0	485.14	0	0	60.96	274.32	0	0	0	35.56	373.38	0	0	0	462.28	0	190.5	0	259.08	0	0	0	0
261000	1222000	10106	0	0	17.78	0	886.46	0	0	609.6	0	0	0	81.28	0	0	0	0	213.36	0	0	0	299.72	0	289.56	0	835.66	0	0	0	0
269000	1222000	10107	0	15.24	0	0	88.9	0	0	139.7	0	0	0	15.24	0	0	0	0	0	0	0	0	60.96	0	17.78	0	1838.96	0	0	0	0
277000	1222000	10108	0	81.28	0	0	236.22	0	0	452.12	0	0	0	93.98	0	0	0	0	121.92	0	0	0	48.26	208.28	398.78	0	843.28	0	0	0	27.94
285000	1222000	10109	0	35.56	0	0	281.94	0	0	335.28	0	0	30.48	71.12	0	0	0	0	27.94	0	0	0	0	78.74	561.34	0	647.7	0	0	0	0
293000	1222000	10110	0	0	0	0	167.64	0	0	203.2	0	0	0	83.82	0	0	0	0	0	0	0	0	114.3	66.04	330.2	0	1209.04	0	0	0	0
301000	1222000	10111	0	15.24	0	0	154.94	0	0	25.4	0	0	7.62	27.94	0	0	0	0	25.4	0	0	0	0	436.88	642.62	0	906.78	0	0	22.86	0
309000	1222000	10112	0	0	0	0	294.64	0	0	147.32	0	0	0	50.8	0	0	0	0	0	0	0	0	632.46	279.4	619.76	0	739.14	0	0	0	15.24
317000	1222000	10113	0	12.7	0	0	472.44	0	0	134.62	0	0	17.78	43.18	0	0	0	0	35.56	0	0	0	731.52	160.02	482.6	0	828.04	0	0	0	0
325000	1222000	10114	0	30.48	0	0	1102.36	0	0	76.2	0	0	15.24	96.52	0	0	0	0	12.7	0	0	0	647.7	116.84	741.68	0	452.12	0	0	0	0
333000	1222000	10115	0	15.24	0	0	614.68	0	0	220.98	0	0	22.86	17.78	0	0	0	0	15.24	0	0	0	1493.52	43.18	508	0	612.14	0	0	0	0
341000	1222000	10116	0	0	0	0	243.84	0	0	91.44	0	0	0	93.98	0	0	0	0	0	0	0	0	795.02	20.32	886.46	0	668.02	0	0	0	0
349000	1222000	10117	0	38.1	0	0	254	0	0	139.7	0	0	27.94	40.64	0	0	0	0	0	0	0	0	1915.16	165.1	591.82	0	452.12	0	0	0	0
357000	1222000	10118	0	81.28	0	0	477.52	0	0	157.48	0	0	0	231.14	0	0	0	0	0	0	0	0	787.4	157.48	622.3	0	1038.86	0	0	0	0
365000	1222000	10119	0	30.48	0	0	690.88	0	0	180.34	0	0	50.8	139.7	0	0	0	0	124.46	0	0	0	683.26	142.24	909.32	0	609.6	0	0	0	0
373000	1222000	10120	0	15.24	76.2	0	967.74	0	0	497.84	0	0	0	274.32	0	0	0	0	248.92	0	0	0	744.22	53.34	695.96	0	302.26	0	0	0	0
381000	1222000	10121	0	25.4	0	0	792.48	0	0	391.16	0	0	40.64	312.42	0	0	0	0	88.9	0	0	0	939.8	469.9	977.9	0	76.2	0	0	0	20.32
389000	1222000	10122	7.62	0	0	0	901.7	0	0	236.22	0	0	0	482.6	0	0	0	0	25.4	0	10.16	0	650.24	370.84	703.58	0	210.82	0	0	0	20.32
397000	1222000	10123	0	0	0	0	304.8	0	0	276.86	0	0	0	287.02	0	0	0	0	0	0	17.78	0	320.04	40.64	337.82	0	71.12	0	0	0	0
621000	1222000	10151	0	0	0	0	15.24	0	0	17.78	0	0	0	20.32	0	0	0	0	0	0	0	0	96.52	45.72	0	0	0	0	0	0	0
629000	1222000	10152	0	0	0	0	254	0	0	332.74	0	0	0	86.36	0	55.88	0	0	160.02	0	66.04	0	205.74	170.18	53.34	0	83.82	0	0	0	0
637000	1222000	10153	0	0	0	0	332.74	0	0	462.28	0	0	0	195.58	0	0	0	0	444.5	0	60.96	0	264.16	86.36	147.32	0	0	0	0	0	0
645000	1222000	10154	7.62	0	0	0	190.5	0	0	492.76	0	0	0	558.8	0	0	0	0	523.24	0	83.82	0	223.52	20.32	236.22	0	0	0	0	0	0
653000	1222000	10155	0	0	0	0	132.08	0	0	370.84	0	0	0	472.44	0	0	0	0	259.08	0	88.9	0	167.64	17.78	106.68	0	12.7	0	0	0	0
661000	1222000	10156	0	0	0	0	101.6	0	0	0	0	0	0	78.74	0	0	0	10.16	137.16	0	40.64	0	63.5	144.78	7.62	0	20.32	0	0	0	0
-27000	1214000	10366	0	0	0	0	0	0	0	0	0	0	76.2	0	0	0	0	0	0	0	0	0	0	0	0	0	0	0	0	0	0
-19000	1214000	10367	0	0	0	0	0	0	0	0	0	0	0	0	0	0	0	0	0	0	0	0	0	0	0	0	0	0	0	0	0
-11000	1214000	10368	0	0	0	0	0	0	0	0	0	0	0	0	0	0	0	0	0	0	0	0	0	0	0	0	0	0	0	0	0
-3000	1214000	10369	0	0	0	0	0	0	0	0	0	0	0	0	0	0	0	0	0	0	0	0	0	0	0	0	0	0	0	0	0
5000	1214000	10370	0	0	0	0	0	0	0	0	0	0	0	0	0	0	0	0	0	0	0	0	0	0	0	0	0	0	0	0	0
13000	1214000	10371	0	0	20.32	0	30.48	0	0	0	0	0	76.2	0	0	0	0	15.24	0	0	576.58	0	0	96.52	0	0	0	0	0	0	0
21000	1214000	10372	0	83.82	63.5	0	43.18	0	0	0	0	0	218.44	0	0	0	0	30.48	309.88	0	1412.24	0	0	48.26	0	0	0	0	0	0	0
29000	1214000	10373	0	114.3	73.66	0	15.24	0	0	0	0	0	307.34	0	0	0	0	12.7	535.94	0	1066.8	0	0	73.66	0	0	0	0	0	0	0
37000	1214000	10374	0	78.74	243.84	0	48.26	0	0	0	0	0	127	0	0	0	0	15.24	220.98	0	1229.36	0	0	119.38	0	0	0	0	0	0	0
45000	1214000	10375	0	106.68	203.2	0	106.68	0	0	0	0	0	340.36	0	0	0	0	12.7	167.64	0	706.12	0	0	152.4	0	0	264.16	0	0	0	12.7
53000	1214000	10376	0	27.94	144.78	0	149.86	0	0	0	0	0	116.84	0	0	0	0	0	68.58	0	1003.3	0	294.64	629.92	48.26	0	154.94	0	0	0	0
61000	1214000	10377	0	30.48	17.78	0	142.24	0	0	0	0	0	66.04	0	0	0	0	10.16	0	0	744.22	0	723.9	601.98	81.28	0	254	0	0	0	0
69000	1214000	10378	0	10.16	43.18	0	30.48	0	0	0	0	0	25.4	20.32	0	0	0	0	20.32	0	172.72	0	1092.2	469.9	53.34	0	144.78	0	0	0	0
77000	1214000	10379	0	30.48	0	0	154.94	0	0	0	0	0	91.44	15.24	0	0	0	0	167.64	0	383.54	0	599.44	1361.44	60.96	0	416.56	0	0	0	0
85000	1214000	10380	0	25.4	0	0	43.18	0	0	0	0	0	35.56	33.02	0	0	0	20.32	63.5	0	165.1	0	2903.22	165.1	233.68	0	383.54	0	0	0	0
93000	1214000	10381	0	0	0	0	0	0	0	0	0	0	0	0	0	0	0	0	0	0	124.46	0	4061.46	55.88	0	0	86.36	0	0	0	0
101000	1214000	10382	0	0	0	0	0	0	0	0	0	0	0	0	0	0	0	0	0	0	78.74	0	2705.1	0	0	0	0	0	0	0	0
109000	1214000	10383	0	0	0	0	20.32	0	0	0	0	0	20.32	0	0	0	0	0	0	0	45.72	0	2430.78	58.42	55.88	0	71.12	0	0	0	0
117000	1214000	10384	0	33.02	0	0	33.02	0	0	0	0	0	0	0	0	0	0	0	0	0	35.56	0	3164.84	15.24	66.04	0	91.44	0	0	0	0
125000	1214000	10385	0	0	0	0	35.56	0	0	0	0	0	0	0	0	0	0	0	0	0	48.26	0	2374.9	109.22	35.56	0	355.6	0	0	0	0
133000	1214000	10386	0	30.48	0	0	129.54	0	0	0	0	0	0	0	0	0	0	0	0	0	147.32	0	2067.56	426.72	157.48	0	86.36	0	0	0	0
141000	1214000	10387	0	0	15.24	0	68.58	0	0	0	0	0	0	0	0	0	0	0	25.4	0	66.04	0	1717.04	187.96	10.16	0	35.56	0	0	0	0
149000	1214000	10388	0	33.02	20.32	0	154.94	0	0	0	0	0	55.88	0	0	0	0	12.7	71.12	0	170.18	0	1940.56	198.12	55.88	0	76.2	0	0	0	0
157000	1214000	10389	0	22.86	60.96	0	180.34	0	0	0	0	0	20.32	25.4	0	0	0	25.4	213.36	0	241.3	0	1473.2	287.02	48.26	0	195.58	0	0	0	0
165000	1214000	10390	0	45.72	0	0	162.56	0	0	0	0	0	30.48	86.36	0	0	0	25.4	106.68	0	40.64	0	1727.2	175.26	25.4	0	0	0	0	0	0
173000	1214000	10391	0	22.86	30.48	0	200.66	0	0	335.28	0	0	15.24	78.74	0	0	0	40.64	279.4	0	30.48	0	558.8	248.92	114.3	0	208.28	0	0	0	10.16
181000	1214000	10392	0	0	33.02	0	154.94	0	0	198.12	0	0	48.26	63.5	0	0	0	35.56	104.14	0	226.06	0	698.5	373.38	81.28	0	200.66	0	0	0	0
189000	1214000	10393	0	40.64	55.88	0	139.7	0	0	281.94	0	0	38.1	91.44	0	0	0	0	50.8	0	30.48	0	508	325.12	287.02	0	525.78	0	0	0	0
197000	1214000	10394	0	0	33.02	0	220.98	0	0	408.94	0	0	25.4	330.2	0	0	0	0	58.42	0	0	0	596.9	203.2	436.88	0	810.26	0	0	0	12.7
205000	1214000	10395	0	116.84	71.12	0	596.9	0	0	370.84	0	0	20.32	342.9	0	0	0	0	139.7	0	15.24	0	604.52	152.4	180.34	0	769.62	0	0	0	0
213000	1214000	10396	0	45.72	109.22	0	548.64	0	0	533.4	0	0	78.74	381	0	0	0	0	228.6	0	0	0	1338.58	0	40.64	0	378.46	0	0	0	0
221000	1214000	10397	0	50.8	53.34	0	924.56	0	0	457.2	0	0	43.18	279.4	0	0	0	15.24	398.78	0	60.96	0	762	177.8	177.8	0	317.5	0	0	0	0
229000	1214000	10398	0	30.48	20.32	0	165.1	0	0	281.94	0	0	0	71.12	0	0	0	0	45.72	0	25.4	0	553.72	408.94	22.86	0	502.92	0	0	0	0
237000	1214000	10399	0	106.68	132.08	0	45.72	0	0	101.6	0	0	25.4	63.5	0	0	0	0	7.62	0	43.18	0	830.58	261.62	129.54	0	434.34	0	0	0	0
245000	1214000	10400	0	154.94	96.52	0	182.88	0	0	73.66	0	0	17.78	111.76	0	0	0	0	139.7	0	60.96	0	708.66	297.18	213.36	0	866.14	0	0	0	0
253000	1214000	10401	0	22.86	0	0	279.4	0	0	325.12	0	0	0	63.5	0	0	0	0	33.02	0	0	0	279.4	386.08	454.66	0	1041.4	0	0	0	0
261000	1214000	10402	0	50.8	0	0	93.98	0	0	238.76	0	0	22.86	27.94	0	0	0	0	38.1	0	0	0	198.12	335.28	299.72	0	845.82	0	0	0	0
269000	1214000	10403	0	43.18	0	0	353.06	0	0	208.28	0	0	38.1	48.26	0	0	0	0	0	0	0	0	30.48	53.34	215.9	0	1389.38	0	0	0	0
277000	1214000	10404	0	0	0	0	187.96	0	0	266.7	0	0	0	10.16	0	0	0	0	15.24	0	0	0	160.02	0	325.12	0	675.64	0	0	0	0
285000	1214000	10405	0	20.32	38.1	0	294.64	0	0	668.02	0	0	48.26	27.94	0	0	0	0	27.94	0	0	17.78	116.84	116.84	721.36	0	708.66	0	0	0	0
293000	1214000	10406	0	20.32	0	0	373.38	0	0	312.42	0	0	50.8	60.96	0	0	0	0	99.06	0	0	0	335.28	40.64	584.2	0	1132.84	0	0	0	0
301000	1214000	10407	0	83.82	15.24	0	254	0	0	106.68	0	0	12.7	22.86	0	0	0	0	15.24	0	0	0	226.06	292.1	589.28	0	647.7	0	0	0	7.62
309000	1214000	10408	0	71.12	0	0	553.72	0	0	111.76	0	0	0	109.22	0	0	0	0	38.1	0	0	0	988.06	76.2	657.86	0	444.5	0	0	0	10.16
317000	1214000	10409	0	20.32	0	0	497.84	0	0	185.42	0	0	0	63.5	0	0	0	0	20.32	0	0	0	756.92	248.92	845.82	0	627.38	0	0	0	0
325000	1214000	10410	0	30.48	33.02	0	759.46	0	0	190.5	0	0	58.42	101.6	0	0	0	0	15.24	0	0	0	881.38	25.4	477.52	0	764.54	0	0	0	0
333000	1214000	10411	0	0	0	0	774.7	0	0	45.72	0	0	55.88	73.66	0	0	0	0	0	0	0	0	1018.54	45.72	408.94	0	655.32	0	0	0	0
341000	1214000	10412	0	0	0	0	812.8	0	0	226.06	0	0	53.34	50.8	0	0	0	0	0	0	0	0	1305.56	53.34	259.08	0	604.52	0	0	0	0
349000	1214000	10413	0	0	20.32	0	571.5	0	0	27.94	0	0	0	195.58	0	0	0	0	35.56	0	0	0	1376.68	307.34	271.78	0	695.96	0	0	0	0
357000	1214000	10414	0	55.88	0	0	513.08	0	0	223.52	0	0	0	403.86	0	0	0	0	175.26	0	0	0	1295.4	190.5	538.48	0	784.86	0	0	0	0
365000	1214000	10415	0	165.1	88.9	0	909.32	0	0	383.54	0	0	0	538.48	0	0	0	0	149.86	0	0	0	896.62	109.22	447.04	0	279.4	0	0	0	0
373000	1214000	10416	0	109.22	20.32	0	866.14	0	0	203.2	0	0	0	698.5	0	0	0	0	215.9	0	0	0	1607.82	195.58	279.4	0	167.64	0	0	0	35.56
381000	1214000	10417	0	22.86	0	0	617.22	0	0	457.2	0	0	0	548.64	0	0	0	0	45.72	0	0	0	1836.42	180.34	533.4	0	160.02	0	0	0	0
389000	1214000	10418	0	40.64	0	0	342.9	0	0	325.12	0	0	0	149.86	0	0	0	0	0	0	0	0	817.88	0	127	0	60.96	0	0	0	0
605000	1214000	10445	0	0	0	0	30.48	0	0	0	0	0	0	25.4	0	0	0	0	30.48	0	0	0	0	0	30.48	0	0	0	0	0	0
613000	1214000	10446	0	0	45.72	0	320.04	0	0	467.36	0	0	0	259.08	0	177.8	0	0	688.34	0	0	0	332.74	81.28	71.12	0	30.48	0	0	0	0
621000	1214000	10447	0	35.56	71.12	0	599.44	0	0	695.96	0	0	0	543.56	0	116.84	0	30.48	1186.18	0	137.16	0	568.96	0	182.88	0	58.42	0	0	0	0
629000	1214000	10448	0	93.98	50.8	0	929.64	0	0	464.82	0	0	0	332.74	0	0	0	55.88	1765.3	0	106.68	0	76.2	0	205.74	0	0	0	0	0	10.16
637000	1214000	10449	0	25.4	35.56	0	609.6	0	0	340.36	0	0	0	421.64	0	40.64	0	111.76	1285.24	0	78.74	0	205.74	0	307.34	0	27.94	0	0	0	0
645000	1214000	10450	0	0	0	0	259.08	0	0	393.7	0	0	0	416.56	0	241.3	0	50.8	868.68	0	0	0	144.78	0	355.6	0	38.1	0	0	0	0
653000	1214000	10451	0	0	0	0	271.78	0	0	457.2	0	0	0	497.84	0	0	0	25.4	180.34	0	30.48	0	66.04	12.7	200.66	0	99.06	0	0	0	0
661000	1214000	10452	0	0	0	0	337.82	0	0	304.8	0	0	0	149.86	0	0	0	0	203.2	0	0	0	40.64	132.08	109.22	0	17.78	0	0	0	0
-27000	1206000	10662	0	0	0	0	0	0	0	0	0	0	45.72	0	0	0	0	0	0	0	22.86	0	0	0	0	0	0	0	0	0	0
-19000	1206000	10663	0	0	0	0	0	0	0	0	0	0	0	0	0	0	0	0	0	0	0	0	0	0	0	0	0	0	0	0	0
-11000	1206000	10664	0	0	0	0	0	0	0	0	0	0	0	0	0	0	0	0	0	0	0	0	0	0	0	0	0	0	0	0	0
-3000	1206000	10665	0	0	0	0	0	0	0	0	0	0	0	0	0	0	0	0	0	0	0	0	0	0	0	0	0	0	0	0	0
5000	1206000	10666	0	0	0	0	0	0	0	0	0	0	0	0	0	0	0	0	0	0	0	0	0	0	0	0	0	0	0	0	0
13000	1206000	10667	0	0	0	0	0	0	0	0	0	0	0	0	0	0	0	0	0	0	599.44	0	0	0	0	0	0	0	0	0	0
21000	1206000	10668	0	0	0	0	0	0	0	0	0	0	0	0	0	0	0	0	0	0	845.82	0	0	0	0	0	0	0	0	0	0
29000	1206000	10669	0	0	30.48	0	25.4	0	0	0	0	0	83.82	0	0	0	0	27.94	17.78	0	1026.16	0	0	93.98	0	0	0	0	0	0	0
37000	1206000	10670	0	78.74	304.8	0	106.68	0	0	0	0	0	297.18	0	0	0	0	43.18	127	0	1435.1	0	0	116.84	0	0	83.82	0	0	0	0
45000	1206000	10671	0	109.22	317.5	0	0	0	0	0	0	0	726.44	0	0	0	0	45.72	553.72	0	1630.68	0	0	147.32	20.32	0	185.42	0	0	0	0
53000	1206000	10672	0	25.4	60.96	0	0	0	0	0	0	0	193.04	0	0	0	0	0	81.28	0	1165.86	0	513.08	231.14	81.28	0	276.86	0	0	0	0
61000	1206000	10673	0	7.62	0	0	53.34	0	0	0	0	0	63.5	20.32	0	0	0	0	0	0	383.54	0	1054.1	523.24	185.42	0	576.58	0	0	0	0
69000	1206000	10674	0	0	20.32	0	66.04	0	0	0	0	0	83.82	0	0	0	0	10.16	0	0	35.56	0	980.44	797.56	228.6	0	398.78	0	0	0	17.78
77000	1206000	10675	0	66.04	30.48	0	96.52	0	0	0	0	0	73.66	0	0	0	0	0	167.64	0	213.36	0	350.52	934.72	375.92	0	553.72	0	0	0	15.24
85000	1206000	10676	0	0	66.04	0	317.5	0	0	0	0	0	58.42	66.04	0	0	0	10.16	30.48	0	299.72	0	485.14	876.3	388.62	0	218.44	0	0	0	0
93000	1206000	10677	0	0	0	0	12.7	0	0	0	0	0	15.24	22.86	0	0	0	0	0	0	66.04	0	2801.62	713.74	182.88	0	307.34	0	0	0	0
101000	1206000	10678	0	0	0	0	0	0	0	0	0	0	0	0	0	0	0	0	0	0	35.56	0	3304.54	0	0	0	86.36	0	0	0	0
109000	1206000	10679	0	35.56	0	0	0	0	0	0	0	0	50.8	0	0	0	0	0	0	0	327.66	0	2887.98	129.54	25.4	0	0	0	0	0	0
117000	1206000	10680	0	0	0	0	0	0	0	0	0	0	60.96	25.4	0	0	0	0	0	0	218.44	0	3535.68	0	25.4	0	73.66	0	0	0	0
125000	1206000	10681	0	0	0	0	0	0	0	0	0	0	0	0	0	0	0	0	0	0	15.24	0	2806.7	0	25.4	0	353.06	0	0	0	0
133000	1206000	10682	0	0	0	0	0	0	0	0	0	0	0	0	0	0	0	0	0	0	71.12	0	2423.16	78.74	266.7	0	482.6	0	0	0	0
141000	1206000	10683	0	45.72	0	0	139.7	0	0	60.96	0	0	0	0	0	0	0	0	0	0	160.02	0	3304.54	175.26	35.56	0	449.58	0	0	0	0
149000	1206000	10684	0	0	0	0	76.2	0	0	0	0	0	0	0	0	0	0	0	0	0	12.7	0	3312.16	55.88	0	0	193.04	0	0	0	0
157000	1206000	10685	0	78.74	35.56	0	157.48	0	0	0	0	0	0	40.64	0	0	0	10.16	55.88	0	101.6	0	1871.98	200.66	25.4	0	223.52	0	0	0	0
165000	1206000	10686	0	0	30.48	0	226.06	0	0	0	0	0	93.98	0	0	0	0	0	149.86	0	210.82	0	1892.3	256.54	66.04	0	246.38	0	0	0	0
173000	1206000	10687	0	10.16	17.78	0	378.46	0	0	193.04	0	0	0	58.42	0	0	0	25.4	22.86	0	76.2	0	1455.42	335.28	114.3	0	368.3	0	0	0	0
181000	1206000	10688	0	43.18	35.56	0	187.96	0	0	180.34	0	0	0	71.12	0	0	0	15.24	76.2	0	137.16	0	1186.18	226.06	33.02	0	431.8	0	0	0	0
189000	1206000	10689	0	111.76	20.32	0	327.66	0	0	0	0	0	45.72	66.04	0	0	0	17.78	88.9	0	386.08	0	1765.3	307.34	58.42	0	132.08	0	0	0	12.7
197000	1206000	10690	0	15.24	0	0	426.72	0	0	60.96	0	0	22.86	187.96	0	0	0	0	83.82	0	30.48	0	533.4	515.62	172.72	0	220.98	0	0	0	5.08
205000	1206000	10691	0	25.4	50.8	0	485.14	0	0	144.78	0	0	33.02	248.92	0	0	0	0	86.36	0	91.44	0	843.28	708.66	342.9	0	294.64	0	0	0	0
213000	1206000	10692	0	33.02	27.94	0	533.4	0	0	200.66	0	0	76.2	226.06	0	0	0	0	50.8	0	20.32	0	1597.66	340.36	157.48	0	193.04	0	0	0	0
221000	1206000	10693	0	0	30.48	0	274.32	0	0	373.38	0	0	25.4	360.68	0	0	0	0	370.84	0	10.16	0	304.8	121.92	246.38	0	690.88	0	0	0	15.24
229000	1206000	10694	0	0	71.12	0	81.28	0	0	68.58	0	0	0	81.28	0	0	0	0	30.48	0	35.56	0	55.88	292.1	93.98	0	1234.44	0	0	0	0
237000	1206000	10695	0	124.46	101.6	0	228.6	0	0	431.8	0	0	76.2	142.24	0	0	0	0	195.58	0	38.1	0	297.18	83.82	157.48	0	878.84	0	0	0	0
245000	1206000	10696	0	38.1	96.52	0	175.26	0	0	294.64	0	0	86.36	27.94	0	0	0	0	55.88	0	106.68	0	574.04	320.04	27.94	0	391.16	0	0	0	0
253000	1206000	10697	0	0	0	0	0	0	0	27.94	0	0	0	17.78	0	0	0	0	0	0	0	0	60.96	99.06	294.64	0	612.14	0	0	0	0
261000	1206000	10698	0	22.86	0	0	22.86	0	0	27.94	0	0	0	68.58	0	0	0	0	0	0	0	0	0	0	43.18	0	695.96	0	0	0	0
269000	1206000	10699	0	0	27.94	0	566.42	0	0	322.58	0	0	50.8	71.12	0	0	0	0	55.88	0	0	0	0	187.96	393.7	0	815.34	0	0	0	17.78
277000	1206000	10700	0	0	0	0	35.56	0	0	322.58	0	0	83.82	66.04	0	0	0	0	0	0	0	0	165.1	0	251.46	0	398.78	0	0	0	0
285000	1206000	10701	0	0	0	0	350.52	0	0	279.4	0	0	43.18	60.96	0	0	0	0	0	0	0	0	218.44	149.86	320.04	0	1275.08	0	0	0	0
293000	1206000	10702	0	12.7	0	0	347.98	0	0	220.98	0	0	0	81.28	0	0	0	0	0	0	0	0	106.68	243.84	355.6	0	1033.78	0	0	0	0
301000	1206000	10703	0	0	17.78	0	248.92	0	0	30.48	0	0	0	0	0	0	0	0	17.78	0	0	0	96.52	612.14	368.3	0	1023.62	0	0	0	0
309000	1206000	10704	0	12.7	12.7	0	980.44	0	0	109.22	0	0	25.4	30.48	0	0	0	0	40.64	0	12.7	0	454.66	520.7	259.08	0	1092.2	0	0	0	0
317000	1206000	10705	0	27.94	35.56	0	690.88	0	0	25.4	0	0	0	233.68	0	0	0	0	157.48	0	0	0	492.76	182.88	589.28	0	756.92	0	0	0	0
325000	1206000	10706	0	0	0	0	772.16	0	0	264.16	0	0	0	370.84	0	0	0	0	43.18	0	0	0	975.36	55.88	495.3	0	513.08	0	0	0	0
333000	1206000	10707	0	50.8	0	0	660.4	0	0	147.32	0	0	0	297.18	0	0	0	0	86.36	0	0	0	1887.22	119.38	330.2	0	276.86	0	0	0	0
341000	1206000	10708	0	50.8	0	0	614.68	0	0	144.78	0	0	0	137.16	0	0	0	0	81.28	0	0	0	779.78	180.34	358.14	0	528.32	0	0	0	0
349000	1206000	10709	0	40.64	0	0	406.4	0	0	119.38	0	0	0	180.34	0	0	0	0	93.98	0	0	0	1132.84	274.32	502.92	0	584.2	0	0	0	0
357000	1206000	10710	0	81.28	134.62	0	802.64	0	0	538.48	0	0	0	447.04	0	0	0	0	276.86	0	0	0	1404.62	231.14	520.7	0	139.7	0	0	0	0
365000	1206000	10711	0	63.5	114.3	0	1137.92	0	0	1521.46	0	0	0	436.88	0	0	0	0	261.62	0	0	0	1089.66	45.72	91.44	0	15.24	0	0	0	0
373000	1206000	10712	0	58.42	0	0	670.56	0	0	251.46	0	0	0	406.4	0	0	0	0	20.32	0	0	0	1760.22	416.56	523.24	0	35.56	0	0	0	0
381000	1206000	10713	0	0	0	0	208.28	0	0	68.58	0	0	0	147.32	0	0	0	0	0	0	0	0	495.3	48.26	139.7	0	20.32	0	0	0	0
605000	1206000	10741	0	0	144.78	0	492.76	0	0	795.02	0	0	0	309.88	0	566.42	0	0	665.48	0	0	0	0	0	55.88	0	0	0	15.24	0	0
613000	1206000	10742	15.24	15.24	0	0	1043.94	0	0	1000.76	0	0	0	411.48	0	350.52	0	15.24	1729.74	0	30.48	0	345.44	0	381	0	45.72	0	0	0	0
621000	1206000	10743	0	0	0	0	1033.78	0	0	360.68	0	0	88.9	441.96	0	25.4	0	35.56	1374.14	0	86.36	0	447.04	0	368.3	0	71.12	0	0	0	0
629000	1206000	10744	0	30.48	25.4	0	1120.14	0	0	426.72	0	0	10.16	546.1	0	101.6	0	12.7	1247.14	0	38.1	0	337.82	0	116.84	0	109.22	0	15.24	0	0
637000	1206000	10745	0	15.24	0	0	1117.6	0	0	256.54	0	0	0	495.3	0	0	0	22.86	825.5	0	0	0	238.76	0	345.44	0	45.72	0	0	0	0
645000	1206000	10746	7.62	12.7	0	0	193.04	0	0	20.32	0	0	0	228.6	0	0	0	0	30.48	0	0	0	127	0	233.68	0	50.8	0	0	0	0
-27000	1198000	10958	0	30.48	0	0	0	0	0	0	0	0	60.96	0	0	0	0	0	0	0	0	0	0	0	0	0	0	0	0	0	0
-19000	1198000	10959	0	0	0	0	0	0	0	0	0	0	0	0	0	0	0	0	0	0	0	0	0	0	0	0	0	0	0	0	0
-11000	1198000	10960	0	0	0	0	0	0	0	0	0	0	0	0	0	0	0	0	0	0	0	0	0	60.96	0	0	0	0	0	0	0
-3000	1198000	10961	0	0	0	0	0	0	0	0	0	0	0	0	0	0	0	0	0	0	0	0	25.4	226.06	0	0	0	0	0	0	0
5000	1198000	10962	0	0	0	0	0	0	0	0	0	0	0	0	0	0	0	0	0	0	0	0	0	0	0	0	0	0	0	0	0
13000	1198000	10963	0	0	0	0	15.24	0	0	0	0	0	60.96	0	0	0	0	0	30.48	0	988.06	0	0	71.12	0	0	0	0	0	0	0
21000	1198000	10964	0	17.78	0	0	0	0	0	0	0	0	71.12	0	0	0	0	0	0	0	2009.14	0	0	88.9	0	0	0	0	0	0	0
29000	1198000	10965	0	106.68	104.14	0	68.58	0	0	0	0	0	271.78	0	0	0	0	25.4	447.04	0	1010.92	0	0	10.16	0	0	0	0	0	0	0
37000	1198000	10966	0	114.3	337.82	0	114.3	0	0	0	0	0	787.4	0	0	0	0	0	1102.36	0	868.68	0	0	81.28	0	0	83.82	0	0	0	0
45000	1198000	10967	0	231.14	368.3	0	0	0	0	0	0	0	787.4	0	0	0	0	45.72	1084.58	0	774.7	0	0	30.48	0	0	109.22	0	0	0	0
53000	1198000	10968	0	96.52	350.52	0	25.4	0	0	0	0	0	441.96	0	0	0	0	0	345.44	0	866.14	0	0	33.02	50.8	0	180.34	0	0	0	0
61000	1198000	10969	0	45.72	76.2	0	91.44	0	0	0	0	0	73.66	17.78	0	0	0	12.7	0	0	690.88	0	365.76	223.52	73.66	0	452.12	0	0	0	0
69000	1198000	10970	0	66.04	149.86	0	0	0	0	0	0	0	767.08	0	0	0	0	20.32	154.94	0	579.12	0	721.36	523.24	68.58	0	320.04	0	0	0	0
77000	1198000	10971	0	0	198.12	0	144.78	0	0	0	0	0	228.6	17.78	0	0	0	48.26	91.44	0	391.16	0	825.5	932.18	58.42	0	472.44	0	0	0	22.86
85000	1198000	10972	0	0	96.52	0	187.96	0	0	0	0	0	15.24	30.48	0	0	0	0	0	0	292.1	0	274.32	1346.2	246.38	0	363.22	0	0	0	0
93000	1198000	10973	0	48.26	17.78	0	195.58	0	0	0	0	0	30.48	175.26	0	0	0	10.16	40.64	0	215.9	0	944.88	1109.98	182.88	0	396.24	0	0	0	7.62
101000	1198000	10974	0	27.94	0	0	63.5	0	0	0	0	0	0	0	0	0	0	0	0	0	12.7	0	2534.92	88.9	38.1	0	279.4	0	0	0	0
109000	1198000	10975	0	0	0	0	22.86	0	0	0	0	0	0	0	0	0	0	0	0	0	25.4	0	3157.22	10.16	0	0	149.86	0	0	0	0
117000	1198000	10976	0	0	0	0	35.56	0	0	0	0	0	20.32	0	0	0	0	0	0	0	15.24	0	2286	45.72	60.96	0	147.32	0	0	0	0
125000	1198000	10977	0	15.24	0	0	68.58	0	0	0	0	0	35.56	15.24	0	0	0	0	0	0	0	0	2166.62	147.32	177.8	0	1016	0	0	0	0
133000	1198000	10978	0	0	0	0	281.94	0	0	0	0	0	0	73.66	0	0	0	0	15.24	0	157.48	0	1953.26	586.74	182.88	0	373.38	0	0	0	0
141000	1198000	10979	0	48.26	45.72	0	101.6	0	0	15.24	0	0	20.32	33.02	0	0	0	27.94	127	0	381	0	3002.28	152.4	88.9	0	91.44	0	0	0	0
149000	1198000	10980	0	0	25.4	0	66.04	0	0	0	0	0	12.7	0	0	0	0	0	0	0	45.72	0	3215.64	30.48	0	0	154.94	0	0	0	0
157000	1198000	10981	0	0	0	0	73.66	0	0	0	0	0	0	12.7	0	0	0	0	0	0	88.9	0	2024.38	238.76	12.7	0	353.06	0	0	0	0
165000	1198000	10982	0	15.24	12.7	0	650.24	0	0	40.64	0	0	0	0	0	0	0	0	104.14	0	111.76	0	1310.64	1079.5	38.1	0	436.88	0	0	0	0
173000	1198000	10983	0	15.24	106.68	0	561.34	0	0	81.28	0	0	30.48	93.98	0	0	0	0	472.44	0	205.74	0	1094.74	553.72	45.72	0	215.9	0	0	0	0
181000	1198000	10984	0	55.88	25.4	0	281.94	0	0	50.8	0	0	55.88	58.42	0	0	0	12.7	121.92	0	86.36	0	1526.54	226.06	144.78	0	431.8	0	0	0	0
189000	1198000	10985	0	96.52	25.4	0	238.76	0	0	0	0	0	30.48	15.24	0	0	0	0	165.1	0	106.68	0	3822.7	190.5	12.7	0	147.32	0	0	0	0
197000	1198000	10986	0	0	76.2	0	431.8	0	0	134.62	0	0	0	187.96	0	0	0	0	142.24	0	78.74	0	759.46	434.34	195.58	0	553.72	0	0	0	7.62
205000	1198000	10987	0	73.66	66.04	0	368.3	0	0	83.82	0	0	0	248.92	0	0	0	0	386.08	0	76.2	0	1275.08	358.14	137.16	0	386.08	0	0	0	27.94
213000	1198000	10988	0	66.04	0	0	231.14	0	0	27.94	0	0	25.4	129.54	0	0	0	0	45.72	0	45.72	0	1490.98	238.76	154.94	0	462.28	0	0	0	0
221000	1198000	10989	0	0	33.02	0	111.76	0	0	63.5	0	0	15.24	86.36	0	0	0	0	58.42	0	0	0	60.96	45.72	147.32	0	1193.8	0	0	0	15.24
229000	1198000	10990	7.62	15.24	0	0	0	0	0	378.46	0	0	88.9	73.66	0	0	0	10.16	22.86	0	78.74	0	127	53.34	142.24	0	838.2	0	0	0	0
237000	1198000	10991	0	25.4	27.94	0	154.94	0	0	256.54	0	0	12.7	60.96	0	0	0	12.7	73.66	0	35.56	0	502.92	271.78	93.98	0	375.92	0	0	0	0
245000	1198000	10992	0	60.96	170.18	0	134.62	0	0	264.16	0	0	0	68.58	0	0	0	0	167.64	0	30.48	0	269.24	68.58	116.84	0	398.78	0	0	0	0
253000	1198000	10993	0	0	0	0	20.32	0	0	48.26	0	0	0	30.48	0	0	0	0	0	0	0	0	45.72	86.36	93.98	0	762	0	0	0	0
261000	1198000	10994	0	17.78	0	0	157.48	0	0	243.84	0	0	20.32	27.94	0	0	0	0	0	0	0	0	0	144.78	180.34	0	713.74	0	0	0	15.24
269000	1198000	10995	0	20.32	35.56	0	408.94	0	0	271.78	0	0	0	121.92	0	0	0	0	48.26	0	0	0	485.14	320.04	675.64	0	1049.02	0	0	0	0
277000	1198000	10996	0	121.92	35.56	0	429.26	0	0	452.12	0	0	0	66.04	0	0	0	0	25.4	0	0	0	520.7	152.4	314.96	0	683.26	0	0	0	0
285000	1198000	10997	0	45.72	0	0	508	0	0	358.14	0	0	17.78	43.18	0	0	0	0	12.7	0	0	0	172.72	149.86	533.4	0	464.82	0	0	0	7.62
293000	1198000	10998	0	40.64	0	0	368.3	0	0	0	0	0	0	10.16	0	0	0	0	0	0	0	0	93.98	754.38	688.34	0	584.2	0	0	0	0
301000	1198000	10999	0	15.24	0	0	701.04	0	0	228.6	0	0	0	15.24	0	0	0	0	45.72	0	0	0	711.2	759.46	340.36	0	375.92	0	0	0	10.16
309000	1198000	11000	0	55.88	25.4	0	944.88	0	0	38.1	0	0	22.86	93.98	0	0	0	0	38.1	0	0	0	1353.82	314.96	223.52	0	660.4	0	0	0	0
317000	1198000	11001	0	0	0	0	622.3	0	0	101.6	0	0	83.82	195.58	0	0	0	0	101.6	0	0	0	1051.56	292.1	325.12	0	368.3	0	0	0	0
325000	1198000	11002	0	20.32	17.78	0	817.88	0	0	109.22	0	0	0	124.46	0	0	0	0	55.88	0	0	0	596.9	325.12	495.3	0	358.14	0	0	0	0
333000	1198000	11003	0	68.58	0	0	609.6	0	0	165.1	0	0	20.32	165.1	0	0	0	0	91.44	0	0	15.24	1005.84	411.48	322.58	0	591.82	0	0	0	0
341000	1198000	11004	0	101.6	0	0	581.66	0	0	195.58	0	0	0	294.64	0	0	0	0	99.06	0	0	0	1572.26	218.44	243.84	0	619.76	0	0	0	0
349000	1198000	11005	0	121.92	25.4	0	855.98	0	0	274.32	0	0	0	274.32	0	0	0	0	45.72	0	0	0	1140.46	533.4	401.32	0	551.18	0	0	0	0
357000	1198000	11006	0	48.26	35.56	0	449.58	0	0	767.08	0	0	0	482.6	0	0	0	0	88.9	0	0	0	1706.88	198.12	396.24	0	261.62	0	0	0	0
365000	1198000	11007	0	35.56	0	0	543.56	0	0	307.34	0	0	0	119.38	0	0	0	0	0	0	0	0	1254.76	30.48	269.24	0	0	0	0	0	0
373000	1198000	11008	0	0	0	0	0	0	0	0	0	0	0	0	0	0	0	0	0	0	0	0	20.32	0	30.48	0	0	0	0	0	0
589000	1198000	11035	0	0	25.4	0	388.62	0	0	99.06	0	0	0	91.44	0	223.52	0	0	525.78	0	0	0	0	0	22.86	0	0	0	0	0	0
597000	1198000	11036	0	71.12	40.64	0	401.32	0	0	287.02	0	0	0	157.48	0	368.3	0	15.24	1836.42	0	0	0	0	0	43.18	0	0	0	0	0	0
605000	1198000	11037	0	83.82	0	0	734.06	0	0	426.72	0	0	0	248.92	0	403.86	0	76.2	1534.16	0	0	0	284.48	0	73.66	0	134.62	0	0	0	0
613000	1198000	11038	0	50.8	0	0	1877.06	0	0	330.2	0	0	30.48	162.56	0	228.6	0	0	2344.42	0	40.64	0	208.28	0	127	0	63.5	0	0	0	0
621000	1198000	11039	48.26	0	0	0	1381.76	0	0	342.9	0	0	0	774.7	0	152.4	0	0	1569.72	0	0	0	269.24	0	251.46	0	111.76	0	0	0	0
629000	1198000	11040	0	0	0	0	373.38	0	0	459.74	0	0	0	568.96	0	0	0	0	375.92	0	0	0	284.48	0	561.34	0	30.48	0	0	0	0
637000	1198000	11041	0	0	0	0	88.9	0	0	0	0	0	0	132.08	0	0	0	0	0	0	0	0	0	0	55.88	0	25.4	0	0	0	0
-19000	1190000	11255	0	0	0	0	0	0	0	0	0	0	0	0	0	0	0	0	0	0	0	0	0	0	0	0	0	0	0	0	0
-11000	1190000	11256	0	0	0	0	0	0	0	0	0	0	0	0	0	0	0	0	0	0	0	0	0	0	0	0	0	0	0	0	0
-3000	1190000	11257	0	0	0	0	0	0	0	0	0	0	0	0	0	0	0	0	0	0	0	0	0	0	0	0	0	0	0	0	0
5000	1190000	11258	0	0	0	0	0	0	0	0	0	0	0	0	0	0	0	0	0	0	0	0	0	0	0	0	0	0	0	0	0
13000	1190000	11259	0	0	0	0	0	0	0	0	0	0	0	0	0	0	0	0	73.66	0	617.22	0	0	101.6	0	0	0	0	0	0	0
21000	1190000	11260	0	40.64	0	0	25.4	0	0	0	0	0	167.64	0	0	0	0	0	213.36	0	749.3	0	0	165.1	0	0	0	0	0	0	0
29000	1190000	11261	0	15.24	149.86	0	50.8	0	0	0	0	0	612.14	0	0	0	0	0	530.86	0	520.7	0	0	81.28	0	0	45.72	0	0	0	0
37000	1190000	11262	0	116.84	251.46	0	60.96	0	0	0	0	0	1041.4	0	0	0	0	35.56	617.22	0	845.82	0	0	193.04	0	0	177.8	0	0	0	0
45000	1190000	11263	0	0	228.6	0	35.56	0	0	0	0	0	939.8	0	0	0	0	78.74	548.64	0	784.86	0	0	142.24	0	0	25.4	0	0	0	0
53000	1190000	11264	0	48.26	25.4	0	0	0	0	0	0	0	154.94	0	0	0	0	38.1	210.82	0	820.42	0	0	256.54	0	0	0	0	0	0	0
61000	1190000	11265	0	12.7	157.48	0	0	0	0	0	0	0	45.72	0	0	0	0	55.88	0	0	398.78	0	0	0	0	0	38.1	0	0	0	0
69000	1190000	11266	0	30.48	60.96	0	91.44	0	0	0	0	0	160.02	0	0	0	0	10.16	25.4	0	335.28	0	1079.5	622.3	0	0	147.32	0	0	0	0
77000	1190000	11267	0	45.72	129.54	0	274.32	0	0	0	0	0	53.34	0	0	0	0	22.86	101.6	0	330.2	0	205.74	1013.46	0	0	497.84	0	0	0	0
85000	1190000	11268	0	0	45.72	0	27.94	0	0	0	0	0	71.12	0	0	0	0	0	20.32	0	632.46	0	205.74	1130.3	91.44	0	317.5	0	0	0	15.24
93000	1190000	11269	0	0	0	0	127	0	0	0	0	0	35.56	0	0	0	0	0	40.64	0	325.12	0	462.28	1079.5	40.64	0	904.24	0	0	0	30.48
101000	1190000	11270	0	7.62	0	0	15.24	0	0	0	0	0	76.2	0	0	0	0	0	0	0	38.1	0	2014.22	276.86	48.26	0	655.32	0	0	0	0
109000	1190000	11271	0	0	0	0	0	0	0	0	0	0	0	0	0	0	0	0	0	0	15.24	0	1955.8	0	0	0	294.64	0	0	0	0
117000	1190000	11272	0	0	0	0	20.32	0	0	0	0	0	30.48	0	0	0	0	0	0	0	0	0	1790.7	101.6	12.7	0	360.68	0	0	0	0
125000	1190000	11273	0	81.28	0	0	256.54	0	0	0	0	0	25.4	101.6	0	0	0	0	0	0	83.82	0	1651	228.6	114.3	0	1082.04	0	0	0	0
133000	1190000	11274	0	0	0	0	261.62	0	0	35.56	0	0	15.24	71.12	0	0	0	0	15.24	0	218.44	0	2367.28	307.34	15.24	0	187.96	0	0	0	0
141000	1190000	11275	0	20.32	0	0	121.92	0	0	0	0	0	81.28	127	0	0	0	0	0	0	10.16	0	2179.32	121.92	175.26	0	599.44	0	0	0	0
149000	1190000	11276	0	0	0	0	43.18	0	0	0	0	0	0	0	0	0	0	0	0	0	0	0	3075.94	20.32	0	0	177.8	0	0	0	0
157000	1190000	11277	0	96.52	96.52	0	142.24	0	0	0	0	0	22.86	17.78	0	0	0	17.78	165.1	0	195.58	0	2382.52	251.46	45.72	0	139.7	0	0	0	0
165000	1190000	11278	15.24	38.1	30.48	0	574.04	0	0	0	0	0	0	27.94	0	0	0	0	66.04	0	81.28	0	955.04	995.68	73.66	0	241.3	0	0	0	0
173000	1190000	11279	0	30.48	30.48	0	441.96	0	0	0	0	0	0	0	0	0	0	0	35.56	0	190.5	0	2235.2	594.36	60.96	0	86.36	0	0	15.24	0
181000	1190000	11280	0	50.8	55.88	0	124.46	0	0	0	0	0	35.56	0	0	0	0	0	0	0	116.84	0	2567.94	274.32	71.12	0	93.98	0	0	0	0
189000	1190000	11281	0	20.32	25.4	0	655.32	0	0	25.4	0	0	66.04	35.56	0	0	0	0	63.5	0	48.26	0	1071.88	497.84	88.9	0	312.42	0	0	0	0
197000	1190000	11282	0	40.64	0	0	347.98	0	0	33.02	0	0	0	137.16	0	0	0	0	12.7	0	0	0	261.62	927.1	256.54	0	1031.24	0	0	0	0
205000	1190000	11283	0	0	38.1	0	274.32	0	0	20.32	0	0	0	53.34	0	0	0	22.86	154.94	0	86.36	0	670.56	193.04	48.26	0	406.4	0	0	0	0
213000	1190000	11284	0	0	30.48	0	292.1	0	0	0	0	0	0	40.64	0	0	0	0	144.78	0	30.48	0	414.02	187.96	68.58	0	426.72	0	0	0	0
221000	1190000	11285	0	0	0	0	180.34	0	0	73.66	0	0	30.48	27.94	0	0	0	0	48.26	0	0	0	0	251.46	170.18	0	1310.64	0	0	0	0
229000	1190000	11286	0	137.16	0	0	177.8	0	0	215.9	0	0	66.04	66.04	0	0	0	0	147.32	0	86.36	0	106.68	220.98	226.06	0	1150.62	0	0	0	10.16
237000	1190000	11287	15.24	0	50.8	0	203.2	0	0	129.54	5.08	0	30.48	213.36	0	0	0	71.12	177.8	0	78.74	0	574.04	505.46	180.34	0	553.72	0	0	0	0
245000	1190000	11288	17.78	27.94	38.1	0	193.04	0	0	434.34	0	0	0	152.4	0	0	0	0	119.38	0	45.72	0	393.7	314.96	81.28	0	335.28	0	0	0	10.16
253000	1190000	11289	0	15.24	0	0	33.02	0	0	73.66	0	0	50.8	73.66	0	0	0	0	0	0	0	0	0	370.84	30.48	0	1442.72	0	0	0	27.94
261000	1190000	11290	0	40.64	0	0	180.34	0	0	53.34	0	0	55.88	15.24	0	0	0	0	109.22	0	0	0	25.4	670.56	533.4	0	955.04	0	0	0	0
269000	1190000	11291	0	66.04	0	0	505.46	0	0	106.68	0	0	25.4	71.12	0	0	0	0	76.2	0	25.4	0	586.74	576.58	396.24	0	688.34	0	0	0	17.78
277000	1190000	11292	0	48.26	25.4	0	731.52	0	0	218.44	0	0	149.86	127	0	0	0	20.32	162.56	0	35.56	0	835.66	238.76	170.18	0	386.08	0	0	0	0
285000	1190000	11293	0	40.64	0	0	726.44	0	0	165.1	0	0	17.78	20.32	0	0	0	0	96.52	0	0	0	353.06	342.9	383.54	0	510.54	0	0	0	0
293000	1190000	11294	0	0	25.4	0	340.36	0	0	0	0	0	35.56	0	0	0	0	0	20.32	0	0	0	332.74	850.9	477.52	0	398.78	0	0	0	0
301000	1190000	11295	0	10.16	60.96	0	749.3	0	0	104.14	0	0	0	86.36	0	0	0	0	58.42	0	25.4	0	731.52	426.72	304.8	0	762	0	0	0	0
309000	1190000	11296	0	12.7	20.32	0	1043.94	0	0	180.34	0	0	0	60.96	0	0	0	0	91.44	0	0	0	635	467.36	200.66	0	543.56	0	0	0	0
317000	1190000	11297	0	0	0	0	401.32	0	0	83.82	0	0	0	109.22	0	0	0	0	109.22	0	0	0	601.98	363.22	769.62	0	830.58	0	0	0	0
325000	1190000	11298	0	30.48	0	0	495.3	0	0	58.42	0	0	0	393.7	0	0	0	0	38.1	0	0	0	137.16	335.28	762	0	949.96	0	0	0	30.48
333000	1190000	11299	0	78.74	116.84	0	662.94	0	0	86.36	0	0	15.24	198.12	0	0	0	0	40.64	0	0	0	497.84	203.2	502.92	0	782.32	0	0	0	0
341000	1190000	11300	0	119.38	0	0	822.96	0	0	243.84	0	0	60.96	233.68	0	0	0	0	33.02	0	48.26	0	652.78	482.6	698.5	0	546.1	0	0	0	0
349000	1190000	11301	0	0	0	0	894.08	0	0	71.12	0	0	30.48	635	0	0	0	0	0	0	30.48	0	1320.8	358.14	734.06	0	167.64	0	0	0	20.32
357000	1190000	11302	0	40.64	0	0	421.64	0	0	40.64	0	0	0	198.12	0	0	0	0	0	0	0	0	337.82	0	106.68	0	0	0	0	0	0
413000	1190000	11309	0	0	0	0	0	0	0	0	0	0	0	0	0	0	0	0	0	0	0	0	0	0	71.12	0	0	0	0	0	0
421000	1190000	11310	0	0	0	0	0	0	0	0	0	0	0	40.64	0	0	0	0	0	0	0	0	0	0	0	0	0	0	0	0	0
429000	1190000	11311	0	0	0	0	147.32	0	0	60.96	0	0	0	0	0	124.46	0	0	71.12	0	0	0	0	0	0	0	0	0	0	0	0
437000	1190000	11312	0	0	0	0	203.2	0	0	99.06	0	0	0	38.1	0	0	0	0	35.56	0	0	0	0	0	0	0	0	0	0	0	0
445000	1190000	11313	0	0	0	0	241.3	0	0	43.18	0	0	0	20.32	0	55.88	0	0	0	0	0	0	0	0	0	0	0	0	0	0	0
453000	1190000	11314	0	0	20.32	0	236.22	0	0	25.4	0	0	0	38.1	0	299.72	0	17.78	81.28	0	0	0	0	0	0	0	0	0	0	0	0
461000	1190000	11315	0	0	0	0	30.48	0	0	0	0	0	0	0	0	213.36	0	0	129.54	0	0	0	0	0	66.04	0	0	0	0	0	0
573000	1190000	11329	0	0	0	0	162.56	0	0	0	0	0	0	0	0	106.68	0	0	40.64	0	0	0	0	0	0	0	0	0	0	0	0
581000	1190000	11330	0	0	30.48	0	698.5	0	0	248.92	0	0	0	93.98	0	495.3	0	76.2	1033.78	0	0	0	0	0	60.96	0	0	0	0	0	0
589000	1190000	11331	0	20.32	88.9	0	850.9	0	0	472.44	0	0	0	363.22	0	421.64	0	35.56	1584.96	0	0	0	0	0	50.8	0	60.96	0	0	0	0
597000	1190000	11332	0	40.64	38.1	0	353.06	0	0	266.7	0	0	0	165.1	0	497.84	0	53.34	1747.52	0	0	0	0	0	25.4	0	0	0	0	0	0
605000	1190000	11333	0	111.76	0	0	789.94	0	0	182.88	0	0	0	226.06	0	657.86	0	0	1498.6	0	35.56	0	101.6	0	114.3	0	0	0	0	0	0
613000	1190000	11334	17.78	50.8	0	0	1018.54	0	0	246.38	0	0	35.56	177.8	0	337.82	0	68.58	937.26	0	0	0	231.14	0	213.36	0	0	0	0	0	0
621000	1190000	11335	0	35.56	0	0	320.04	0	0	284.48	0	0	0	116.84	0	0	0	0	121.92	0	0	0	795.02	0	632.46	0	355.6	0	0	0	0
-27000	1182000	11550	0	0	0	0	0	0	0	0	0	0	45.72	0	0	0	0	0	0	0	96.52	0	0	96.52	0	0	0	0	0	0	0
-19000	1182000	11551	0	0	0	0	0	0	0	0	0	0	0	0	0	0	0	0	0	0	0	0	0	0	0	0	0	0	0	0	0
-11000	1182000	11552	0	0	0	0	0	0	0	0	0	0	0	0	0	0	0	0	0	0	0	0	0	0	0	0	0	0	0	0	0
-3000	1182000	11553	0	0	0	0	0	0	0	0	0	0	0	0	0	0	0	0	0	0	0	0	0	0	0	0	0	0	0	0	0
5000	1182000	11554	0	0	0	0	0	0	0	0	0	0	0	0	0	0	0	0	0	0	0	0	0	0	0	0	0	0	0	0	0
13000	1182000	11555	0	0	0	0	0	0	0	0	0	0	0	0	0	0	0	0	0	0	398.78	0	0	0	0	0	0	0	0	0	0
21000	1182000	11556	0	101.6	86.36	0	25.4	0	0	0	0	0	513.08	0	0	0	0	71.12	205.74	0	1046.48	0	0	78.74	0	0	0	0	0	0	0
29000	1182000	11557	0	33.02	198.12	0	360.68	0	0	0	0	0	269.24	0	0	0	0	12.7	764.54	0	1148.08	0	0	233.68	0	0	55.88	0	0	0	0
37000	1182000	11558	0	15.24	355.6	0	226.06	0	0	0	0	0	355.6	0	0	0	0	101.6	266.7	0	553.72	0	0	360.68	0	0	55.88	0	0	0	0
45000	1182000	11559	0	58.42	167.64	0	124.46	0	0	0	10.16	0	320.04	0	0	0	0	215.9	487.68	0	657.86	0	0	195.58	0	0	256.54	0	0	0	0
53000	1182000	11560	0	0	226.06	0	20.32	0	0	0	0	0	236.22	0	0	0	0	0	40.64	0	1064.26	0	0	485.14	0	0	182.88	0	0	0	0
61000	1182000	11561	0	25.4	0	0	0	0	0	0	0	0	121.92	0	0	0	0	0	0	0	932.18	0	0	276.86	0	0	0	0	0	0	0
69000	1182000	11562	0	15.24	40.64	0	172.72	0	0	0	0	0	25.4	0	0	0	0	15.24	0	0	762	0	746.76	822.96	0	0	281.94	0	0	0	0
77000	1182000	11563	0	35.56	96.52	0	332.74	0	0	0	0	0	218.44	50.8	0	0	0	0	73.66	0	375.92	0	772.16	840.74	88.9	0	510.54	0	0	0	0
85000	1182000	11564	0	45.72	182.88	0	0	0	0	0	0	0	116.84	55.88	10.16	0	0	15.24	0	0	284.48	0	213.36	965.2	55.88	0	871.22	0	0	0	0
93000	1182000	11565	0	198.12	96.52	0	35.56	0	0	0	0	0	213.36	149.86	0	0	0	27.94	91.44	0	378.46	0	15.24	1234.44	114.3	0	421.64	0	0	0	0
101000	1182000	11566	0	132.08	231.14	0	134.62	0	0	0	0	0	208.28	20.32	0	0	0	15.24	147.32	0	914.4	0	919.48	508	116.84	0	406.4	0	0	0	0
109000	1182000	11567	0	43.18	17.78	0	0	0	0	0	0	0	20.32	15.24	0	0	0	0	0	0	81.28	0	1988.82	121.92	55.88	0	464.82	0	0	0	15.24
117000	1182000	11568	0	48.26	0	0	25.4	0	0	0	0	0	30.48	20.32	0	0	0	0	0	0	132.08	0	1922.78	279.4	33.02	0	574.04	0	0	0	0
125000	1182000	11569	0	124.46	198.12	0	121.92	0	0	0	0	0	48.26	38.1	0	0	0	0	40.64	0	60.96	0	977.9	505.46	139.7	0	1059.18	0	0	0	0
133000	1182000	11570	0	0	0	0	513.08	0	0	0	0	0	0	20.32	0	0	0	0	78.74	0	251.46	0	2435.86	411.48	12.7	0	381	0	0	0	0
141000	1182000	11571	0	76.2	15.24	0	617.22	0	0	0	0	0	38.1	99.06	0	0	0	0	55.88	0	210.82	0	1231.9	723.9	93.98	0	398.78	0	0	0	0
149000	1182000	11572	0	0	0	0	111.76	0	0	0	0	0	17.78	25.4	0	0	0	0	0	0	99.06	0	2677.16	502.92	157.48	0	518.16	0	0	0	0
157000	1182000	11573	0	48.26	15.24	0	60.96	0	0	0	0	0	35.56	0	0	0	0	15.24	0	0	287.02	0	2402.84	434.34	58.42	0	114.3	0	0	0	0
165000	1182000	11574	0	0	0	0	88.9	0	0	0	0	0	0	0	0	0	0	0	0	0	17.78	0	1988.82	83.82	58.42	0	15.24	0	0	0	0
173000	1182000	11575	0	0	0	0	73.66	0	0	0	0	0	0	0	0	0	0	0	17.78	0	17.78	0	3124.2	124.46	20.32	0	58.42	0	0	0	17.78
181000	1182000	11576	0	0	0	0	50.8	0	0	0	0	0	0	0	0	0	0	0	0	0	45.72	0	3271.52	139.7	0	0	134.62	0	0	0	0
189000	1182000	11577	0	53.34	0	0	187.96	0	0	0	0	0	25.4	132.08	0	0	0	10.16	0	0	0	0	2105.66	327.66	60.96	0	251.46	0	0	0	0
197000	1182000	11578	0	20.32	45.72	0	426.72	0	0	0	0	0	30.48	68.58	0	0	0	12.7	109.22	0	20.32	0	447.04	378.46	182.88	0	878.84	0	0	0	0
205000	1182000	11579	0	22.86	0	0	287.02	0	0	45.72	0	0	0	152.4	0	0	0	0	177.8	0	12.7	0	1135.38	132.08	149.86	0	195.58	0	0	0	0
213000	1182000	11580	0	60.96	38.1	0	276.86	0	0	101.6	0	0	15.24	208.28	0	0	0	0	106.68	0	0	0	111.76	393.7	261.62	0	680.72	0	0	0	0
221000	1182000	11581	0	215.9	22.86	0	205.74	0	0	353.06	0	0	175.26	78.74	0	0	0	15.24	162.56	0	66.04	0	78.74	342.9	144.78	0	1191.26	0	0	0	0
229000	1182000	11582	0	193.04	106.68	0	215.9	0	0	60.96	0	0	104.14	22.86	0	0	0	0	58.42	0	203.2	0	299.72	320.04	162.56	0	985.52	0	0	0	25.4
237000	1182000	11583	0	33.02	109.22	0	60.96	0	0	0	0	0	25.4	0	0	0	0	0	15.24	0	388.62	0	749.3	353.06	81.28	0	307.34	0	0	0	0
245000	1182000	11584	0	12.7	25.4	0	284.48	0	0	12.7	0	0	20.32	147.32	0	0	0	0	35.56	0	38.1	0	480.06	817.88	195.58	0	530.86	0	0	0	0
253000	1182000	11585	0	43.18	0	0	525.78	0	0	45.72	0	0	0	193.04	0	0	0	15.24	116.84	0	0	0	330.2	916.94	213.36	0	665.48	0	0	0	0
261000	1182000	11586	0	45.72	0	0	378.46	0	0	40.64	0	0	22.86	246.38	0	0	0	0	60.96	0	0	0	284.48	604.52	233.68	0	792.48	0	0	0	7.62
269000	1182000	11587	0	12.7	76.2	0	462.28	0	0	50.8	0	0	15.24	396.24	0	0	0	0	116.84	0	0	0	416.56	370.84	213.36	0	657.86	0	0	0	0
277000	1182000	11588	0	38.1	0	0	883.92	0	0	548.64	0	0	27.94	99.06	0	0	0	38.1	520.7	0	20.32	0	495.3	96.52	165.1	0	457.2	0	0	0	0
285000	1182000	11589	0	76.2	121.92	0	909.32	0	0	800.1	0	0	55.88	25.4	0	0	0	12.7	157.48	0	0	0	309.88	320.04	154.94	0	256.54	0	0	0	0
293000	1182000	11590	0	0	43.18	0	459.74	0	0	76.2	10.16	0	0	0	0	0	0	0	0	0	15.24	0	243.84	929.64	393.7	0	383.54	0	0	0	0
301000	1182000	11591	0	0	0	0	942.34	0	0	167.64	0	0	45.72	53.34	0	0	0	0	355.6	0	0	0	439.42	210.82	129.54	0	873.76	0	0	0	0
309000	1182000	11592	0	38.1	53.34	0	1305.56	0	0	266.7	0	0	0	43.18	0	0	0	15.24	238.76	0	0	0	635	157.48	223.52	0	601.98	0	0	0	0
317000	1182000	11593	0	45.72	0	0	528.32	0	0	381	0	0	0	495.3	0	0	0	0	15.24	0	0	0	200.66	116.84	515.62	0	855.98	0	0	0	0
325000	1182000	11594	0	96.52	160.02	0	975.36	0	0	185.42	0	0	35.56	345.44	0	0	0	0	68.58	0	0	0	185.42	200.66	548.64	0	515.62	0	0	0	0
333000	1182000	11595	0	86.36	63.5	0	810.26	0	0	558.8	0	0	40.64	464.82	0	0	0	0	170.18	0	0	0	525.78	317.5	515.62	0	180.34	0	0	0	0
341000	1182000	11596	0	20.32	43.18	0	502.92	0	0	0	0	0	0	289.56	0	0	0	0	0	0	0	0	152.4	434.34	388.62	0	233.68	0	0	0	0
349000	1182000	11597	0	0	0	0	129.54	0	0	15.24	0	0	0	0	0	0	0	0	0	0	0	0	20.32	0	91.44	0	20.32	0	0	0	0
405000	1182000	11604	0	0	0	0	35.56	0	0	27.94	0	0	0	0	0	0	0	0	0	0	0	0	0	0	0	0	0	0	0	0	0
413000	1182000	11605	0	0	0	0	474.98	0	0	408.94	0	0	0	45.72	0	182.88	0	0	22.86	0	0	0	259.08	101.6	30.48	0	0	0	0	0	0
421000	1182000	11606	0	0	0	0	510.54	0	0	22.86	0	0	0	30.48	0	243.84	0	0	185.42	0	0	0	363.22	218.44	96.52	0	0	0	0	0	0
429000	1182000	11607	0	0	0	0	259.08	0	0	27.94	0	0	0	25.4	0	274.32	0	0	121.92	0	137.16	0	76.2	30.48	0	0	0	0	0	0	0
437000	1182000	11608	0	0	35.56	0	147.32	0	0	106.68	0	0	0	60.96	0	500.38	0	0	172.72	0	0	0	0	0	0	0	0	0	0	0	0
445000	1182000	11609	0	0	0	0	439.42	0	0	299.72	0	0	0	0	0	622.3	0	0	269.24	0	127	0	96.52	0	0	0	0	0	0	0	0
453000	1182000	11610	0	0	0	0	60.96	0	0	22.86	0	0	0	0	0	152.4	0	0	0	0	71.12	0	60.96	0	0	0	0	0	0	0	0
573000	1182000	11625	10.16	66.04	198.12	0	706.12	0	0	444.5	0	0	30.48	182.88	0	1160.78	0	20.32	980.44	0	0	0	0	0	55.88	0	0	0	0	0	0
581000	1182000	11626	0	25.4	60.96	0	401.32	0	0	388.62	0	0	0	332.74	0	1191.26	0	25.4	1950.72	0	0	0	0	0	106.68	0	0	0	0	0	0
589000	1182000	11627	0	35.56	60.96	0	401.32	0	0	302.26	0	0	0	198.12	0	416.56	0	30.48	2745.74	0	0	0	0	0	0	0	0	0	0	0	0
597000	1182000	11628	0	0	30.48	0	563.88	0	0	172.72	0	0	71.12	416.56	0	886.46	0	20.32	1722.12	0	40.64	0	22.86	0	137.16	0	25.4	0	0	0	0
605000	1182000	11629	0	0	30.48	0	391.16	0	0	45.72	0	0	0	208.28	0	853.44	0	20.32	403.86	0	15.24	0	198.12	0	91.44	0	0	0	0	0	0
613000	1182000	11630	0	0	0	0	962.66	0	0	373.38	0	0	0	375.92	0	449.58	0	0	617.22	0	0	0	109.22	0	83.82	0	30.48	0	0	0	0
621000	1182000	11631	0	0	0	0	71.12	0	0	0	0	0	0	0	0	101.6	0	0	0	0	0	0	76.2	0	35.56	0	0	0	0	0	0
-27000	1174000	11846	0	0	0	0	0	0	0	0	0	0	0	0	0	0	0	0	0	0	0	0	0	0	0	0	0	0	0	0	0
-19000	1174000	11847	0	0	0	0	0	0	0	0	0	0	0	0	0	0	0	0	0	0	0	0	0	0	0	0	0	0	0	0	0
-11000	1174000	11848	0	0	0	0	0	0	0	0	0	0	0	0	0	0	0	0	0	0	0	0	0	0	0	0	0	0	0	0	0
-3000	1174000	11849	0	0	0	0	0	0	0	0	0	0	0	0	0	0	0	0	0	0	0	0	0	0	0	0	0	0	0	0	0
5000	1174000	11850	0	0	0	0	0	0	0	0	0	0	0	0	0	0	0	0	0	0	0	0	0	0	0	0	0	0	0	0	0
13000	1174000	11851	0	10.16	0	0	0	0	0	0	0	0	43.18	0	0	0	0	63.5	0	0	972.82	0	0	45.72	0	0	0	0	0	0	0
21000	1174000	11852	0	142.24	50.8	0	111.76	0	0	0	0	0	469.9	0	0	0	0	139.7	269.24	0	949.96	0	0	180.34	0	0	25.4	0	0	0	0
29000	1174000	11853	0	91.44	264.16	0	231.14	0	0	0	0	0	121.92	0	0	0	0	81.28	284.48	0	772.16	0	0	116.84	0	0	0	0	0	0	0
37000	1174000	11854	0	45.72	246.38	0	88.9	0	0	0	0	0	292.1	0	0	0	0	76.2	45.72	0	650.24	0	0	154.94	0	0	81.28	0	0	0	0
45000	1174000	11855	0	165.1	190.5	0	91.44	0	0	0	0	0	236.22	0	0	0	0	27.94	233.68	0	792.48	0	0	142.24	0	0	170.18	0	0	0	0
53000	1174000	11856	0	30.48	723.9	0	167.64	0	0	0	0	0	574.04	0	0	0	0	129.54	398.78	0	662.94	0	0	358.14	0	0	121.92	0	0	0	0
61000	1174000	11857	0	177.8	91.44	0	15.24	0	0	0	0	0	205.74	0	0	0	0	45.72	30.48	0	1498.6	0	0	220.98	0	0	0	0	0	0	0
69000	1174000	11858	0	60.96	254	0	137.16	0	0	0	7.62	0	101.6	0	0	0	0	40.64	134.62	0	1363.98	0	0	408.94	27.94	0	485.14	0	0	0	10.16
77000	1174000	11859	0	53.34	444.5	0	127	0	0	0	0	0	368.3	30.48	0	0	0	20.32	86.36	0	843.28	0	746.76	739.14	99.06	0	563.88	0	0	0	0
85000	1174000	11860	0	124.46	231.14	0	0	0	0	0	0	0	106.68	35.56	0	0	0	0	25.4	0	635	0	264.16	805.18	83.82	0	508	0	0	0	0
93000	1174000	11861	0	137.16	203.2	0	40.64	0	0	0	0	0	193.04	33.02	0	0	0	27.94	71.12	0	985.52	0	0	607.06	20.32	0	805.18	0	0	0	0
101000	1174000	11862	10.16	33.02	157.48	0	99.06	0	0	0	0	0	172.72	30.48	0	0	0	0	35.56	0	660.4	0	574.04	833.12	228.6	0	571.5	0	0	0	0
109000	1174000	11863	0	48.26	0	0	35.56	0	0	0	0	0	10.16	20.32	0	0	0	0	0	0	152.4	0	2197.1	218.44	20.32	0	642.62	0	0	0	30.48
117000	1174000	11864	0	38.1	0	0	0	0	0	0	0	0	60.96	0	0	0	0	0	0	0	71.12	0	2466.34	43.18	10.16	0	353.06	0	0	0	0
125000	1174000	11865	0	0	58.42	0	15.24	0	0	0	0	0	0	40.64	0	0	0	0	0	0	327.66	0	1701.8	347.98	147.32	0	546.1	0	0	0	0
133000	1174000	11866	0	0	0	0	485.14	0	0	0	0	0	0	208.28	0	0	0	15.24	63.5	0	396.24	0	866.14	579.12	121.92	0	375.92	0	0	0	0
141000	1174000	11867	0	17.78	0	0	695.96	0	0	0	0	0	38.1	271.78	0	0	0	0	12.7	0	66.04	0	289.56	543.56	187.96	0	688.34	0	0	0	0
149000	1174000	11868	0	17.78	0	0	246.38	0	0	0	0	0	60.96	0	0	0	0	0	20.32	0	132.08	0	2044.7	464.82	172.72	0	635	0	0	0	0
157000	1174000	11869	0	0	0	0	20.32	0	0	0	0	0	0	0	0	0	0	0	0	0	25.4	0	3538.22	0	0	0	175.26	0	0	0	0
165000	1174000	11870	0	25.4	35.56	0	0	0	0	0	0	0	33.02	0	0	0	0	0	0	0	132.08	0	2390.14	78.74	0	0	17.78	0	0	0	0
173000	1174000	11871	0	17.78	0	0	0	0	0	0	0	0	0	0	0	0	0	0	0	0	0	0	3126.74	132.08	0	0	0	0	0	0	0
181000	1174000	11872	0	68.58	15.24	0	43.18	0	0	0	0	0	50.8	12.7	0	0	0	15.24	35.56	0	104.14	0	1562.1	271.78	119.38	0	421.64	0	0	0	0
189000	1174000	11873	0	116.84	101.6	0	508	0	0	0	0	0	73.66	124.46	0	0	0	15.24	236.22	0	246.38	0	640.08	505.46	256.54	0	175.26	0	0	0	10.16
197000	1174000	11874	0	106.68	104.14	0	360.68	0	0	68.58	0	0	50.8	165.1	0	0	0	0	535.94	0	15.24	0	792.48	530.86	187.96	0	795.02	0	0	0	0
205000	1174000	11875	0	25.4	0	0	266.7	0	0	40.64	0	0	0	22.86	0	0	0	0	38.1	0	15.24	0	520.7	513.08	20.32	0	520.7	0	0	0	0
213000	1174000	11876	0	93.98	35.56	0	381	0	0	266.7	0	0	226.06	63.5	0	0	0	0	0	0	215.9	0	472.44	185.42	393.7	0	355.6	0	0	0	0
221000	1174000	11877	0	0	0	0	403.86	0	0	0	0	0	0	38.1	0	0	0	0	48.26	0	60.96	0	154.94	175.26	139.7	0	591.82	0	0	0	0
229000	1174000	11878	0	30.48	0	0	228.6	0	0	0	0	0	0	81.28	0	0	0	0	20.32	0	172.72	0	210.82	487.68	33.02	0	787.4	0	0	0	0
237000	1174000	11879	10.16	25.4	20.32	0	137.16	0	0	0	0	0	25.4	12.7	0	0	0	0	0	0	30.48	0	635	309.88	0	0	601.98	0	0	0	27.94
245000	1174000	11880	0	35.56	76.2	0	528.32	0	0	22.86	0	0	0	81.28	0	0	0	10.16	73.66	0	0	0	312.42	581.66	167.64	0	660.4	0	0	0	12.7
253000	1174000	11881	0	50.8	0	0	673.1	0	0	248.92	0	0	60.96	109.22	0	0	0	0	134.62	0	0	0	185.42	640.08	381	0	723.9	0	0	0	0
261000	1174000	11882	0	60.96	0	0	619.76	0	0	71.12	0	0	15.24	22.86	0	0	0	0	317.5	0	25.4	0	187.96	467.36	414.02	0	695.96	0	0	0	0
269000	1174000	11883	0	27.94	25.4	0	619.76	0	0	259.08	0	0	48.26	35.56	0	0	0	0	91.44	0	0	0	386.08	254	233.68	0	1059.18	0	0	0	0
277000	1174000	11884	0	30.48	0	0	607.06	0	0	462.28	0	0	0	83.82	0	0	0	0	114.3	0	0	0	203.2	96.52	157.48	0	574.04	0	0	0	0
285000	1174000	11885	0	0	86.36	0	627.38	0	0	330.2	10.16	0	0	20.32	0	0	0	10.16	167.64	0	22.86	0	556.26	254	187.96	0	508	0	0	0	0
293000	1174000	11886	0	177.8	15.24	0	764.54	0	0	15.24	0	0	25.4	139.7	0	0	0	0	25.4	0	0	0	388.62	797.56	208.28	0	591.82	0	0	0	0
301000	1174000	11887	0	25.4	25.4	0	1493.52	0	0	688.34	0	0	0	180.34	0	0	0	0	218.44	0	0	0	759.46	137.16	0	0	355.6	0	0	0	0
309000	1174000	11888	0	124.46	0	0	1409.7	0	0	269.24	0	0	0	317.5	0	0	0	0	406.4	0	0	0	713.74	337.82	177.8	0	632.46	0	0	0	0
317000	1174000	11889	0	129.54	127	0	1193.8	0	0	495.3	0	0	0	307.34	0	0	0	0	142.24	0	0	0	325.12	307.34	485.14	0	657.86	0	0	0	0
325000	1174000	11890	0	25.4	152.4	0	838.2	0	0	289.56	0	0	0	165.1	0	0	0	0	314.96	0	30.48	0	360.68	99.06	363.22	0	127	0	0	0	0
333000	1174000	11891	0	0	25.4	0	205.74	0	0	0	0	0	0	50.8	0	0	0	15.24	20.32	0	0	0	279.4	53.34	66.04	0	0	0	0	0	0
381000	1174000	11897	0	0	0	0	0	0	0	0	0	0	0	0	0	0	0	0	20.32	0	20.32	0	0	0	0	0	0	0	0	0	0
389000	1174000	11898	0	0	0	0	228.6	0	0	170.18	0	0	0	147.32	0	35.56	0	0	0	0	0	0	0	63.5	142.24	0	0	0	0	0	0
397000	1174000	11899	0	60.96	0	0	497.84	0	0	17.78	0	0	0	231.14	0	0	0	0	43.18	0	60.96	0	637.54	142.24	215.9	0	48.26	0	0	0	0
405000	1174000	11900	0	25.4	0	0	342.9	0	0	220.98	0	0	0	294.64	0	1231.9	0	0	477.52	0	0	0	251.46	30.48	190.5	0	40.64	0	0	0	0
413000	1174000	11901	0	0	50.8	0	797.56	0	0	429.26	0	0	0	218.44	0	1783.08	0	20.32	662.94	0	38.1	0	693.42	261.62	71.12	0	20.32	0	0	0	0
421000	1174000	11902	0	142.24	256.54	0	713.74	0	0	673.1	0	0	68.58	152.4	0	1770.38	0	0	764.54	0	106.68	0	200.66	35.56	86.36	0	0	0	0	0	0
429000	1174000	11903	0	22.86	0	0	231.14	0	0	312.42	0	0	0	132.08	0	520.7	0	0	515.62	0	116.84	0	350.52	238.76	83.82	0	0	0	0	0	0
437000	1174000	11904	0	0	0	0	220.98	0	0	200.66	0	0	0	15.24	0	513.08	0	0	205.74	0	0	0	35.56	38.1	0	0	0	0	0	0	0
445000	1174000	11905	0	0	0	0	203.2	0	0	223.52	0	0	0	88.9	0	419.1	0	0	58.42	0	0	0	0	33.02	50.8	0	0	0	0	0	0
453000	1174000	11906	0	0	0	0	22.86	0	0	0	0	0	0	0	0	132.08	0	0	55.88	0	0	0	0	111.76	0	0	0	0	0	0	0
549000	1174000	11918	0	0	0	0	203.2	0	0	0	0	0	0	50.8	0	452.12	0	0	137.16	0	0	0	0	0	0	0	0	0	0	0	0
557000	1174000	11919	0	0	25.4	0	304.8	0	0	320.04	0	0	60.96	177.8	0	1915.16	0	0	294.64	0	0	0	0	0	101.6	0	0	0	0	0	0
565000	1174000	11920	0	0	157.48	0	845.82	0	0	187.96	0	0	0	142.24	0	1805.94	0	162.56	795.02	0	0	0	0	0	96.52	0	0	0	0	0	0
573000	1174000	11921	0	86.36	152.4	0	421.64	0	0	58.42	0	0	60.96	45.72	0	1706.88	0	0	2509.52	0	0	0	0	0	20.32	0	0	0	0	0	0
581000	1174000	11922	0	71.12	121.92	0	650.24	0	0	55.88	0	0	0	210.82	0	375.92	0	157.48	2702.56	0	30.48	0	22.86	0	0	0	43.18	0	0	0	0
589000	1174000	11923	0	55.88	25.4	0	650.24	0	0	370.84	0	0	0	175.26	0	660.4	0	20.32	2159	0	0	0	254	0	182.88	0	0	0	0	0	0
597000	1174000	11924	0	0	0	0	739.14	0	0	502.92	0	0	40.64	137.16	0	1018.54	0	0	1300.48	0	0	0	0	73.66	50.8	0	139.7	0	0	0	0
605000	1174000	11925	0	53.34	0	0	685.8	0	0	254	0	0	0	228.6	0	368.3	0	0	586.74	0	0	0	96.52	50.8	109.22	0	233.68	0	0	0	0
613000	1174000	11926	0	0	0	0	302.26	0	0	73.66	0	0	0	195.58	0	55.88	0	0	20.32	0	0	0	0	0	45.72	0	25.4	0	0	0	0
-19000	1166000	12143	0	25.4	0	0	0	0	0	0	0	0	25.4	0	0	0	0	0	0	0	0	0	0	0	0	0	0	0	0	0	0
-11000	1166000	12144	0	0	0	0	0	0	0	0	0	0	0	0	0	0	0	0	0	0	0	0	0	0	0	0	0	0	0	0	0
-3000	1166000	12145	0	0	0	0	0	0	0	0	0	0	0	0	0	0	0	0	0	0	0	0	0	0	0	0	0	0	0	0	0
5000	1166000	12146	0	0	0	0	0	0	0	0	0	0	0	0	0	0	0	0	0	0	60.96	0	0	0	0	0	0	0	0	0	0
13000	1166000	12147	0	0	0	0	0	0	0	0	0	0	96.52	0	0	0	0	38.1	0	0	378.46	0	0	106.68	0	0	0	0	0	0	0
21000	1166000	12148	0	15.24	25.4	0	0	0	0	0	0	0	134.62	0	0	0	0	0	0	0	645.16	0	0	238.76	0	0	0	0	0	0	10.16
29000	1166000	12149	0	58.42	55.88	0	132.08	0	0	0	0	0	231.14	0	0	0	0	30.48	142.24	0	906.78	0	0	236.22	0	0	0	0	0	0	0
37000	1166000	12150	0	38.1	139.7	0	20.32	0	0	0	0	0	190.5	0	0	0	0	60.96	205.74	0	1049.02	0	142.24	309.88	0	0	0	0	0	0	0
45000	1166000	12151	0	0	48.26	0	0	0	0	0	0	0	68.58	0	0	0	0	15.24	38.1	0	972.82	0	0	152.4	0	0	91.44	0	0	0	0
53000	1166000	12152	0	0	78.74	0	0	0	0	0	0	0	45.72	0	0	0	0	25.4	35.56	0	424.18	0	0	99.06	0	0	0	0	0	0	0
61000	1166000	12153	0	0	0	0	0	0	0	0	0	0	0	0	0	0	0	0	0	0	1620.52	0	0	203.2	0	0	45.72	0	0	0	0
69000	1166000	12154	0	93.98	160.02	0	0	0	0	0	0	0	266.7	0	0	0	0	0	30.48	0	1668.78	0	0	670.56	30.48	0	332.74	0	0	0	0
77000	1166000	12155	0	35.56	172.72	0	30.48	0	0	0	0	0	416.56	0	0	0	0	0	144.78	0	1379.22	0	198.12	419.1	68.58	0	673.1	0	0	0	0
85000	1166000	12156	0	0	35.56	0	0	0	0	0	0	0	172.72	0	0	0	0	0	0	0	746.76	0	71.12	543.56	0	0	177.8	0	0	0	0
93000	1166000	12157	0	30.48	40.64	0	0	0	0	0	0	0	91.44	0	0	0	0	0	0	0	706.12	0	180.34	848.36	170.18	0	497.84	0	0	0	0
101000	1166000	12158	0	0	0	0	0	0	0	0	0	0	38.1	0	0	0	0	0	0	0	703.58	0	1381.76	355.6	0	0	381	0	0	0	20.32
109000	1166000	12159	0	0	0	0	27.94	0	0	0	0	0	83.82	0	0	0	0	0	0	0	419.1	0	1699.26	281.94	71.12	0	248.92	0	0	0	0
117000	1166000	12160	0	78.74	0	0	0	0	0	0	0	0	73.66	0	0	0	0	0	0	0	124.46	0	2410.46	129.54	12.7	0	406.4	0	0	0	0
125000	1166000	12161	0	15.24	0	0	63.5	0	0	0	0	0	0	35.56	0	0	0	0	0	0	121.92	0	2303.78	492.76	20.32	0	360.68	0	0	0	0
133000	1166000	12162	12.7	167.64	111.76	0	279.4	0	0	0	0	0	264.16	66.04	0	0	0	0	68.58	0	396.24	0	728.98	807.72	101.6	0	416.56	0	0	0	0
141000	1166000	12163	0	22.86	55.88	0	261.62	0	0	0	0	0	137.16	162.56	0	0	0	7.62	203.2	0	635	0	1399.54	464.82	195.58	0	139.7	0	0	0	0
149000	1166000	12164	5.08	48.26	38.1	0	251.46	0	0	0	0	0	50.8	0	0	0	0	0	88.9	0	546.1	0	1676.4	1074.42	66.04	0	210.82	0	0	0	0
157000	1166000	12165	0	0	0	0	33.02	0	0	0	0	0	55.88	0	0	0	0	0	0	0	50.8	0	2443.48	38.1	0	0	86.36	0	0	0	0
165000	1166000	12166	0	20.32	0	0	0	0	0	0	0	0	0	0	0	0	0	0	0	0	35.56	0	1694.18	0	0	0	58.42	0	0	0	0
173000	1166000	12167	0	15.24	0	0	40.64	0	0	0	0	0	71.12	0	0	0	0	0	0	0	86.36	0	2664.46	160.02	10.16	0	30.48	0	0	0	0
181000	1166000	12168	0	12.7	86.36	0	231.14	0	0	0	0	0	91.44	63.5	0	0	0	0	193.04	0	251.46	0	1107.44	284.48	12.7	0	193.04	0	0	0	10.16
189000	1166000	12169	0	91.44	43.18	0	53.34	0	0	0	0	0	15.24	137.16	0	0	0	0	104.14	0	210.82	0	596.9	652.78	30.48	0	467.36	0	0	0	0
197000	1166000	12170	0	330.2	25.4	0	55.88	0	0	0	0	0	152.4	71.12	0	0	0	0	106.68	0	396.24	0	355.6	543.56	0	0	586.74	0	0	0	0
205000	1166000	12171	5.08	340.36	15.24	0	25.4	0	0	0	0	0	332.74	0	0	0	0	0	124.46	0	35.56	0	111.76	0	0	0	855.98	0	0	0	20.32
213000	1166000	12172	0	20.32	35.56	0	45.72	0	0	25.4	0	0	53.34	12.7	0	0	0	0	0	0	0	0	149.86	259.08	215.9	0	1010.92	0	0	0	0
221000	1166000	12173	0	30.48	0	0	444.5	0	0	195.58	0	0	30.48	0	0	0	0	0	167.64	0	154.94	0	657.86	612.14	96.52	0	662.94	0	0	0	0
229000	1166000	12174	0	0	0	0	152.4	0	0	0	0	0	0	20.32	0	0	0	0	0	0	15.24	0	833.12	386.08	127	0	474.98	0	0	25.4	0
237000	1166000	12175	0	25.4	0	0	137.16	0	0	0	0	0	0	0	0	0	0	0	0	0	0	0	38.1	162.56	78.74	0	886.46	0	0	0	0
245000	1166000	12176	0	167.64	0	0	447.04	0	0	48.26	0	0	60.96	121.92	0	0	0	0	96.52	0	0	0	68.58	187.96	106.68	0	1435.1	0	0	0	0
253000	1166000	12177	0	215.9	93.98	0	929.64	0	0	0	0	0	96.52	116.84	0	0	0	0	104.14	0	0	0	287.02	266.7	236.22	0	744.22	0	0	0	0
261000	1166000	12178	0	91.44	119.38	0	822.96	0	0	129.54	0	0	0	76.2	0	0	0	0	248.92	0	0	0	309.88	368.3	266.7	0	414.02	0	0	0	0
269000	1166000	12179	0	78.74	30.48	0	632.46	0	0	154.94	0	0	0	93.98	0	0	0	0	160.02	0	88.9	0	571.5	464.82	134.62	0	695.96	0	0	0	0
277000	1166000	12180	0	30.48	0	0	350.52	0	0	297.18	0	0	0	106.68	0	0	0	0	149.86	0	0	0	254	124.46	309.88	0	688.34	0	0	0	0
285000	1166000	12181	0	0	30.48	0	891.54	0	0	218.44	0	0	0	50.8	0	0	0	15.24	114.3	0	0	0	553.72	233.68	134.62	0	561.34	0	0	0	0
293000	1166000	12182	0	0	0	0	474.98	0	0	17.78	0	0	0	254	0	0	0	0	40.64	0	0	0	1115.06	335.28	147.32	0	617.22	0	0	0	0
301000	1166000	12183	10.16	0	25.4	0	1089.66	0	0	96.52	0	0	0	487.68	0	0	0	0	60.96	0	0	0	977.9	139.7	96.52	0	429.26	0	0	0	0
309000	1166000	12184	0	58.42	99.06	0	1338.58	0	0	101.6	0	0	0	342.9	0	25.4	0	0	304.8	0	30.48	0	637.54	116.84	154.94	0	619.76	0	0	0	0
317000	1166000	12185	0	142.24	25.4	0	1084.58	0	0	469.9	0	0	0	208.28	0	0	0	0	375.92	0	50.8	0	728.98	266.7	160.02	0	86.36	0	0	0	15.24
325000	1166000	12186	0	63.5	0	0	690.88	0	0	55.88	0	0	0	40.64	0	0	0	0	30.48	0	0	0	924.56	0	373.38	0	462.28	0	0	0	0
333000	1166000	12187	0	30.48	0	0	76.2	0	0	0	0	0	30.48	22.86	0	0	0	0	0	0	0	0	154.94	71.12	20.32	0	15.24	0	0	0	0
349000	1166000	12189	0	0	0	0	0	0	0	0	0	0	0	0	0	0	0	0	0	0	0	0	83.82	0	0	0	0	0	0	0	0
357000	1166000	12190	0	0	0	0	167.64	0	0	35.56	0	0	0	0	0	0	0	0	0	0	0	0	246.38	71.12	0	0	0	0	0	0	0
365000	1166000	12191	0	132.08	0	0	223.52	0	0	149.86	0	0	0	91.44	0	0	0	0	0	0	0	0	911.86	0	353.06	0	0	0	0	0	0
373000	1166000	12192	0	73.66	0	0	708.66	0	0	292.1	0	0	0	0	0	35.56	0	30.48	104.14	0	0	0	645.16	25.4	81.28	0	20.32	0	0	0	0
381000	1166000	12193	0	160.02	25.4	0	1097.28	0	0	208.28	0	0	50.8	226.06	0	0	0	0	142.24	0	195.58	0	601.98	279.4	294.64	0	60.96	0	0	0	0
389000	1166000	12194	0	0	17.78	0	922.02	0	0	121.92	0	0	0	518.16	0	0	0	0	363.22	0	314.96	0	1755.14	726.44	248.92	0	0	0	0	0	0
397000	1166000	12195	0	0	48.26	0	825.5	0	0	73.66	0	0	0	104.14	0	106.68	0	17.78	523.24	0	281.94	0	1965.96	566.42	271.78	0	0	0	0	0	0
405000	1166000	12196	0	0	30.48	0	414.02	0	0	294.64	0	0	0	91.44	0	850.9	0	0	599.44	0	345.44	0	1209.04	487.68	279.4	0	17.78	0	0	0	0
413000	1166000	12197	0	20.32	127	50.8	591.82	0	0	546.1	0	0	0	185.42	0	1529.08	0	30.48	1092.2	0	0	0	779.78	236.22	116.84	0	30.48	0	0	0	0
421000	1166000	12198	0	71.12	142.24	0	558.8	0	0	439.42	0	0	0	177.8	0	967.74	0	0	889	0	259.08	0	680.72	35.56	0	0	86.36	0	0	0	0
429000	1166000	12199	0	30.48	33.02	0	284.48	0	0	88.9	0	0	0	175.26	0	205.74	0	0	337.82	0	20.32	0	60.96	55.88	55.88	0	162.56	0	0	0	0
437000	1166000	12200	0	20.32	0	0	363.22	0	0	579.12	0	0	0	35.56	0	500.38	0	0	144.78	0	0	0	30.48	48.26	48.26	0	96.52	0	0	0	0
445000	1166000	12201	0	0	0	0	60.96	0	0	55.88	0	0	0	0	0	45.72	0	0	45.72	0	0	0	0	25.4	0	0	35.56	0	0	0	0
453000	1166000	12202	0	0	0	0	25.4	0	0	0	0	0	0	0	0	0	0	0	30.48	0	0	0	0	0	0	0	0	0	0	0	0
533000	1166000	12212	0	0	0	0	0	0	0	0	0	0	0	0	0	30.48	0	0	0	0	0	0	30.48	0	0	0	0	0	0	0	0
541000	1166000	12213	0	20.32	0	0	190.5	0	0	76.2	0	0	0	99.06	0	467.36	0	0	398.78	0	0	0	35.56	0	10.16	0	10.16	0	0	0	0
549000	1166000	12214	0	223.52	0	0	632.46	0	0	436.88	0	0	50.8	342.9	0	1534.16	0	25.4	993.14	0	35.56	0	55.88	0	20.32	0	15.24	0	0	0	0
557000	1166000	12215	0	236.22	358.14	0	662.94	0	0	210.82	0	0	50.8	347.98	0	1442.72	0	20.32	1374.14	0	0	0	0	0	60.96	0	0	0	0	0	0
565000	1166000	12216	0	0	177.8	0	675.64	0	0	81.28	0	0	177.8	233.68	0	1503.68	0	25.4	2423.16	0	0	0	0	0	0	0	0	0	0	0	0
573000	1166000	12217	0	104.14	30.48	0	320.04	0	0	30.48	0	0	25.4	76.2	0	1262.38	0	177.8	2656.84	0	0	0	116.84	0	0	0	10.16	0	0	0	0
581000	1166000	12218	0	20.32	15.24	0	731.52	0	0	421.64	0	0	0	114.3	0	457.2	0	127	2379.98	0	0	0	223.52	0	116.84	0	40.64	0	0	0	0
589000	1166000	12219	0	50.8	0	0	462.28	0	0	734.06	0	0	0	533.4	0	500.38	0	0	1076.96	0	0	0	365.76	0	266.7	0	76.2	0	0	0	0
597000	1166000	12220	0	284.48	101.6	0	688.34	0	0	71.12	0	0	30.48	241.3	0	1061.72	0	0	1158.24	0	0	0	15.24	0	116.84	0	429.26	0	0	0	0
605000	1166000	12221	0	86.36	0	0	731.52	0	0	96.52	0	0	0	71.12	0	299.72	0	0	279.4	0	0	0	0	0	116.84	0	325.12	0	0	0	0
621000	1166000	12223	0	0	0	0	218.44	0	0	88.9	0	0	0	55.88	0	170.18	0	0	205.74	0	0	0	20.32	0	0	0	0	0	0	0	0
629000	1166000	12224	0	0	0	0	139.7	0	0	167.64	0	0	0	119.38	0	149.86	0	0	93.98	0	0	0	0	0	0	0	0	0	0	0	0
-27000	1158000	12438	0	0	0	0	0	0	0	0	0	0	0	0	0	0	0	0	0	0	0	0	0	0	0	0	0	0	0	0	0
-19000	1158000	12439	0	0	0	0	0	0	0	0	0	0	0	0	0	0	0	0	0	0	0	0	0	0	0	0	0	0	0	0	0
-11000	1158000	12440	0	0	0	0	0	0	0	0	0	0	0	0	0	0	0	0	0	0	0	0	0	0	0	0	0	0	0	0	0
-3000	1158000	12441	0	0	0	0	0	0	0	0	0	0	0	0	0	0	0	0	0	0	0	0	0	0	0	0	0	0	0	0	0
5000	1158000	12442	0	0	0	0	0	0	0	0	0	0	0	0	0	0	0	0	0	0	0	0	0	0	0	0	0	0	0	0	0
13000	1158000	12443	0	0	0	0	0	0	0	0	0	0	0	0	0	0	0	0	0	0	469.9	0	0	45.72	0	0	0	0	0	0	0
21000	1158000	12444	0	0	0	0	0	0	0	0	0	0	0	0	0	0	0	20.32	0	0	1026.16	0	0	93.98	0	0	0	0	0	0	7.62
29000	1158000	12445	0	0	0	0	17.78	0	0	0	0	0	25.4	0	0	0	0	10.16	20.32	0	1379.22	0	0	81.28	0	0	0	0	0	0	0
37000	1158000	12446	0	0	160.02	0	30.48	0	0	0	0	0	198.12	0	0	0	0	73.66	208.28	0	1488.44	0	0	215.9	0	0	0	0	0	0	0
45000	1158000	12447	0	0	0	0	0	0	0	0	0	0	20.32	0	0	0	0	0	25.4	0	878.84	0	0	40.64	0	0	0	0	0	0	0
53000	1158000	12448	0	0	30.48	0	0	0	0	0	0	0	25.4	0	0	0	0	15.24	0	0	1549.4	0	0	15.24	0	0	287.02	0	0	0	0
61000	1158000	12449	0	0	0	0	0	0	0	0	0	0	0	0	0	0	0	0	0	0	1209.04	0	0	472.44	0	0	152.4	0	0	0	0
69000	1158000	12450	0	0	121.92	0	40.64	0	0	0	0	0	114.3	0	0	0	0	12.7	157.48	0	845.82	0	0	495.3	0	0	601.98	0	0	0	0
77000	1158000	12451	0	162.56	96.52	0	0	0	0	0	0	0	441.96	0	0	0	0	0	485.14	0	982.98	0	0	581.66	0	0	812.8	0	0	0	0
85000	1158000	12452	0	0	25.4	0	10.16	0	0	0	0	0	132.08	0	0	0	0	43.18	121.92	0	1242.06	0	0	414.02	0	0	325.12	0	0	0	0
93000	1158000	12453	0	71.12	55.88	0	63.5	0	0	0	0	0	198.12	0	0	0	0	15.24	116.84	0	891.54	0	393.7	629.92	63.5	0	121.92	0	0	0	0
101000	1158000	12454	0	76.2	15.24	0	40.64	0	0	0	0	0	350.52	0	0	0	0	0	68.58	0	1066.8	0	472.44	652.78	139.7	0	259.08	0	0	0	0
109000	1158000	12455	0	50.8	38.1	0	60.96	0	0	0	0	0	93.98	0	0	0	0	0	58.42	0	1336.04	0	855.98	635	66.04	0	464.82	0	0	0	0
117000	1158000	12456	0	101.6	0	0	0	0	0	0	0	0	162.56	0	0	0	0	0	55.88	0	287.02	0	2070.1	220.98	50.8	0	304.8	0	0	0	0
125000	1158000	12457	0	0	0	0	25.4	0	0	0	0	0	0	0	0	0	0	0	30.48	0	101.6	0	1391.92	365.76	40.64	0	627.38	0	0	0	22.86
133000	1158000	12458	0	0	0	0	297.18	0	0	0	0	0	66.04	40.64	0	0	0	0	38.1	0	114.3	0	259.08	1089.66	256.54	0	314.96	0	0	0	0
141000	1158000	12459	0	40.64	58.42	0	307.34	0	0	0	0	0	25.4	7.62	0	0	0	15.24	86.36	0	391.16	0	1427.48	497.84	213.36	0	759.46	0	0	0	0
149000	1158000	12460	0	20.32	40.64	0	30.48	0	0	0	0	0	76.2	12.7	0	0	0	50.8	0	0	20.32	0	1742.44	256.54	157.48	0	266.7	0	0	0	0
157000	1158000	12461	0	0	12.7	0	33.02	0	0	0	0	0	38.1	0	0	0	0	15.24	154.94	0	40.64	0	1691.64	30.48	0	0	43.18	0	0	0	0
165000	1158000	12462	0	0	0	0	0	0	0	0	0	0	0	0	0	0	0	0	0	0	114.3	0	2280.92	0	81.28	0	38.1	0	0	0	0
173000	1158000	12463	0	81.28	96.52	0	20.32	0	0	0	0	0	147.32	0	0	0	0	0	15.24	0	124.46	0	2880.36	63.5	35.56	0	157.48	0	0	0	0
181000	1158000	12464	0	10.16	76.2	0	121.92	0	0	0	0	0	101.6	0	0	0	0	0	58.42	0	243.84	0	1270	190.5	40.64	0	294.64	0	0	17.78	12.7
189000	1158000	12465	7.62	20.32	55.88	0	53.34	0	0	0	0	0	40.64	71.12	0	0	0	30.48	160.02	0	713.74	0	759.46	472.44	15.24	0	243.84	0	0	0	0
197000	1158000	12466	0	96.52	134.62	0	33.02	0	0	0	0	0	38.1	53.34	10.16	0	15.24	10.16	15.24	0	317.5	0	154.94	386.08	35.56	0	358.14	0	0	43.18	30.48
205000	1158000	12467	5.08	152.4	40.64	0	238.76	0	0	91.44	0	0	55.88	88.9	0	0	0	0	137.16	0	208.28	0	304.8	411.48	88.9	0	558.8	0	0	0	7.62
213000	1158000	12468	0	241.3	83.82	0	137.16	0	0	55.88	0	0	175.26	198.12	0	0	0	0	139.7	0	71.12	0	632.46	149.86	63.5	0	711.2	0	0	0	10.16
221000	1158000	12469	0	91.44	48.26	0	302.26	0	0	134.62	0	0	10.16	35.56	0	0	0	0	60.96	0	55.88	0	563.88	393.7	45.72	0	381	0	0	0	0
229000	1158000	12470	0	167.64	73.66	0	190.5	0	0	40.64	0	0	0	76.2	0	0	0	0	27.94	0	27.94	0	177.8	317.5	25.4	0	401.32	0	0	0	0
237000	1158000	12471	0	33.02	76.2	0	431.8	0	0	78.74	0	0	25.4	297.18	0	0	0	0	121.92	0	48.26	0	624.84	505.46	312.42	0	327.66	0	0	0	0
245000	1158000	12472	7.62	45.72	55.88	0	386.08	0	0	30.48	0	0	20.32	180.34	0	0	0	20.32	165.1	0	17.78	0	276.86	170.18	386.08	0	777.24	0	0	0	0
253000	1158000	12473	0	116.84	154.94	0	713.74	0	0	15.24	0	0	20.32	223.52	0	0	0	0	200.66	0	43.18	0	355.6	309.88	289.56	0	508	0	0	0	0
261000	1158000	12474	0	160.02	0	0	314.96	0	0	10.16	0	0	116.84	38.1	0	0	0	0	200.66	0	15.24	0	284.48	500.38	274.32	0	866.14	0	0	0	0
269000	1158000	12475	0	81.28	0	0	523.24	0	0	53.34	0	0	55.88	76.2	0	0	0	0	200.66	0	0	0	505.46	294.64	340.36	0	607.06	0	0	0	0
277000	1158000	12476	0	104.14	0	0	1008.38	0	0	269.24	0	0	50.8	73.66	0	0	0	0	127	0	0	0	650.24	25.4	368.3	0	665.48	0	0	0	0
285000	1158000	12477	0	0	55.88	0	881.38	0	0	195.58	0	0	20.32	223.52	0	0	0	0	180.34	0	104.14	0	1135.38	665.48	317.5	0	553.72	0	0	0	33.02
293000	1158000	12478	0	0	25.4	0	774.7	0	0	139.7	0	0	0	91.44	0	0	0	12.7	213.36	0	7.62	0	1325.88	271.78	157.48	0	754.38	0	0	0	0
301000	1158000	12479	0	35.56	147.32	0	1054.1	0	0	180.34	0	0	0	358.14	0	0	0	20.32	485.14	0	53.34	0	3172.46	175.26	91.44	0	99.06	0	0	0	0
309000	1158000	12480	0	0	198.12	0	1178.56	0	0	576.58	0	0	33.02	142.24	0	0	0	20.32	238.76	0	0	0	1905	220.98	271.78	0	129.54	0	0	0	0
317000	1158000	12481	0	15.24	0	0	604.52	0	0	574.04	0	0	0	177.8	0	0	0	0	66.04	0	0	0	571.5	294.64	764.54	0	431.8	0	0	0	0
325000	1158000	12482	0	111.76	0	0	477.52	0	0	162.56	0	0	71.12	0	0	0	0	0	0	0	0	0	396.24	91.44	1087.12	0	1109.98	0	0	0	0
333000	1158000	12483	0	0	0	0	457.2	0	0	30.48	0	0	0	106.68	0	0	0	0	0	0	0	0	579.12	200.66	883.92	0	1000.76	0	0	0	0
341000	1158000	12484	0	0	0	0	586.74	0	0	86.36	0	0	0	35.56	0	0	0	0	0	0	0	0	299.72	170.18	619.76	0	665.48	0	0	0	0
349000	1158000	12485	0	0	0	0	833.12	0	0	0	0	0	73.66	50.8	0	0	0	0	81.28	0	0	0	1059.18	154.94	358.14	0	591.82	0	0	0	0
357000	1158000	12486	0	137.16	45.72	0	1087.12	0	0	35.56	0	0	73.66	393.7	0	0	0	0	121.92	0	0	0	1511.3	96.52	723.9	0	317.5	0	0	0	0
365000	1158000	12487	0	302.26	0	0	637.54	0	0	170.18	0	0	40.64	220.98	0	0	0	0	129.54	0	86.36	0	1938.02	109.22	657.86	0	154.94	0	0	0	0
373000	1158000	12488	0	137.16	30.48	0	784.86	0	0	198.12	0	0	48.26	210.82	0	0	0	0	241.3	0	55.88	0	2082.8	162.56	355.6	0	208.28	0	0	0	0
381000	1158000	12489	0	0	0	0	787.4	0	0	68.58	0	0	142.24	327.66	0	0	0	0	299.72	0	200.66	0	2108.2	518.16	505.46	0	0	0	0	0	0
389000	1158000	12490	0	0	30.48	0	574.04	0	0	27.94	0	0	0	111.76	0	0	0	0	259.08	0	165.1	0	2491.74	670.56	116.84	0	58.42	0	0	0	0
397000	1158000	12491	0	0	0	0	149.86	0	0	0	0	0	0	0	0	0	0	0	40.64	0	127	0	4168.14	187.96	0	0	0	0	0	0	0
405000	1158000	12492	0	0	0	0	170.18	0	0	25.4	0	0	0	50.8	0	25.4	0	0	104.14	0	99.06	0	2727.96	187.96	30.48	0	0	0	0	0	0
413000	1158000	12493	0	25.4	73.66	0	467.36	0	0	287.02	0	0	0	269.24	0	665.48	0	20.32	198.12	0	109.22	0	2100.58	411.48	274.32	0	0	0	0	0	0
421000	1158000	12494	0	68.58	0	0	78.74	0	0	35.56	0	0	0	50.8	0	314.96	0	0	187.96	0	0	0	513.08	0	38.1	0	30.48	0	0	0	0
429000	1158000	12495	0	35.56	0	0	101.6	0	0	33.02	0	0	0	55.88	0	0	0	0	180.34	0	0	0	271.78	76.2	30.48	0	63.5	0	0	0	0
437000	1158000	12496	0	0	0	0	96.52	0	0	0	0	0	0	0	0	0	0	0	50.8	0	0	17.78	0	0	0	0	0	0	0	0	0
493000	1158000	12503	0	0	0	0	25.4	0	0	0	0	0	0	0	0	254	0	0	198.12	0	0	0	0	0	0	0	0	0	0	0	0
501000	1158000	12504	0	55.88	243.84	0	307.34	0	0	180.34	0	0	35.56	297.18	0	683.26	0	0	792.48	0	76.2	0	0	86.36	48.26	0	0	0	0	0	0
509000	1158000	12505	0	30.48	271.78	0	452.12	0	0	101.6	0	0	66.04	144.78	0	452.12	0	35.56	1397	0	30.48	0	0	134.62	0	0	45.72	0	0	0	0
517000	1158000	12506	0	0	76.2	0	127	0	0	30.48	0	0	0	15.24	0	228.6	0	0	198.12	0	60.96	0	0	0	0	0	0	0	0	0	0
525000	1158000	12507	0	0	30.48	0	60.96	0	0	25.4	0	0	0	0	0	312.42	0	0	96.52	0	0	0	0	0	0	0	0	0	0	0	0
533000	1158000	12508	0	139.7	218.44	0	805.18	0	0	492.76	0	0	35.56	129.54	0	1813.56	0	0	459.74	0	35.56	0	137.16	0	15.24	0	0	0	0	0	0
541000	1158000	12509	0	17.78	142.24	0	162.56	0	0	20.32	0	0	0	15.24	0	675.64	0	0	426.72	0	0	0	0	0	0	0	17.78	0	0	0	0
549000	1158000	12510	0	30.48	81.28	0	78.74	0	0	0	0	0	35.56	71.12	0	279.4	0	40.64	378.46	0	0	0	0	0	0	0	0	0	0	0	0
557000	1158000	12511	0	0	22.86	0	190.5	0	0	0	0	0	127	180.34	0	480.06	0	25.4	226.06	0	0	0	66.04	0	20.32	0	0	0	0	0	0
565000	1158000	12512	0	0	167.64	0	17.78	0	0	0	0	0	71.12	274.32	0	441.96	0	104.14	1617.98	0	0	0	147.32	0	121.92	0	55.88	0	0	0	0
573000	1158000	12513	0	25.4	195.58	0	703.58	0	0	58.42	0	0	99.06	231.14	0	795.02	0	20.32	1912.62	0	0	0	274.32	0	137.16	0	68.58	0	0	0	0
581000	1158000	12514	0	0	20.32	0	599.44	0	0	350.52	0	0	76.2	370.84	0	985.52	0	55.88	1846.58	0	0	0	25.4	0	127	0	0	0	0	0	0
589000	1158000	12515	0	0	0	0	965.2	0	0	665.48	0	0	248.92	530.86	0	574.04	0	25.4	1125.22	0	0	0	50.8	0	264.16	0	0	0	0	0	0
597000	1158000	12516	0	139.7	0	0	744.22	0	0	429.26	0	0	152.4	142.24	0	1488.44	0	0	1082.04	0	20.32	0	167.64	0	127	0	347.98	0	0	0	0
605000	1158000	12517	0	20.32	0	0	342.9	0	0	73.66	0	0	0	86.36	0	101.6	0	0	147.32	0	0	0	0	0	0	0	0	0	0	0	0
613000	1158000	12518	0	17.78	60.96	0	419.1	0	0	220.98	0	0	0	63.5	0	975.36	0	0	210.82	0	0	0	0	20.32	134.62	0	12.7	0	0	0	0
621000	1158000	12519	0	0	25.4	0	330.2	0	0	464.82	0	0	38.1	76.2	0	1224.28	0	15.24	728.98	0	0	0	101.6	0	60.96	0	0	0	0	0	0
629000	1158000	12520	10.16	81.28	30.48	0	863.6	0	0	500.38	0	0	38.1	228.6	0	1102.36	0	15.24	899.16	0	0	0	127	0	195.58	0	0	0	0	0	0
637000	1158000	12521	0	30.48	20.32	0	360.68	0	0	93.98	0	27.94	0	139.7	0	1000.76	0	33.02	843.28	0	0	0	160.02	0	50.8	0	30.48	0	0	0	0
645000	1158000	12522	0	0	0	0	111.76	0	0	53.34	0	0	0	86.36	0	601.98	0	10.16	243.84	0	144.78	0	297.18	22.86	0	0	0	0	0	0	0
653000	1158000	12523	0	0	0	0	129.54	0	0	30.48	0	7.62	0	40.64	0	96.52	0	0	266.7	0	0	0	73.66	17.78	35.56	0	30.48	0	17.78	0	0
-27000	1150000	12734	0	0	0	0	0	0	0	0	0	0	0	0	0	0	0	0	0	0	0	0	0	0	0	0	0	0	0	0	0
-19000	1150000	12735	0	0	0	0	0	0	0	0	0	0	0	0	0	0	0	0	0	0	0	0	0	0	0	0	0	0	0	0	0
-11000	1150000	12736	0	0	0	0	0	0	0	0	0	0	0	0	0	0	0	0	0	0	0	0	0	0	0	0	0	0	0	0	0
-3000	1150000	12737	0	0	0	0	0	0	0	0	0	0	0	0	0	0	0	0	0	0	0	0	0	0	0	0	0	0	0	0	0
5000	1150000	12738	0	0	0	0	0	0	0	0	0	0	0	0	0	0	0	0	0	0	0	0	0	0	0	0	0	0	0	0	0
13000	1150000	12739	0	0	0	0	0	0	0	0	0	0	0	0	0	0	0	0	0	0	30.48	0	0	0	0	0	0	0	0	0	0
21000	1150000	12740	0	38.1	0	0	0	0	0	0	0	0	0	0	0	0	0	25.4	0	0	426.72	0	0	0	0	0	0	0	0	0	0
29000	1150000	12741	0	0	27.94	0	0	0	0	0	0	0	116.84	0	0	0	0	0	0	0	2016.76	0	0	167.64	0	0	0	0	0	0	0
37000	1150000	12742	0	63.5	129.54	0	0	0	0	0	0	0	106.68	0	0	0	0	53.34	101.6	0	2471.42	0	0	33.02	0	0	48.26	0	0	0	0
45000	1150000	12743	0	0	50.8	0	15.24	0	0	0	0	0	0	0	0	0	0	0	27.94	0	833.12	0	0	7.62	0	0	0	0	0	0	0
53000	1150000	12744	0	30.48	25.4	0	0	0	0	0	0	0	0	0	0	0	0	0	0	0	1229.36	0	0	10.16	60.96	0	0	0	0	0	0
61000	1150000	12745	0	0	0	0	0	0	0	0	0	0	0	0	0	0	0	0	0	0	774.7	0	0	624.84	0	0	154.94	0	0	0	0
69000	1150000	12746	0	17.78	0	0	0	0	0	0	0	0	30.48	0	0	0	0	0	0	0	772.16	0	0	685.8	0	0	220.98	0	0	0	0
77000	1150000	12747	0	58.42	0	0	50.8	0	0	0	0	0	15.24	0	0	0	0	0	152.4	0	817.88	0	0	566.42	50.8	0	688.34	0	0	0	0
85000	1150000	12748	0	137.16	66.04	0	50.8	0	0	0	0	0	127	0	0	0	0	15.24	231.14	0	993.14	0	0	558.8	177.8	0	505.46	0	0	0	0
93000	1150000	12749	0	50.8	66.04	0	198.12	0	0	0	0	0	381	0	0	0	0	40.64	548.64	0	685.8	0	0	563.88	185.42	0	93.98	0	0	0	0
101000	1150000	12750	0	139.7	144.78	0	142.24	0	0	0	0	0	398.78	0	0	0	0	40.64	853.44	0	868.68	0	50.8	213.36	48.26	0	317.5	0	0	0	0
109000	1150000	12751	0	167.64	93.98	0	55.88	0	0	0	0	0	96.52	0	0	0	0	48.26	416.56	0	495.3	0	1356.36	538.48	223.52	0	495.3	0	0	0	0
117000	1150000	12752	0	15.24	53.34	0	20.32	0	0	0	0	0	134.62	0	0	0	0	15.24	251.46	0	317.5	0	2159	327.66	236.22	0	830.58	0	0	0	0
125000	1150000	12753	0	99.06	20.32	0	30.48	0	0	0	0	0	86.36	0	0	0	0	0	0	0	213.36	0	1203.96	513.08	15.24	0	330.2	0	0	0	0
133000	1150000	12754	0	58.42	0	0	119.38	0	0	0	0	0	0	40.64	0	0	0	0	45.72	0	510.54	0	645.16	965.2	279.4	0	388.62	0	0	0	0
141000	1150000	12755	0	0	0	0	109.22	0	0	0	0	0	0	40.64	0	0	0	0	0	0	345.44	0	2484.12	292.1	0	0	180.34	0	0	0	0
149000	1150000	12756	0	10.16	55.88	0	68.58	0	0	0	0	0	0	0	0	0	0	0	0	0	426.72	0	1821.18	134.62	0	0	76.2	0	0	0	0
157000	1150000	12757	0	38.1	0	0	0	0	0	0	0	0	0	0	0	0	0	0	0	0	15.24	0	2278.38	71.12	71.12	0	121.92	0	0	0	0
165000	1150000	12758	0	43.18	0	0	45.72	0	0	0	0	0	0	0	0	0	0	0	0	0	99.06	0	2687.32	121.92	25.4	0	292.1	0	0	0	0
173000	1150000	12759	0	45.72	0	0	53.34	0	0	0	0	0	71.12	0	0	0	0	0	0	0	175.26	0	2806.7	121.92	12.7	0	317.5	0	0	0	0
181000	1150000	12760	0	0	15.24	0	152.4	0	0	0	0	0	71.12	0	0	0	0	0	30.48	0	106.68	0	1234.44	274.32	0	0	132.08	0	0	0	0
189000	1150000	12761	0	0	127	0	119.38	0	0	0	0	0	20.32	0	0	0	0	27.94	228.6	0	426.72	0	645.16	472.44	0	0	45.72	0	0	0	25.4
197000	1150000	12762	0	33.02	152.4	0	132.08	0	0	0	0	0	33.02	58.42	0	0	0	12.7	271.78	0	218.44	0	469.9	505.46	0	0	304.8	0	0	0	15.24
205000	1150000	12763	0	180.34	10.16	0	170.18	0	0	15.24	0	0	71.12	22.86	0	0	0	0	78.74	0	177.8	0	426.72	596.9	55.88	0	431.8	0	0	0	0
213000	1150000	12764	0	45.72	0	0	137.16	0	0	7.62	0	0	0	76.2	0	0	0	0	0	0	73.66	0	190.5	899.16	43.18	0	530.86	0	0	0	7.62
221000	1150000	12765	0	220.98	81.28	0	543.56	0	0	154.94	0	0	88.9	53.34	0	0	0	0	160.02	0	78.74	0	462.28	375.92	88.9	0	492.76	0	0	0	0
229000	1150000	12766	0	342.9	109.22	0	566.42	0	0	60.96	0	0	60.96	210.82	0	0	0	0	104.14	0	20.32	0	292.1	502.92	81.28	0	365.76	0	0	0	0
237000	1150000	12767	0	73.66	50.8	0	419.1	0	0	0	0	0	55.88	182.88	0	0	0	0	111.76	0	45.72	0	63.5	492.76	256.54	0	1264.92	0	0	0	12.7
245000	1150000	12768	0	60.96	73.66	0	518.16	0	0	25.4	0	0	0	149.86	0	0	0	0	124.46	0	25.4	0	292.1	833.12	398.78	0	574.04	0	0	0	0
253000	1150000	12769	0	172.72	134.62	0	528.32	0	0	0	0	0	101.6	368.3	0	0	0	0	317.5	0	81.28	0	391.16	655.32	337.82	0	693.42	0	0	0	0
261000	1150000	12770	0	119.38	45.72	0	642.62	0	0	0	0	0	193.04	358.14	0	0	0	0	45.72	0	45.72	0	160.02	1267.46	365.76	0	452.12	0	0	0	0
269000	1150000	12771	0	241.3	0	0	866.14	0	0	101.6	0	0	27.94	91.44	0	0	0	0	205.74	0	15.24	0	533.4	541.02	543.56	0	632.46	0	0	0	0
277000	1150000	12772	0	88.9	60.96	0	815.34	0	0	68.58	0	0	0	121.92	0	0	0	0	167.64	0	27.94	0	1828.8	284.48	398.78	0	713.74	0	0	0	0
285000	1150000	12773	0	86.36	60.96	0	647.7	0	0	22.86	0	0	33.02	50.8	0	0	0	0	35.56	0	149.86	0	378.46	723.9	309.88	0	828.04	0	0	0	0
293000	1150000	12774	0	0	25.4	0	589.28	0	0	101.6	0	0	48.26	121.92	0	0	0	0	271.78	0	35.56	0	3025.14	144.78	106.68	0	111.76	0	0	0	0
301000	1150000	12775	0	35.56	81.28	0	685.8	0	0	0	0	0	0	533.4	0	0	0	0	269.24	0	0	0	1854.2	223.52	581.66	0	93.98	0	0	0	0
309000	1150000	12776	0	162.56	25.4	0	411.48	0	0	30.48	0	0	0	802.64	0	0	0	15.24	88.9	0	0	0	2946.4	30.48	266.7	0	40.64	0	0	0	0
317000	1150000	12777	0	137.16	30.48	0	939.8	0	0	198.12	0	0	68.58	175.26	0	0	0	0	58.42	0	0	0	1008.38	256.54	480.06	0	728.98	0	0	0	0
325000	1150000	12778	0	86.36	25.4	0	741.68	0	0	129.54	0	0	0	111.76	0	0	0	0	93.98	0	25.4	0	502.92	251.46	1229.36	0	449.58	0	0	0	0
333000	1150000	12779	0	0	25.4	0	520.7	0	0	58.42	0	0	0	88.9	0	0	0	0	302.26	0	0	0	665.48	457.2	1315.72	0	304.8	0	0	0	0
341000	1150000	12780	0	121.92	58.42	0	599.44	0	0	25.4	0	0	0	0	0	0	0	0	154.94	0	0	0	406.4	386.08	1127.76	0	556.26	0	0	0	0
349000	1150000	12781	0	190.5	0	0	795.02	0	0	104.14	0	0	25.4	147.32	0	0	0	0	266.7	0	33.02	0	754.38	500.38	474.98	0	421.64	0	0	0	0
357000	1150000	12782	0	109.22	116.84	0	883.92	0	0	350.52	0	0	22.86	68.58	0	0	0	0	680.72	0	162.56	0	553.72	127	365.76	0	381	0	0	0	0
365000	1150000	12783	0	0	35.56	0	635	0	0	129.54	0	0	0	25.4	0	0	0	0	436.88	0	177.8	0	756.92	932.18	302.26	0	246.38	0	0	0	0
373000	1150000	12784	0	27.94	17.78	0	373.38	0	0	38.1	0	0	132.08	124.46	0	0	0	0	210.82	0	353.06	0	1424.94	292.1	688.34	0	210.82	0	0	0	0
381000	1150000	12785	0	60.96	0	0	289.56	0	0	30.48	0	0	76.2	88.9	0	0	0	0	93.98	0	15.24	0	2479.04	213.36	500.38	0	40.64	0	0	0	0
389000	1150000	12786	0	0	0	0	462.28	0	0	0	0	0	0	0	0	0	0	0	17.78	0	0	0	3187.7	137.16	0	0	0	0	0	0	0
397000	1150000	12787	0	0	0	0	378.46	0	0	0	0	0	0	0	0	0	0	0	218.44	0	167.64	0	3302	297.18	15.24	0	0	0	0	0	0
405000	1150000	12788	0	15.24	20.32	0	289.56	0	0	134.62	0	0	0	307.34	0	55.88	0	0	332.74	0	251.46	0	2219.96	330.2	129.54	0	0	0	0	0	0
413000	1150000	12789	0	0	45.72	0	459.74	0	0	307.34	0	0	27.94	259.08	0	609.6	0	0	472.44	0	99.06	0	1945.64	55.88	99.06	0	0	0	0	0	0
421000	1150000	12790	0	0	0	0	86.36	0	0	86.36	0	0	0	0	0	281.94	0	0	106.68	0	0	0	233.68	0	0	0	0	0	0	0	0
429000	1150000	12791	0	0	0	0	15.24	0	0	0	0	0	0	17.78	0	0	0	0	0	0	0	0	243.84	88.9	0	0	76.2	0	0	0	12.7
437000	1150000	12792	0	0	0	0	53.34	0	0	0	0	0	0	0	0	0	0	0	0	0	0	0	0	0	0	0	25.4	0	0	0	0
485000	1150000	12798	0	30.48	50.8	0	25.4	0	0	55.88	0	0	0	0	0	322.58	0	0	137.16	0	0	0	0	0	0	0	0	0	0	0	0
493000	1150000	12799	0	0	444.5	0	835.66	0	0	0	0	0	101.6	63.5	0	1402.08	0	58.42	1722.12	0	0	0	0	0	0	0	0	0	0	0	0
501000	1150000	12800	0	96.52	462.28	0	782.32	0	0	50.8	0	0	152.4	76.2	0	462.28	0	91.44	2275.84	0	66.04	0	0	0	81.28	0	40.64	0	0	0	0
509000	1150000	12801	0	358.14	134.62	0	528.32	0	0	121.92	0	0	55.88	480.06	0	665.48	0	20.32	1633.22	0	40.64	0	66.04	15.24	243.84	0	30.48	0	0	0	0
517000	1150000	12802	0	132.08	325.12	0	741.68	0	0	220.98	0	0	83.82	144.78	0	1503.68	0	17.78	1521.46	0	0	0	86.36	0	35.56	0	35.56	0	0	0	0
525000	1150000	12803	0	281.94	246.38	0	548.64	0	0	66.04	0	0	55.88	246.38	0	1701.8	0	35.56	1018.54	0	0	0	0	0	20.32	0	0	0	0	0	0
533000	1150000	12804	0	233.68	396.24	0	482.6	0	0	66.04	0	0	147.32	137.16	0	2613.66	0	25.4	1277.62	0	0	0	0	0	17.78	0	0	0	0	0	0
541000	1150000	12805	5.08	0	177.8	0	774.7	0	0	0	0	0	127	63.5	0	1419.86	0	35.56	906.78	0	0	0	0	55.88	0	0	0	0	0	0	0
549000	1150000	12806	0	0	226.06	0	238.76	0	0	0	0	0	40.64	40.64	0	1033.78	0	35.56	1303.02	0	0	0	0	0	0	0	0	0	0	0	0
557000	1150000	12807	0	0	142.24	30.48	424.18	0	0	101.6	0	0	50.8	335.28	0	538.48	0	40.64	843.28	0	0	0	60.96	0	81.28	0	0	0	0	0	0
565000	1150000	12808	0	0	0	0	713.74	0	0	127	0	0	0	256.54	0	723.9	0	45.72	934.72	0	0	0	30.48	73.66	17.78	0	30.48	0	0	0	0
573000	1150000	12809	10.16	25.4	121.92	0	640.08	0	0	269.24	50.8	0	76.2	508	0	614.68	0	38.1	2413	0	0	0	101.6	0	152.4	0	48.26	0	0	0	0
581000	1150000	12810	12.7	35.56	45.72	0	828.04	0	0	452.12	0	0	0	294.64	0	939.8	0	17.78	1414.78	0	0	0	0	0	15.24	0	40.64	0	0	0	0
589000	1150000	12811	15.24	76.2	45.72	0	693.42	0	0	901.7	0	0	81.28	294.64	0	1437.64	0	0	307.34	0	0	0	147.32	71.12	307.34	0	66.04	0	0	0	0
597000	1150000	12812	0	0	91.44	0	843.28	0	0	713.74	0	0	0	269.24	0	2047.24	0	0	914.4	0	0	0	0	0	45.72	0	0	0	0	0	0
[truncated: 5,375 more rows]
