# Supplementary material for: Novel and Lost Forests in the Upper Midwestern United States, from New Estimates of Settlement-Era Composition, Stem Density, and Biomass
Source: PLoS One. 2016 Dec 9;11(12):e0151935. doi: 10.1371/journal.pone.0151935 (PMC5147790; doi:10.1371/journal.pone.0151935)
Supplement: S3 File — (ZIP) [file pone.0151935.s003.zip › wiki_outputs/plss_diam_veil_alb_v0.9-10.csv]

x	y	cell	Alder	Ash	Basswood	Beech	Birch	Black gum	Cedar/juniper	Cherry	Elm	Fir	Hackberry	Hemlock	Hickory	Ironwood	Maple	No tree	Oak	Other hardwood	Pine	Poplar	Spruce	Sycamore	Tamarack	Tulip poplar	Unknown tree	Walnut	Willow	NA
141000	1486000	323	0	0	0	0	0	0	0	0	0	0	0	0	0	0	0	0	0	0	0	86.36	50.8	0	121.92	0	0	0	0	0
149000	1486000	324	0	0	0	0	0	0	25.4	0	0	0	0	0	0	0	0	0	0	0	0	81.28	116.84	0	0	0	0	0	0	0
141000	1478000	619	0	0	0	0	50.8	0	203.2	0	0	0	0	0	0	0	0	0	0	0	0	60.96	132.08	0	421.64	0	0	0	0	0
149000	1478000	620	0	30.48	0	0	86.36	0	294.64	0	0	25.4	0	0	0	0	0	0	0	0	0	193.04	177.8	0	533.4	0	0	0	0	0
157000	1478000	621	0	0	0	0	25.4	0	0	0	0	20.32	0	0	0	0	0	0	0	0	40.64	20.32	25.4	0	20.32	0	0	0	0	0
-19000	1470000	895	0	0	0	0	0	0	0	0	0	0	0	0	0	0	0	0	25.4	0	0	76.2	0	0	0	0	0	0	0	0
133000	1470000	914	0	0	0	0	0	0	20.32	0	0	0	0	0	0	0	0	0	0	0	0	0	45.72	0	81.28	0	0	0	0	0
141000	1470000	915	0	0	0	0	20.32	0	40.64	0	0	0	0	0	0	0	0	0	0	0	0	121.92	228.6	0	279.4	0	0	0	0	0
149000	1470000	916	0	0	0	0	0	0	86.36	0	0	0	0	0	0	0	0	0	0	0	0	63.5	73.66	0	198.12	0	0	0	0	0
-19000	1462000	1191	0	20.32	0	0	0	0	0	0	40.64	0	0	0	0	0	0	0	137.16	0	0	20.32	0	0	0	0	0	0	0	0
5000	1462000	1194	0	0	0	0	0	0	0	0	0	0	0	0	0	0	0	0	0	0	0	137.16	0	0	0	0	0	0	0	0
13000	1462000	1195	0	0	0	0	0	0	0	0	0	0	0	0	0	0	0	0	22.86	0	0	492.76	0	0	0	0	0	0	0	0
21000	1462000	1196	0	0	0	0	0	0	0	0	0	0	0	0	0	0	0	0	35.56	0	0	772.16	0	0	0	0	0	0	0	0
29000	1462000	1197	0	0	0	0	0	0	0	0	0	0	0	0	0	0	0	0	0	0	0	190.5	0	0	30.48	0	0	0	0	0
37000	1462000	1198	0	0	0	0	0	0	0	0	0	0	0	0	0	0	0	0	0	0	76.2	30.48	0	0	0	0	0	0	0	0
45000	1462000	1199	0	45.72	0	0	0	0	0	0	22.86	0	0	0	0	0	0	0	0	0	0	81.28	0	0	66.04	0	0	0	0	0
53000	1462000	1200	0	0	0	0	0	0	0	0	0	0	0	0	0	0	0	0	0	0	0	0	0	0	66.04	0	0	0	0	0
141000	1462000	1211	0	40.64	0	0	0	0	20.32	0	71.12	0	0	0	0	0	0	0	0	0	0	0	0	0	81.28	0	0	0	0	0
149000	1462000	1212	0	0	0	0	25.4	0	38.1	0	0	0	0	0	0	0	0	0	0	0	0	0	0	0	0	0	0	0	0	0
157000	1462000	1213	0	60.96	0	0	0	0	0	0	45.72	0	0	0	0	0	0	0	0	0	0	0	0	0	0	0	0	0	0	0
-19000	1454000	1487	0	0	0	0	0	0	0	0	132.08	0	0	0	0	0	0	0	50.8	0	0	0	0	0	0	0	0	0	0	0
-3000	1454000	1489	0	0	0	0	0	0	0	0	81.28	0	0	0	0	0	0	0	20.32	0	0	0	0	0	0	0	0	0	0	0
5000	1454000	1490	0	0	0	0	0	0	0	0	0	0	0	0	0	0	0	0	20.32	0	0	0	0	0	0	0	0	0	0	0
13000	1454000	1491	0	0	0	0	0	0	0	0	45.72	0	0	0	0	0	0	0	71.12	0	0	718.82	0	0	0	0	0	0	0	0
21000	1454000	1492	0	0	0	0	0	0	0	0	0	0	0	0	0	0	0	0	25.4	0	0	518.16	0	0	0	0	0	0	0	0
29000	1454000	1493	0	0	0	0	0	0	0	0	0	0	0	0	0	0	0	0	0	0	0	325.12	0	0	0	0	0	0	0	0
45000	1454000	1495	0	0	0	0	25.4	0	0	0	0	0	0	0	0	0	0	0	0	0	0	106.68	0	0	91.44	0	0	0	0	0
53000	1454000	1496	0	0	0	0	0	0	0	0	0	0	0	0	0	0	0	0	0	0	0	0	0	0	109.22	0	0	0	0	0
61000	1454000	1497	0	0	0	0	0	0	0	0	0	0	0	0	0	0	0	0	0	0	0	0	0	0	25.4	0	0	0	0	0
69000	1454000	1498	0	30.48	0	0	0	0	38.1	0	0	0	0	0	0	0	0	0	0	0	0	208.28	0	0	208.28	0	0	0	0	0
77000	1454000	1499	0	0	0	0	0	0	0	0	0	0	0	0	0	0	0	0	0	0	0	40.64	0	0	106.68	0	0	0	0	0
85000	1454000	1500	0	0	0	0	0	0	0	0	0	0	0	0	0	0	0	0	0	0	0	0	0	0	261.62	0	0	0	0	0
93000	1454000	1501	0	0	0	0	0	0	0	0	0	0	0	0	0	0	0	0	0	0	0	0	0	0	20.32	0	0	0	0	0
101000	1454000	1502	0	0	0	0	0	0	0	0	0	0	0	0	0	0	0	0	0	0	0	50.8	0	0	35.56	0	0	0	0	0
-19000	1446000	1783	0	25.4	0	0	0	0	0	0	81.28	0	0	0	0	0	0	0	55.88	0	0	0	0	0	0	0	0	0	0	0
-11000	1446000	1784	0	0	0	0	0	0	0	0	55.88	0	0	0	0	0	0	0	66.04	0	0	0	0	0	0	0	0	0	0	0
-3000	1446000	1785	0	0	0	0	0	0	0	0	81.28	0	0	0	0	0	0	0	0	0	0	0	0	0	0	0	0	0	0	0
5000	1446000	1786	0	0	0	0	0	0	0	0	35.56	0	0	0	0	0	0	0	0	0	0	81.28	0	0	0	0	0	0	0	0
21000	1446000	1788	0	0	0	0	0	0	0	0	0	0	0	0	0	0	0	0	0	0	0	228.6	0	0	0	0	0	0	0	0
29000	1446000	1789	0	0	0	0	0	0	0	0	96.52	0	0	0	0	0	0	0	226.06	0	0	375.92	0	0	0	0	0	0	0	0
37000	1446000	1790	0	0	0	0	0	0	0	0	152.4	0	0	0	0	0	0	0	274.32	0	0	571.5	0	0	0	0	0	0	0	0
45000	1446000	1791	0	0	0	0	0	0	0	0	0	0	0	0	0	0	0	0	71.12	0	0	350.52	0	0	0	0	0	0	0	0
53000	1446000	1792	0	0	0	0	0	0	0	0	0	0	0	0	0	0	0	0	167.64	0	0	441.96	0	0	0	0	0	0	0	0
61000	1446000	1793	0	0	0	0	0	0	0	0	0	0	0	0	0	0	0	0	66.04	0	0	78.74	0	0	25.4	0	0	0	0	0
69000	1446000	1794	0	0	0	0	0	0	0	0	0	0	0	0	0	0	0	0	0	0	0	60.96	0	0	0	0	0	0	0	0
77000	1446000	1795	0	0	0	0	0	0	0	0	0	0	0	0	0	0	0	0	0	0	0	147.32	0	0	0	0	0	0	0	0
93000	1446000	1797	0	0	0	0	0	0	0	0	76.2	0	0	0	0	0	0	0	0	0	0	0	0	0	58.42	0	0	0	0	0
101000	1446000	1798	0	0	0	0	30.48	0	88.9	0	0	152.4	0	0	0	0	0	0	0	0	0	193.04	297.18	0	276.86	0	0	0	0	0
109000	1446000	1799	0	0	0	0	0	0	30.48	0	0	0	0	0	0	0	0	0	0	0	101.6	88.9	116.84	0	218.44	0	0	0	0	0
117000	1446000	1800	0	0	0	0	0	0	55.88	0	88.9	0	0	0	0	0	0	0	0	0	0	393.7	91.44	0	172.72	0	0	0	0	0
-11000	1438000	2080	0	0	0	0	0	0	0	0	0	0	0	0	0	0	0	0	60.96	0	0	0	0	0	0	0	0	0	0	0
-3000	1438000	2081	0	0	0	0	0	0	0	0	20.32	0	0	0	0	0	0	0	101.6	0	0	0	0	0	0	0	0	0	0	0
5000	1438000	2082	0	0	35.56	0	0	0	0	0	30.48	0	0	0	0	0	0	0	50.8	0	0	172.72	0	0	0	0	0	0	0	0
13000	1438000	2083	0	0	0	0	0	0	0	0	35.56	0	0	0	0	0	0	0	0	0	0	162.56	0	0	0	0	0	0	0	0
21000	1438000	2084	0	0	0	0	0	0	0	0	0	0	0	0	0	0	0	0	0	0	0	287.02	0	0	0	0	0	0	0	0
29000	1438000	2085	0	0	0	0	0	0	0	0	66.04	0	0	0	0	0	0	0	353.06	0	0	601.98	0	0	0	0	0	0	0	0
37000	1438000	2086	0	0	0	0	0	0	0	0	81.28	0	0	0	0	0	0	0	246.38	0	0	563.88	0	0	0	0	0	0	0	0
45000	1438000	2087	0	0	0	0	0	0	0	0	0	0	0	0	0	0	0	0	325.12	0	0	551.18	0	0	0	0	0	0	0	0
53000	1438000	2088	0	0	0	0	0	0	0	0	0	0	0	0	0	0	0	0	360.68	0	0	637.54	0	0	0	0	0	0	0	0
61000	1438000	2089	0	0	0	0	0	0	0	0	0	0	0	0	0	0	0	0	0	0	0	20.32	0	0	0	0	0	0	0	0
69000	1438000	2090	0	0	0	0	0	0	0	0	0	0	0	0	0	0	0	0	0	0	0	60.96	0	0	0	0	0	0	0	0
77000	1438000	2091	0	0	0	0	0	0	0	0	0	0	0	0	0	0	0	0	60.96	0	0	106.68	0	0	20.32	0	0	0	0	0
93000	1438000	2093	0	0	0	0	0	0	0	0	0	0	0	0	0	0	0	0	0	0	0	20.32	0	0	0	0	0	0	0	0
101000	1438000	2094	0	0	0	0	30.48	0	20.32	0	48.26	165.1	0	0	0	0	0	0	55.88	0	208.28	383.54	53.34	0	487.68	0	0	0	0	0
109000	1438000	2095	0	0	0	0	0	0	71.12	0	22.86	0	0	0	0	0	0	0	30.48	0	68.58	73.66	157.48	0	281.94	0	0	0	0	0
117000	1438000	2096	0	63.5	0	0	71.12	0	55.88	0	45.72	0	0	0	0	0	0	0	0	0	99.06	347.98	71.12	0	365.76	0	0	0	0	0
125000	1438000	2097	0	20.32	0	0	0	0	0	0	0	0	0	0	0	0	0	0	0	0	0	45.72	0	0	0	0	0	0	0	0
133000	1438000	2098	0	40.64	0	0	0	0	35.56	0	0	0	0	0	0	0	0	0	25.4	0	0	30.48	0	0	0	0	0	0	0	0
141000	1438000	2099	0	0	0	0	0	0	121.92	0	0	0	0	0	0	0	0	0	0	0	0	312.42	50.8	0	111.76	0	0	0	0	0
149000	1438000	2100	0	0	0	0	45.72	0	20.32	0	0	0	0	0	0	0	0	0	0	0	0	55.88	68.58	0	30.48	0	0	0	0	0
-19000	1430000	2375	0	0	0	0	0	0	0	0	0	0	0	0	0	0	0	0	25.4	0	0	0	0	0	0	0	0	0	0	0
13000	1430000	2379	0	0	0	0	0	0	0	0	0	0	0	0	0	0	0	0	0	0	0	60.96	0	0	0	0	0	0	0	0
21000	1430000	2380	0	0	0	0	0	0	0	0	20.32	0	0	0	0	0	0	0	20.32	0	0	71.12	0	0	0	0	0	0	0	0
29000	1430000	2381	0	0	0	0	0	0	0	0	0	0	0	0	0	0	0	0	30.48	0	0	93.98	0	0	0	0	0	0	0	0
37000	1430000	2382	0	0	0	0	0	0	0	0	0	0	0	0	0	0	0	0	132.08	0	0	154.94	0	0	0	0	0	0	0	0
45000	1430000	2383	0	0	0	0	0	0	0	0	0	0	0	0	0	0	0	0	91.44	0	0	73.66	0	0	0	0	0	0	0	0
53000	1430000	2384	0	0	0	0	0	0	0	0	0	0	0	0	0	0	0	0	50.8	0	0	185.42	0	0	0	0	0	0	0	0
61000	1430000	2385	0	0	0	0	0	0	0	0	0	0	0	0	0	0	0	0	0	0	0	20.32	0	0	0	0	0	0	0	0
69000	1430000	2386	0	0	0	0	0	0	0	0	0	0	0	0	0	0	0	0	0	0	0	71.12	0	0	0	0	0	0	0	0
77000	1430000	2387	0	0	0	0	0	0	0	0	0	0	0	0	0	0	0	0	0	0	0	266.7	20.32	0	40.64	0	0	0	0	0
85000	1430000	2388	0	20.32	0	0	0	0	0	0	101.6	0	0	0	0	0	22.86	0	0	0	0	121.92	22.86	0	40.64	0	0	0	0	0
93000	1430000	2389	0	0	0	0	20.32	0	0	0	0	0	0	0	0	0	0	0	0	0	20.32	154.94	154.94	0	78.74	0	0	0	0	0
101000	1430000	2390	0	45.72	0	0	71.12	0	40.64	0	195.58	220.98	0	0	0	0	0	0	40.64	0	0	289.56	525.78	0	734.06	0	0	0	0	0
109000	1430000	2391	0	96.52	0	0	0	0	86.36	0	71.12	0	0	0	0	0	0	0	0	0	0	111.76	101.6	0	279.4	0	0	0	0	0
117000	1430000	2392	0	20.32	0	0	0	0	0	0	60.96	0	0	0	0	0	0	0	0	0	0	81.28	53.34	0	414.02	0	0	0	0	0
125000	1430000	2393	0	0	0	0	177.8	0	25.4	0	35.56	45.72	0	0	0	0	0	0	0	0	50.8	452.12	320.04	0	586.74	0	0	0	0	0
133000	1430000	2394	0	20.32	0	0	226.06	0	360.68	0	91.44	30.48	0	0	0	0	0	0	40.64	0	121.92	579.12	233.68	0	375.92	0	0	0	0	0
141000	1430000	2395	0	50.8	0	0	127	0	302.26	0	0	40.64	0	0	0	0	0	0	0	0	0	132.08	218.44	0	1120.14	0	0	0	0	0
149000	1430000	2396	0	20.32	0	0	20.32	0	274.32	0	35.56	0	0	0	0	0	0	0	0	0	40.64	60.96	203.2	0	345.44	0	0	0	0	0
157000	1430000	2397	0	0	0	0	0	0	0	0	0	0	0	0	0	0	0	0	0	0	0	76.2	0	0	25.4	0	0	0	0	0
-19000	1422000	2671	0	0	25.4	0	0	0	0	0	68.58	0	0	0	0	0	0	0	25.4	0	0	0	0	0	0	0	0	0	0	0
13000	1422000	2675	0	0	0	0	0	0	0	0	0	0	0	0	0	0	0	0	20.32	0	0	121.92	0	0	0	0	0	0	0	0
21000	1422000	2676	0	0	0	0	0	0	0	0	0	0	0	0	0	0	0	0	0	0	0	172.72	0	0	0	0	0	0	0	0
29000	1422000	2677	0	0	0	0	0	0	0	0	40.64	0	0	0	0	0	0	0	66.04	0	0	228.6	0	0	0	0	0	0	0	0
37000	1422000	2678	0	0	0	0	0	0	0	0	0	0	0	0	0	0	0	0	350.52	0	0	391.16	0	0	0	0	0	0	0	0
45000	1422000	2679	0	0	0	0	0	0	0	0	0	0	0	0	0	0	0	0	228.6	0	0	627.38	0	0	0	0	0	0	0	0
53000	1422000	2680	0	0	0	0	0	0	0	0	20.32	0	0	0	0	0	0	0	264.16	0	0	388.62	0	0	0	0	0	0	0	0
61000	1422000	2681	0	0	0	0	0	0	0	0	0	0	0	0	0	0	0	0	0	0	0	20.32	0	0	0	0	0	0	0	0
69000	1422000	2682	0	0	0	0	0	0	0	0	0	0	0	0	0	0	0	0	0	0	0	20.32	0	0	0	0	0	0	0	0
77000	1422000	2683	0	0	0	0	0	0	0	0	0	0	0	0	0	0	0	0	0	0	0	121.92	0	0	20.32	0	0	0	0	0
85000	1422000	2684	0	0	0	0	0	0	0	0	0	0	0	0	0	0	0	0	0	0	0	175.26	50.8	0	63.5	0	0	0	0	0
93000	1422000	2685	0	0	25.4	0	0	0	0	0	71.12	86.36	0	0	0	0	0	0	55.88	0	0	375.92	294.64	0	266.7	0	0	0	0	0
101000	1422000	2686	0	0	0	0	0	0	129.54	0	55.88	0	0	0	0	0	0	0	0	0	0	25.4	111.76	0	154.94	0	0	0	0	0
109000	1422000	2687	0	0	0	0	0	0	195.58	0	0	0	0	0	0	0	0	0	0	0	177.8	45.72	22.86	0	302.26	0	0	0	0	0
117000	1422000	2688	0	25.4	0	0	0	0	0	0	0	0	0	0	0	0	0	0	0	0	25.4	45.72	71.12	0	106.68	0	0	0	0	0
125000	1422000	2689	0	0	0	0	35.56	0	0	0	0	0	0	0	0	0	0	0	0	0	96.52	172.72	314.96	0	233.68	0	0	0	0	0
133000	1422000	2690	0	71.12	0	0	162.56	0	121.92	0	25.4	0	0	0	0	0	0	0	0	0	228.6	261.62	162.56	0	149.86	0	0	0	0	0
141000	1422000	2691	0	0	0	0	20.32	0	627.38	0	0	48.26	0	0	0	0	0	0	0	0	40.64	121.92	45.72	0	403.86	0	0	0	0	0
149000	1422000	2692	0	0	0	0	0	0	317.5	0	0	20.32	0	0	0	0	0	0	0	0	0	182.88	86.36	0	381	0	0	0	0	0
157000	1422000	2693	0	40.64	0	0	45.72	0	220.98	0	0	0	0	0	0	0	0	0	0	0	0	193.04	0	0	426.72	0	0	0	20.32	0
165000	1422000	2694	0	0	0	0	0	0	0	0	0	0	0	0	0	0	0	0	0	0	152.4	0	0	0	0	0	0	0	0	0
-19000	1414000	2967	0	20.32	0	0	0	0	0	0	50.8	0	0	0	0	0	0	0	182.88	0	0	20.32	0	0	0	0	0	0	0	0
29000	1414000	2973	0	0	0	0	0	0	0	0	0	0	0	0	0	0	0	0	0	0	0	419.1	0	0	0	0	0	0	0	0
37000	1414000	2974	0	0	0	0	0	0	0	0	0	0	0	0	0	0	0	0	0	0	0	101.6	0	0	0	0	0	0	0	0
45000	1414000	2975	0	0	0	0	0	0	0	0	0	0	0	0	0	0	0	0	0	0	0	568.96	0	0	0	0	0	0	0	0
53000	1414000	2976	0	0	0	0	0	0	0	0	0	0	0	0	0	0	0	0	0	0	0	0	0	0	20.32	0	0	0	0	0
61000	1414000	2977	0	20.32	0	0	0	0	0	0	0	40.64	0	0	0	0	0	0	22.86	0	0	40.64	50.8	0	104.14	0	0	0	0	0
69000	1414000	2978	0	0	0	0	0	0	0	0	0	22.86	0	0	0	0	0	0	22.86	0	0	274.32	66.04	0	220.98	0	0	0	0	0
77000	1414000	2979	0	0	0	0	0	0	0	0	0	0	0	0	0	0	0	0	25.4	0	0	121.92	0	0	86.36	0	0	0	0	0
85000	1414000	2980	0	0	0	0	0	0	0	0	0	0	0	0	0	0	0	0	20.32	0	0	248.92	0	0	137.16	0	0	0	0	0
93000	1414000	2981	0	48.26	0	0	25.4	0	60.96	0	101.6	111.76	0	0	0	0	0	0	0	0	20.32	210.82	86.36	0	391.16	0	0	0	0	0
101000	1414000	2982	0	0	0	0	0	0	81.28	0	0	0	0	0	0	0	0	0	0	0	431.8	0	20.32	0	137.16	0	0	0	0	0
109000	1414000	2983	0	0	0	0	0	0	0	0	0	0	0	0	0	0	0	0	0	0	325.12	0	0	0	66.04	0	0	0	0	0
117000	1414000	2984	0	0	0	0	0	0	0	0	0	0	0	0	0	0	0	0	0	0	0	0	20.32	0	172.72	0	0	0	0	0
125000	1414000	2985	0	0	0	0	0	0	0	0	0	0	0	0	0	0	0	0	0	0	60.96	43.18	0	0	99.06	0	0	0	0	0
133000	1414000	2986	0	0	0	0	0	0	86.36	0	0	0	0	0	0	0	0	0	0	0	355.6	20.32	0	0	40.64	0	0	0	0	0
141000	1414000	2987	0	20.32	0	0	30.48	0	218.44	0	0	0	0	0	0	0	0	0	0	0	533.4	0	40.64	0	121.92	0	0	0	0	0
149000	1414000	2988	0	182.88	0	0	147.32	0	312.42	0	0	0	0	0	0	0	0	0	0	0	502.92	40.64	187.96	0	243.84	0	0	0	0	0
157000	1414000	2989	0	63.5	0	0	45.72	0	269.24	0	0	20.32	0	0	0	25.4	0	0	0	0	0	157.48	220.98	0	281.94	0	0	0	0	0
165000	1414000	2990	0	0	48.26	0	55.88	0	0	0	0	40.64	0	0	0	0	0	0	0	0	0	185.42	76.2	0	106.68	0	0	0	0	0
-27000	1406000	3262	0	30.48	0	0	0	0	0	0	60.96	0	0	0	0	0	0	0	0	0	0	0	0	0	0	0	0	0	0	0
-19000	1406000	3263	0	76.2	0	0	0	0	0	0	88.9	0	0	0	0	0	0	0	261.62	0	0	0	0	0	0	0	0	0	0	0
-3000	1406000	3265	0	25.4	0	0	0	0	0	0	111.76	0	0	0	0	0	0	0	119.38	0	0	0	0	0	0	0	0	0	0	0
21000	1406000	3268	0	0	25.4	0	0	0	0	0	0	0	0	0	0	0	0	0	99.06	0	0	281.94	0	0	71.12	0	0	0	0	0
29000	1406000	3269	0	0	0	0	0	0	0	0	0	0	0	0	0	0	0	0	0	0	0	114.3	0	0	20.32	0	0	0	0	0
37000	1406000	3270	0	0	0	0	0	0	0	0	0	0	0	0	0	0	0	0	0	0	0	264.16	0	0	0	0	0	0	0	0
45000	1406000	3271	0	0	0	0	0	0	0	0	0	0	0	0	0	0	0	0	0	0	0	990.6	81.28	0	167.64	0	0	0	0	0
53000	1406000	3272	0	20.32	0	0	0	0	0	0	0	0	0	0	0	0	0	0	45.72	0	0	160.02	50.8	0	767.08	0	0	0	0	0
61000	1406000	3273	0	0	0	0	0	0	20.32	0	0	40.64	0	0	0	0	0	0	71.12	0	0	193.04	0	0	248.92	0	0	0	0	0
69000	1406000	3274	0	0	0	0	0	0	0	0	0	0	0	0	0	0	0	0	0	0	0	480.06	20.32	0	574.04	0	0	0	0	0
77000	1406000	3275	0	0	0	0	20.32	0	0	0	0	0	0	0	0	0	0	0	0	0	0	266.7	0	0	269.24	0	0	0	0	0
85000	1406000	3276	0	0	0	0	20.32	0	25.4	0	20.32	0	0	0	0	0	0	0	25.4	0	0	287.02	43.18	0	419.1	0	0	0	0	0
93000	1406000	3277	0	0	0	0	0	0	63.5	0	0	0	0	0	0	0	0	0	0	0	200.66	304.8	50.8	0	447.04	0	0	0	0	0
101000	1406000	3278	0	0	0	0	0	0	0	0	25.4	76.2	0	0	0	0	0	0	0	0	215.9	86.36	68.58	0	152.4	0	0	0	0	0
109000	1406000	3279	0	0	0	0	0	0	0	0	0	0	0	0	0	0	0	0	0	0	195.58	106.68	40.64	0	81.28	0	0	0	0	0
117000	1406000	3280	0	0	0	0	0	0	50.8	0	0	60.96	0	0	0	0	0	0	0	0	119.38	60.96	30.48	0	218.44	0	0	0	0	0
125000	1406000	3281	0	0	0	0	20.32	0	43.18	0	0	0	0	0	0	0	0	0	0	0	436.88	20.32	20.32	0	317.5	0	0	0	0	0
133000	1406000	3282	0	0	0	0	0	0	220.98	0	0	0	0	0	0	0	0	0	0	0	325.12	0	111.76	0	520.7	0	0	0	0	0
141000	1406000	3283	0	0	0	0	0	0	139.7	0	0	0	0	0	0	0	0	0	0	0	45.72	20.32	86.36	0	566.42	0	0	0	0	0
149000	1406000	3284	0	30.48	0	0	81.28	0	228.6	0	0	30.48	0	0	0	0	0	0	0	0	121.92	124.46	66.04	0	736.6	0	0	0	0	0
157000	1406000	3285	0	0	0	0	208.28	0	259.08	0	53.34	172.72	0	0	0	0	0	0	0	0	175.26	40.64	215.9	0	360.68	0	0	0	0	0
165000	1406000	3286	0	25.4	0	0	78.74	0	99.06	0	198.12	121.92	0	0	0	0	0	0	0	0	30.48	543.56	241.3	0	591.82	0	0	0	0	0
173000	1406000	3287	0	0	0	0	55.88	0	20.32	0	0	129.54	0	0	0	0	0	0	0	0	0	55.88	309.88	0	378.46	0	0	0	0	0
181000	1406000	3288	0	20.32	0	0	86.36	0	129.54	0	0	0	0	0	0	0	0	0	0	0	45.72	612.14	50.8	0	66.04	0	0	0	0	0
189000	1406000	3289	0	0	0	0	45.72	0	68.58	0	25.4	22.86	0	0	0	0	0	0	0	0	20.32	104.14	22.86	0	170.18	0	0	0	0	0
-27000	1398000	3558	0	45.72	0	0	0	0	0	0	127	0	0	0	0	0	0	0	60.96	0	0	0	0	0	0	0	0	0	0	0
-19000	1398000	3559	0	0	0	0	0	0	0	0	132.08	0	0	0	0	0	0	0	474.98	0	0	60.96	0	0	0	0	0	0	0	0
-11000	1398000	3560	0	20.32	0	0	0	0	0	0	0	0	0	0	0	0	0	0	0	0	0	0	0	0	0	0	0	0	0	0
-3000	1398000	3561	0	0	50.8	0	0	0	0	0	0	0	0	0	0	0	0	0	0	0	0	0	0	0	0	0	0	0	0	0
5000	1398000	3562	0	20.32	0	0	0	0	0	0	111.76	0	0	0	0	0	0	0	45.72	0	0	0	0	0	0	0	0	0	0	0
13000	1398000	3563	0	0	0	0	0	0	0	0	0	0	0	0	0	0	0	0	0	0	0	55.88	0	0	0	0	0	0	0	0
21000	1398000	3564	0	0	0	0	0	0	0	0	83.82	0	0	0	0	0	0	0	20.32	0	0	419.1	0	0	96.52	0	0	0	0	0
29000	1398000	3565	0	0	0	0	0	0	0	0	0	0	0	0	0	0	0	0	88.9	0	0	774.7	0	0	0	0	0	0	0	0
37000	1398000	3566	0	0	0	0	0	0	0	0	0	0	0	0	0	0	0	0	106.68	0	0	985.52	45.72	0	187.96	0	0	0	0	0
45000	1398000	3567	0	30.48	0	0	25.4	0	0	0	33.02	0	0	0	0	0	0	0	73.66	0	0	678.18	401.32	0	622.3	0	0	0	0	0
53000	1398000	3568	0	0	0	0	0	0	0	0	0	0	0	0	0	0	0	0	116.84	0	0	398.78	60.96	0	477.52	0	0	0	0	0
61000	1398000	3569	0	0	0	0	0	0	0	0	0	0	0	0	0	0	0	0	0	0	40.64	40.64	152.4	0	535.94	0	0	0	0	0
69000	1398000	3570	0	0	0	0	0	0	0	0	0	0	0	0	0	0	0	0	0	0	0	0	0	0	109.22	0	0	0	0	0
77000	1398000	3571	0	25.4	0	0	30.48	0	0	0	0	0	0	0	0	0	0	0	0	0	0	106.68	0	0	223.52	0	0	0	0	0
85000	1398000	3572	0	0	0	0	20.32	0	0	0	0	0	0	0	0	0	0	0	0	0	0	193.04	0	0	276.86	0	0	0	0	0
93000	1398000	3573	0	0	0	0	40.64	0	0	0	0	0	0	0	0	0	0	0	0	0	0	101.6	40.64	0	137.16	0	0	0	0	0
101000	1398000	3574	0	0	0	0	48.26	0	76.2	0	0	0	0	0	0	0	0	0	0	0	0	68.58	20.32	0	88.9	0	0	0	0	0
109000	1398000	3575	0	0	0	0	0	0	91.44	0	0	0	0	0	0	0	0	0	0	0	45.72	0	0	0	154.94	0	0	0	0	0
117000	1398000	3576	0	0	0	0	60.96	0	111.76	0	0	0	0	0	0	0	0	0	0	0	60.96	40.64	0	0	571.5	0	0	0	0	0
125000	1398000	3577	0	0	0	0	0	0	30.48	0	0	0	0	0	0	0	0	0	0	0	167.64	0	76.2	0	368.3	0	0	0	0	0
133000	1398000	3578	0	0	0	0	0	0	281.94	0	0	0	0	0	0	0	0	0	0	0	500.38	40.64	81.28	0	287.02	0	0	0	0	0
141000	1398000	3579	0	0	0	0	0	0	68.58	0	0	0	0	0	0	0	0	0	0	0	467.36	0	81.28	0	457.2	0	0	0	0	0
149000	1398000	3580	0	0	0	0	0	0	251.46	0	0	0	0	0	0	0	0	0	0	0	0	0	45.72	0	579.12	0	0	0	0	0
157000	1398000	3581	0	0	0	0	0	0	195.58	0	0	0	0	0	0	0	0	0	0	0	0	99.06	66.04	0	160.02	0	0	0	0	0
165000	1398000	3582	0	0	0	0	60.96	0	0	0	0	210.82	0	0	0	0	0	0	0	0	35.56	190.5	210.82	0	563.88	0	0	0	0	0
173000	1398000	3583	0	25.4	0	0	127	0	330.2	0	0	0	0	0	0	0	0	0	0	0	0	0	86.36	0	302.26	0	0	0	0	0
181000	1398000	3584	0	0	0	0	20.32	0	20.32	0	71.12	20.32	0	0	0	0	35.56	0	0	0	0	114.3	332.74	0	264.16	0	0	0	0	0
189000	1398000	3585	0	0	0	0	20.32	0	66.04	0	0	0	0	0	0	0	0	0	0	0	0	40.64	45.72	0	271.78	0	0	0	0	0
197000	1398000	3586	0	0	0	0	83.82	0	60.96	0	0	20.32	0	0	0	0	0	0	0	0	0	66.04	185.42	0	91.44	0	0	0	0	0
205000	1398000	3587	0	30.48	0	0	25.4	0	121.92	0	0	0	0	0	0	0	0	0	0	0	0	0	0	0	93.98	0	0	0	0	0
213000	1398000	3588	0	0	0	0	0	0	25.4	0	0	0	0	0	0	0	0	0	0	0	0	40.64	0	0	0	0	0	0	0	0
-27000	1390000	3854	0	25.4	0	0	0	0	0	0	86.36	0	0	0	0	0	45.72	0	114.3	0	0	0	0	0	0	0	0	0	0	0
-19000	1390000	3855	0	20.32	0	0	0	0	0	0	127	0	0	0	0	0	0	0	279.4	0	0	40.64	0	0	0	0	0	0	0	0
-3000	1390000	3857	0	30.48	0	0	0	0	0	0	73.66	0	0	0	0	0	0	0	25.4	0	0	0	0	0	0	0	0	0	0	0
5000	1390000	3858	0	0	25.4	0	0	0	0	0	109.22	0	0	0	0	0	0	0	60.96	0	0	0	0	0	0	0	0	0	0	0
21000	1390000	3860	0	0	0	0	0	0	0	0	0	0	0	0	0	0	0	0	0	0	0	96.52	0	0	0	0	0	0	0	0
29000	1390000	3861	0	0	0	0	0	0	0	0	0	0	0	0	0	0	0	0	33.02	0	0	144.78	0	0	0	0	0	0	0	0
37000	1390000	3862	0	0	0	0	0	0	0	0	22.86	0	0	0	0	0	0	0	106.68	0	0	370.84	20.32	0	175.26	0	0	0	0	0
45000	1390000	3863	0	0	0	0	22.86	0	0	0	0	0	0	0	0	0	0	0	0	0	0	868.68	0	0	0	0	0	0	0	0
53000	1390000	3864	0	0	0	0	0	0	0	0	0	0	0	0	0	0	0	0	0	0	0	378.46	0	0	0	0	0	0	0	0
61000	1390000	3865	0	0	0	0	0	0	0	0	0	0	0	0	0	0	0	0	60.96	0	0	50.8	0	0	63.5	0	0	0	0	0
69000	1390000	3866	0	0	0	0	0	0	0	0	0	0	0	0	0	0	0	0	0	0	0	0	0	0	86.36	0	0	0	0	0
77000	1390000	3867	0	0	0	0	0	0	0	0	0	0	0	0	0	0	0	0	0	0	0	0	0	0	50.8	0	0	0	0	0
85000	1390000	3868	0	0	0	0	0	0	0	0	60.96	0	0	0	0	0	0	0	0	0	0	20.32	20.32	0	302.26	0	0	0	0	0
93000	1390000	3869	0	0	0	0	0	0	0	0	0	0	0	0	0	0	0	0	0	0	0	81.28	25.4	0	40.64	0	0	0	0	0
101000	1390000	3870	0	0	0	0	20.32	0	0	0	0	0	0	0	0	0	0	0	0	0	0	0	0	0	195.58	0	0	0	0	0
109000	1390000	3871	0	0	0	0	0	0	0	0	0	0	0	0	0	0	0	0	0	0	0	0	20.32	0	71.12	0	0	0	0	0
117000	1390000	3872	0	0	0	0	0	0	25.4	0	0	20.32	0	0	0	0	0	0	0	0	0	60.96	0	0	40.64	0	0	0	0	0
125000	1390000	3873	0	0	0	0	20.32	0	83.82	0	0	58.42	0	0	0	0	0	0	0	0	0	0	43.18	0	444.5	0	0	0	0	0
133000	1390000	3874	0	0	0	0	0	0	416.56	0	0	0	0	0	0	0	0	0	0	0	0	0	114.3	0	922.02	0	0	0	0	0
141000	1390000	3875	0	20.32	0	0	99.06	0	160.02	0	22.86	116.84	0	0	0	0	0	0	0	0	370.84	81.28	231.14	0	322.58	0	0	0	0	0
149000	1390000	3876	0	0	0	0	20.32	0	165.1	0	0	66.04	0	0	0	0	0	0	0	0	134.62	91.44	177.8	0	414.02	0	0	0	0	0
157000	1390000	3877	0	40.64	0	0	50.8	0	66.04	0	76.2	0	0	0	0	0	0	0	0	0	43.18	30.48	200.66	0	487.68	0	0	0	0	0
165000	1390000	3878	0	0	0	0	66.04	0	109.22	0	0	0	0	0	0	0	0	0	0	0	40.64	139.7	233.68	0	431.8	0	0	0	0	0
173000	1390000	3879	0	20.32	20.32	0	106.68	0	266.7	0	0	137.16	0	0	0	0	0	0	0	0	0	332.74	355.6	0	523.24	0	0	0	0	0
181000	1390000	3880	0	22.86	0	0	78.74	0	0	0	25.4	78.74	0	0	0	0	0	0	0	0	0	175.26	218.44	0	307.34	0	0	0	0	0
189000	1390000	3881	0	20.32	0	0	20.32	0	124.46	0	0	0	0	0	0	0	0	0	0	0	0	101.6	170.18	0	518.16	0	0	0	0	0
197000	1390000	3882	0	20.32	0	0	68.58	0	287.02	0	20.32	22.86	0	0	0	0	0	0	0	0	0	187.96	116.84	0	152.4	0	0	0	0	0
205000	1390000	3883	0	0	0	0	48.26	0	386.08	0	0	20.32	0	0	0	0	0	0	0	0	96.52	170.18	185.42	0	497.84	0	0	0	0	0
213000	1390000	3884	0	0	0	0	60.96	0	444.5	0	0	40.64	0	0	0	0	0	0	0	0	116.84	101.6	228.6	0	43.18	0	0	0	0	0
221000	1390000	3885	0	0	0	0	93.98	0	25.4	0	0	30.48	0	0	0	0	0	0	0	0	0	104.14	55.88	0	134.62	0	0	0	0	0
-27000	1382000	4150	0	0	0	0	0	0	0	0	182.88	0	0	0	0	0	0	0	238.76	0	0	0	0	0	0	0	0	0	0	0
-19000	1382000	4151	0	0	25.4	0	0	0	0	0	0	0	0	0	0	0	0	0	38.1	0	0	81.28	0	0	0	0	0	0	0	0
21000	1382000	4156	0	0	0	0	0	0	0	0	0	0	0	0	0	0	0	0	0	0	0	119.38	0	0	0	0	0	0	0	0
37000	1382000	4158	0	0	0	0	0	0	0	0	0	0	0	0	0	0	0	0	25.4	0	0	116.84	0	0	0	0	0	0	0	0
45000	1382000	4159	0	0	0	0	0	0	0	0	0	0	0	0	0	0	0	0	25.4	0	0	190.5	0	0	0	0	0	0	0	0
61000	1382000	4161	0	0	0	0	0	0	0	0	0	0	0	0	0	0	0	0	0	0	0	0	20.32	0	101.6	0	0	0	0	0
69000	1382000	4162	0	0	0	0	0	0	0	0	0	0	0	0	0	0	0	0	0	0	0	0	0	0	40.64	0	0	0	0	0
77000	1382000	4163	0	0	0	0	0	0	0	0	0	0	0	0	0	0	0	0	60.96	0	0	25.4	0	0	0	0	0	0	0	0
85000	1382000	4164	0	0	0	0	0	0	0	0	0	0	0	0	0	0	0	0	50.8	0	0	22.86	20.32	0	86.36	0	0	0	0	0
93000	1382000	4165	0	0	0	0	0	0	0	0	0	0	0	0	0	0	0	0	0	0	0	0	50.8	0	45.72	0	0	0	0	0
101000	1382000	4166	0	0	0	0	0	0	0	0	0	0	0	0	0	0	0	0	0	0	0	60.96	40.64	0	132.08	0	0	0	0	0
109000	1382000	4167	0	0	0	0	0	0	0	0	0	0	0	0	0	0	0	0	0	0	0	0	27.94	0	116.84	0	0	0	0	0
117000	1382000	4168	0	0	0	0	0	0	0	0	0	0	0	0	0	0	0	0	0	0	0	40.64	0	0	167.64	0	0	0	0	0
125000	1382000	4169	0	0	0	0	30.48	0	71.12	0	0	0	0	0	0	0	0	0	0	0	0	0	20.32	0	335.28	0	0	0	0	0
133000	1382000	4170	0	0	0	0	0	0	157.48	0	0	20.32	0	0	0	0	0	0	0	0	0	40.64	162.56	0	426.72	0	0	0	0	0
141000	1382000	4171	0	20.32	0	0	35.56	0	0	0	22.86	182.88	0	0	0	0	0	0	0	0	71.12	213.36	162.56	0	342.9	0	0	0	0	0
149000	1382000	4172	0	0	0	0	30.48	0	0	0	0	0	0	0	0	0	0	0	0	0	30.48	127	91.44	0	264.16	0	0	0	0	0
157000	1382000	4173	0	20.32	0	0	327.66	0	96.52	0	20.32	127	0	0	0	0	0	0	0	0	33.02	439.42	525.78	0	815.34	0	0	0	0	0
165000	1382000	4174	0	20.32	0	0	50.8	0	63.5	0	0	0	0	0	0	0	0	0	0	0	0	215.9	157.48	0	642.62	0	0	0	0	0
173000	1382000	4175	0	0	0	0	172.72	0	200.66	0	0	0	0	0	0	0	0	0	0	0	0	165.1	132.08	0	1018.54	0	0	0	0	0
181000	1382000	4176	0	58.42	0	0	55.88	0	279.4	0	0	55.88	0	0	0	0	0	0	0	0	71.12	340.36	294.64	0	447.04	0	0	0	0	0
189000	1382000	4177	0	0	0	0	0	0	43.18	0	0	0	0	0	0	0	0	0	0	0	78.74	45.72	177.8	0	480.06	0	0	0	0	0
197000	1382000	4178	0	0	0	0	50.8	0	137.16	0	0	43.18	0	0	0	0	0	0	0	0	86.36	55.88	104.14	0	114.3	0	0	0	0	0
205000	1382000	4179	0	0	0	0	20.32	0	60.96	0	0	25.4	0	0	0	0	0	0	0	0	0	22.86	91.44	0	220.98	0	0	0	0	0
213000	1382000	4180	0	0	0	0	0	0	0	0	0	0	0	0	0	0	0	0	0	0	0	134.62	152.4	0	157.48	0	0	0	0	0
221000	1382000	4181	0	0	0	0	0	0	0	0	76.2	226.06	0	0	0	0	0	0	0	0	0	182.88	309.88	0	76.2	0	0	0	0	0
229000	1382000	4182	0	0	0	0	0	0	0	0	0	0	0	0	0	0	0	0	0	0	20.32	71.12	20.32	0	0	0	0	0	0	0
237000	1382000	4183	0	0	0	0	30.48	0	0	0	30.48	0	0	0	0	0	0	0	71.12	0	0	30.48	0	0	0	0	0	0	0	0
245000	1382000	4184	0	0	0	0	20.32	0	20.32	0	0	45.72	0	0	0	0	0	0	0	0	0	99.06	0	0	0	0	0	0	0	0
253000	1382000	4185	0	0	0	0	134.62	0	309.88	0	0	101.6	0	0	0	0	0	0	0	0	0	863.6	198.12	0	20.32	0	0	0	0	0
261000	1382000	4186	0	0	0	0	40.64	0	139.7	0	0	0	0	0	0	0	0	0	0	0	0	269.24	86.36	0	96.52	0	0	0	0	0
269000	1382000	4187	0	0	0	0	22.86	0	170.18	0	0	43.18	0	0	0	0	0	0	0	0	360.68	350.52	40.64	0	25.4	0	0	0	0	0
277000	1382000	4188	0	22.86	0	0	40.64	0	40.64	0	0	40.64	0	0	0	0	0	0	0	0	586.74	106.68	68.58	0	91.44	0	0	0	0	0
285000	1382000	4189	0	0	0	0	0	0	0	0	0	0	0	0	0	0	0	0	0	0	99.06	93.98	0	0	0	0	0	0	0	0
-27000	1374000	4446	0	0	30.48	0	0	0	0	0	25.4	0	0	0	0	0	0	0	40.64	0	0	0	0	0	0	0	0	0	0	0
-19000	1374000	4447	0	0	0	0	0	0	0	0	0	0	0	0	0	0	0	0	35.56	0	0	20.32	0	0	0	0	0	0	0	0
-3000	1374000	4449	0	0	0	0	0	0	0	0	0	0	0	0	0	0	0	0	45.72	0	0	0	0	0	0	0	0	0	0	0
5000	1374000	4450	0	0	0	0	0	0	0	0	20.32	0	0	0	0	0	0	0	0	0	0	0	0	0	0	0	0	0	0	0
29000	1374000	4453	0	0	0	0	0	0	0	0	0	0	0	0	0	0	0	0	0	0	0	162.56	0	0	0	0	0	0	0	0
37000	1374000	4454	0	0	0	0	0	0	0	0	0	0	0	0	0	0	0	0	0	0	0	281.94	0	0	0	0	0	0	0	0
45000	1374000	4455	0	0	0	0	0	0	0	0	0	0	0	0	0	0	0	0	20.32	0	0	121.92	0	0	0	0	0	0	0	0
53000	1374000	4456	0	0	0	0	0	0	0	0	0	0	0	0	0	0	0	0	0	0	0	43.18	0	0	0	0	0	0	0	0
69000	1374000	4458	0	0	0	0	0	0	0	0	0	0	0	0	0	0	0	0	30.48	0	0	20.32	0	0	0	0	0	0	0	0
77000	1374000	4459	0	20.32	0	0	0	0	0	0	0	0	0	0	0	0	0	0	152.4	0	0	20.32	0	0	0	0	0	0	0	0
85000	1374000	4460	0	0	0	0	0	0	0	0	0	0	0	0	0	0	0	0	66.04	0	0	45.72	0	0	0	0	0	0	0	0
93000	1374000	4461	0	0	0	0	0	0	0	0	25.4	0	0	0	0	0	0	0	0	0	0	0	0	0	0	0	0	0	0	0
101000	1374000	4462	0	0	0	0	0	0	0	0	0	0	0	0	0	0	0	0	0	0	0	30.48	20.32	0	30.48	0	0	0	0	0
109000	1374000	4463	0	0	0	0	0	0	0	0	0	0	0	0	0	0	0	0	0	0	30.48	25.4	0	0	40.64	0	0	0	0	0
117000	1374000	4464	0	0	0	0	20.32	0	66.04	0	0	0	0	0	0	0	0	0	0	0	0	45.72	20.32	0	142.24	0	0	0	0	0
125000	1374000	4465	0	0	0	0	20.32	0	40.64	0	0	25.4	0	0	0	0	0	0	0	0	0	45.72	73.66	0	505.46	0	0	0	0	0
133000	1374000	4466	0	0	0	0	0	0	0	0	0	0	0	0	0	0	0	0	0	0	0	0	0	0	213.36	0	0	0	0	0
141000	1374000	4467	0	0	0	0	33.02	0	76.2	0	0	0	0	0	0	0	0	0	0	0	0	0	25.4	0	104.14	0	0	0	0	0
149000	1374000	4468	0	0	0	0	129.54	0	20.32	0	66.04	30.48	0	0	0	0	35.56	0	0	0	0	68.58	30.48	0	307.34	0	0	0	0	0
157000	1374000	4469	0	0	0	0	76.2	0	20.32	0	0	0	0	0	0	0	0	0	0	0	0	363.22	215.9	0	149.86	0	0	0	0	0
165000	1374000	4470	0	0	0	0	25.4	0	0	0	0	0	0	0	0	0	0	0	0	0	0	30.48	22.86	0	264.16	0	0	0	0	0
173000	1374000	4471	0	0	0	0	78.74	0	0	0	0	0	0	0	0	0	0	0	0	0	0	91.44	121.92	0	205.74	0	0	0	0	0
181000	1374000	4472	0	30.48	0	0	142.24	0	0	0	0	0	0	0	0	0	0	0	0	0	0	177.8	86.36	20.32	614.68	0	0	0	0	0
189000	1374000	4473	0	0	0	0	66.04	0	86.36	0	0	0	0	0	0	0	0	0	0	0	0	20.32	101.6	0	523.24	0	0	0	0	0
197000	1374000	4474	0	0	0	0	137.16	0	304.8	0	0	25.4	0	0	0	0	0	0	0	0	88.9	386.08	124.46	0	502.92	0	0	0	0	0
205000	1374000	4475	0	0	40.64	0	50.8	0	546.1	0	0	0	0	0	0	0	0	0	0	0	0	403.86	462.28	0	670.56	0	0	0	0	0
213000	1374000	4476	0	25.4	0	0	71.12	0	228.6	0	0	91.44	0	0	0	0	0	0	0	0	0	292.1	558.8	0	355.6	0	0	0	0	0
221000	1374000	4477	0	0	20.32	0	236.22	0	35.56	0	20.32	0	0	0	0	0	20.32	0	0	0	0	563.88	414.02	0	271.78	0	0	0	0	0
229000	1374000	4478	0	76.2	20.32	0	45.72	0	0	0	50.8	25.4	0	0	0	0	20.32	0	0	0	30.48	180.34	228.6	0	147.32	0	0	0	0	0
237000	1374000	4479	0	0	27.94	0	45.72	0	0	0	22.86	63.5	0	0	0	0	0	0	25.4	0	0	208.28	370.84	0	612.14	0	0	0	0	0
245000	1374000	4480	0	0	0	0	111.76	0	182.88	0	0	66.04	0	0	0	0	22.86	0	0	0	0	175.26	309.88	0	25.4	0	0	0	0	0
253000	1374000	4481	0	0	0	0	78.74	0	152.4	0	0	63.5	0	0	0	0	0	0	0	0	0	127	251.46	0	195.58	0	0	0	0	0
261000	1374000	4482	0	0	0	0	0	0	25.4	0	0	22.86	0	0	0	0	0	0	20.32	0	0	223.52	83.82	0	93.98	0	0	0	0	0
269000	1374000	4483	0	0	0	0	20.32	0	0	0	0	20.32	0	0	0	0	0	0	0	0	213.36	477.52	129.54	0	152.4	0	0	0	0	0
277000	1374000	4484	0	0	0	0	25.4	0	30.48	0	0	0	0	0	0	0	0	0	0	0	541.02	274.32	20.32	0	223.52	0	0	0	0	0
285000	1374000	4485	0	0	0	0	172.72	0	0	0	0	45.72	0	0	0	0	0	0	0	0	812.8	129.54	154.94	0	60.96	0	0	0	0	0
293000	1374000	4486	0	0	0	0	20.32	0	0	0	0	0	0	0	0	0	0	0	0	0	472.44	127	50.8	0	25.4	0	0	0	0	0
301000	1374000	4487	0	0	0	0	22.86	0	0	0	0	0	0	0	0	0	0	0	0	0	101.6	25.4	0	0	48.26	0	0	0	0	0
309000	1374000	4488	0	0	0	0	0	0	0	0	0	0	0	0	0	0	0	0	0	0	99.06	0	0	0	0	0	0	0	0	0
29000	1366000	4749	0	0	0	0	0	0	0	0	0	0	0	0	0	0	0	0	20.32	0	0	175.26	0	0	0	0	0	0	0	0
37000	1366000	4750	0	0	0	0	0	0	0	0	0	0	0	0	0	0	0	0	0	0	0	187.96	0	0	0	0	0	0	0	0
45000	1366000	4751	0	0	0	0	0	0	0	0	0	0	0	0	0	0	0	0	109.22	0	0	66.04	0	0	0	0	0	0	0	0
77000	1366000	4755	0	0	0	0	0	0	0	0	0	0	0	0	0	0	0	0	45.72	0	0	0	0	0	0	0	0	0	0	0
85000	1366000	4756	0	0	0	0	0	0	0	0	86.36	0	0	0	0	0	0	0	71.12	0	0	38.1	0	0	0	0	0	0	0	0
93000	1366000	4757	0	0	0	0	0	0	0	0	30.48	0	0	0	0	0	0	0	0	0	0	0	0	0	40.64	0	0	0	0	0
101000	1366000	4758	0	0	0	0	30.48	0	0	0	40.64	30.48	0	0	0	0	0	0	20.32	0	0	0	20.32	0	0	0	0	0	0	0
109000	1366000	4759	0	20.32	0	0	0	0	0	0	20.32	96.52	0	0	0	0	0	0	0	0	0	157.48	96.52	0	144.78	0	0	0	0	0
117000	1366000	4760	0	0	0	0	0	0	121.92	0	0	0	0	0	0	0	0	0	0	0	0	71.12	60.96	0	406.4	0	0	0	0	0
125000	1366000	4761	0	0	0	0	0	0	0	0	0	0	0	0	0	0	0	0	0	0	0	0	0	0	226.06	0	0	0	0	0
133000	1366000	4762	0	0	0	0	0	0	0	0	0	0	0	0	0	0	0	0	0	0	0	0	0	0	20.32	0	0	0	0	0
141000	1366000	4763	0	0	0	0	0	0	0	0	0	0	0	0	0	0	0	0	0	0	0	0	0	0	20.32	0	0	0	0	0
157000	1366000	4765	0	0	0	0	0	0	0	0	0	0	0	0	0	0	0	0	0	0	0	0	0	0	20.32	0	0	0	0	0
173000	1366000	4767	0	0	0	0	0	0	0	0	0	0	0	0	0	0	0	0	0	0	0	0	0	0	20.32	0	0	0	0	0
181000	1366000	4768	0	0	0	0	0	0	0	0	0	0	0	0	0	0	0	0	0	0	0	0	0	0	60.96	0	0	0	0	0
189000	1366000	4769	0	0	0	0	0	0	22.86	0	0	0	0	0	0	0	0	0	0	0	0	0	48.26	0	378.46	0	0	0	0	0
197000	1366000	4770	0	0	0	0	0	0	142.24	0	0	0	0	0	0	0	0	0	0	0	0	22.86	0	0	734.06	0	0	0	0	0
205000	1366000	4771	0	0	0	0	0	0	40.64	0	0	0	0	0	0	0	0	0	0	0	121.92	0	127	0	558.8	0	0	0	0	0
213000	1366000	4772	0	0	88.9	0	50.8	0	71.12	0	0	60.96	0	0	0	0	0	0	0	0	0	431.8	287.02	0	447.04	0	0	0	0	0
221000	1366000	4773	0	0	25.4	0	210.82	0	81.28	0	30.48	45.72	0	0	0	25.4	0	0	0	0	0	436.88	276.86	0	149.86	0	0	0	0	0
229000	1366000	4774	0	162.56	0	0	22.86	0	0	0	0	71.12	0	0	0	0	0	0	0	0	0	287.02	525.78	0	223.52	0	0	0	0	0
237000	1366000	4775	0	20.32	0	0	137.16	0	0	0	45.72	0	0	0	0	0	0	0	0	0	45.72	289.56	447.04	0	132.08	0	0	0	0	0
245000	1366000	4776	0	0	0	0	116.84	0	30.48	0	0	25.4	0	0	0	0	0	0	0	0	63.5	142.24	706.12	0	129.54	0	0	0	0	0
253000	1366000	4777	0	73.66	0	0	45.72	0	66.04	0	22.86	0	0	0	0	0	0	0	58.42	0	0	99.06	304.8	0	320.04	0	0	0	0	0
261000	1366000	4778	0	40.64	0	0	269.24	0	259.08	0	104.14	0	0	0	0	0	0	0	0	0	0	111.76	309.88	0	180.34	0	0	0	0	0
269000	1366000	4779	0	0	0	0	68.58	0	360.68	0	0	0	0	0	0	0	0	0	0	0	83.82	76.2	266.7	0	198.12	0	0	0	0	0
277000	1366000	4780	0	0	0	0	48.26	0	248.92	0	0	40.64	0	0	0	0	0	0	0	0	256.54	195.58	127	0	213.36	0	0	0	0	0
285000	1366000	4781	0	0	0	0	0	0	0	0	0	0	0	0	0	0	0	0	0	0	299.72	215.9	45.72	0	147.32	0	0	0	0	0
293000	1366000	4782	0	0	0	0	127	0	30.48	0	0	20.32	0	0	0	0	0	0	0	0	853.44	256.54	157.48	0	187.96	0	0	0	0	0
301000	1366000	4783	0	0	0	0	60.96	0	0	0	20.32	25.4	0	0	0	0	0	0	0	0	596.9	160.02	215.9	0	73.66	0	0	0	0	0
309000	1366000	4784	0	0	0	0	25.4	0	20.32	0	0	0	0	0	0	0	0	0	0	0	132.08	81.28	0	0	0	0	0	0	0	0
-27000	1358000	5038	0	0	0	0	0	0	0	0	30.48	0	0	0	0	0	0	0	0	0	0	40.64	0	0	0	0	0	0	0	0
29000	1358000	5045	0	0	0	0	0	0	0	0	0	0	0	0	0	0	0	0	20.32	0	0	269.24	0	0	0	0	0	0	0	0
37000	1358000	5046	0	0	0	0	0	0	0	0	22.86	0	0	0	0	0	0	0	119.38	0	0	236.22	0	0	0	0	0	0	0	0
45000	1358000	5047	0	22.86	45.72	0	0	0	0	0	86.36	0	0	0	0	0	0	0	177.8	0	0	751.84	0	0	0	0	0	0	0	0
53000	1358000	5048	0	0	0	0	0	0	0	0	0	0	0	0	0	0	0	0	0	0	0	40.64	0	0	0	0	0	0	0	0
69000	1358000	5050	0	0	0	0	0	0	0	0	0	0	0	0	0	0	0	0	0	0	0	25.4	0	0	0	0	0	0	0	0
77000	1358000	5051	0	0	0	0	0	0	0	0	0	0	0	0	0	0	0	0	0	0	0	152.4	0	0	0	0	0	0	0	0
85000	1358000	5052	0	0	0	0	0	0	0	0	0	0	0	0	0	0	0	0	0	0	0	40.64	0	0	0	0	0	0	0	0
93000	1358000	5053	0	0	0	0	25.4	0	0	0	40.64	0	0	0	0	0	0	0	0	0	0	60.96	0	0	0	0	0	0	0	0
101000	1358000	5054	0	0	0	0	30.48	0	0	0	0	0	0	0	0	0	0	0	25.4	0	0	182.88	198.12	0	68.58	0	0	0	0	0
109000	1358000	5055	0	20.32	0	0	25.4	0	142.24	0	0	0	0	0	0	0	0	0	0	0	0	0	170.18	0	609.6	0	0	0	0	0
117000	1358000	5056	0	20.32	0	0	22.86	0	208.28	0	0	25.4	0	0	0	0	0	0	0	0	0	50.8	40.64	0	762	0	0	0	0	0
125000	1358000	5057	0	0	0	0	0	0	96.52	0	0	0	0	0	0	0	0	0	0	0	0	0	93.98	0	655.32	0	0	0	0	0
133000	1358000	5058	0	0	0	0	53.34	0	22.86	0	0	0	0	0	0	0	0	0	0	0	0	0	20.32	0	871.22	0	0	0	0	0
141000	1358000	5059	0	0	0	0	0	0	0	0	0	0	0	0	0	0	0	0	0	0	0	0	0	0	20.32	0	0	0	0	0
149000	1358000	5060	0	0	0	0	40.64	0	0	0	0	0	0	0	0	0	0	0	0	0	0	45.72	0	0	81.28	0	0	0	0	0
157000	1358000	5061	0	0	0	0	0	0	0	0	0	0	0	0	0	0	0	0	0	0	0	0	25.4	0	20.32	0	0	0	0	0
165000	1358000	5062	0	0	0	0	20.32	0	43.18	0	0	0	0	0	0	0	0	0	0	0	0	0	0	0	63.5	0	0	0	0	0
173000	1358000	5063	0	0	0	0	0	0	50.8	0	0	0	0	0	0	0	0	0	0	0	0	0	132.08	0	172.72	0	0	0	0	0
181000	1358000	5064	0	0	0	0	55.88	0	50.8	0	0	0	0	0	0	0	0	0	0	0	129.54	175.26	106.68	0	665.48	0	0	0	0	0
189000	1358000	5065	0	45.72	0	0	50.8	0	60.96	0	0	0	0	0	0	0	0	0	0	0	170.18	40.64	254	0	401.32	0	0	0	0	0
197000	1358000	5066	0	0	0	0	58.42	0	149.86	0	0	45.72	0	0	0	0	0	0	0	0	530.86	50.8	71.12	0	541.02	0	0	0	0	0
205000	1358000	5067	0	22.86	0	0	198.12	0	187.96	0	20.32	0	0	0	0	0	0	0	0	0	149.86	76.2	111.76	0	441.96	0	0	0	0	0
213000	1358000	5068	0	0	0	0	50.8	0	81.28	0	0	20.32	0	0	0	0	0	0	0	0	0	30.48	198.12	0	866.14	0	0	0	0	0
221000	1358000	5069	0	25.4	20.32	0	139.7	0	20.32	0	0	0	0	0	0	0	0	0	40.64	0	91.44	320.04	144.78	0	322.58	0	0	0	0	0
229000	1358000	5070	0	0	0	0	91.44	0	35.56	0	0	144.78	0	0	0	0	0	0	0	0	111.76	116.84	254	0	213.36	0	0	0	0	0
237000	1358000	5071	0	20.32	0	0	50.8	0	78.74	0	22.86	71.12	0	0	0	0	20.32	0	0	0	170.18	129.54	314.96	0	248.92	0	0	0	0	0
245000	1358000	5072	0	30.48	20.32	0	195.58	0	457.2	0	22.86	383.54	0	0	0	0	20.32	0	0	0	22.86	271.78	365.76	0	767.08	0	0	0	0	0
253000	1358000	5073	0	71.12	22.86	0	68.58	0	218.44	0	20.32	220.98	0	0	0	0	0	0	0	0	76.2	485.14	914.4	0	337.82	0	0	0	0	0
261000	1358000	5074	0	40.64	0	0	93.98	0	162.56	0	30.48	162.56	0	0	0	0	0	0	0	0	35.56	591.82	665.48	0	160.02	0	0	0	0	0
269000	1358000	5075	0	73.66	0	0	86.36	0	233.68	0	0	20.32	0	0	0	0	0	0	0	0	284.48	213.36	632.46	0	414.02	0	0	0	0	0
277000	1358000	5076	0	0	0	0	106.68	0	203.2	0	20.32	139.7	0	0	0	0	20.32	0	0	0	601.98	279.4	553.72	0	396.24	0	0	0	0	0
285000	1358000	5077	0	30.48	0	0	157.48	0	558.8	0	0	101.6	0	0	0	0	0	0	0	0	474.98	66.04	325.12	0	104.14	0	0	0	0	0
293000	1358000	5078	0	25.4	0	0	271.78	0	175.26	0	0	40.64	0	0	0	0	20.32	0	0	0	899.16	106.68	223.52	0	281.94	0	0	0	0	0
301000	1358000	5079	0	0	0	0	132.08	0	93.98	0	0	111.76	0	0	0	0	0	0	0	0	1363.98	111.76	203.2	0	157.48	0	0	0	0	0
309000	1358000	5080	0	0	0	0	0	0	0	0	0	63.5	0	0	0	0	0	0	0	0	586.74	187.96	144.78	0	142.24	0	0	0	0	0
317000	1358000	5081	0	0	0	0	20.32	0	0	0	0	22.86	0	0	0	0	20.32	0	0	0	233.68	71.12	38.1	0	0	0	0	0	0	0
-27000	1350000	5334	0	0	66.04	0	0	0	0	0	45.72	0	0	0	0	0	0	0	45.72	0	0	0	0	0	0	0	0	0	0	0
-19000	1350000	5335	0	25.4	137.16	0	0	0	0	0	129.54	0	55.88	0	0	20.32	43.18	0	71.12	0	0	25.4	0	0	0	0	0	0	0	0
21000	1350000	5340	0	0	0	0	0	0	0	0	0	0	0	0	0	0	0	0	0	0	0	20.32	0	0	0	0	0	0	0	0
29000	1350000	5341	0	0	0	0	0	0	0	0	0	0	0	0	0	0	0	0	0	0	0	20.32	0	0	0	0	0	0	0	0
37000	1350000	5342	0	0	25.4	0	0	0	0	0	0	0	0	0	0	0	0	0	182.88	0	0	137.16	0	0	0	0	0	0	0	0
45000	1350000	5343	0	0	0	0	0	0	0	0	0	0	0	0	0	0	0	0	96.52	0	0	193.04	0	0	0	0	0	0	0	0
53000	1350000	5344	0	0	0	0	0	0	0	0	25.4	0	0	0	0	0	0	0	40.64	0	0	210.82	0	0	0	0	0	0	0	0
61000	1350000	5345	0	30.48	0	0	0	0	0	0	0	0	0	0	0	0	0	0	238.76	0	0	177.8	0	0	0	0	0	0	0	0
69000	1350000	5346	0	0	0	0	0	0	0	0	0	0	0	0	0	0	0	0	116.84	0	0	22.86	0	0	0	0	0	0	0	0
77000	1350000	5347	0	0	0	0	0	0	0	0	22.86	0	0	0	0	0	0	0	20.32	0	0	256.54	0	0	0	0	0	0	0	0
85000	1350000	5348	0	0	0	0	0	0	0	0	22.86	0	0	0	0	0	0	0	0	0	0	45.72	0	0	0	0	0	0	0	0
101000	1350000	5350	0	0	0	0	0	0	0	0	30.48	0	0	0	0	0	0	0	0	0	0	66.04	198.12	0	259.08	0	0	0	0	0
109000	1350000	5351	0	0	0	0	20.32	0	55.88	0	30.48	0	0	0	0	0	0	0	0	0	0	111.76	144.78	0	269.24	0	0	0	0	0
117000	1350000	5352	0	0	0	0	0	0	60.96	0	0	0	0	0	0	0	0	0	0	0	0	121.92	0	0	208.28	0	0	0	0	0
125000	1350000	5353	0	0	0	0	0	0	40.64	0	0	0	0	0	0	0	0	0	0	0	0	30.48	0	0	299.72	0	0	0	0	0
133000	1350000	5354	0	0	0	0	0	0	45.72	0	0	0	0	0	0	0	0	0	0	0	0	0	48.26	0	525.78	0	0	0	0	0
157000	1350000	5357	0	0	0	0	0	0	0	0	0	0	0	0	0	0	0	0	0	0	0	0	0	0	198.12	0	0	0	0	0
165000	1350000	5358	0	0	0	0	0	0	0	0	0	0	0	0	0	0	0	0	0	0	25.4	0	0	0	127	0	0	0	0	0
173000	1350000	5359	0	0	0	0	0	0	25.4	0	0	0	0	0	0	0	0	0	0	0	0	0	20.32	0	353.06	0	0	0	0	0
181000	1350000	5360	0	0	0	0	0	0	45.72	0	0	0	0	0	0	0	0	0	0	0	0	0	20.32	0	124.46	0	0	0	0	0
189000	1350000	5361	0	0	0	0	0	0	187.96	0	0	0	0	0	0	0	0	0	0	0	0	248.92	68.58	0	586.74	0	0	0	0	0
197000	1350000	5362	0	20.32	0	0	0	0	0	0	40.64	40.64	0	0	0	0	0	0	20.32	0	22.86	78.74	198.12	0	556.26	0	0	0	0	0
205000	1350000	5363	0	0	0	0	30.48	0	0	0	22.86	20.32	0	0	0	0	0	0	0	0	0	162.56	81.28	0	568.96	0	0	0	0	0
213000	1350000	5364	0	0	0	0	193.04	0	30.48	0	0	0	0	0	0	0	20.32	0	50.8	0	431.8	576.58	104.14	0	746.76	0	0	0	20.32	0
221000	1350000	5365	0	0	0	0	81.28	0	0	0	0	0	0	0	0	0	0	0	20.32	0	198.12	167.64	149.86	0	548.64	0	0	0	0	0
229000	1350000	5366	0	0	0	0	43.18	0	50.8	0	20.32	0	0	0	0	0	0	0	0	0	25.4	60.96	45.72	0	322.58	0	0	0	0	0
237000	1350000	5367	0	20.32	0	0	129.54	0	0	0	0	43.18	0	0	0	0	20.32	0	0	0	116.84	307.34	294.64	0	472.44	0	0	0	0	0
245000	1350000	5368	0	78.74	35.56	0	111.76	0	238.76	0	81.28	167.64	0	0	0	0	0	0	20.32	0	114.3	254	441.96	0	124.46	0	0	0	0	0
253000	1350000	5369	0	0	0	0	106.68	0	170.18	0	50.8	220.98	0	0	0	0	0	0	0	0	50.8	241.3	657.86	0	408.94	0	0	0	0	0
261000	1350000	5370	0	53.34	0	0	53.34	0	101.6	0	48.26	162.56	0	0	0	0	0	0	0	0	375.92	294.64	728.98	0	365.76	0	0	0	0	0
269000	1350000	5371	0	0	0	0	142.24	0	182.88	0	0	116.84	0	0	0	0	20.32	0	0	0	655.32	60.96	233.68	0	254	0	0	0	0	0
277000	1350000	5372	0	38.1	0	0	228.6	0	68.58	0	60.96	251.46	0	0	0	0	22.86	0	0	0	861.06	167.64	558.8	0	436.88	0	0	0	0	0
285000	1350000	5373	0	0	86.36	0	299.72	0	294.64	0	0	198.12	0	0	0	0	0	0	0	0	690.88	243.84	408.94	0	241.3	0	0	0	0	0
293000	1350000	5374	0	0	0	0	215.9	0	340.36	0	20.32	93.98	0	0	0	0	0	0	0	0	708.66	218.44	327.66	0	419.1	0	0	0	0	0
301000	1350000	5375	0	22.86	30.48	0	124.46	0	106.68	0	0	177.8	0	0	0	0	0	0	0	0	1087.12	246.38	213.36	0	210.82	0	0	0	0	0
309000	1350000	5376	0	0	0	0	203.2	0	152.4	0	0	81.28	0	0	0	0	0	0	0	0	1262.38	187.96	177.8	0	50.8	0	0	0	0	0
317000	1350000	5377	0	20.32	0	0	20.32	0	25.4	0	0	25.4	0	0	0	0	0	0	0	0	584.2	147.32	121.92	0	81.28	0	0	0	0	0
333000	1350000	5379	0	0	0	0	0	0	0	0	0	0	0	0	0	0	0	0	0	0	60.96	0	0	0	0	0	0	0	0	0
-27000	1342000	5630	0	0	30.48	0	0	0	0	0	0	0	0	0	0	0	0	0	0	0	0	0	0	0	0	0	0	0	0	0
-19000	1342000	5631	0	142.24	304.8	0	0	0	0	0	297.18	0	0	0	0	20.32	45.72	0	251.46	0	0	312.42	0	0	0	0	0	0	0	0
-11000	1342000	5632	0	0	0	0	0	0	0	0	0	0	0	0	0	0	0	0	251.46	0	0	0	0	0	0	0	0	0	0	0
21000	1342000	5636	0	0	0	0	0	0	0	0	48.26	0	0	0	0	0	0	0	0	0	0	0	0	0	0	0	0	0	0	0
29000	1342000	5637	0	0	0	0	0	0	0	0	0	0	0	0	0	0	0	0	0	0	0	96.52	0	0	0	0	0	0	0	0
37000	1342000	5638	0	0	0	0	0	0	0	0	20.32	0	0	0	0	0	0	0	101.6	0	0	350.52	0	0	0	0	0	0	0	0
45000	1342000	5639	0	0	0	0	0	0	0	0	0	0	0	0	0	0	0	0	0	0	0	177.8	0	0	0	0	0	0	0	0
53000	1342000	5640	0	0	0	0	0	0	0	0	40.64	0	0	0	0	0	0	0	132.08	0	0	246.38	0	0	0	0	0	0	0	0
61000	1342000	5641	0	0	0	0	0	0	0	0	0	0	0	0	0	0	0	0	86.36	0	0	0	0	0	0	0	0	0	0	0
69000	1342000	5642	0	0	0	0	0	0	0	0	0	0	0	0	0	0	0	0	101.6	0	0	20.32	0	0	0	0	0	0	0	0
77000	1342000	5643	0	0	0	0	0	0	0	0	25.4	0	0	0	0	0	0	0	121.92	0	0	322.58	0	0	0	0	0	0	0	0
85000	1342000	5644	0	0	0	0	0	0	0	0	35.56	0	0	0	0	0	0	0	264.16	0	0	66.04	0	0	0	0	0	0	0	0
93000	1342000	5645	0	0	0	0	0	0	0	0	0	0	0	0	0	0	0	0	35.56	0	0	114.3	30.48	0	81.28	0	0	0	0	0
101000	1342000	5646	0	99.06	0	0	0	0	0	0	0	0	0	0	0	0	0	0	0	0	0	71.12	99.06	0	162.56	0	0	0	0	0
109000	1342000	5647	0	0	0	0	22.86	0	0	0	0	25.4	0	0	0	0	0	0	91.44	0	22.86	66.04	124.46	0	441.96	0	0	0	0	0
117000	1342000	5648	0	0	0	0	25.4	0	66.04	0	0	22.86	0	0	0	0	0	0	0	0	0	50.8	0	0	157.48	0	0	0	0	0
125000	1342000	5649	0	0	22.86	0	20.32	0	71.12	0	35.56	0	0	0	0	0	0	0	0	0	0	0	20.32	0	137.16	0	0	0	0	0
133000	1342000	5650	0	0	30.48	0	91.44	0	0	0	22.86	0	0	0	0	0	0	0	0	0	695.96	116.84	0	0	0	0	0	0	0	0
141000	1342000	5651	0	0	0	0	0	0	55.88	0	0	0	0	0	0	0	0	0	22.86	0	236.22	0	0	0	0	0	0	0	0	0
149000	1342000	5652	0	0	0	0	0	0	66.04	0	0	0	0	0	0	0	0	0	0	0	0	20.32	0	0	0	0	0	0	0	0
157000	1342000	5653	0	0	0	0	30.48	0	33.02	0	35.56	0	0	0	0	0	0	0	40.64	0	0	104.14	0	0	210.82	0	0	0	0	0
165000	1342000	5654	0	0	0	0	81.28	0	223.52	0	0	35.56	0	0	0	0	0	0	0	0	243.84	86.36	22.86	0	762	0	0	0	0	0
173000	1342000	5655	0	25.4	0	0	66.04	0	370.84	0	0	0	0	0	0	0	0	0	0	0	50.8	91.44	0	0	1125.22	0	0	0	0	0
181000	1342000	5656	0	20.32	0	0	139.7	0	81.28	0	0	45.72	0	0	0	0	0	0	0	0	35.56	25.4	127	0	807.72	0	0	0	0	0
189000	1342000	5657	0	0	0	0	0	0	383.54	0	0	0	0	0	0	0	0	0	0	0	0	0	45.72	0	502.92	0	0	0	0	0
197000	1342000	5658	0	0	0	0	0	0	40.64	0	0	0	0	0	0	0	0	0	0	0	0	60.96	43.18	0	299.72	0	0	0	0	0
205000	1342000	5659	0	0	0	0	22.86	0	20.32	0	0	0	0	0	0	0	0	0	0	0	88.9	0	170.18	0	525.78	0	0	0	0	0
213000	1342000	5660	0	0	0	0	48.26	0	40.64	0	0	0	0	0	0	0	0	0	0	0	195.58	182.88	93.98	0	670.56	0	0	0	0	0
221000	1342000	5661	0	0	0	0	76.2	0	0	0	30.48	0	0	0	0	0	0	0	0	0	304.8	383.54	96.52	0	360.68	0	0	0	0	0
229000	1342000	5662	0	0	0	0	0	0	22.86	0	0	0	0	0	0	0	0	0	0	0	30.48	20.32	137.16	0	299.72	0	0	0	0	0
237000	1342000	5663	0	20.32	0	0	45.72	0	20.32	0	0	0	0	0	0	0	0	0	0	0	137.16	96.52	327.66	0	345.44	0	0	0	0	0
245000	1342000	5664	0	50.8	0	0	187.96	0	154.94	0	68.58	172.72	0	0	0	0	0	0	0	0	264.16	393.7	749.3	0	208.28	0	0	0	0	0
253000	1342000	5665	0	53.34	0	0	236.22	0	388.62	0	0	76.2	0	0	0	0	0	0	0	0	91.44	91.44	812.8	0	566.42	0	0	0	0	0
261000	1342000	5666	0	0	0	0	134.62	0	198.12	0	0	86.36	0	0	0	0	20.32	0	0	0	205.74	182.88	439.42	0	373.38	0	0	0	0	0
269000	1342000	5667	0	0	0	0	20.32	0	182.88	0	0	20.32	0	0	0	0	0	0	0	0	198.12	284.48	154.94	0	96.52	0	0	0	0	0
277000	1342000	5668	0	27.94	0	0	160.02	0	68.58	0	0	248.92	0	0	0	0	0	0	0	0	985.52	76.2	337.82	0	259.08	0	0	0	0	0
285000	1342000	5669	0	0	0	0	238.76	0	254	0	0	299.72	0	0	0	0	22.86	0	0	0	800.1	101.6	398.78	0	162.56	0	0	0	0	0
293000	1342000	5670	0	20.32	43.18	0	386.08	0	165.1	0	20.32	215.9	0	0	0	0	0	0	0	0	1605.28	226.06	546.1	0	149.86	0	0	0	0	0
301000	1342000	5671	0	68.58	0	0	165.1	0	40.64	0	0	63.5	0	0	0	0	0	0	0	0	1417.32	40.64	121.92	0	30.48	0	0	0	0	0
309000	1342000	5672	0	20.32	0	0	45.72	0	0	0	0	86.36	0	0	0	0	0	0	0	0	904.24	215.9	152.4	0	127	0	0	0	0	0
317000	1342000	5673	0	0	0	0	40.64	0	40.64	0	0	60.96	0	0	0	0	0	0	0	0	957.58	91.44	127	0	50.8	0	0	0	0	0
325000	1342000	5674	0	0	0	0	0	0	0	0	0	0	0	0	0	0	0	0	0	0	129.54	0	20.32	0	45.72	0	0	0	0	0
333000	1342000	5675	0	66.04	0	0	30.48	0	0	0	0	40.64	0	0	0	0	0	0	0	0	358.14	20.32	116.84	0	83.82	0	0	0	0	0
341000	1342000	5676	0	0	0	0	132.08	0	0	0	0	0	0	0	0	0	0	0	0	0	167.64	256.54	121.92	0	99.06	0	0	0	0	0
349000	1342000	5677	0	20.32	0	0	20.32	0	0	0	0	0	0	0	0	0	0	0	0	0	426.72	86.36	20.32	0	48.26	0	0	0	0	0
-19000	1334000	5927	0	30.48	368.3	0	0	0	0	0	190.5	0	0	0	0	0	0	0	203.2	0	0	50.8	0	0	0	0	0	0	0	0
-11000	1334000	5928	0	147.32	81.28	0	0	0	0	0	309.88	0	0	0	0	0	0	0	274.32	0	0	0	0	0	0	0	0	0	20.32	0
-3000	1334000	5929	0	25.4	30.48	0	0	0	0	0	157.48	0	0	0	0	0	0	0	111.76	0	0	0	0	0	0	0	0	0	0	0
13000	1334000	5931	0	0	81.28	0	0	0	0	0	71.12	0	0	0	0	0	0	0	81.28	0	0	0	0	0	0	0	0	0	0	0
21000	1334000	5932	0	25.4	71.12	0	0	0	0	0	116.84	0	0	0	0	0	0	0	101.6	0	0	45.72	0	0	0	0	0	0	0	0
29000	1334000	5933	0	0	0	0	0	0	0	0	25.4	0	0	0	0	0	0	0	317.5	0	0	40.64	0	0	0	0	0	0	0	0
37000	1334000	5934	0	20.32	20.32	0	0	0	0	0	20.32	0	0	0	0	0	0	0	165.1	0	0	617.22	0	0	0	0	0	0	0	0
45000	1334000	5935	0	0	38.1	0	0	0	0	0	20.32	0	0	0	0	0	0	0	55.88	0	0	180.34	0	0	0	0	0	0	0	0
53000	1334000	5936	0	0	0	0	0	0	0	0	0	0	0	0	0	0	0	0	162.56	0	0	71.12	0	0	0	0	0	0	0	0
61000	1334000	5937	0	0	0	0	0	0	0	0	0	0	0	0	0	0	0	0	35.56	0	0	0	0	0	0	0	0	0	0	0
85000	1334000	5940	0	0	0	0	0	0	0	0	45.72	0	0	0	0	0	0	0	304.8	0	0	0	0	0	0	0	0	0	0	0
93000	1334000	5941	0	20.32	0	0	0	0	0	0	30.48	0	0	0	0	0	0	0	0	0	0	22.86	30.48	0	60.96	0	0	0	0	0
101000	1334000	5942	0	0	0	0	0	0	0	0	20.32	0	0	0	0	0	0	0	243.84	0	0	71.12	0	0	152.4	0	0	0	0	0
109000	1334000	5943	0	20.32	0	0	0	0	0	0	40.64	0	0	0	0	0	0	0	121.92	0	0	43.18	0	0	0	0	0	0	0	0
133000	1334000	5946	0	0	86.36	0	68.58	0	0	0	297.18	0	0	0	0	0	0	0	66.04	0	353.06	86.36	0	0	0	0	0	0	0	0
141000	1334000	5947	0	20.32	76.2	0	165.1	0	0	0	147.32	60.96	0	0	0	0	0	0	121.92	0	680.72	66.04	45.72	0	60.96	0	0	0	0	0
149000	1334000	5948	0	40.64	0	0	101.6	0	144.78	0	0	0	0	0	0	0	0	0	25.4	0	320.04	330.2	91.44	0	228.6	0	0	0	0	0
157000	1334000	5949	0	0	0	0	81.28	0	248.92	0	35.56	20.32	0	0	0	0	0	0	0	0	264.16	332.74	195.58	0	363.22	0	0	0	0	0
165000	1334000	5950	0	0	0	0	50.8	0	467.36	0	20.32	35.56	0	0	0	0	0	0	0	0	510.54	20.32	180.34	0	726.44	0	0	0	0	0
173000	1334000	5951	0	0	0	0	121.92	0	86.36	0	0	0	0	0	0	0	0	0	0	0	101.6	30.48	45.72	0	845.82	0	0	0	0	0
181000	1334000	5952	0	0	0	0	25.4	0	233.68	0	0	0	0	0	0	0	0	0	0	0	0	0	0	0	365.76	0	0	0	0	0
189000	1334000	5953	0	0	0	0	0	0	106.68	0	0	0	0	0	0	0	0	0	0	0	91.44	0	50.8	0	439.42	0	0	0	0	0
197000	1334000	5954	0	0	0	0	53.34	0	218.44	0	0	0	0	0	0	0	0	0	0	0	0	0	121.92	0	718.82	0	0	0	0	0
205000	1334000	5955	0	22.86	0	0	152.4	0	50.8	0	0	25.4	0	0	0	0	0	0	0	0	86.36	307.34	345.44	0	848.36	0	0	0	0	0
213000	1334000	5956	0	0	0	0	45.72	0	86.36	0	0	0	0	0	0	0	0	0	0	0	38.1	86.36	86.36	0	325.12	0	0	0	0	0
221000	1334000	5957	0	0	0	0	66.04	0	0	0	81.28	0	0	0	0	0	30.48	0	0	0	134.62	187.96	86.36	0	312.42	0	0	0	0	0
229000	1334000	5958	0	0	0	0	76.2	0	203.2	0	30.48	20.32	0	0	0	0	0	0	0	0	868.68	167.64	254	0	571.5	0	0	0	0	0
237000	1334000	5959	0	0	0	0	175.26	0	142.24	0	0	43.18	0	0	0	0	0	0	0	0	243.84	66.04	340.36	0	576.58	0	0	0	0	0
245000	1334000	5960	0	20.32	0	0	175.26	0	81.28	0	0	93.98	0	0	0	0	0	0	0	0	447.04	40.64	515.62	0	406.4	0	0	0	20.32	0
253000	1334000	5961	0	20.32	0	0	152.4	0	299.72	0	152.4	71.12	0	0	0	0	20.32	0	0	0	1033.78	101.6	294.64	0	241.3	0	0	0	0	0
261000	1334000	5962	0	20.32	0	0	109.22	0	365.76	0	0	0	0	0	0	0	0	0	0	0	251.46	43.18	144.78	0	170.18	0	0	0	0	0
269000	1334000	5963	0	50.8	0	0	0	0	182.88	0	0	91.44	0	0	0	0	0	0	0	0	76.2	43.18	76.2	0	121.92	0	0	0	0	0
277000	1334000	5964	0	0	0	0	71.12	0	66.04	0	0	20.32	0	0	0	0	0	0	0	0	431.8	35.56	20.32	0	124.46	0	0	0	0	0
285000	1334000	5965	0	0	0	0	203.2	0	81.28	0	0	175.26	0	0	0	0	20.32	0	0	0	462.28	223.52	238.76	0	101.6	0	0	0	0	0
293000	1334000	5966	0	0	48.26	0	226.06	0	307.34	0	0	165.1	0	0	0	0	20.32	0	0	0	1186.18	48.26	238.76	0	60.96	0	0	0	0	0
301000	1334000	5967	0	0	0	0	109.22	0	154.94	0	0	139.7	0	0	0	0	0	0	0	0	1399.54	203.2	187.96	0	114.3	0	0	0	0	0
309000	1334000	5968	0	0	0	0	157.48	0	20.32	0	0	43.18	0	0	0	0	0	0	20.32	0	904.24	60.96	213.36	0	175.26	0	0	0	0	0
317000	1334000	5969	0	0	0	0	45.72	0	83.82	0	0	119.38	0	0	0	0	0	0	0	0	995.68	185.42	132.08	0	109.22	0	0	0	0	0
325000	1334000	5970	0	0	0	0	20.32	0	0	0	0	0	0	0	0	0	0	0	0	0	406.4	142.24	129.54	0	231.14	0	0	0	0	0
333000	1334000	5971	0	20.32	0	0	162.56	0	30.48	0	0	22.86	0	0	0	0	0	0	0	0	444.5	127	358.14	0	111.76	0	0	0	0	0
341000	1334000	5972	0	0	0	0	160.02	0	0	0	0	45.72	0	0	0	0	20.32	0	0	0	563.88	124.46	228.6	0	83.82	0	0	0	0	0
349000	1334000	5973	0	0	0	0	193.04	0	0	0	0	104.14	0	0	0	0	20.32	0	0	0	751.84	129.54	109.22	0	45.72	0	0	0	0	0
357000	1334000	5974	0	0	0	0	0	0	0	0	0	0	0	0	0	0	0	0	0	0	63.5	0	0	0	0	0	0	0	0	0
-19000	1326000	6223	0	0	0	0	0	0	0	0	20.32	0	0	0	0	0	0	0	0	0	0	0	0	0	0	0	0	0	0	0
-11000	1326000	6224	0	0	0	0	0	0	0	0	0	0	0	0	0	0	0	0	30.48	0	0	30.48	0	0	0	0	0	0	0	0
-3000	1326000	6225	0	20.32	20.32	0	0	0	0	0	60.96	0	0	0	0	0	0	0	101.6	0	0	0	0	0	0	0	0	0	0	0
5000	1326000	6226	76.2	0	30.48	0	0	0	0	0	238.76	0	0	0	0	0	0	0	213.36	0	0	0	0	0	0	0	0	0	0	0
13000	1326000	6227	0	25.4	0	0	0	0	0	0	111.76	0	0	0	0	0	0	0	91.44	0	0	20.32	0	0	0	0	0	0	0	0
37000	1326000	6230	0	20.32	0	0	0	0	0	0	0	0	0	0	0	0	0	0	40.64	0	0	241.3	0	0	0	0	0	0	0	0
45000	1326000	6231	0	0	0	0	0	0	0	0	63.5	0	0	0	0	0	0	0	30.48	0	0	386.08	0	0	0	0	0	0	0	0
53000	1326000	6232	0	0	0	0	0	0	0	0	22.86	0	0	0	0	0	0	0	48.26	0	0	228.6	0	0	0	0	0	0	0	0
61000	1326000	6233	0	0	0	0	0	0	0	0	30.48	0	0	0	0	0	0	0	198.12	0	0	160.02	0	0	0	0	0	0	0	0
69000	1326000	6234	0	0	0	0	0	0	0	0	0	0	0	0	0	0	0	0	0	0	0	25.4	0	0	0	0	0	0	0	0
77000	1326000	6235	0	25.4	0	0	0	0	0	0	25.4	0	0	0	0	0	0	0	55.88	0	0	25.4	20.32	0	0	0	0	0	0	0
85000	1326000	6236	0	0	0	0	0	0	0	0	30.48	0	0	0	0	0	0	0	0	0	0	20.32	0	0	104.14	0	0	0	0	0
93000	1326000	6237	0	60.96	0	0	0	0	0	0	0	0	0	0	0	0	0	0	0	0	0	20.32	20.32	0	40.64	0	0	0	0	0
101000	1326000	6238	0	0	0	0	0	0	73.66	0	0	0	0	0	0	0	0	0	40.64	0	0	0	0	0	50.8	0	0	0	0	0
109000	1326000	6239	0	0	0	0	0	0	0	0	0	0	0	0	0	0	0	0	0	0	25.4	0	50.8	0	45.72	0	0	0	0	0
141000	1326000	6243	0	0	0	0	0	0	40.64	0	0	0	0	0	0	0	0	0	0	0	0	0	0	0	0	0	0	0	0	0
149000	1326000	6244	0	20.32	35.56	0	220.98	0	165.1	0	198.12	22.86	0	0	0	0	0	0	0	0	139.7	530.86	116.84	0	693.42	0	0	0	0	0
157000	1326000	6245	0	109.22	0	0	185.42	0	383.54	0	86.36	203.2	0	0	0	0	0	0	0	0	309.88	177.8	182.88	0	441.96	0	0	0	0	0
165000	1326000	6246	0	0	0	0	464.82	0	365.76	0	0	185.42	0	0	0	0	0	0	0	0	919.48	452.12	205.74	0	228.6	0	0	0	0	0
173000	1326000	6247	0	0	83.82	0	274.32	0	609.6	0	0	203.2	0	0	0	0	30.48	0	0	0	881.38	154.94	342.9	0	548.64	0	0	0	0	0
181000	1326000	6248	0	50.8	45.72	0	264.16	0	215.9	0	63.5	261.62	0	0	0	0	0	0	30.48	0	513.08	299.72	345.44	0	464.82	0	0	0	0	0
189000	1326000	6249	0	0	0	0	172.72	0	182.88	0	25.4	215.9	0	0	0	0	25.4	0	0	0	63.5	187.96	469.9	0	759.46	0	0	0	0	0
197000	1326000	6250	0	0	0	0	200.66	0	482.6	0	0	22.86	0	0	0	0	0	0	0	0	99.06	0	132.08	0	812.8	0	0	0	0	0
205000	1326000	6251	0	0	0	0	30.48	0	0	0	0	0	0	0	0	0	0	0	0	0	0	40.64	0	0	678.18	0	0	0	0	0
213000	1326000	6252	0	0	0	0	0	0	40.64	0	0	0	0	0	0	0	0	0	0	0	20.32	213.36	40.64	0	228.6	0	0	0	0	0
221000	1326000	6253	0	0	0	0	40.64	0	0	0	0	50.8	0	0	0	0	0	0	60.96	0	187.96	464.82	297.18	0	538.48	0	0	0	0	0
229000	1326000	6254	0	20.32	0	0	40.64	0	71.12	0	0	30.48	0	0	0	0	0	0	0	0	86.36	86.36	213.36	0	314.96	0	0	0	0	0
237000	1326000	6255	0	20.32	0	0	0	0	20.32	0	0	0	0	0	0	0	0	0	0	0	0	0	66.04	0	375.92	0	0	0	0	0
245000	1326000	6256	0	0	0	0	172.72	0	431.8	0	0	30.48	0	0	0	0	0	0	0	0	198.12	35.56	322.58	0	195.58	0	0	0	0	0
253000	1326000	6257	0	0	0	0	116.84	0	314.96	0	20.32	63.5	0	0	0	0	25.4	0	0	0	843.28	147.32	975.36	0	408.94	0	0	0	0	0
261000	1326000	6258	0	0	20.32	0	76.2	0	43.18	0	93.98	0	0	0	0	0	0	0	0	0	116.84	45.72	99.06	0	106.68	0	0	0	0	0
269000	1326000	6259	0	50.8	0	0	35.56	0	251.46	0	0	30.48	0	0	0	0	0	0	0	0	0	40.64	111.76	0	20.32	0	0	0	0	0
277000	1326000	6260	0	71.12	0	0	160.02	0	152.4	0	0	81.28	0	0	0	0	0	0	0	0	584.2	83.82	203.2	0	104.14	0	0	0	0	0
285000	1326000	6261	0	22.86	0	0	426.72	0	226.06	0	0	289.56	0	0	0	0	0	0	0	0	561.34	58.42	187.96	0	93.98	0	0	0	0	0
293000	1326000	6262	0	27.94	0	0	330.2	0	104.14	0	50.8	96.52	0	0	0	0	0	0	0	0	1145.54	48.26	251.46	0	190.5	0	0	0	0	0
301000	1326000	6263	0	0	0	0	208.28	0	0	0	0	401.32	0	0	0	0	0	0	0	0	447.04	264.16	429.26	0	60.96	0	0	0	0	0
309000	1326000	6264	0	0	0	0	109.22	0	0	0	81.28	71.12	0	0	0	0	0	0	0	0	807.72	266.7	220.98	0	137.16	0	0	0	25.4	0
317000	1326000	6265	0	0	0	0	0	0	0	0	0	43.18	0	0	0	0	0	0	0	0	1305.56	248.92	43.18	0	76.2	0	0	0	0	0
325000	1326000	6266	0	0	0	0	88.9	0	0	0	0	0	0	0	0	0	0	0	0	0	548.64	55.88	132.08	0	421.64	0	0	0	0	0
333000	1326000	6267	0	0	0	0	20.32	0	0	0	0	20.32	0	0	0	0	0	0	0	0	81.28	40.64	276.86	0	246.38	0	0	0	0	0
341000	1326000	6268	0	0	0	0	50.8	0	0	0	0	132.08	0	0	0	0	0	0	0	0	485.14	20.32	541.02	0	170.18	0	0	0	0	0
349000	1326000	6269	0	0	0	0	223.52	0	0	0	0	20.32	0	0	0	0	0	0	0	0	960.12	66.04	421.64	0	365.76	0	0	0	0	0
357000	1326000	6270	0	0	0	0	177.8	0	0	0	0	45.72	0	0	0	0	0	0	0	0	266.7	0	20.32	0	20.32	0	0	0	0	0
365000	1326000	6271	0	0	0	0	116.84	0	22.86	0	0	0	0	0	0	0	0	0	0	0	571.5	0	218.44	0	187.96	0	0	0	0	0
373000	1326000	6272	0	0	0	0	0	0	0	0	0	0	0	0	0	0	0	0	0	0	154.94	0	0	0	0	0	0	0	0	0
437000	1326000	6280	0	0	0	0	20.32	0	0	0	0	0	0	0	0	0	0	0	0	0	180.34	30.48	48.26	0	45.72	0	0	0	0	0
-19000	1318000	6519	0	0	142.24	0	0	0	0	0	86.36	0	0	0	0	0	0	0	0	0	0	0	0	0	0	0	0	0	0	0
29000	1318000	6525	0	0	0	0	0	0	0	0	0	0	0	0	0	0	0	0	0	0	0	25.4	0	0	0	0	0	0	0	0
37000	1318000	6526	0	0	0	0	0	0	0	0	0	0	0	0	0	0	0	0	0	0	0	157.48	0	0	0	0	0	0	0	0
45000	1318000	6527	0	0	0	0	0	0	0	0	0	0	0	0	0	0	0	0	0	0	0	109.22	0	0	0	0	0	0	0	0
53000	1318000	6528	0	0	0	0	0	0	0	0	0	0	0	0	0	0	0	0	0	0	0	66.04	0	0	0	0	0	0	0	0
61000	1318000	6529	0	0	0	0	0	0	0	0	71.12	0	0	0	0	0	0	0	50.8	0	0	279.4	0	0	0	0	0	0	0	0
69000	1318000	6530	0	0	0	0	0	0	0	0	55.88	0	0	0	0	0	0	0	251.46	0	0	294.64	0	0	0	0	0	0	0	0
77000	1318000	6531	0	111.76	0	0	45.72	0	0	0	30.48	0	0	0	0	0	0	0	274.32	0	0	106.68	81.28	0	492.76	0	0	0	0	0
85000	1318000	6532	0	60.96	0	0	0	0	0	0	264.16	0	0	0	0	0	0	0	294.64	0	0	820.42	60.96	0	160.02	0	0	0	0	0
93000	1318000	6533	0	157.48	0	0	35.56	0	0	0	378.46	25.4	0	0	0	0	0	0	370.84	0	30.48	226.06	22.86	0	386.08	0	0	0	0	0
101000	1318000	6534	0	0	0	0	0	0	106.68	0	0	20.32	0	0	0	0	0	0	25.4	0	142.24	358.14	88.9	0	266.7	0	0	0	0	0
109000	1318000	6535	0	0	0	0	25.4	0	0	0	30.48	91.44	0	0	0	0	25.4	0	71.12	0	1137.92	147.32	81.28	0	241.3	0	0	0	0	0
117000	1318000	6536	0	0	71.12	0	25.4	0	0	0	162.56	0	0	0	0	0	96.52	0	91.44	0	1800.86	393.7	0	0	121.92	0	0	0	0	0
125000	1318000	6537	0	0	35.56	0	0	0	0	0	0	20.32	0	0	0	0	0	0	30.48	0	2204.72	254	0	0	30.48	0	0	0	0	0
133000	1318000	6538	0	25.4	45.72	0	383.54	0	66.04	0	20.32	162.56	0	0	0	0	0	0	45.72	0	1036.32	396.24	20.32	0	60.96	0	0	0	0	0
141000	1318000	6539	0	60.96	0	0	261.62	0	182.88	0	55.88	248.92	0	0	0	0	0	0	50.8	0	411.48	0	238.76	0	147.32	0	0	0	0	0
149000	1318000	6540	0	116.84	60.96	0	243.84	0	86.36	0	93.98	200.66	0	0	0	0	0	0	45.72	0	673.1	193.04	406.4	0	513.08	0	0	0	0	0
157000	1318000	6541	0	0	0	0	482.6	0	360.68	0	208.28	330.2	0	0	0	0	0	0	0	0	391.16	452.12	256.54	0	472.44	0	0	0	0	0
165000	1318000	6542	0	20.32	40.64	0	713.74	0	259.08	0	91.44	353.06	0	0	0	0	0	0	0	0	769.62	116.84	271.78	0	508	0	0	0	0	0
173000	1318000	6543	0	0	20.32	0	406.4	0	289.56	0	0	325.12	0	0	0	0	0	0	0	0	807.72	172.72	502.92	0	447.04	0	0	0	0	0
181000	1318000	6544	0	0	0	0	314.96	0	147.32	0	0	208.28	0	0	0	0	0	0	0	0	259.08	213.36	426.72	0	276.86	0	0	0	0	0
189000	1318000	6545	0	0	0	0	492.76	0	474.98	0	76.2	231.14	0	0	0	0	0	0	0	0	187.96	226.06	401.32	0	508	0	0	0	0	0
197000	1318000	6546	0	22.86	0	0	180.34	0	612.14	0	0	170.18	0	0	0	0	0	0	0	0	139.7	40.64	93.98	0	754.38	0	0	0	0	0
205000	1318000	6547	0	30.48	0	0	203.2	0	533.4	0	111.76	60.96	0	0	0	0	0	0	0	0	241.3	96.52	91.44	0	706.12	0	0	0	0	0
213000	1318000	6548	0	40.64	0	0	106.68	0	111.76	0	137.16	45.72	0	0	0	0	0	0	0	0	38.1	449.58	121.92	0	563.88	0	0	0	0	0
221000	1318000	6549	0	45.72	20.32	0	116.84	0	43.18	0	60.96	45.72	0	0	0	0	45.72	0	20.32	0	25.4	139.7	134.62	0	170.18	0	0	0	0	0
229000	1318000	6550	0	0	0	0	137.16	0	63.5	0	0	0	0	0	0	0	0	0	0	0	0	167.64	317.5	0	591.82	0	0	0	0	0
237000	1318000	6551	0	73.66	0	0	180.34	0	645.16	0	20.32	0	0	0	0	0	20.32	0	0	0	218.44	0	116.84	0	426.72	0	0	0	0	0
245000	1318000	6552	0	20.32	0	0	25.4	0	231.14	0	0	0	0	0	0	0	0	0	0	0	0	0	142.24	0	439.42	0	0	0	0	0
253000	1318000	6553	0	0	0	0	274.32	0	419.1	0	20.32	40.64	0	0	0	0	0	0	0	0	157.48	137.16	81.28	0	314.96	0	0	0	0	0
261000	1318000	6554	0	0	0	0	25.4	0	119.38	0	0	55.88	0	0	0	0	0	0	0	0	220.98	375.92	48.26	0	121.92	0	0	0	0	0
269000	1318000	6555	0	20.32	0	0	88.9	0	0	0	0	20.32	0	0	0	0	0	0	0	0	198.12	190.5	86.36	0	144.78	0	0	0	0	0
277000	1318000	6556	0	0	53.34	0	134.62	0	121.92	0	27.94	129.54	0	0	0	0	0	0	0	0	195.58	152.4	68.58	0	137.16	0	0	0	0	0
285000	1318000	6557	0	0	0	0	55.88	0	149.86	0	0	78.74	0	0	0	0	20.32	0	53.34	0	228.6	20.32	22.86	0	43.18	0	0	0	0	0
293000	1318000	6558	0	45.72	0	0	139.7	0	0	0	0	129.54	0	0	0	0	0	0	0	0	858.52	360.68	381	0	30.48	0	0	0	0	0
301000	1318000	6559	0	0	0	0	218.44	0	0	0	0	134.62	0	0	0	0	0	0	0	0	756.92	213.36	254	0	213.36	0	0	0	0	0
309000	1318000	6560	0	20.32	0	0	111.76	0	0	0	0	20.32	0	0	0	0	0	0	0	0	982.98	121.92	226.06	0	152.4	0	0	0	0	0
317000	1318000	6561	0	0	0	0	66.04	0	0	0	20.32	0	0	0	0	0	0	0	0	0	566.42	200.66	309.88	0	281.94	0	0	0	0	0
325000	1318000	6562	0	0	0	0	0	0	30.48	0	0	0	0	0	0	0	0	0	0	0	434.34	20.32	43.18	0	116.84	0	0	0	0	0
333000	1318000	6563	0	0	0	0	127	0	0	0	0	48.26	0	0	0	0	0	0	0	0	401.32	86.36	299.72	0	198.12	0	0	0	0	0
341000	1318000	6564	0	0	0	0	25.4	0	0	0	0	152.4	0	0	0	0	0	0	0	0	495.3	63.5	236.22	0	165.1	0	0	0	0	0
349000	1318000	6565	0	0	0	0	0	0	0	0	0	78.74	0	0	0	0	0	0	0	0	835.66	58.42	152.4	0	193.04	0	0	0	0	0
357000	1318000	6566	0	0	0	0	116.84	0	0	0	0	50.8	0	0	0	0	0	0	0	0	1346.2	292.1	274.32	0	426.72	0	0	0	0	0
365000	1318000	6567	0	0	0	0	0	0	20.32	0	0	27.94	0	0	0	0	0	0	0	0	998.22	45.72	233.68	0	208.28	0	0	0	0	0
373000	1318000	6568	0	0	0	0	25.4	0	0	0	0	0	0	0	0	0	0	0	0	0	396.24	50.8	88.9	0	25.4	0	0	0	0	0
413000	1318000	6573	0	0	0	0	30.48	0	20.32	0	0	0	0	0	0	0	0	0	0	0	88.9	0	20.32	0	0	0	0	0	0	0
421000	1318000	6574	0	0	0	0	45.72	0	0	0	0	0	0	0	0	0	0	0	0	0	215.9	25.4	109.22	0	86.36	0	0	0	0	0
429000	1318000	6575	0	22.86	0	0	99.06	0	22.86	0	0	0	0	0	0	0	0	0	0	0	441.96	78.74	238.76	0	83.82	0	0	0	0	0
437000	1318000	6576	0	0	0	0	147.32	0	0	0	0	0	0	0	0	0	0	0	0	0	299.72	0	269.24	0	137.16	0	0	0	0	0
-19000	1310000	6815	0	55.88	40.64	0	0	0	0	0	81.28	0	50.8	0	0	0	0	0	0	0	0	0	0	0	0	0	0	0	0	0
29000	1310000	6821	0	0	0	0	0	0	0	0	20.32	0	0	0	0	0	0	0	147.32	0	0	299.72	0	0	0	0	0	0	0	0
37000	1310000	6822	0	0	25.4	0	71.12	0	0	0	81.28	0	0	0	0	0	30.48	0	386.08	0	0	815.34	0	0	0	0	0	0	0	0
45000	1310000	6823	0	0	91.44	0	0	0	0	0	121.92	0	0	0	0	0	0	0	508	0	0	541.02	0	0	20.32	0	0	0	0	0
53000	1310000	6824	0	0	0	0	0	0	0	0	0	0	0	0	0	0	0	0	254	0	0	982.98	0	0	0	0	0	0	0	0
61000	1310000	6825	0	0	0	0	0	0	0	0	20.32	0	0	0	0	0	0	0	279.4	0	0	957.58	0	0	0	0	0	0	0	0
69000	1310000	6826	0	0	0	0	45.72	0	0	0	66.04	0	0	0	0	0	0	0	307.34	0	0	975.36	0	0	20.32	0	0	0	0	0
77000	1310000	6827	0	0	0	0	30.48	0	0	0	167.64	0	22.86	0	0	0	0	0	203.2	0	0	1323.34	0	0	223.52	0	0	0	0	0
85000	1310000	6828	0	25.4	127	0	157.48	0	0	0	299.72	30.48	0	0	0	0	0	0	477.52	0	121.92	896.62	81.28	0	208.28	0	0	0	0	0
93000	1310000	6829	0	96.52	60.96	0	45.72	0	0	0	35.56	114.3	0	0	0	0	20.32	0	127	0	736.6	901.7	35.56	0	238.76	0	0	0	0	0
101000	1310000	6830	0	35.56	0	0	121.92	0	0	0	289.56	45.72	0	0	0	0	0	0	71.12	0	947.42	408.94	157.48	0	220.98	0	0	0	0	0
109000	1310000	6831	0	0	0	0	30.48	0	0	0	20.32	0	0	0	0	0	30.48	0	25.4	0	2143.76	76.2	25.4	0	20.32	0	0	0	0	0
117000	1310000	6832	0	0	20.32	0	299.72	0	0	0	25.4	35.56	0	0	0	0	22.86	0	86.36	0	2245.36	182.88	22.86	0	172.72	0	0	0	0	0
125000	1310000	6833	0	0	0	0	246.38	0	0	0	76.2	109.22	0	0	0	0	45.72	0	25.4	0	855.98	817.88	45.72	0	160.02	0	0	0	0	0
133000	1310000	6834	0	20.32	142.24	0	706.12	0	111.76	0	91.44	297.18	0	0	0	0	86.36	0	50.8	0	949.96	416.56	121.92	0	198.12	0	0	0	0	0
141000	1310000	6835	0	0	20.32	0	741.68	0	637.54	0	180.34	294.64	0	0	0	0	66.04	0	20.32	0	556.26	25.4	193.04	0	238.76	0	0	0	0	0
149000	1310000	6836	0	0	20.32	0	302.26	0	266.7	0	86.36	266.7	0	0	0	0	0	0	0	0	889	309.88	645.16	0	386.08	0	0	0	0	0
157000	1310000	6837	0	35.56	0	0	238.76	0	187.96	0	20.32	213.36	0	0	0	0	0	0	0	0	142.24	365.76	637.54	0	523.24	0	0	0	0	0
165000	1310000	6838	0	20.32	0	0	261.62	0	543.56	0	40.64	167.64	0	0	0	0	0	0	0	0	101.6	167.64	436.88	0	716.28	0	0	0	0	0
173000	1310000	6839	0	0	0	0	271.78	0	231.14	0	60.96	198.12	0	0	0	0	0	0	0	0	340.36	269.24	266.7	0	574.04	0	0	0	0	0
181000	1310000	6840	0	58.42	45.72	0	492.76	0	185.42	0	96.52	111.76	0	0	0	0	0	0	0	0	60.96	198.12	63.5	0	236.22	0	0	0	0	0
189000	1310000	6841	0	83.82	25.4	0	426.72	0	228.6	0	0	170.18	0	0	0	0	45.72	0	0	0	119.38	789.94	556.26	0	505.46	0	0	0	0	0
197000	1310000	6842	0	162.56	0	0	447.04	0	924.56	0	335.28	345.44	0	0	0	0	0	0	0	0	38.1	266.7	647.7	30.48	373.38	0	0	0	0	0
205000	1310000	6843	0	106.68	0	0	353.06	0	728.98	0	330.2	485.14	0	0	0	0	0	0	0	0	0	152.4	241.3	0	690.88	0	0	0	0	0
213000	1310000	6844	0	45.72	0	0	238.76	0	1135.38	0	132.08	279.4	0	0	0	0	0	0	0	0	50.8	142.24	350.52	0	609.6	0	0	0	0	0
221000	1310000	6845	0	0	0	0	157.48	0	406.4	0	20.32	215.9	0	0	0	0	0	0	0	0	40.64	76.2	342.9	0	271.78	0	0	0	0	0
229000	1310000	6846	0	25.4	86.36	0	287.02	0	129.54	0	66.04	347.98	0	0	0	0	0	0	0	0	480.06	535.94	360.68	0	160.02	0	0	0	0	0
237000	1310000	6847	0	0	0	0	114.3	0	43.18	0	0	269.24	0	0	0	0	0	0	0	0	678.18	436.88	320.04	0	274.32	0	0	0	0	0
245000	1310000	6848	0	0	20.32	0	205.74	0	459.74	0	0	40.64	0	0	0	0	0	0	20.32	0	116.84	127	180.34	0	215.9	0	0	0	0	0
253000	1310000	6849	0	0	0	0	205.74	0	1010.92	0	83.82	20.32	0	0	0	0	0	0	0	0	457.2	127	523.24	0	480.06	0	0	0	0	0
261000	1310000	6850	0	0	0	0	40.64	0	0	0	0	0	0	0	0	0	0	0	0	0	0	320.04	63.5	0	43.18	0	0	0	0	0
269000	1310000	6851	0	0	0	0	0	0	0	0	0	0	0	0	0	0	0	0	0	0	0	805.18	86.36	0	22.86	0	0	0	0	0
277000	1310000	6852	0	43.18	0	0	20.32	0	60.96	0	22.86	22.86	0	0	0	0	0	0	0	0	101.6	330.2	182.88	0	175.26	0	0	0	0	0
285000	1310000	6853	0	0	0	0	40.64	0	33.02	0	0	121.92	0	0	0	0	0	0	0	0	218.44	137.16	167.64	0	147.32	0	0	0	0	0
293000	1310000	6854	0	30.48	0	0	170.18	0	157.48	0	63.5	73.66	0	0	0	0	0	0	0	0	830.58	210.82	162.56	0	287.02	0	0	0	0	0
301000	1310000	6855	0	20.32	0	0	226.06	0	20.32	0	0	101.6	0	0	0	0	0	0	0	0	828.04	116.84	147.32	0	223.52	0	0	0	0	0
309000	1310000	6856	0	0	0	0	246.38	0	50.8	0	0	48.26	0	0	0	0	0	0	0	0	1221.74	55.88	411.48	0	241.3	0	0	0	20.32	0
317000	1310000	6857	0	20.32	0	0	114.3	0	73.66	0	0	104.14	0	0	0	0	0	0	0	0	871.22	91.44	198.12	0	76.2	0	0	0	0	0
325000	1310000	6858	0	0	0	0	119.38	0	106.68	0	0	20.32	0	0	0	0	0	0	0	0	1049.02	91.44	137.16	0	391.16	0	0	0	0	0
333000	1310000	6859	0	0	0	0	104.14	0	48.26	0	0	96.52	0	0	0	0	20.32	0	0	0	1033.78	73.66	645.16	0	457.2	0	0	0	0	0
341000	1310000	6860	0	0	0	0	20.32	0	0	0	0	0	0	0	0	0	0	0	0	0	256.54	0	111.76	0	147.32	0	0	0	0	0
349000	1310000	6861	0	0	0	0	40.64	0	0	0	0	0	0	0	0	0	0	0	0	0	193.04	0	88.9	0	0	0	0	0	0	0
357000	1310000	6862	0	0	0	0	73.66	0	0	0	0	50.8	0	0	0	0	0	0	0	0	820.42	86.36	137.16	0	132.08	0	0	0	0	0
365000	1310000	6863	0	0	0	0	20.32	0	0	0	0	111.76	0	0	0	0	0	0	0	0	1206.5	208.28	215.9	0	71.12	0	0	0	0	0
373000	1310000	6864	0	0	0	0	73.66	0	0	0	0	50.8	0	0	0	0	0	0	0	0	1214.12	132.08	248.92	0	33.02	0	0	0	0	0
381000	1310000	6865	0	0	0	0	0	0	0	0	0	83.82	0	0	0	0	0	0	0	0	185.42	0	40.64	0	0	0	0	0	0	0
389000	1310000	6866	0	0	0	0	78.74	0	88.9	0	0	20.32	0	0	0	0	0	0	0	0	243.84	0	50.8	0	48.26	0	0	0	0	0
397000	1310000	6867	0	0	0	0	25.4	0	127	0	0	43.18	0	0	0	0	0	0	0	0	327.66	45.72	185.42	0	0	0	0	0	0	0
405000	1310000	6868	0	30.48	0	0	71.12	0	172.72	0	0	45.72	0	0	0	0	0	0	0	0	215.9	20.32	177.8	0	0	0	0	0	0	0
413000	1310000	6869	0	0	0	0	114.3	0	190.5	0	0	0	0	0	0	0	0	0	0	0	1125.22	152.4	106.68	0	0	0	0	0	0	0
421000	1310000	6870	0	0	0	0	152.4	0	99.06	0	0	0	0	0	0	0	0	0	0	0	586.74	20.32	20.32	0	243.84	0	0	0	0	0
429000	1310000	6871	0	0	0	0	86.36	0	71.12	0	0	20.32	0	0	0	0	0	0	0	0	612.14	132.08	121.92	0	50.8	0	0	0	0	0
437000	1310000	6872	0	0	0	0	111.76	0	0	0	0	0	0	0	0	0	0	0	0	0	962.66	264.16	660.4	0	139.7	0	0	0	0	0
445000	1310000	6873	0	0	0	0	43.18	0	0	0	0	0	0	0	0	0	0	0	0	0	0	0	0	0	0	0	0	0	0	0
453000	1310000	6874	0	0	0	0	20.32	0	0	0	0	66.04	0	0	0	0	0	0	0	0	45.72	55.88	0	0	0	0	0	0	0	0
-19000	1302000	7111	0	0	0	0	0	0	0	0	0	0	0	0	0	0	71.12	0	0	0	0	0	0	0	0	0	0	0	0	0
13000	1302000	7115	0	0	0	0	0	0	0	0	0	0	0	0	0	0	0	0	40.64	0	0	0	0	0	0	0	0	0	0	0
21000	1302000	7116	0	0	0	0	0	0	0	0	0	0	0	0	0	0	0	0	106.68	0	0	116.84	0	0	0	0	0	0	0	0
29000	1302000	7117	0	0	0	0	30.48	0	0	0	0	0	0	0	0	0	0	0	388.62	0	0	556.26	0	0	0	0	0	0	0	0
37000	1302000	7118	0	0	96.52	0	127	0	0	0	139.7	0	0	0	0	20.32	45.72	0	698.5	0	0	1242.06	0	0	0	0	0	0	0	0
45000	1302000	7119	0	30.48	35.56	0	50.8	0	0	0	149.86	0	0	0	0	0	66.04	0	939.8	0	0	807.72	0	0	0	0	0	0	0	0
53000	1302000	7120	0	25.4	0	0	0	0	0	0	76.2	0	0	0	0	0	0	0	416.56	0	0	960.12	0	0	0	0	0	0	0	0
61000	1302000	7121	0	0	0	0	0	0	0	0	0	0	0	0	0	0	0	0	243.84	0	0	1018.54	0	0	0	0	0	0	0	0
69000	1302000	7122	0	20.32	20.32	0	81.28	0	0	0	20.32	0	0	0	0	0	0	0	86.36	0	0	1739.9	0	0	25.4	0	0	0	0	0
77000	1302000	7123	0	139.7	96.52	0	20.32	0	0	0	508	58.42	0	0	0	0	0	0	1244.6	0	500.38	899.16	0	0	71.12	0	0	0	0	0
85000	1302000	7124	0	0	0	0	0	0	0	0	40.64	45.72	0	0	0	0	0	0	20.32	0	500.38	147.32	68.58	0	142.24	0	0	0	0	0
93000	1302000	7125	0	50.8	40.64	0	20.32	0	0	0	152.4	30.48	0	0	0	0	0	0	25.4	0	1140.46	116.84	198.12	0	45.72	0	0	0	0	0
101000	1302000	7126	0	0	81.28	0	20.32	0	0	0	91.44	50.8	0	0	0	0	25.4	0	35.56	0	1899.92	40.64	104.14	0	129.54	0	0	0	0	0
109000	1302000	7127	0	25.4	0	0	0	0	0	0	157.48	0	0	0	0	0	0	0	40.64	0	1699.26	129.54	20.32	0	254	0	0	0	0	0
117000	1302000	7128	0	20.32	0	0	309.88	0	86.36	0	30.48	116.84	0	0	0	0	0	0	0	0	1076.96	96.52	76.2	0	424.18	0	0	0	0	0
125000	1302000	7129	0	20.32	35.56	0	660.4	0	86.36	0	50.8	228.6	0	0	0	40.64	177.8	0	50.8	0	264.16	187.96	119.38	0	299.72	0	0	0	0	0
133000	1302000	7130	0	20.32	0	0	408.94	0	142.24	0	50.8	292.1	0	0	0	0	35.56	0	50.8	0	977.9	416.56	55.88	0	294.64	0	0	0	0	0
141000	1302000	7131	0	50.8	71.12	0	802.64	0	25.4	0	35.56	91.44	0	0	0	0	43.18	0	40.64	0	955.04	591.82	238.76	0	177.8	0	0	0	0	0
149000	1302000	7132	0	76.2	0	0	424.18	0	182.88	0	20.32	106.68	0	0	0	0	0	0	50.8	0	485.14	373.38	294.64	0	441.96	0	0	0	0	0
157000	1302000	7133	0	0	0	0	447.04	0	487.68	0	106.68	353.06	0	0	0	0	0	0	0	0	426.72	289.56	193.04	0	363.22	0	0	0	0	0
165000	1302000	7134	0	0	0	0	312.42	0	942.34	0	71.12	177.8	0	0	0	0	0	0	0	0	441.96	132.08	264.16	0	576.58	0	0	0	0	0
173000	1302000	7135	0	20.32	66.04	0	157.48	0	76.2	0	177.8	340.36	0	0	0	0	0	0	0	0	86.36	688.34	660.4	0	477.52	0	0	0	0	0
181000	1302000	7136	0	20.32	0	0	436.88	0	86.36	0	25.4	406.4	0	0	0	0	0	0	0	0	213.36	568.96	693.42	0	497.84	0	0	0	0	0
189000	1302000	7137	0	0	25.4	0	152.4	0	91.44	0	0	213.36	0	0	0	0	0	0	0	0	358.14	515.62	800.1	0	769.62	0	0	0	35.56	0
197000	1302000	7138	0	71.12	0	0	162.56	0	203.2	0	78.74	172.72	0	0	0	0	0	0	0	0	284.48	358.14	513.08	0	533.4	0	0	0	0	0
205000	1302000	7139	0	68.58	0	0	210.82	0	754.38	0	142.24	294.64	0	0	0	0	0	0	0	0	50.8	789.94	708.66	0	289.56	0	0	0	0	0
213000	1302000	7140	0	71.12	22.86	0	228.6	0	723.9	0	20.32	200.66	0	0	0	0	0	0	0	0	25.4	91.44	436.88	0	518.16	0	0	0	0	0
221000	1302000	7141	0	30.48	0	0	231.14	0	124.46	0	111.76	137.16	0	0	0	0	0	0	0	0	86.36	167.64	238.76	0	406.4	0	0	0	0	0
229000	1302000	7142	0	40.64	0	0	261.62	0	30.48	0	0	325.12	0	0	0	0	20.32	0	30.48	0	119.38	574.04	393.7	0	312.42	0	0	0	0	0
237000	1302000	7143	0	22.86	0	0	444.5	0	210.82	0	38.1	154.94	0	0	0	0	60.96	0	0	0	304.8	226.06	309.88	0	381	0	0	0	0	0
245000	1302000	7144	0	0	91.44	0	391.16	0	137.16	0	20.32	124.46	0	0	0	0	25.4	0	0	0	731.52	322.58	20.32	0	284.48	0	0	0	0	0
253000	1302000	7145	0	22.86	0	0	355.6	0	330.2	0	0	43.18	0	0	0	0	0	0	0	0	1645.92	332.74	60.96	0	325.12	0	0	0	0	0
261000	1302000	7146	0	0	0	0	40.64	0	142.24	0	0	0	0	0	0	0	0	0	0	0	1104.9	66.04	63.5	0	76.2	0	0	0	0	0
269000	1302000	7147	0	0	0	0	48.26	0	0	0	0	50.8	0	0	0	0	0	0	0	0	652.78	690.88	20.32	0	88.9	0	0	0	0	0
277000	1302000	7148	0	0	0	0	0	0	0	0	0	0	0	0	0	0	0	0	0	0	71.12	619.76	45.72	0	55.88	0	0	0	0	0
285000	1302000	7149	0	0	0	0	0	0	45.72	0	0	104.14	0	0	0	0	0	0	0	0	373.38	274.32	101.6	0	45.72	0	0	0	0	0
293000	1302000	7150	0	91.44	0	0	106.68	0	238.76	0	0	106.68	0	0	0	0	0	0	0	0	726.44	137.16	345.44	0	88.9	0	0	0	0	0
301000	1302000	7151	0	40.64	0	0	106.68	0	99.06	0	0	60.96	0	0	0	0	0	0	0	0	594.36	147.32	269.24	0	60.96	0	0	0	0	0
309000	1302000	7152	0	0	0	0	429.26	0	45.72	0	0	0	0	0	0	0	0	0	0	0	1188.72	218.44	355.6	0	287.02	0	0	0	0	0
317000	1302000	7153	0	0	0	0	325.12	0	20.32	0	0	43.18	0	0	0	0	20.32	0	0	0	993.14	193.04	111.76	0	142.24	0	0	0	0	0
325000	1302000	7154	0	0	0	0	190.5	0	25.4	0	0	0	0	0	0	0	43.18	0	0	0	1094.74	195.58	88.9	0	340.36	0	0	0	0	0
333000	1302000	7155	0	0	0	0	172.72	0	132.08	0	0	25.4	0	0	0	0	0	0	0	0	1488.44	20.32	508	0	266.7	0	0	0	0	0
341000	1302000	7156	0	0	0	0	88.9	0	0	0	0	0	0	0	0	0	0	0	0	0	977.9	0	121.92	0	231.14	0	0	0	0	0
349000	1302000	7157	0	0	0	0	246.38	0	20.32	0	0	25.4	0	0	0	0	20.32	0	0	0	2037.08	0	210.82	0	106.68	0	0	0	0	0
357000	1302000	7158	0	0	0	0	294.64	0	20.32	0	20.32	20.32	0	0	0	0	0	0	0	0	916.94	111.76	355.6	0	96.52	0	0	0	0	0
365000	1302000	7159	0	0	0	0	220.98	0	20.32	0	0	0	0	0	0	0	0	0	0	0	1231.9	25.4	256.54	0	276.86	0	0	0	0	0
373000	1302000	7160	0	0	0	0	284.48	0	154.94	0	0	96.52	0	0	0	0	0	0	0	0	751.84	45.72	200.66	0	309.88	0	0	0	0	0
381000	1302000	7161	0	40.64	0	0	337.82	0	71.12	0	20.32	157.48	0	0	0	0	20.32	0	0	0	685.8	20.32	193.04	0	86.36	0	0	0	0	0
389000	1302000	7162	0	0	0	0	86.36	0	86.36	0	0	43.18	0	0	0	0	0	0	0	0	838.2	157.48	134.62	0	68.58	0	0	0	0	0
397000	1302000	7163	0	0	0	0	162.56	0	111.76	0	0	167.64	0	0	0	0	0	0	0	0	1323.34	88.9	73.66	0	25.4	0	0	0	0	0
405000	1302000	7164	0	0	0	0	198.12	0	0	0	0	276.86	0	0	0	0	0	0	0	0	1038.86	119.38	152.4	0	124.46	0	0	0	0	0
413000	1302000	7165	0	0	0	0	78.74	0	0	0	0	20.32	0	0	0	0	0	0	0	0	817.88	86.36	182.88	0	25.4	0	0	0	0	0
421000	1302000	7166	0	0	0	0	25.4	0	81.28	0	0	0	0	0	0	0	0	0	0	0	213.36	55.88	0	0	45.72	0	0	0	0	0
429000	1302000	7167	0	0	0	0	60.96	0	76.2	0	0	0	0	0	0	0	0	0	0	0	157.48	0	60.96	0	81.28	0	0	0	0	0
437000	1302000	7168	0	0	50.8	0	566.42	0	25.4	0	0	106.68	0	0	0	0	0	0	0	0	289.56	96.52	487.68	0	119.38	0	0	0	0	0
445000	1302000	7169	0	20.32	0	0	127	0	66.04	0	0	0	0	0	0	0	0	0	0	0	213.36	25.4	373.38	0	0	0	0	0	0	0
453000	1302000	7170	0	0	0	0	383.54	0	25.4	0	0	0	0	0	0	0	0	0	0	0	124.46	139.7	109.22	0	0	0	0	0	0	0
461000	1302000	7171	0	0	0	0	198.12	0	30.48	0	0	0	0	0	0	0	0	0	0	0	426.72	355.6	53.34	0	0	0	0	0	0	0
469000	1302000	7172	0	0	0	0	309.88	0	147.32	0	0	27.94	0	0	0	0	0	0	0	0	957.58	213.36	205.74	0	73.66	0	0	0	0	0
477000	1302000	7173	0	55.88	0	0	127	0	325.12	0	0	0	0	0	0	0	0	0	0	0	1452.88	30.48	215.9	0	0	0	0	0	0	0
485000	1302000	7174	0	0	0	0	185.42	0	284.48	0	0	20.32	0	0	0	0	0	0	0	0	1498.6	355.6	50.8	0	22.86	0	0	0	0	0
493000	1302000	7175	0	0	0	0	43.18	0	25.4	0	0	0	0	0	0	0	0	0	0	0	1399.54	127	106.68	0	88.9	0	0	0	0	0
-19000	1294000	7407	0	0	101.6	0	0	0	0	0	30.48	0	0	0	0	0	0	0	66.04	0	0	35.56	0	0	0	0	0	0	0	0
21000	1294000	7412	0	0	35.56	0	0	0	0	0	0	0	0	0	0	0	0	0	502.92	0	0	63.5	0	0	0	0	0	0	0	0
29000	1294000	7413	0	25.4	0	0	0	0	0	0	60.96	0	0	0	0	0	0	0	200.66	0	0	1216.66	0	0	0	0	0	0	0	0
37000	1294000	7414	0	0	0	0	0	0	0	0	0	0	0	0	0	0	0	0	208.28	0	0	543.56	0	0	0	0	0	0	0	0
45000	1294000	7415	0	0	0	0	0	0	0	0	0	0	0	0	0	0	0	0	71.12	0	0	472.44	0	0	0	0	0	0	0	0
53000	1294000	7416	0	0	0	0	0	0	0	0	0	0	0	0	0	0	0	0	55.88	0	0	447.04	0	0	0	0	0	0	0	0
61000	1294000	7417	0	0	0	0	0	0	0	0	0	0	0	0	0	0	0	0	142.24	0	0	167.64	0	0	0	0	0	0	0	0
69000	1294000	7418	0	0	35.56	0	63.5	0	0	0	55.88	0	0	0	0	0	0	0	454.66	0	0	1122.68	0	0	20.32	0	0	0	0	0
77000	1294000	7419	0	40.64	152.4	0	101.6	0	0	0	160.02	25.4	0	0	0	0	167.64	0	436.88	0	264.16	1084.58	20.32	0	276.86	0	0	0	0	0
85000	1294000	7420	0	20.32	71.12	0	0	0	0	0	187.96	0	0	0	0	0	66.04	0	45.72	0	500.38	426.72	0	0	149.86	0	0	0	0	0
93000	1294000	7421	0	0	0	0	0	0	0	0	0	0	0	0	0	0	76.2	0	0	0	1049.02	50.8	0	0	175.26	0	0	0	0	0
101000	1294000	7422	0	25.4	0	0	0	0	0	0	60.96	0	0	0	0	0	0	0	0	0	1356.36	205.74	20.32	0	124.46	0	0	0	0	0
109000	1294000	7423	0	0	0	0	0	0	0	0	0	20.32	0	0	0	0	73.66	0	38.1	0	1442.72	25.4	40.64	0	0	0	0	0	0	0
117000	1294000	7424	0	30.48	20.32	0	60.96	0	0	0	20.32	0	0	0	0	0	22.86	0	50.8	0	2854.96	142.24	43.18	0	22.86	0	0	0	0	0
125000	1294000	7425	0	0	60.96	0	142.24	0	20.32	0	119.38	25.4	0	0	0	0	0	0	81.28	0	1117.6	454.66	50.8	0	175.26	0	0	0	0	0
133000	1294000	7426	0	162.56	30.48	0	558.8	0	55.88	0	58.42	152.4	0	0	0	0	0	0	30.48	0	208.28	515.62	40.64	0	642.62	0	0	0	0	0
141000	1294000	7427	0	0	0	0	617.22	0	210.82	0	68.58	154.94	0	0	0	0	0	0	0	0	355.6	304.8	167.64	0	414.02	0	0	0	0	0
149000	1294000	7428	0	0	45.72	0	480.06	0	276.86	0	25.4	177.8	0	0	0	0	20.32	0	0	0	688.34	154.94	190.5	0	274.32	0	0	0	0	0
157000	1294000	7429	0	20.32	60.96	0	563.88	0	157.48	0	71.12	96.52	0	0	0	0	40.64	0	0	0	546.1	304.8	358.14	0	269.24	0	0	0	0	0
165000	1294000	7430	0	22.86	0	0	345.44	0	63.5	0	96.52	157.48	0	0	0	0	20.32	0	25.4	0	680.72	106.68	396.24	0	675.64	0	0	0	0	0
173000	1294000	7431	0	30.48	25.4	0	187.96	0	142.24	0	152.4	93.98	0	0	0	0	0	0	50.8	0	226.06	538.48	248.92	0	828.04	0	0	0	0	0
181000	1294000	7432	0	45.72	25.4	0	358.14	0	0	0	0	127	0	0	0	0	0	0	0	0	111.76	264.16	424.18	0	642.62	0	0	0	0	0
189000	1294000	7433	0	20.32	76.2	0	254	0	152.4	0	30.48	45.72	0	0	0	22.86	25.4	0	30.48	0	906.78	187.96	226.06	0	429.26	0	0	0	0	0
197000	1294000	7434	0	20.32	30.48	0	195.58	0	431.8	0	0	45.72	0	0	0	0	0	0	25.4	0	541.02	287.02	60.96	0	337.82	0	0	0	0	0
205000	1294000	7435	0	127	0	0	403.86	0	248.92	0	66.04	0	0	0	0	0	127	0	20.32	0	386.08	101.6	91.44	0	355.6	0	0	0	0	0
213000	1294000	7436	0	50.8	30.48	0	284.48	0	114.3	0	43.18	261.62	0	0	0	0	81.28	0	20.32	0	185.42	172.72	279.4	0	581.66	0	0	0	0	0
221000	1294000	7437	0	30.48	0	0	223.52	0	0	0	81.28	116.84	0	0	0	0	0	0	0	0	452.12	264.16	480.06	0	612.14	0	0	0	0	0
229000	1294000	7438	0	25.4	0	0	109.22	0	91.44	0	20.32	111.76	0	0	0	0	0	0	0	0	299.72	335.28	462.28	0	515.62	0	0	0	0	0
237000	1294000	7439	0	20.32	0	0	373.38	0	30.48	0	0	20.32	0	0	0	0	0	0	0	0	142.24	261.62	284.48	0	251.46	0	0	0	0	0
245000	1294000	7440	0	20.32	25.4	0	426.72	0	220.98	0	0	149.86	0	0	0	0	66.04	0	0	0	467.36	127	185.42	0	449.58	0	0	0	0	0
253000	1294000	7441	0	0	0	0	218.44	0	50.8	0	0	0	0	0	0	0	0	0	0	0	1757.68	50.8	96.52	0	91.44	0	0	0	0	0
261000	1294000	7442	0	0	0	0	20.32	0	119.38	0	0	0	0	0	0	0	0	0	0	0	1028.7	22.86	0	0	66.04	0	0	0	0	0
269000	1294000	7443	0	0	0	0	0	0	0	0	50.8	20.32	0	0	0	0	0	0	0	0	937.26	368.3	0	0	40.64	0	0	0	0	0
277000	1294000	7444	0	0	0	0	0	0	0	0	0	0	0	0	0	0	0	0	0	0	246.38	195.58	40.64	0	40.64	0	0	0	0	0
285000	1294000	7445	0	0	0	0	0	0	0	0	35.56	116.84	0	0	0	0	0	0	0	0	129.54	685.8	96.52	0	223.52	0	0	0	0	0
293000	1294000	7446	0	33.02	0	0	0	0	0	0	88.9	25.4	0	0	0	0	0	0	0	0	88.9	474.98	281.94	0	193.04	0	0	0	0	0
301000	1294000	7447	0	0	0	0	0	0	0	0	0	0	0	0	0	0	0	0	0	0	132.08	60.96	86.36	0	60.96	0	0	0	0	0
309000	1294000	7448	0	0	0	0	50.8	0	58.42	0	0	0	0	0	0	0	0	0	0	0	274.32	86.36	60.96	0	132.08	0	0	0	0	0
317000	1294000	7449	0	0	0	0	327.66	0	22.86	0	0	66.04	0	0	0	0	0	0	0	0	474.98	0	40.64	0	114.3	0	0	0	0	0
325000	1294000	7450	0	0	0	0	68.58	0	20.32	0	0	45.72	0	0	0	0	0	0	0	0	304.8	30.48	0	0	170.18	0	0	0	0	0
333000	1294000	7451	0	0	0	0	119.38	0	180.34	0	0	50.8	0	0	0	0	0	0	0	0	1140.46	25.4	111.76	0	160.02	0	0	0	0	0
341000	1294000	7452	0	0	0	0	284.48	0	132.08	0	0	60.96	0	0	0	0	0	0	0	0	665.48	76.2	114.3	0	60.96	0	0	0	0	0
349000	1294000	7453	0	35.56	0	0	487.68	0	50.8	0	0	20.32	0	0	0	0	0	0	0	0	1701.8	213.36	175.26	0	185.42	0	0	0	0	0
357000	1294000	7454	0	0	0	0	381	0	132.08	0	121.92	40.64	0	0	0	0	0	0	0	0	843.28	78.74	147.32	0	223.52	0	0	0	0	0
365000	1294000	7455	0	30.48	0	0	86.36	0	104.14	0	0	0	0	0	0	0	0	0	0	0	426.72	297.18	60.96	0	20.32	0	0	0	0	0
373000	1294000	7456	0	0	0	0	139.7	0	40.64	0	0	40.64	0	0	0	0	0	0	0	0	436.88	20.32	208.28	0	22.86	0	0	0	0	0
381000	1294000	7457	0	0	0	0	165.1	0	43.18	0	0	58.42	0	0	0	0	0	0	0	0	533.4	25.4	180.34	0	180.34	0	0	0	0	0
389000	1294000	7458	0	0	0	0	114.3	0	30.48	0	0	40.64	0	0	0	0	0	0	0	0	670.56	139.7	261.62	0	223.52	0	0	0	0	0
397000	1294000	7459	0	0	0	0	142.24	0	0	0	0	0	0	0	0	0	0	0	0	0	205.74	53.34	193.04	0	116.84	0	0	0	0	0
405000	1294000	7460	0	0	0	0	185.42	0	88.9	0	0	0	0	0	0	0	0	0	0	0	579.12	0	96.52	0	182.88	0	0	0	0	0
413000	1294000	7461	0	0	0	0	22.86	0	45.72	0	0	0	0	0	0	0	0	0	0	0	355.6	0	0	0	0	0	0	0	0	0
421000	1294000	7462	0	0	0	0	30.48	0	0	0	0	0	0	0	0	0	0	0	0	0	119.38	40.64	25.4	0	45.72	0	0	0	0	0
429000	1294000	7463	0	0	0	0	116.84	0	0	0	0	0	0	0	0	0	0	0	0	0	0	63.5	0	0	0	0	0	0	0	0
437000	1294000	7464	0	0	0	0	340.36	0	0	0	0	210.82	0	0	0	0	0	0	0	0	127	38.1	342.9	0	0	0	0	0	0	0
445000	1294000	7465	0	0	0	0	309.88	0	45.72	0	0	0	0	0	0	0	0	0	0	0	401.32	60.96	325.12	0	71.12	0	0	0	0	0
453000	1294000	7466	0	0	0	0	782.32	0	210.82	0	0	20.32	0	0	0	0	0	0	0	0	264.16	81.28	182.88	0	96.52	0	0	0	0	0
461000	1294000	7467	0	0	0	0	1188.72	0	256.54	0	0	0	0	0	0	0	0	0	0	0	571.5	154.94	396.24	0	83.82	0	0	0	0	0
469000	1294000	7468	0	0	0	0	439.42	0	185.42	0	0	0	0	0	0	0	0	0	0	0	1549.4	147.32	612.14	0	398.78	0	0	0	0	0
477000	1294000	7469	0	25.4	30.48	0	967.74	0	88.9	0	0	0	0	0	0	0	0	0	0	0	2057.4	20.32	299.72	0	220.98	0	0	0	0	0
485000	1294000	7470	0	58.42	0	0	693.42	0	73.66	0	0	0	0	0	0	0	0	0	0	0	678.18	441.96	248.92	0	78.74	0	0	0	0	0
493000	1294000	7471	0	0	0	0	414.02	0	45.72	0	0	71.12	0	0	0	0	0	0	0	0	716.28	513.08	342.9	0	213.36	0	0	0	0	0
501000	1294000	7472	0	0	0	0	88.9	0	0	0	0	0	0	0	0	0	0	0	0	0	45.72	45.72	167.64	0	190.5	0	0	0	0	0
509000	1294000	7473	0	0	0	0	30.48	0	20.32	0	0	86.36	0	0	0	0	0	0	0	0	177.8	22.86	55.88	0	0	0	0	0	0	0
517000	1294000	7474	0	66.04	0	0	50.8	0	0	0	0	279.4	0	0	0	0	0	0	0	0	248.92	60.96	106.68	0	38.1	0	0	0	0	0
525000	1294000	7475	0	0	0	0	50.8	0	58.42	0	0	25.4	0	0	0	0	0	0	0	0	0	0	40.64	0	0	0	0	0	0	0
-19000	1286000	7703	0	25.4	0	0	0	0	0	0	160.02	0	0	0	0	0	0	0	116.84	0	0	0	0	0	0	0	0	0	0	0
29000	1286000	7709	0	0	0	0	0	0	0	0	0	0	0	0	0	0	0	0	137.16	0	0	195.58	0	0	0	0	0	0	0	0
37000	1286000	7710	0	0	0	0	0	0	0	0	0	0	0	0	0	0	0	0	60.96	0	0	373.38	0	0	0	0	0	0	0	0
45000	1286000	7711	0	0	0	0	0	0	0	0	0	0	0	0	0	0	0	0	0	0	0	20.32	0	0	0	0	0	0	0	0
53000	1286000	7712	0	0	0	0	0	0	0	0	0	0	0	0	0	0	0	0	0	0	0	25.4	0	0	0	0	0	0	0	0
61000	1286000	7713	0	0	0	0	30.48	0	0	0	33.02	0	0	0	0	0	0	0	254	0	0	243.84	0	0	40.64	0	0	0	0	0
69000	1286000	7714	0	20.32	81.28	0	63.5	0	0	0	154.94	22.86	0	0	0	0	30.48	0	604.52	0	132.08	734.06	0	0	127	0	0	0	0	0
77000	1286000	7715	0	0	0	0	0	0	0	0	147.32	20.32	0	0	0	0	106.68	0	187.96	0	812.8	497.84	40.64	0	218.44	0	0	0	0	0
85000	1286000	7716	0	78.74	91.44	0	38.1	0	0	0	20.32	45.72	0	0	0	0	114.3	0	35.56	0	2280.92	226.06	0	0	60.96	0	0	0	0	0
93000	1286000	7717	0	0	0	0	0	0	0	0	45.72	20.32	0	0	0	0	30.48	0	0	0	1333.5	304.8	71.12	0	276.86	0	0	0	0	0
101000	1286000	7718	0	0	0	0	45.72	0	0	0	91.44	119.38	0	0	0	0	0	0	30.48	0	1922.78	297.18	0	0	487.68	0	0	0	0	0
109000	1286000	7719	0	0	25.4	0	63.5	0	0	0	99.06	20.32	0	0	0	0	25.4	0	0	0	1264.92	71.12	40.64	0	71.12	0	0	0	0	0
117000	1286000	7720	0	0	0	0	0	0	0	0	0	0	0	0	0	0	0	0	0	0	886.46	40.64	22.86	0	83.82	0	0	0	0	0
125000	1286000	7721	0	0	0	0	71.12	0	0	0	0	0	0	0	0	0	25.4	0	0	0	1191.26	25.4	0	0	162.56	0	0	0	0	0
133000	1286000	7722	0	0	0	0	274.32	0	0	0	25.4	0	0	0	0	0	73.66	0	50.8	0	2138.68	81.28	68.58	0	25.4	0	0	0	0	0
141000	1286000	7723	0	0	0	0	254	0	264.16	0	0	50.8	0	0	0	0	0	0	86.36	0	1358.9	167.64	91.44	0	495.3	0	0	0	0	0
149000	1286000	7724	0	0	60.96	0	236.22	0	193.04	0	20.32	25.4	0	0	0	0	71.12	0	20.32	0	980.44	187.96	66.04	0	434.34	0	0	0	0	0
157000	1286000	7725	0	0	0	0	406.4	0	172.72	0	25.4	83.82	0	0	0	0	86.36	0	0	0	657.86	149.86	22.86	0	238.76	0	0	0	0	0
165000	1286000	7726	0	0	0	0	187.96	0	71.12	0	20.32	40.64	0	0	0	35.56	0	0	0	0	441.96	175.26	60.96	0	368.3	0	0	0	0	0
173000	1286000	7727	0	0	40.64	0	91.44	0	76.2	0	53.34	91.44	0	0	0	0	0	0	0	0	944.88	165.1	223.52	0	309.88	0	0	0	0	0
181000	1286000	7728	0	0	60.96	0	269.24	0	20.32	0	30.48	96.52	0	0	0	0	22.86	0	106.68	0	264.16	144.78	200.66	0	175.26	0	0	0	0	0
189000	1286000	7729	0	96.52	256.54	0	45.72	0	78.74	0	30.48	0	0	0	0	0	20.32	0	30.48	0	543.56	264.16	60.96	0	203.2	0	0	0	0	0
197000	1286000	7730	0	0	30.48	0	279.4	0	76.2	0	35.56	25.4	0	0	0	0	20.32	0	124.46	0	591.82	276.86	22.86	0	289.56	0	0	0	0	0
205000	1286000	7731	0	0	0	0	309.88	0	406.4	0	20.32	68.58	0	0	0	0	20.32	0	0	0	718.82	198.12	0	0	129.54	0	0	0	0	0
213000	1286000	7732	0	0	119.38	0	759.46	0	421.64	0	0	45.72	0	0	0	0	228.6	0	22.86	0	447.04	193.04	317.5	0	200.66	0	0	0	0	0
221000	1286000	7733	0	50.8	0	0	317.5	0	464.82	0	0	60.96	0	0	0	0	43.18	0	0	0	1262.38	25.4	40.64	0	259.08	0	0	0	0	0
229000	1286000	7734	0	0	0	0	370.84	0	312.42	0	20.32	106.68	0	0	0	0	66.04	0	0	0	975.36	157.48	314.96	0	246.38	0	0	0	0	0
237000	1286000	7735	0	0	0	0	116.84	0	139.7	0	0	86.36	0	0	0	0	63.5	0	0	0	563.88	30.48	78.74	0	223.52	0	0	0	0	0
245000	1286000	7736	0	0	20.32	0	340.36	0	0	0	20.32	48.26	0	0	0	0	25.4	0	0	0	894.08	172.72	325.12	0	520.7	0	0	0	0	0
253000	1286000	7737	0	0	0	0	101.6	0	0	0	60.96	96.52	0	0	0	0	0	0	0	0	1480.82	30.48	383.54	0	208.28	0	0	0	0	0
261000	1286000	7738	0	25.4	0	0	251.46	0	73.66	0	0	91.44	0	0	0	0	0	0	0	0	1551.94	104.14	160.02	0	190.5	0	0	0	0	0
269000	1286000	7739	0	0	0	0	83.82	0	223.52	0	0	0	0	0	0	0	0	0	0	0	960.12	91.44	104.14	0	111.76	0	0	0	0	0
277000	1286000	7740	0	0	0	0	0	0	119.38	0	0	27.94	0	0	0	0	0	0	0	0	269.24	175.26	111.76	0	60.96	0	0	0	0	0
285000	1286000	7741	0	0	0	0	20.32	0	45.72	0	0	0	0	0	0	0	0	0	0	0	198.12	43.18	137.16	0	134.62	0	0	0	0	0
293000	1286000	7742	0	22.86	0	0	0	0	0	0	0	0	0	0	0	0	0	0	0	0	83.82	40.64	45.72	0	33.02	0	0	0	0	0
301000	1286000	7743	0	0	0	0	106.68	0	55.88	0	0	149.86	0	0	0	0	0	0	0	0	350.52	149.86	116.84	0	0	0	0	0	0	0
309000	1286000	7744	0	0	0	0	132.08	0	106.68	0	0	154.94	0	0	0	0	0	0	0	0	436.88	30.48	223.52	0	134.62	0	0	0	0	0
317000	1286000	7745	0	22.86	0	0	137.16	0	68.58	0	0	0	0	0	0	0	30.48	0	0	0	454.66	0	83.82	0	134.62	0	0	0	0	0
325000	1286000	7746	0	50.8	0	0	271.78	0	205.74	0	0	0	0	0	0	0	0	0	0	0	736.6	93.98	45.72	0	254	0	0	0	0	0
333000	1286000	7747	0	40.64	30.48	0	193.04	0	241.3	0	0	0	0	0	0	0	0	0	0	0	1343.66	20.32	213.36	0	436.88	0	0	0	0	0
341000	1286000	7748	0	0	0	0	223.52	0	213.36	0	0	0	0	0	0	0	0	0	0	0	1450.34	20.32	175.26	0	101.6	0	0	0	0	0
349000	1286000	7749	0	0	0	0	106.68	0	0	0	0	0	0	0	0	0	0	0	0	0	472.44	0	45.72	0	154.94	0	0	0	0	0
357000	1286000	7750	0	0	0	0	40.64	0	0	0	0	0	0	0	0	0	0	0	0	0	241.3	0	152.4	0	104.14	0	0	0	0	0
365000	1286000	7751	0	0	0	0	0	0	0	0	0	0	0	0	0	0	0	0	0	0	261.62	45.72	0	0	45.72	0	0	0	0	0
373000	1286000	7752	0	0	0	0	0	0	0	0	0	20.32	0	0	0	0	0	0	0	0	137.16	0	43.18	0	60.96	0	0	0	0	0
381000	1286000	7753	0	0	0	0	50.8	0	20.32	0	0	25.4	0	0	0	0	0	0	0	0	281.94	40.64	66.04	0	152.4	0	0	0	0	0
389000	1286000	7754	0	0	0	0	223.52	0	0	0	0	20.32	0	0	0	0	0	0	0	0	556.26	101.6	134.62	0	73.66	0	0	0	0	0
397000	1286000	7755	0	0	0	0	91.44	0	0	0	0	0	0	0	0	0	0	0	0	0	185.42	30.48	157.48	0	127	0	0	0	0	0
405000	1286000	7756	0	0	0	0	185.42	0	0	0	0	60.96	0	0	0	0	0	0	0	0	800.1	66.04	111.76	0	175.26	0	0	0	0	0
413000	1286000	7757	0	0	0	0	96.52	0	0	0	0	0	0	0	0	0	0	0	0	0	370.84	40.64	121.92	0	45.72	0	0	0	0	0
421000	1286000	7758	0	0	0	0	60.96	0	0	0	0	0	0	0	0	0	0	0	0	0	132.08	88.9	40.64	0	45.72	0	0	0	0	0
429000	1286000	7759	0	0	0	0	182.88	0	0	0	0	20.32	0	0	0	0	0	0	0	0	548.64	0	106.68	0	20.32	0	0	0	0	0
437000	1286000	7760	0	0	0	0	142.24	0	27.94	0	0	0	0	0	0	0	0	0	0	0	287.02	419.1	337.82	0	0	0	0	0	0	0
445000	1286000	7761	0	0	0	0	256.54	0	71.12	0	0	43.18	0	0	0	0	0	0	0	0	416.56	25.4	170.18	0	22.86	0	0	0	0	0
453000	1286000	7762	0	0	0	0	622.3	0	271.78	0	0	88.9	0	0	0	0	0	0	0	0	980.44	157.48	408.94	0	68.58	0	0	0	0	0
461000	1286000	7763	0	0	0	0	1155.7	0	505.46	0	0	20.32	0	0	0	0	0	0	0	0	822.96	447.04	820.42	0	101.6	0	0	0	0	0
469000	1286000	7764	0	0	0	0	670.56	0	340.36	0	0	20.32	0	0	0	0	0	0	0	0	1186.18	195.58	622.3	0	127	0	0	0	0	0
477000	1286000	7765	0	0	0	0	660.4	0	96.52	0	0	0	0	0	0	0	0	0	0	0	1071.88	157.48	480.06	0	88.9	0	0	0	0	0
485000	1286000	7766	0	0	0	0	568.96	0	198.12	0	0	60.96	0	0	0	0	0	0	0	0	967.74	314.96	490.22	0	370.84	0	0	0	0	0
493000	1286000	7767	0	0	0	0	1158.24	0	622.3	0	0	0	0	0	0	0	0	0	0	0	513.08	231.14	586.74	0	20.32	0	0	0	0	0
501000	1286000	7768	0	0	0	0	853.44	0	706.12	0	0	20.32	0	0	0	0	25.4	0	0	0	121.92	223.52	508	0	353.06	0	0	0	0	0
509000	1286000	7769	0	0	0	0	342.9	0	294.64	0	0	66.04	0	0	0	0	96.52	0	0	0	76.2	241.3	93.98	0	63.5	0	0	0	0	0
517000	1286000	7770	0	0	0	0	127	0	66.04	0	0	0	0	0	0	0	0	0	0	0	60.96	35.56	137.16	0	50.8	0	0	0	0	0
525000	1286000	7771	0	0	0	0	195.58	0	86.36	0	0	86.36	0	0	0	0	0	0	0	0	20.32	157.48	106.68	0	35.56	0	0	0	0	0
533000	1286000	7772	0	0	0	0	0	0	0	0	0	0	0	0	0	0	0	0	0	0	33.02	0	22.86	0	0	0	0	0	0	0
-19000	1278000	7999	0	20.32	0	0	0	0	0	0	259.08	0	0	0	0	0	0	0	91.44	0	0	0	0	0	0	0	0	0	0	0
-3000	1278000	8001	0	0	0	0	0	0	0	0	0	0	0	0	0	0	0	0	25.4	0	0	0	0	0	0	0	0	0	0	0
21000	1278000	8004	0	0	0	0	0	0	0	0	0	0	0	0	0	0	0	0	50.8	0	0	121.92	0	0	0	0	0	0	0	0
29000	1278000	8005	0	0	0	0	0	0	0	0	0	0	0	0	0	0	0	0	0	0	0	195.58	0	0	0	0	0	0	0	0
45000	1278000	8007	0	0	0	0	0	0	0	0	0	0	0	0	0	0	0	0	0	0	0	20.32	0	0	0	0	0	0	0	0
53000	1278000	8008	0	0	0	0	0	0	0	0	20.32	0	0	0	0	0	0	0	20.32	0	0	0	0	0	0	0	0	0	0	0
61000	1278000	8009	0	0	25.4	0	0	0	0	0	20.32	0	0	0	0	0	0	0	726.44	0	0	149.86	0	0	0	0	0	0	0	0
69000	1278000	8010	0	40.64	175.26	0	45.72	0	0	0	254	0	0	0	0	0	60.96	0	508	0	40.64	246.38	0	0	111.76	0	0	0	0	0
77000	1278000	8011	0	20.32	40.64	0	0	0	0	0	111.76	0	0	0	0	0	25.4	0	66.04	0	1127.76	543.56	45.72	0	386.08	0	0	0	0	0
85000	1278000	8012	0	0	50.8	0	20.32	0	0	0	226.06	0	0	0	0	0	55.88	0	0	0	1737.36	279.4	30.48	0	345.44	0	0	0	0	0
93000	1278000	8013	0	0	0	0	25.4	0	0	0	30.48	0	0	0	0	0	25.4	0	35.56	0	2410.46	119.38	66.04	0	0	0	0	0	0	0
101000	1278000	8014	0	0	0	0	0	0	0	0	0	45.72	0	0	0	0	50.8	0	60.96	0	833.12	0	25.4	0	132.08	0	0	0	0	0
109000	1278000	8015	0	0	0	0	0	0	0	0	25.4	25.4	0	0	0	0	0	0	0	0	1620.52	40.64	116.84	0	144.78	0	0	0	0	0
117000	1278000	8016	0	22.86	0	0	58.42	0	0	0	0	0	0	0	0	0	0	0	0	0	1894.84	66.04	48.26	0	139.7	0	0	0	0	0
125000	1278000	8017	0	0	0	0	48.26	0	0	0	0	0	0	0	0	0	0	0	0	0	1135.38	60.96	0	0	68.58	0	0	0	0	0
133000	1278000	8018	0	0	0	0	25.4	0	0	0	71.12	0	0	0	0	0	0	0	30.48	0	1430.02	312.42	25.4	0	20.32	0	0	0	0	0
141000	1278000	8019	0	0	40.64	0	170.18	0	0	0	91.44	20.32	0	0	0	0	71.12	0	190.5	0	2573.02	307.34	0	0	50.8	0	0	0	0	0
149000	1278000	8020	0	0	20.32	0	60.96	0	60.96	0	0	0	0	0	0	0	50.8	0	33.02	0	1186.18	127	0	0	157.48	0	0	0	0	0
157000	1278000	8021	0	86.36	50.8	0	68.58	0	86.36	0	91.44	0	0	0	0	0	142.24	0	45.72	0	353.06	228.6	20.32	0	106.68	0	0	0	0	0
165000	1278000	8022	0	20.32	30.48	0	261.62	0	193.04	0	40.64	20.32	0	0	0	0	20.32	0	0	0	1590.04	63.5	0	0	322.58	0	0	0	0	0
173000	1278000	8023	0	0	20.32	0	30.48	0	71.12	0	45.72	71.12	0	0	0	0	0	0	0	0	685.8	63.5	0	0	238.76	0	0	0	0	0
181000	1278000	8024	0	0	0	0	50.8	0	375.92	0	0	0	0	0	0	0	40.64	0	45.72	0	1198.88	299.72	0	0	175.26	0	0	0	0	0
189000	1278000	8025	0	35.56	0	0	0	0	20.32	0	0	0	0	0	0	0	0	0	0	0	1572.26	203.2	0	0	180.34	0	0	0	0	0
197000	1278000	8026	0	0	40.64	0	101.6	0	22.86	0	58.42	20.32	0	0	0	0	20.32	0	25.4	0	563.88	347.98	119.38	0	180.34	0	0	0	0	0
205000	1278000	8027	0	0	40.64	0	236.22	0	99.06	0	0	43.18	0	0	0	0	172.72	0	0	0	182.88	447.04	96.52	0	200.66	0	0	0	0	0
213000	1278000	8028	0	106.68	0	0	327.66	0	274.32	0	0	71.12	0	0	0	0	27.94	0	0	0	431.8	350.52	76.2	0	365.76	0	0	0	0	0
221000	1278000	8029	0	45.72	0	0	447.04	0	360.68	0	0	20.32	0	0	0	0	0	0	0	0	863.6	254	210.82	0	121.92	0	0	0	0	0
229000	1278000	8030	0	0	0	0	337.82	0	25.4	0	0	83.82	0	0	0	0	0	0	0	0	838.2	210.82	106.68	0	111.76	0	0	0	0	0
237000	1278000	8031	0	0	0	0	299.72	0	40.64	0	0	45.72	0	0	0	0	20.32	0	0	0	1155.7	20.32	20.32	0	147.32	0	0	0	0	0
245000	1278000	8032	0	0	0	0	116.84	0	40.64	0	0	0	0	0	0	0	0	0	0	0	850.9	187.96	142.24	0	355.6	0	0	0	0	0
253000	1278000	8033	0	0	0	0	551.18	0	124.46	0	25.4	83.82	0	0	0	0	0	0	0	0	322.58	185.42	302.26	0	396.24	0	0	0	0	0
261000	1278000	8034	0	0	0	0	393.7	0	53.34	0	0	63.5	0	0	0	0	40.64	0	0	0	444.5	142.24	149.86	0	561.34	0	0	0	0	0
269000	1278000	8035	0	0	0	0	213.36	0	88.9	0	0	40.64	0	0	0	0	0	0	0	0	1249.68	177.8	172.72	0	66.04	0	0	0	0	0
277000	1278000	8036	0	0	0	0	266.7	0	233.68	0	0	40.64	0	0	0	0	0	0	0	0	1054.1	462.28	241.3	0	180.34	0	0	0	0	0
285000	1278000	8037	0	0	0	0	96.52	0	20.32	0	0	40.64	0	0	0	0	0	0	0	0	1356.36	243.84	121.92	0	185.42	0	0	0	0	0
293000	1278000	8038	0	0	0	0	238.76	0	45.72	0	0	20.32	0	0	0	0	0	0	0	0	1592.58	91.44	0	0	127	0	0	0	0	0
301000	1278000	8039	0	0	0	0	218.44	0	160.02	0	0	71.12	0	0	0	0	20.32	0	0	0	1112.52	93.98	81.28	0	119.38	0	0	0	0	0
309000	1278000	8040	0	55.88	0	0	96.52	0	35.56	0	20.32	22.86	0	0	0	0	0	0	0	0	330.2	20.32	86.36	0	152.4	0	0	0	0	0
317000	1278000	8041	0	0	0	0	45.72	0	106.68	0	0	20.32	0	0	0	0	0	0	0	0	167.64	96.52	86.36	0	287.02	0	0	0	0	0
325000	1278000	8042	0	0	0	0	299.72	0	25.4	0	0	20.32	0	0	0	0	25.4	0	0	0	861.06	116.84	137.16	0	203.2	0	0	0	0	0
333000	1278000	8043	0	0	0	0	436.88	0	78.74	0	0	20.32	0	0	0	0	0	0	0	0	868.68	86.36	383.54	0	469.9	0	0	0	0	0
341000	1278000	8044	0	0	0	0	419.1	0	66.04	0	0	0	0	0	0	0	0	0	0	0	1539.24	45.72	167.64	0	624.84	0	0	0	0	0
349000	1278000	8045	0	0	0	0	337.82	0	60.96	0	0	63.5	0	0	0	0	0	0	0	0	749.3	22.86	350.52	0	144.78	0	0	0	0	0
357000	1278000	8046	0	0	0	0	132.08	0	30.48	0	0	25.4	0	0	0	0	0	0	0	0	619.76	55.88	350.52	0	414.02	0	0	0	0	0
365000	1278000	8047	0	0	0	0	96.52	0	20.32	0	0	68.58	0	0	0	0	0	0	0	0	1391.92	50.8	256.54	0	137.16	0	0	0	0	0
373000	1278000	8048	0	22.86	0	0	45.72	0	38.1	0	0	60.96	0	0	0	0	0	0	0	0	820.42	91.44	312.42	0	96.52	0	0	0	0	0
381000	1278000	8049	0	0	0	0	0	0	0	0	0	81.28	0	0	0	0	0	0	0	0	452.12	45.72	109.22	0	101.6	0	0	0	0	0
389000	1278000	8050	0	0	0	0	129.54	0	20.32	0	0	43.18	0	0	0	0	0	0	0	0	358.14	86.36	579.12	0	142.24	0	0	0	0	0
397000	1278000	8051	0	0	0	0	60.96	0	0	0	0	0	0	0	0	0	0	0	0	0	345.44	68.58	177.8	0	58.42	0	0	0	0	0
405000	1278000	8052	0	0	0	0	137.16	0	0	0	0	25.4	0	0	0	0	0	0	0	0	502.92	259.08	287.02	0	185.42	0	0	0	0	0
413000	1278000	8053	0	0	0	0	60.96	0	20.32	0	0	45.72	0	0	0	0	0	0	0	0	236.22	167.64	93.98	0	91.44	0	0	0	0	0
421000	1278000	8054	0	0	0	0	223.52	0	0	0	0	259.08	0	0	0	0	0	0	0	0	309.88	20.32	215.9	0	40.64	0	0	0	0	0
429000	1278000	8055	0	0	0	0	35.56	0	20.32	0	0	40.64	0	0	0	0	0	0	0	0	525.78	0	452.12	0	40.64	0	0	0	0	0
437000	1278000	8056	0	0	0	0	25.4	0	157.48	0	0	60.96	0	0	0	0	0	0	0	0	1983.74	170.18	276.86	0	86.36	0	0	0	0	0
445000	1278000	8057	0	0	0	0	858.52	0	132.08	0	0	43.18	0	0	0	0	0	0	0	0	373.38	322.58	543.56	0	137.16	0	0	0	0	0
453000	1278000	8058	0	0	0	0	584.2	0	116.84	0	0	175.26	0	0	0	0	0	0	0	0	401.32	0	563.88	0	20.32	0	0	0	0	0
461000	1278000	8059	0	0	0	0	960.12	0	154.94	0	0	60.96	0	0	0	0	0	0	0	0	215.9	154.94	546.1	0	53.34	0	0	0	0	0
469000	1278000	8060	0	0	0	0	881.38	0	208.28	0	0	30.48	0	0	0	0	0	0	0	0	170.18	231.14	472.44	0	134.62	0	0	0	0	0
477000	1278000	8061	0	0	0	0	685.8	0	391.16	0	0	629.92	0	0	0	0	20.32	0	0	0	561.34	93.98	528.32	0	149.86	0	0	0	0	0
485000	1278000	8062	0	20.32	0	0	416.56	0	325.12	0	0	723.9	0	0	0	0	215.9	0	0	0	152.4	238.76	576.58	0	111.76	0	0	0	0	0
493000	1278000	8063	0	25.4	0	0	642.62	0	83.82	0	0	731.52	0	0	0	0	0	0	0	0	109.22	398.78	855.98	0	55.88	0	0	0	0	0
501000	1278000	8064	0	60.96	20.32	0	955.04	0	637.54	0	0	248.92	0	0	0	0	25.4	0	0	0	187.96	104.14	320.04	0	55.88	0	0	0	0	0
509000	1278000	8065	0	0	0	0	119.38	0	287.02	0	0	50.8	0	0	0	0	0	0	0	0	127	66.04	91.44	0	0	0	0	0	0	0
-19000	1270000	8295	0	20.32	30.48	0	0	0	0	0	111.76	0	25.4	0	0	0	0	0	165.1	0	0	0	0	0	0	0	0	0	0	0
-11000	1270000	8296	0	60.96	0	0	0	0	0	0	223.52	0	0	0	0	0	0	0	66.04	0	0	0	0	0	0	0	0	0	0	0
-3000	1270000	8297	0	20.32	0	0	0	0	0	0	0	0	0	0	0	0	0	0	30.48	0	0	0	0	0	0	0	0	0	0	0
5000	1270000	8298	0	60.96	0	0	0	0	0	0	187.96	0	0	0	0	0	0	0	60.96	0	0	25.4	0	0	0	0	0	0	0	0
13000	1270000	8299	0	104.14	0	0	0	0	0	0	71.12	0	0	0	0	0	0	0	0	0	0	114.3	0	0	0	0	0	0	0	0
21000	1270000	8300	0	22.86	0	0	25.4	0	0	0	121.92	0	0	0	0	0	0	0	78.74	0	0	541.02	0	0	0	0	0	0	0	0
29000	1270000	8301	0	20.32	0	0	20.32	0	0	0	287.02	0	0	0	0	0	0	0	307.34	0	0	797.56	0	0	0	0	0	0	0	0
37000	1270000	8302	0	76.2	40.64	0	0	0	0	0	264.16	0	0	0	0	0	0	0	167.64	0	0	210.82	0	0	0	0	0	0	0	0
45000	1270000	8303	0	20.32	0	0	0	0	0	0	40.64	0	0	0	0	0	0	0	132.08	0	0	0	0	0	0	0	0	0	0	0
53000	1270000	8304	0	25.4	0	0	0	0	0	0	0	0	0	0	0	0	0	0	101.6	0	0	60.96	0	0	0	0	0	0	0	0
61000	1270000	8305	0	0	96.52	0	0	0	0	0	81.28	0	0	0	0	0	0	0	685.8	0	0	127	20.32	0	0	0	0	0	0	0
69000	1270000	8306	0	0	172.72	0	0	0	0	0	228.6	0	0	0	0	0	86.36	0	584.2	0	320.04	299.72	66.04	0	45.72	0	0	0	0	0
77000	1270000	8307	0	0	0	0	0	0	0	0	91.44	40.64	0	0	0	0	0	0	86.36	0	355.6	20.32	71.12	0	233.68	0	0	0	0	0
85000	1270000	8308	0	25.4	25.4	0	0	0	0	0	111.76	0	0	0	0	0	0	0	147.32	0	1074.42	314.96	60.96	0	426.72	0	0	0	0	0
93000	1270000	8309	0	0	0	0	0	0	0	0	0	0	0	0	0	0	0	0	162.56	0	934.72	50.8	88.9	0	238.76	0	0	0	0	0
101000	1270000	8310	0	0	71.12	0	55.88	0	0	0	68.58	20.32	0	0	0	0	27.94	0	50.8	0	924.56	22.86	78.74	0	48.26	0	0	0	0	0
109000	1270000	8311	0	0	0	0	0	0	0	0	43.18	0	0	0	0	0	50.8	0	25.4	0	1689.1	0	86.36	0	276.86	0	0	0	0	0
117000	1270000	8312	0	22.86	0	0	27.94	0	0	0	22.86	0	0	0	0	0	0	0	40.64	0	1630.68	190.5	111.76	0	175.26	0	0	0	0	0
125000	1270000	8313	0	38.1	0	0	20.32	0	0	0	76.2	0	0	0	0	0	20.32	0	0	0	1028.7	472.44	35.56	0	73.66	0	0	0	0	0
133000	1270000	8314	0	0	40.64	0	35.56	0	0	0	60.96	0	0	0	0	0	20.32	0	111.76	0	1701.8	703.58	116.84	0	0	0	0	0	0	0
141000	1270000	8315	0	0	0	0	0	0	30.48	0	30.48	0	0	0	0	0	0	0	137.16	0	1529.08	284.48	45.72	0	116.84	0	0	0	0	0
149000	1270000	8316	0	0	20.32	0	66.04	0	0	0	91.44	0	0	0	0	0	76.2	0	187.96	0	1767.84	45.72	0	0	0	0	0	0	0	0
157000	1270000	8317	0	0	22.86	0	0	0	50.8	0	20.32	0	0	0	0	0	0	0	76.2	0	1752.6	50.8	0	0	40.64	0	0	0	0	0
165000	1270000	8318	0	0	30.48	0	81.28	0	53.34	0	50.8	20.32	0	0	0	0	20.32	0	147.32	0	1384.3	340.36	60.96	0	162.56	0	0	0	0	0
173000	1270000	8319	0	0	0	0	83.82	0	20.32	0	177.8	0	0	0	0	0	81.28	0	25.4	0	91.44	167.64	0	0	66.04	0	0	0	0	0
181000	1270000	8320	0	0	0	0	0	0	50.8	0	22.86	0	0	0	0	0	0	0	68.58	0	35.56	0	0	0	40.64	0	0	0	0	0
189000	1270000	8321	0	0	45.72	0	50.8	0	71.12	0	60.96	20.32	0	0	0	0	0	0	182.88	0	1117.6	30.48	20.32	0	157.48	0	0	0	0	0
197000	1270000	8322	0	0	0	0	20.32	0	172.72	0	0	45.72	0	0	0	0	0	0	0	0	492.76	66.04	45.72	0	111.76	0	0	0	0	0
205000	1270000	8323	0	0	0	0	35.56	0	30.48	0	0	0	0	0	0	0	22.86	0	0	0	45.72	86.36	30.48	0	177.8	0	0	0	0	0
213000	1270000	8324	0	0	0	0	76.2	0	236.22	0	50.8	40.64	0	0	0	0	30.48	0	0	0	337.82	101.6	101.6	0	241.3	0	0	0	0	0
221000	1270000	8325	0	43.18	25.4	0	617.22	0	111.76	0	0	20.32	0	0	0	0	88.9	0	66.04	0	805.18	63.5	50.8	0	88.9	0	0	0	0	0
229000	1270000	8326	0	20.32	0	0	558.8	0	50.8	0	0	25.4	0	0	0	0	20.32	0	0	0	723.9	391.16	109.22	0	187.96	0	0	0	0	0
237000	1270000	8327	0	0	0	0	330.2	0	20.32	0	0	91.44	0	0	0	0	66.04	0	20.32	0	728.98	228.6	142.24	0	195.58	0	0	0	0	0
245000	1270000	8328	0	0	0	0	513.08	0	40.64	0	0	0	0	0	0	0	20.32	0	0	0	1427.48	81.28	162.56	0	213.36	0	0	0	0	0
253000	1270000	8329	0	0	0	0	279.4	0	30.48	0	0	99.06	0	0	0	0	20.32	0	0	0	561.34	66.04	604.52	0	693.42	0	0	0	0	0
261000	1270000	8330	0	55.88	0	0	190.5	0	0	0	0	0	0	0	0	0	0	0	0	0	299.72	360.68	251.46	0	538.48	0	0	0	0	0
269000	1270000	8331	0	0	0	0	259.08	0	60.96	0	0	40.64	0	0	0	0	40.64	0	0	0	612.14	55.88	497.84	0	274.32	0	0	0	0	0
277000	1270000	8332	0	0	0	0	360.68	0	106.68	0	0	0	0	0	0	0	60.96	0	0	0	739.14	101.6	464.82	0	40.64	0	0	0	0	0
285000	1270000	8333	0	35.56	0	0	480.06	0	71.12	0	0	20.32	0	0	0	0	20.32	0	0	0	1016	172.72	266.7	0	533.4	0	0	0	0	0
293000	1270000	8334	0	76.2	0	0	139.7	0	142.24	0	0	40.64	0	0	0	0	0	0	0	0	1785.62	43.18	25.4	0	472.44	0	0	0	0	0
301000	1270000	8335	0	60.96	0	0	71.12	0	172.72	0	0	25.4	0	0	0	0	0	0	0	0	2207.26	0	193.04	0	274.32	0	0	0	0	0
309000	1270000	8336	0	20.32	0	0	45.72	0	25.4	0	0	60.96	0	0	0	0	0	0	0	0	574.04	40.64	162.56	0	233.68	0	0	0	0	0
317000	1270000	8337	0	0	0	0	124.46	0	20.32	0	0	45.72	0	0	0	0	0	0	0	0	86.36	60.96	20.32	0	147.32	0	0	0	0	0
325000	1270000	8338	0	25.4	0	0	93.98	0	111.76	0	0	0	0	0	0	0	0	0	0	0	624.84	96.52	137.16	0	43.18	0	0	0	0	0
333000	1270000	8339	0	20.32	0	0	396.24	0	157.48	0	0	20.32	0	0	0	0	0	0	0	0	401.32	83.82	464.82	0	454.66	0	0	22.86	0	0
341000	1270000	8340	0	0	0	0	419.1	0	167.64	0	0	0	0	0	0	0	0	0	0	0	886.46	233.68	246.38	0	777.24	0	0	0	0	0
349000	1270000	8341	0	20.32	0	0	1016	0	195.58	0	0	68.58	0	0	0	0	30.48	0	0	0	967.74	213.36	167.64	0	424.18	0	0	0	0	0
357000	1270000	8342	0	50.8	0	0	543.56	0	241.3	0	0	86.36	0	0	0	0	20.32	0	0	0	1473.2	45.72	566.42	0	154.94	0	0	0	0	0
365000	1270000	8343	0	0	0	0	96.52	0	76.2	0	0	0	0	0	0	0	0	0	0	0	1424.94	35.56	419.1	0	424.18	0	0	0	0	0
373000	1270000	8344	0	30.48	0	0	50.8	0	40.64	0	0	20.32	0	0	0	0	0	0	0	0	662.94	111.76	187.96	0	45.72	0	0	0	0	0
381000	1270000	8345	0	0	0	0	0	0	40.64	0	0	88.9	0	0	0	0	0	0	0	0	993.14	60.96	40.64	0	20.32	0	0	0	0	0
389000	1270000	8346	0	0	0	0	25.4	0	55.88	0	0	20.32	0	0	0	0	0	0	0	0	350.52	0	170.18	0	91.44	0	0	0	0	0
397000	1270000	8347	0	0	0	0	20.32	0	73.66	0	0	20.32	0	0	0	0	0	0	0	0	614.68	88.9	213.36	0	142.24	0	0	0	0	0
405000	1270000	8348	0	0	0	0	20.32	0	0	0	0	0	0	0	0	0	0	0	0	0	541.02	66.04	96.52	0	109.22	0	0	0	0	0
413000	1270000	8349	0	0	0	0	383.54	0	0	0	0	335.28	0	0	0	0	0	0	0	0	20.32	170.18	195.58	0	101.6	0	0	0	0	0
421000	1270000	8350	0	60.96	0	0	1041.4	0	0	0	0	457.2	0	0	0	0	0	0	0	0	187.96	20.32	449.58	0	55.88	0	0	0	0	0
429000	1270000	8351	0	0	0	0	254	0	30.48	0	0	60.96	0	0	0	0	45.72	0	0	0	269.24	0	850.9	0	81.28	0	0	0	0	0
437000	1270000	8352	0	0	0	0	297.18	0	93.98	0	0	251.46	0	0	0	0	0	0	0	0	426.72	269.24	284.48	0	91.44	0	0	0	0	0
445000	1270000	8353	0	20.32	0	0	779.78	0	218.44	0	0	261.62	0	0	0	0	0	0	0	0	576.58	193.04	299.72	0	134.62	0	0	0	0	0
453000	1270000	8354	0	0	0	0	558.8	0	111.76	0	0	1054.1	0	0	0	0	60.96	0	0	0	0	25.4	688.34	0	20.32	0	0	0	0	0
461000	1270000	8355	0	0	0	0	932.18	0	127	0	0	881.38	0	0	0	0	0	0	0	0	76.2	246.38	894.08	0	25.4	0	0	0	0	0
469000	1270000	8356	0	0	0	0	982.98	0	421.64	0	0	497.84	0	0	0	0	0	0	0	0	121.92	226.06	670.56	0	0	0	0	0	0	0
477000	1270000	8357	0	0	0	0	541.02	0	716.28	0	0	591.82	0	0	0	0	22.86	0	0	0	27.94	81.28	482.6	0	0	0	0	0	0	0
485000	1270000	8358	0	45.72	0	0	195.58	0	53.34	0	0	568.96	0	0	0	0	0	0	0	0	68.58	73.66	546.1	0	0	0	0	0	0	0
493000	1270000	8359	0	0	0	0	96.52	0	0	0	0	96.52	0	0	0	0	0	0	0	0	0	132.08	337.82	0	66.04	0	0	0	0	0
501000	1270000	8360	0	0	0	0	106.68	0	0	0	0	0	0	0	0	0	0	0	0	0	0	0	0	0	0	0	0	0	0	0
-27000	1262000	8590	0	0	0	0	0	0	0	0	111.76	0	0	0	0	0	0	0	162.56	0	0	0	0	0	0	0	0	0	0	0
-11000	1262000	8592	0	0	0	0	0	0	0	0	0	0	0	0	0	0	0	0	55.88	0	0	0	0	0	0	0	0	0	0	0
29000	1262000	8597	0	0	0	0	0	0	0	0	0	0	0	0	0	0	0	0	180.34	0	0	25.4	0	0	0	0	0	0	0	0
37000	1262000	8598	0	0	0	0	0	0	0	0	0	0	0	0	0	0	0	0	55.88	0	0	0	0	0	0	0	0	0	0	0
53000	1262000	8600	0	0	0	0	20.32	0	0	0	0	0	0	0	0	0	0	0	86.36	0	0	320.04	0	0	0	0	0	0	0	0
61000	1262000	8601	0	71.12	101.6	0	0	0	0	0	322.58	25.4	0	0	0	0	116.84	0	1023.62	0	254	386.08	0	0	40.64	0	0	0	0	0
69000	1262000	8602	0	20.32	81.28	0	30.48	0	0	0	198.12	0	0	0	0	0	142.24	0	523.24	0	175.26	259.08	40.64	0	66.04	0	0	0	0	0
77000	1262000	8603	0	0	124.46	0	101.6	0	0	0	0	0	0	0	0	0	132.08	0	421.64	0	650.24	182.88	40.64	0	50.8	0	0	0	0	0
85000	1262000	8604	0	0	25.4	0	40.64	0	0	0	40.64	50.8	0	0	0	0	0	0	132.08	0	1811.02	96.52	43.18	0	246.38	0	0	0	0	0
93000	1262000	8605	0	0	0	0	101.6	0	0	0	30.48	0	0	0	0	0	0	0	20.32	0	2237.74	314.96	68.58	0	81.28	0	0	0	0	0
101000	1262000	8606	0	0	40.64	0	20.32	0	0	0	25.4	93.98	0	0	0	0	22.86	0	198.12	0	1877.06	208.28	101.6	0	91.44	0	0	0	0	0
109000	1262000	8607	0	0	0	0	0	0	0	0	0	0	0	0	0	0	0	0	0	0	1244.6	96.52	0	0	45.72	0	0	0	0	0
117000	1262000	8608	0	0	0	0	30.48	0	0	0	0	43.18	0	0	0	0	0	0	53.34	0	1071.88	312.42	0	0	124.46	0	0	0	0	0
125000	1262000	8609	0	0	68.58	0	142.24	0	0	0	165.1	20.32	0	0	0	0	261.62	0	317.5	0	863.6	124.46	68.58	0	147.32	0	0	0	0	0
133000	1262000	8610	0	50.8	43.18	0	25.4	0	162.56	0	45.72	22.86	0	0	0	0	60.96	0	322.58	0	1760.22	195.58	124.46	0	127	0	0	0	0	0
141000	1262000	8611	0	20.32	0	0	66.04	0	0	0	25.4	0	0	0	0	0	76.2	0	160.02	0	2519.68	86.36	0	0	81.28	0	0	0	0	0
149000	1262000	8612	0	0	0	0	0	0	0	0	0	0	0	0	0	0	0	0	177.8	0	1219.2	78.74	0	0	0	0	0	0	0	0
157000	1262000	8613	0	0	0	0	0	0	0	0	0	0	0	0	0	0	0	0	20.32	0	2745.74	45.72	0	0	0	0	0	0	0	0
165000	1262000	8614	0	0	0	0	0	0	50.8	0	0	0	0	0	0	0	0	0	30.48	0	2354.58	55.88	0	0	45.72	0	0	0	0	0
173000	1262000	8615	0	0	0	0	0	0	66.04	0	0	0	0	0	0	0	0	0	0	0	0	0	0	0	0	0	0	0	0	0
181000	1262000	8616	0	0	0	0	25.4	0	43.18	0	0	0	0	0	0	0	0	0	60.96	0	698.5	0	0	0	20.32	0	0	0	0	0
189000	1262000	8617	0	0	0	0	20.32	0	38.1	0	25.4	0	0	0	0	0	0	0	86.36	0	1219.2	71.12	30.48	0	88.9	0	0	0	0	0
197000	1262000	8618	0	0	0	0	71.12	0	76.2	0	0	20.32	0	0	0	0	0	0	0	0	381	60.96	40.64	0	172.72	0	0	0	0	0
205000	1262000	8619	0	25.4	266.7	0	193.04	0	314.96	0	0	50.8	0	0	0	0	30.48	0	20.32	0	289.56	66.04	25.4	0	162.56	0	0	0	0	0
213000	1262000	8620	0	76.2	45.72	0	320.04	0	355.6	0	81.28	40.64	0	0	0	0	106.68	0	25.4	0	695.96	195.58	119.38	0	279.4	0	0	0	0	0
221000	1262000	8621	0	0	114.3	0	617.22	0	25.4	0	0	111.76	0	0	0	0	347.98	0	116.84	0	1005.84	226.06	101.6	0	101.6	0	0	0	0	0
229000	1262000	8622	0	25.4	0	0	797.56	0	0	0	0	40.64	0	0	0	0	71.12	0	55.88	0	932.18	431.8	147.32	0	259.08	0	0	0	0	0
237000	1262000	8623	0	0	0	0	629.92	0	0	0	0	60.96	0	0	0	0	20.32	0	0	0	861.06	528.32	218.44	0	119.38	0	0	0	0	0
245000	1262000	8624	0	38.1	0	0	668.02	0	20.32	0	101.6	55.88	0	0	0	0	50.8	0	25.4	0	779.78	271.78	139.7	0	287.02	0	0	0	0	0
253000	1262000	8625	0	0	0	0	86.36	0	40.64	0	25.4	35.56	0	0	0	0	20.32	0	0	0	492.76	381	436.88	0	449.58	0	0	0	0	0
261000	1262000	8626	0	0	0	0	472.44	0	25.4	0	0	20.32	0	0	0	0	20.32	0	0	0	1148.08	337.82	314.96	0	584.2	0	0	0	0	0
269000	1262000	8627	0	0	0	0	513.08	0	60.96	0	0	45.72	0	0	0	0	0	0	0	0	1076.96	203.2	396.24	0	279.4	0	0	0	0	0
277000	1262000	8628	0	25.4	0	0	340.36	0	152.4	0	20.32	20.32	0	0	0	0	0	0	0	0	538.48	40.64	436.88	0	284.48	0	0	0	0	0
285000	1262000	8629	0	0	40.64	0	617.22	0	139.7	0	0	160.02	0	0	0	0	81.28	0	0	0	1559.56	0	213.36	0	182.88	0	0	0	0	0
293000	1262000	8630	0	76.2	25.4	0	772.16	0	528.32	0	68.58	365.76	0	0	0	0	124.46	0	0	0	1508.76	60.96	160.02	0	172.72	0	0	0	0	0
301000	1262000	8631	0	71.12	0	0	561.34	0	695.96	0	0	401.32	0	0	0	0	91.44	0	0	0	2280.92	20.32	177.8	0	218.44	0	0	0	0	0
309000	1262000	8632	0	66.04	66.04	0	698.5	0	274.32	0	0	185.42	0	0	0	0	147.32	0	0	0	1163.32	167.64	304.8	0	266.7	0	0	0	0	0
317000	1262000	8633	0	66.04	25.4	0	574.04	0	101.6	0	0	154.94	0	0	0	0	30.48	0	0	0	208.28	106.68	165.1	0	487.68	0	0	0	0	0
325000	1262000	8634	0	0	0	0	589.28	0	297.18	0	0	20.32	0	0	0	0	40.64	0	0	0	883.92	284.48	78.74	0	86.36	0	0	0	0	0
333000	1262000	8635	0	0	60.96	0	873.76	0	187.96	0	0	0	0	0	0	0	45.72	0	0	0	975.36	91.44	340.36	0	193.04	0	0	0	0	0
341000	1262000	8636	0	0	0	0	469.9	0	109.22	0	0	20.32	0	0	0	0	0	0	0	0	576.58	81.28	274.32	0	220.98	0	0	0	0	0
349000	1262000	8637	0	0	0	0	162.56	0	50.8	0	0	20.32	0	0	0	0	0	0	0	0	165.1	93.98	322.58	0	142.24	0	0	0	0	0
357000	1262000	8638	0	0	0	0	180.34	0	66.04	0	0	0	0	0	0	0	0	0	0	0	332.74	45.72	429.26	0	251.46	0	0	0	0	0
365000	1262000	8639	0	0	0	0	281.94	0	0	0	0	20.32	0	0	0	0	0	0	0	0	678.18	0	375.92	0	175.26	0	0	0	0	0
373000	1262000	8640	0	20.32	0	0	111.76	0	30.48	0	0	20.32	0	0	0	0	0	0	0	0	817.88	55.88	284.48	0	297.18	0	0	0	0	0
381000	1262000	8641	0	0	0	0	58.42	0	91.44	0	0	63.5	0	0	0	0	0	0	0	0	584.2	149.86	396.24	0	203.2	0	0	0	0	0
389000	1262000	8642	0	0	0	0	167.64	0	101.6	0	0	109.22	0	0	0	0	0	0	0	0	1333.5	45.72	172.72	0	20.32	0	0	0	0	0
397000	1262000	8643	0	20.32	0	0	63.5	0	58.42	0	0	30.48	0	0	0	0	0	0	0	0	1366.52	0	48.26	0	0	0	0	0	0	0
405000	1262000	8644	0	0	0	0	88.9	0	20.32	0	0	20.32	0	0	0	0	20.32	0	0	0	1521.46	20.32	147.32	0	160.02	0	0	0	0	0
413000	1262000	8645	0	0	0	0	571.5	0	81.28	0	0	20.32	0	0	0	0	22.86	0	0	0	1346.2	86.36	256.54	0	40.64	0	0	0	0	0
421000	1262000	8646	0	0	0	0	579.12	0	96.52	0	0	599.44	0	0	0	0	0	0	0	0	22.86	33.02	439.42	0	101.6	0	0	0	0	0
429000	1262000	8647	0	43.18	0	0	73.66	0	33.02	0	0	317.5	0	0	0	0	0	0	0	0	0	55.88	109.22	0	0	0	0	0	0	0
437000	1262000	8648	0	0	0	0	228.6	0	134.62	0	0	370.84	0	0	0	0	60.96	0	0	0	91.44	289.56	180.34	0	0	0	0	0	0	0
445000	1262000	8649	0	0	0	0	1249.68	0	149.86	0	0	741.68	0	0	0	0	116.84	0	0	0	66.04	246.38	589.28	0	0	0	0	0	0	0
453000	1262000	8650	0	50.8	0	0	1290.32	0	40.64	0	0	497.84	0	0	0	0	0	0	0	0	0	134.62	434.34	0	0	0	0	0	0	0
461000	1262000	8651	0	0	0	0	215.9	0	152.4	0	0	22.86	0	0	0	0	0	0	0	0	111.76	0	172.72	0	0	0	0	0	0	0
469000	1262000	8652	0	0	0	0	45.72	0	0	0	0	0	0	0	0	0	0	0	0	0	0	0	27.94	0	0	0	0	0	0	0
-27000	1254000	8886	0	25.4	0	0	0	0	0	0	30.48	0	0	0	0	0	0	0	45.72	0	0	0	0	0	0	0	0	0	0	0
-19000	1254000	8887	0	0	20.32	0	0	0	0	0	30.48	0	0	0	0	0	0	0	132.08	0	0	0	0	0	0	0	0	0	0	0
13000	1254000	8891	0	0	71.12	0	0	0	0	0	0	0	0	0	0	0	0	0	73.66	0	0	60.96	0	0	0	0	0	0	0	0
29000	1254000	8893	0	0	0	0	0	0	0	0	0	0	0	0	0	0	0	0	0	0	0	45.72	0	0	0	0	0	0	0	0
45000	1254000	8895	0	0	0	0	0	0	0	0	0	0	0	0	0	0	0	0	86.36	0	0	0	0	0	0	0	0	0	0	0
53000	1254000	8896	0	0	104.14	0	22.86	0	0	0	345.44	25.4	0	0	0	0	78.74	0	861.06	0	0	314.96	0	0	0	0	0	0	0	0
61000	1254000	8897	0	25.4	99.06	0	45.72	0	0	0	345.44	66.04	0	0	0	0	0	0	289.56	0	365.76	553.72	0	0	223.52	0	0	0	0	0
69000	1254000	8898	0	40.64	20.32	0	0	0	0	0	76.2	20.32	0	0	0	0	162.56	0	243.84	0	960.12	353.06	0	0	20.32	0	0	0	0	0
77000	1254000	8899	0	0	20.32	0	91.44	0	0	0	76.2	20.32	0	0	0	0	50.8	0	81.28	0	1971.04	589.28	20.32	0	20.32	0	0	0	0	0
85000	1254000	8900	0	0	66.04	0	40.64	0	0	33.02	66.04	30.48	0	0	0	0	45.72	0	182.88	0	2903.22	177.8	25.4	0	55.88	0	0	0	0	0
93000	1254000	8901	0	0	0	0	86.36	0	0	0	0	0	0	0	0	0	0	0	20.32	0	1861.82	299.72	0	0	25.4	0	0	0	0	0
101000	1254000	8902	0	0	0	0	228.6	0	45.72	0	22.86	20.32	0	0	0	0	0	0	152.4	0	2065.02	205.74	45.72	0	66.04	0	0	0	0	0
109000	1254000	8903	0	0	0	0	0	0	0	0	0	0	0	0	0	0	48.26	0	0	0	1249.68	93.98	76.2	0	76.2	0	0	0	0	0
117000	1254000	8904	0	0	0	0	22.86	0	0	0	0	0	0	0	0	0	0	0	0	0	1417.32	50.8	71.12	0	157.48	0	0	0	0	0
125000	1254000	8905	0	20.32	20.32	0	215.9	0	0	0	71.12	0	0	0	0	0	0	0	307.34	0	1145.54	497.84	86.36	0	25.4	0	0	0	0	0
133000	1254000	8906	0	45.72	43.18	0	22.86	0	20.32	0	0	53.34	0	0	0	0	30.48	0	269.24	0	1846.58	449.58	40.64	0	210.82	0	0	0	0	0
141000	1254000	8907	0	0	0	0	68.58	0	127	0	66.04	40.64	0	0	0	0	60.96	0	147.32	0	1673.86	502.92	48.26	0	55.88	0	0	0	0	0
149000	1254000	8908	0	66.04	0	0	20.32	0	0	0	0	0	0	0	0	0	91.44	0	137.16	0	2044.7	50.8	0	0	20.32	0	0	0	0	0
157000	1254000	8909	0	99.06	40.64	0	297.18	0	25.4	0	50.8	43.18	0	0	0	0	195.58	0	40.64	0	1460.5	190.5	45.72	0	25.4	0	0	0	0	0
165000	1254000	8910	0	25.4	25.4	0	0	0	45.72	0	0	20.32	0	0	0	0	96.52	0	104.14	0	2120.9	157.48	35.56	0	116.84	0	0	0	0	0
173000	1254000	8911	0	45.72	0	0	45.72	0	0	0	0	0	0	0	0	0	0	0	0	0	1089.66	116.84	0	0	152.4	0	0	0	0	0
181000	1254000	8912	0	0	0	0	50.8	0	76.2	0	0	0	0	0	0	0	0	0	0	0	1176.02	50.8	0	0	129.54	0	0	0	0	0
189000	1254000	8913	0	0	0	0	40.64	0	60.96	0	0	0	0	0	0	0	0	0	0	0	1407.16	25.4	0	0	287.02	0	0	0	0	0
197000	1254000	8914	0	0	0	0	40.64	0	111.76	0	0	40.64	0	0	0	0	0	0	0	0	683.26	91.44	25.4	0	340.36	0	0	0	0	0
205000	1254000	8915	0	50.8	0	0	360.68	0	259.08	0	60.96	53.34	0	0	0	0	0	0	0	0	391.16	546.1	127	0	464.82	0	0	0	0	0
213000	1254000	8916	0	0	20.32	0	167.64	0	66.04	0	0	121.92	0	0	0	0	45.72	0	86.36	0	345.44	556.26	172.72	0	304.8	0	0	0	0	0
221000	1254000	8917	0	27.94	91.44	0	723.9	0	137.16	0	0	50.8	0	0	0	0	99.06	0	45.72	0	368.3	208.28	40.64	0	269.24	0	0	0	0	0
229000	1254000	8918	0	25.4	0	0	784.86	0	45.72	0	50.8	127	0	0	0	0	81.28	0	20.32	0	901.7	27.94	96.52	0	109.22	0	0	0	0	0
237000	1254000	8919	0	27.94	0	0	441.96	0	127	0	40.64	91.44	0	0	0	0	50.8	0	0	0	535.94	289.56	241.3	0	495.3	0	0	0	0	0
245000	1254000	8920	0	66.04	96.52	0	650.24	0	25.4	0	66.04	76.2	0	0	0	0	121.92	0	0	0	1203.96	472.44	203.2	0	406.4	0	0	0	0	0
253000	1254000	8921	0	172.72	40.64	0	957.58	0	327.66	0	0	35.56	0	0	0	0	86.36	0	0	0	830.58	154.94	279.4	0	538.48	0	0	0	0	0
261000	1254000	8922	0	111.76	25.4	0	1079.5	0	228.6	0	0	81.28	0	0	0	0	205.74	0	0	0	1257.3	276.86	309.88	0	342.9	0	0	0	0	0
269000	1254000	8923	0	0	30.48	0	1056.64	0	203.2	0	0	71.12	0	0	0	0	363.22	0	0	0	1330.96	187.96	40.64	0	292.1	0	0	0	0	0
277000	1254000	8924	0	0	0	0	680.72	0	116.84	0	0	20.32	0	0	0	0	20.32	0	0	0	462.28	20.32	353.06	0	294.64	0	0	0	0	0
285000	1254000	8925	0	30.48	0	0	408.94	0	91.44	0	20.32	147.32	0	0	0	0	0	0	0	0	309.88	35.56	388.62	0	571.5	0	0	0	0	0
293000	1254000	8926	0	0	0	0	579.12	0	0	0	0	416.56	0	0	0	0	25.4	0	0	0	558.8	66.04	172.72	0	543.56	0	0	0	0	0
301000	1254000	8927	0	20.32	40.64	0	703.58	0	132.08	0	0	66.04	0	0	0	0	25.4	0	0	0	462.28	190.5	187.96	0	294.64	0	0	0	20.32	0
309000	1254000	8928	0	63.5	0	0	703.58	0	520.7	0	0	40.64	0	0	0	0	20.32	0	0	0	335.28	198.12	218.44	0	185.42	0	0	0	0	0
317000	1254000	8929	0	0	0	0	421.64	0	20.32	0	0	60.96	0	0	0	0	25.4	0	50.8	0	424.18	203.2	154.94	0	350.52	0	0	0	0	0
325000	1254000	8930	0	40.64	0	0	307.34	0	20.32	0	0	0	0	0	0	0	0	0	0	0	919.48	193.04	111.76	0	363.22	0	0	0	0	0
333000	1254000	8931	0	0	0	0	330.2	0	111.76	0	0	20.32	0	0	0	0	0	0	0	0	436.88	139.7	96.52	0	434.34	0	0	0	0	0
341000	1254000	8932	0	0	0	0	360.68	0	50.8	0	0	20.32	0	0	0	0	0	0	0	0	840.74	63.5	401.32	0	261.62	0	0	0	0	0
349000	1254000	8933	0	0	0	0	436.88	0	109.22	0	0	106.68	0	0	0	0	30.48	0	0	0	703.58	121.92	662.94	0	414.02	0	0	0	0	0
357000	1254000	8934	0	0	0	0	383.54	0	58.42	0	0	40.64	0	0	0	0	0	0	0	0	294.64	121.92	414.02	0	251.46	0	0	0	0	0
365000	1254000	8935	0	0	0	0	96.52	0	43.18	0	0	0	0	0	0	0	0	0	0	0	0	0	274.32	0	477.52	0	0	0	0	0
373000	1254000	8936	0	20.32	0	0	228.6	0	246.38	0	0	0	0	0	0	0	0	0	0	0	231.14	0	472.44	0	208.28	0	0	0	0	0
381000	1254000	8937	0	0	0	0	297.18	0	66.04	0	0	83.82	0	0	0	0	0	0	0	0	0	0	439.42	0	167.64	0	0	0	0	0
389000	1254000	8938	0	0	0	0	800.1	0	60.96	0	0	22.86	0	0	0	0	0	0	0	0	0	0	619.76	0	198.12	0	0	0	0	0
397000	1254000	8939	0	0	0	0	739.14	0	167.64	0	0	215.9	0	0	0	0	0	0	0	0	127	121.92	744.22	0	477.52	0	0	0	0	0
405000	1254000	8940	0	0	0	0	914.4	0	182.88	0	0	132.08	0	0	0	0	0	0	0	0	607.06	325.12	546.1	0	261.62	0	0	0	0	0
413000	1254000	8941	0	0	0	0	1595.12	0	363.22	0	0	233.68	0	0	0	0	60.96	0	0	0	401.32	30.48	241.3	0	86.36	0	0	0	0	0
421000	1254000	8942	0	0	0	0	1043.94	0	647.7	0	0	574.04	0	0	0	0	231.14	0	0	0	0	38.1	647.7	0	127	0	0	0	0	0
429000	1254000	8943	0	0	0	0	797.56	0	246.38	0	0	749.3	0	0	0	0	248.92	0	0	0	0	22.86	698.5	0	35.56	0	0	0	0	0
437000	1254000	8944	0	0	0	0	231.14	0	330.2	0	0	251.46	0	0	0	0	0	0	0	0	22.86	96.52	289.56	0	0	0	0	0	0	0
445000	1254000	8945	0	0	0	0	25.4	0	0	0	0	83.82	0	0	0	0	0	0	0	0	0	0	152.4	0	0	0	0	0	0	0
-27000	1246000	9182	0	76.2	0	0	0	0	0	0	0	0	0	0	0	0	0	0	106.68	0	0	0	0	0	0	0	0	0	0	0
-19000	1246000	9183	0	0	0	0	0	0	0	0	0	0	0	0	0	0	0	0	129.54	0	0	0	0	0	0	0	0	0	0	0
21000	1246000	9188	0	0	0	0	0	0	0	0	0	0	0	0	0	0	0	0	45.72	0	0	45.72	0	0	0	0	0	0	0	0
45000	1246000	9191	0	0	0	0	0	0	0	0	0	0	0	0	0	0	0	0	281.94	0	0	0	0	0	0	0	0	0	0	0
53000	1246000	9192	0	50.8	154.94	0	236.22	0	0	0	162.56	0	0	0	0	0	71.12	0	1361.44	0	0	195.58	0	0	0	0	0	0	0	0
61000	1246000	9193	0	30.48	340.36	0	81.28	0	0	0	439.42	116.84	0	0	0	0	40.64	0	464.82	0	1158.24	203.2	20.32	0	86.36	0	0	0	0	0
69000	1246000	9194	0	0	101.6	0	0	0	0	0	233.68	20.32	0	0	0	0	116.84	0	55.88	0	1752.6	106.68	0	0	259.08	0	0	0	0	0
77000	1246000	9195	0	25.4	0	0	121.92	0	0	0	60.96	20.32	0	0	0	0	0	0	20.32	0	1737.36	172.72	30.48	0	20.32	0	0	0	0	0
85000	1246000	9196	0	0	0	0	0	0	0	0	0	0	0	0	0	0	0	0	0	0	2997.2	71.12	0	0	20.32	0	0	0	0	0
93000	1246000	9197	0	0	0	0	213.36	0	0	0	0	0	0	0	0	0	0	0	20.32	0	1772.92	391.16	25.4	0	93.98	0	0	0	0	0
101000	1246000	9198	0	0	0	0	152.4	0	0	0	0	0	0	0	0	0	22.86	0	22.86	0	1805.94	741.68	60.96	0	266.7	0	0	0	0	0
109000	1246000	9199	0	0	0	0	68.58	0	0	0	0	0	0	0	0	0	20.32	0	71.12	0	1455.42	304.8	93.98	0	187.96	0	0	0	0	0
117000	1246000	9200	0	0	0	0	111.76	0	0	0	0	0	0	0	0	0	0	0	50.8	0	906.78	396.24	0	0	55.88	0	0	0	0	0
125000	1246000	9201	0	0	45.72	0	167.64	0	0	0	20.32	0	0	0	0	0	0	0	76.2	0	1455.42	622.3	119.38	0	304.8	0	0	0	0	0
133000	1246000	9202	0	0	0	0	50.8	0	0	0	30.48	76.2	0	0	0	0	20.32	0	170.18	0	1925.32	218.44	30.48	0	447.04	0	0	0	0	0
141000	1246000	9203	0	0	45.72	0	20.32	0	81.28	0	137.16	0	0	0	0	0	0	0	182.88	0	1838.96	60.96	96.52	0	106.68	0	0	0	0	0
149000	1246000	9204	0	0	40.64	0	45.72	0	170.18	0	71.12	25.4	0	0	0	0	86.36	0	45.72	0	797.56	289.56	50.8	0	279.4	0	0	0	0	0
157000	1246000	9205	0	22.86	25.4	0	101.6	0	162.56	0	0	71.12	0	0	0	0	254	0	96.52	0	137.16	40.64	66.04	0	104.14	0	0	0	0	0
165000	1246000	9206	0	0	0	0	81.28	0	76.2	0	0	0	0	0	0	0	0	0	20.32	0	71.12	50.8	0	0	40.64	0	0	0	0	0
173000	1246000	9207	0	0	0	0	0	0	116.84	0	0	0	0	0	0	0	0	0	76.2	0	0	198.12	0	0	187.96	0	0	0	0	0
181000	1246000	9208	0	0	0	0	20.32	0	116.84	0	25.4	0	0	0	0	0	0	0	0	0	266.7	182.88	25.4	0	187.96	0	0	0	0	0
189000	1246000	9209	0	0	0	0	172.72	0	40.64	0	0	0	0	0	0	0	0	0	0	0	226.06	121.92	0	0	177.8	0	0	0	0	0
197000	1246000	9210	0	86.36	30.48	0	162.56	0	337.82	0	0	0	0	0	0	0	0	0	0	0	909.32	147.32	25.4	0	142.24	0	0	0	0	0
205000	1246000	9211	0	101.6	50.8	0	25.4	0	233.68	0	45.72	60.96	0	0	0	0	0	0	0	0	0	99.06	40.64	0	546.1	0	0	0	0	0
213000	1246000	9212	0	0	0	0	220.98	0	370.84	0	0	20.32	0	0	0	0	50.8	0	0	0	284.48	162.56	30.48	0	187.96	0	0	0	0	0
221000	1246000	9213	0	20.32	0	0	132.08	0	134.62	0	0	0	0	0	0	0	0	0	0	0	693.42	177.8	124.46	0	360.68	0	0	0	0	0
229000	1246000	9214	0	20.32	45.72	0	360.68	0	66.04	0	0	121.92	0	0	0	0	66.04	0	33.02	0	335.28	132.08	63.5	0	208.28	0	0	0	0	0
237000	1246000	9215	0	0	0	0	566.42	0	55.88	0	40.64	60.96	0	0	0	0	68.58	0	45.72	0	320.04	96.52	27.94	0	337.82	0	0	0	0	0
245000	1246000	9216	0	73.66	68.58	0	472.44	0	0	0	20.32	104.14	0	0	0	22.86	45.72	0	0	0	835.66	149.86	213.36	0	320.04	0	0	0	0	0
253000	1246000	9217	0	91.44	33.02	0	1033.78	0	322.58	0	0	45.72	0	0	0	0	251.46	0	0	0	759.46	111.76	48.26	0	0	0	0	0	0	0
261000	1246000	9218	0	0	0	0	541.02	0	162.56	0	0	0	0	0	0	0	20.32	0	0	0	1122.68	71.12	220.98	0	269.24	0	0	0	0	0
269000	1246000	9219	0	20.32	0	0	546.1	0	271.78	0	45.72	45.72	0	0	0	0	116.84	0	0	0	1336.04	0	215.9	0	233.68	0	0	0	0	0
277000	1246000	9220	0	0	0	0	314.96	0	0	0	0	0	0	0	0	0	0	0	0	0	467.36	50.8	388.62	0	830.58	0	0	0	0	0
285000	1246000	9221	0	0	0	0	447.04	0	116.84	0	0	0	0	0	0	0	20.32	0	0	0	0	71.12	441.96	0	137.16	0	0	0	0	0
293000	1246000	9222	0	0	0	0	127	0	193.04	0	0	0	0	0	0	0	0	0	0	0	25.4	45.72	269.24	0	822.96	0	0	0	0	0
301000	1246000	9223	0	0	0	0	208.28	0	401.32	0	0	0	0	0	0	0	60.96	0	0	0	96.52	25.4	106.68	0	373.38	0	0	0	0	0
309000	1246000	9224	0	45.72	0	0	147.32	0	71.12	0	0	0	0	0	0	0	0	0	0	0	215.9	152.4	241.3	0	182.88	0	0	0	0	0
317000	1246000	9225	0	20.32	0	0	147.32	0	0	0	0	60.96	0	0	0	0	0	0	0	0	1135.38	248.92	294.64	0	190.5	0	0	0	0	0
325000	1246000	9226	0	0	0	0	228.6	0	187.96	0	0	0	0	0	0	0	0	0	0	0	604.52	327.66	147.32	0	530.86	0	0	0	0	0
333000	1246000	9227	0	0	0	0	566.42	0	228.6	0	0	20.32	0	0	0	0	20.32	0	0	0	327.66	142.24	195.58	0	586.74	0	0	0	0	0
341000	1246000	9228	0	66.04	0	0	652.78	0	167.64	0	0	40.64	0	0	0	0	20.32	0	0	0	1087.12	78.74	614.68	0	264.16	0	0	0	0	0
349000	1246000	9229	0	40.64	0	0	563.88	0	96.52	0	0	20.32	0	0	0	0	43.18	0	0	0	477.52	93.98	815.34	0	269.24	0	0	0	0	0
357000	1246000	9230	0	0	0	0	309.88	0	114.3	0	0	25.4	0	0	0	0	0	0	0	0	302.26	228.6	805.18	0	99.06	0	0	0	0	0
365000	1246000	9231	0	0	0	0	269.24	0	0	0	0	0	0	0	0	0	0	0	0	0	147.32	0	403.86	0	292.1	0	0	0	0	0
373000	1246000	9232	0	20.32	0	0	335.28	0	0	0	0	66.04	0	0	0	0	0	0	0	0	134.62	0	322.58	0	365.76	0	0	0	0	0
381000	1246000	9233	0	0	0	0	858.52	0	129.54	0	0	132.08	0	0	0	0	0	0	0	0	25.4	0	563.88	0	612.14	0	0	0	0	0
389000	1246000	9234	0	0	0	0	599.44	0	71.12	0	0	454.66	0	0	0	0	0	0	0	0	233.68	0	850.9	0	650.24	0	0	0	0	0
397000	1246000	9235	0	0	0	0	594.36	0	233.68	0	0	462.28	0	0	0	0	0	0	0	0	0	0	993.14	0	497.84	0	0	0	0	0
405000	1246000	9236	0	0	0	0	767.08	0	421.64	0	0	561.34	0	0	0	0	101.6	0	0	0	78.74	60.96	581.66	0	30.48	0	0	0	0	0
413000	1246000	9237	0	0	0	0	924.56	0	594.36	0	0	391.16	0	0	0	0	345.44	0	0	0	96.52	71.12	853.44	0	144.78	0	0	0	0	0
421000	1246000	9238	0	25.4	0	0	657.86	0	660.4	0	0	187.96	0	0	0	0	180.34	0	0	0	0	0	629.92	0	40.64	0	0	0	0	0
429000	1246000	9239	0	20.32	0	0	63.5	0	172.72	0	0	91.44	0	0	0	0	0	0	0	0	0	0	86.36	0	0	0	0	0	0	0
-27000	1238000	9478	0	40.64	20.32	0	0	0	0	0	0	0	0	0	0	55.88	0	0	101.6	0	0	20.32	0	0	0	0	0	0	0	0
-19000	1238000	9479	0	0	0	0	0	0	0	0	76.2	0	0	0	0	0	0	0	0	0	0	0	0	0	0	0	0	0	0	0
-11000	1238000	9480	0	25.4	0	0	0	0	0	0	223.52	0	0	0	0	0	0	0	137.16	0	0	0	0	0	0	0	0	0	0	0
13000	1238000	9483	0	30.48	30.48	0	0	0	0	0	0	0	0	0	0	0	0	0	142.24	0	0	0	0	0	0	0	0	0	0	0
21000	1238000	9484	0	0	0	0	0	0	0	0	0	0	0	0	0	0	0	0	48.26	0	0	0	0	0	0	0	0	0	0	0
45000	1238000	9487	0	0	48.26	0	0	0	0	0	45.72	0	0	0	0	0	0	0	647.7	0	0	93.98	0	0	0	0	0	0	0	0
53000	1238000	9488	0	0	162.56	0	408.94	0	0	0	121.92	0	0	0	0	0	254	0	701.04	0	30.48	259.08	22.86	0	0	0	0	0	0	0
61000	1238000	9489	0	66.04	203.2	0	106.68	0	0	0	261.62	0	0	0	0	0	81.28	0	604.52	0	797.56	746.76	20.32	0	25.4	0	0	0	0	0
69000	1238000	9490	0	45.72	25.4	0	60.96	0	0	0	0	0	0	0	0	0	0	0	177.8	0	1209.04	106.68	60.96	0	40.64	0	0	0	0	0
77000	1238000	9491	0	0	40.64	0	20.32	0	0	0	0	0	0	0	0	0	20.32	0	40.64	0	1435.1	233.68	88.9	0	40.64	0	0	0	0	0
85000	1238000	9492	0	0	35.56	0	0	0	0	0	20.32	0	0	0	0	0	0	0	50.8	0	1590.04	96.52	0	0	83.82	0	0	0	0	0
93000	1238000	9493	0	0	25.4	0	45.72	0	0	0	0	20.32	0	0	0	0	0	0	20.32	0	876.3	203.2	20.32	0	436.88	0	0	0	0	0
101000	1238000	9494	0	0	0	0	45.72	0	0	0	0	48.26	0	0	0	0	0	0	0	0	1176.02	203.2	134.62	0	137.16	0	0	0	0	0
109000	1238000	9495	0	0	20.32	0	66.04	0	0	0	0	0	0	0	0	0	0	0	81.28	0	2354.58	563.88	22.86	0	22.86	0	0	0	0	0
117000	1238000	9496	0	0	0	0	111.76	0	0	0	20.32	0	0	0	0	0	0	0	0	0	2428.24	368.3	0	0	0	0	0	0	0	0
125000	1238000	9497	0	0	20.32	0	147.32	0	40.64	0	0	20.32	0	0	0	0	25.4	0	127	0	2265.68	487.68	35.56	0	73.66	0	0	0	0	0
133000	1238000	9498	0	20.32	0	0	165.1	0	0	0	0	0	0	0	0	0	0	0	45.72	0	1808.48	182.88	0	0	162.56	0	0	0	0	0
141000	1238000	9499	0	0	81.28	0	20.32	0	0	0	20.32	20.32	0	0	0	0	0	0	86.36	0	1287.78	345.44	0	0	81.28	0	0	0	0	0
149000	1238000	9500	0	0	0	0	0	0	0	0	0	0	0	0	0	0	0	0	215.9	0	1115.06	0	0	0	0	0	0	0	0	0
157000	1238000	9501	0	0	0	0	0	0	0	0	0	0	0	0	0	0	142.24	0	0	0	0	0	0	0	0	0	0	0	0	0
165000	1238000	9502	0	0	22.86	0	0	0	0	0	0	0	0	0	0	0	314.96	0	22.86	0	0	20.32	0	0	0	0	0	0	0	0
173000	1238000	9503	0	0	0	0	137.16	0	162.56	0	20.32	121.92	0	0	0	0	121.92	0	50.8	0	0	304.8	132.08	0	325.12	0	0	0	0	0
181000	1238000	9504	0	20.32	0	0	101.6	0	314.96	0	30.48	162.56	0	0	0	0	45.72	0	0	0	365.76	487.68	147.32	0	474.98	0	0	0	0	0
189000	1238000	9505	0	0	20.32	0	137.16	0	157.48	0	0	96.52	0	0	0	0	58.42	0	86.36	0	60.96	0	127	0	274.32	0	0	0	0	0
197000	1238000	9506	0	20.32	40.64	0	137.16	0	284.48	0	45.72	50.8	0	0	0	0	86.36	0	0	0	406.4	71.12	238.76	0	167.64	0	0	0	0	0
205000	1238000	9507	0	45.72	0	0	215.9	0	0	0	40.64	40.64	0	0	0	0	0	0	53.34	0	434.34	414.02	76.2	0	116.84	0	0	0	0	0
213000	1238000	9508	0	25.4	40.64	0	129.54	0	251.46	0	63.5	20.32	0	0	0	0	154.94	0	0	0	1442.72	45.72	55.88	0	215.9	0	0	0	0	0
221000	1238000	9509	0	0	22.86	0	71.12	0	30.48	0	0	0	0	0	0	0	30.48	0	58.42	0	1275.08	20.32	0	0	20.32	0	0	0	0	0
229000	1238000	9510	0	0	0	0	345.44	0	35.56	0	60.96	20.32	0	0	0	0	93.98	0	96.52	0	563.88	396.24	66.04	0	162.56	0	0	0	0	0
237000	1238000	9511	0	0	35.56	0	358.14	0	27.94	0	25.4	104.14	0	0	0	0	86.36	0	0	0	167.64	106.68	127	0	325.12	0	0	0	0	0
245000	1238000	9512	0	48.26	0	0	713.74	0	99.06	0	25.4	22.86	0	0	0	0	81.28	0	0	0	866.14	152.4	121.92	0	177.8	0	0	0	0	0
253000	1238000	9513	0	0	40.64	0	497.84	0	190.5	0	0	40.64	0	0	0	0	66.04	0	0	0	1125.22	200.66	132.08	0	106.68	0	0	0	0	0
261000	1238000	9514	0	50.8	20.32	0	645.16	0	50.8	0	0	106.68	0	0	0	0	93.98	0	0	0	1496.06	160.02	190.5	0	302.26	0	0	0	0	0
269000	1238000	9515	0	0	0	0	576.58	0	731.52	0	0	0	0	0	0	0	0	0	0	0	495.3	91.44	264.16	0	782.32	0	0	0	0	0
277000	1238000	9516	0	0	0	0	317.5	0	0	0	0	0	0	0	0	0	0	0	0	0	469.9	27.94	363.22	0	650.24	0	0	0	0	0
285000	1238000	9517	0	0	0	0	71.12	0	0	0	0	0	0	0	0	0	0	0	0	0	391.16	40.64	355.6	0	322.58	0	0	0	0	0
293000	1238000	9518	0	0	0	0	119.38	0	0	0	0	45.72	0	0	0	0	20.32	0	0	0	1122.68	30.48	43.18	0	368.3	0	0	0	0	0
301000	1238000	9519	0	22.86	0	0	0	0	0	0	0	0	0	0	0	0	0	0	0	0	452.12	88.9	20.32	0	144.78	0	0	0	0	0
309000	1238000	9520	0	0	0	0	43.18	0	0	0	48.26	0	0	0	0	0	0	0	0	0	238.76	266.7	195.58	0	322.58	0	0	0	0	0
317000	1238000	9521	0	0	0	0	172.72	0	0	0	0	86.36	0	0	0	0	0	0	0	0	259.08	215.9	180.34	0	294.64	0	0	0	0	0
325000	1238000	9522	0	0	0	0	393.7	0	121.92	0	0	22.86	0	0	0	0	0	0	0	0	304.8	137.16	492.76	0	482.6	0	0	0	0	0
333000	1238000	9523	0	0	0	0	383.54	0	167.64	0	0	91.44	0	0	0	0	0	0	0	0	170.18	266.7	289.56	0	353.06	0	0	0	0	0
341000	1238000	9524	0	0	0	0	553.72	0	0	0	0	76.2	0	0	0	0	0	0	0	0	538.48	279.4	515.62	0	457.2	0	0	0	0	0
349000	1238000	9525	0	38.1	0	0	530.86	0	147.32	0	0	60.96	0	0	0	0	0	0	0	0	157.48	127	350.52	0	617.22	0	0	0	0	0
357000	1238000	9526	0	0	0	0	414.02	0	99.06	0	0	172.72	0	0	0	0	0	0	0	0	180.34	60.96	975.36	0	457.2	0	0	0	0	0
365000	1238000	9527	0	0	0	0	642.62	0	127	0	0	76.2	0	0	0	0	0	0	0	0	396.24	101.6	662.94	0	495.3	0	0	0	0	0
373000	1238000	9528	0	27.94	0	0	355.6	0	101.6	0	0	480.06	0	0	0	0	0	0	0	0	116.84	53.34	642.62	0	640.08	0	0	0	0	0
381000	1238000	9529	0	0	0	0	1498.6	0	345.44	0	0	218.44	0	0	0	0	0	0	0	0	264.16	30.48	287.02	0	645.16	0	0	0	0	0
389000	1238000	9530	0	30.48	0	0	416.56	0	76.2	0	0	541.02	0	0	0	0	40.64	0	0	0	350.52	167.64	772.16	0	266.7	0	0	0	0	0
397000	1238000	9531	0	0	0	0	985.52	0	93.98	0	20.32	558.8	0	0	0	0	22.86	0	25.4	0	172.72	403.86	767.08	0	106.68	0	0	0	0	0
405000	1238000	9532	0	0	0	0	863.6	0	772.16	0	0	391.16	0	0	0	0	292.1	0	0	0	187.96	68.58	937.26	0	71.12	0	0	0	0	0
413000	1238000	9533	0	40.64	0	0	662.94	0	548.64	0	0	187.96	0	0	0	0	45.72	0	0	0	25.4	20.32	297.18	0	0	0	0	0	0	0
421000	1238000	9534	0	0	0	0	38.1	0	86.36	0	0	0	0	0	0	0	0	0	0	0	0	0	0	0	0	0	0	0	0	0
-27000	1230000	9774	0	0	35.56	0	0	0	0	0	33.02	0	0	0	0	0	0	0	0	0	0	0	0	0	0	0	0	0	0	0
-11000	1230000	9776	0	0	45.72	0	0	0	0	0	30.48	0	0	0	0	0	0	0	0	0	0	0	0	0	0	0	0	0	0	0
-3000	1230000	9777	0	0	0	0	0	0	0	0	66.04	0	0	0	0	0	0	0	0	0	0	0	0	0	0	0	0	0	0	0
21000	1230000	9780	0	0	0	0	0	0	0	0	0	0	0	0	0	0	0	0	137.16	0	0	0	0	0	0	0	0	0	0	0
45000	1230000	9783	0	0	0	0	45.72	0	0	0	35.56	0	0	0	0	0	0	0	292.1	0	0	238.76	0	0	22.86	0	0	0	0	0
53000	1230000	9784	0	121.92	314.96	0	121.92	0	0	0	147.32	0	0	0	0	0	71.12	0	784.86	0	0	386.08	30.48	0	81.28	0	0	0	0	0
61000	1230000	9785	0	0	63.5	0	76.2	0	0	0	137.16	0	0	0	0	0	132.08	0	294.64	0	508	406.4	20.32	0	172.72	0	0	0	0	0
69000	1230000	9786	0	0	0	0	0	0	0	0	0	55.88	0	0	0	0	50.8	0	248.92	0	1107.44	248.92	20.32	0	299.72	0	0	0	0	0
77000	1230000	9787	0	0	0	0	40.64	0	0	0	0	0	0	0	0	0	0	0	353.06	0	1259.84	195.58	20.32	0	121.92	0	0	0	0	0
85000	1230000	9788	0	0	0	0	20.32	0	0	0	0	0	0	0	0	0	0	0	45.72	0	1397	0	0	0	147.32	0	0	0	0	0
93000	1230000	9789	0	0	0	0	0	0	0	0	0	0	0	0	0	0	0	0	0	0	1109.98	86.36	0	0	254	0	0	0	0	0
101000	1230000	9790	0	0	0	0	0	0	0	0	30.48	22.86	0	0	0	0	0	0	0	0	1483.36	50.8	0	0	137.16	0	0	0	0	0
109000	1230000	9791	0	0	0	0	0	0	0	0	0	0	0	0	0	0	22.86	0	60.96	0	2781.3	106.68	25.4	0	157.48	0	0	0	0	0
117000	1230000	9792	0	0	0	0	137.16	0	0	0	0	0	0	0	0	0	0	0	0	0	2082.8	157.48	0	0	40.64	0	0	0	0	0
125000	1230000	9793	0	0	0	0	76.2	0	0	0	0	0	0	0	0	0	0	0	30.48	0	3007.36	304.8	0	0	0	0	0	0	0	0
133000	1230000	9794	0	0	0	0	20.32	0	0	0	0	0	0	0	0	0	0	0	66.04	0	3048	553.72	0	0	60.96	0	0	0	0	0
141000	1230000	9795	0	0	0	0	40.64	0	0	0	0	0	0	0	0	0	0	0	20.32	0	2590.8	81.28	0	0	20.32	0	0	0	0	0
149000	1230000	9796	0	25.4	0	0	0	0	20.32	0	35.56	0	0	0	0	0	96.52	0	142.24	0	1673.86	147.32	0	0	114.3	0	0	0	0	0
165000	1230000	9798	0	0	0	0	0	0	22.86	0	35.56	0	0	0	0	0	0	0	154.94	0	45.72	0	0	0	35.56	0	0	0	0	0
173000	1230000	9799	0	71.12	53.34	0	101.6	0	274.32	0	66.04	91.44	0	0	0	30.48	220.98	0	91.44	0	345.44	119.38	53.34	0	220.98	0	0	0	0	0
181000	1230000	9800	0	20.32	0	0	228.6	0	160.02	0	0	50.8	0	0	0	0	0	0	0	0	68.58	134.62	93.98	0	152.4	0	0	0	0	0
189000	1230000	9801	0	0	0	0	619.76	0	157.48	0	25.4	162.56	0	0	0	0	40.64	0	45.72	0	584.2	55.88	127	0	40.64	0	0	0	0	0
197000	1230000	9802	0	25.4	0	0	421.64	0	299.72	0	71.12	66.04	0	0	0	0	106.68	0	0	0	264.16	182.88	215.9	0	322.58	0	0	0	0	0
205000	1230000	9803	0	0	86.36	0	784.86	0	106.68	0	50.8	327.66	0	0	0	0	322.58	0	40.64	0	365.76	175.26	76.2	0	83.82	0	0	0	0	0
213000	1230000	9804	0	66.04	96.52	0	393.7	0	50.8	0	73.66	114.3	0	0	0	0	436.88	0	0	0	1023.62	124.46	50.8	0	71.12	0	0	0	0	0
221000	1230000	9805	0	0	30.48	0	411.48	0	0	0	27.94	0	0	0	0	0	421.64	0	0	0	508	205.74	0	0	88.9	0	0	0	0	0
229000	1230000	9806	0	0	0	0	210.82	0	114.3	0	50.8	0	0	0	0	0	124.46	0	91.44	0	1706.88	243.84	25.4	0	0	0	0	0	0	0
237000	1230000	9807	0	0	0	0	307.34	0	38.1	0	0	0	0	0	0	0	101.6	0	0	0	1076.96	66.04	68.58	0	302.26	0	0	0	0	0
245000	1230000	9808	0	25.4	55.88	0	381	0	274.32	0	139.7	40.64	0	0	0	0	45.72	0	0	0	807.72	127	187.96	0	228.6	0	0	0	0	0
253000	1230000	9809	0	40.64	20.32	0	731.52	0	20.32	0	0	96.52	0	0	0	0	325.12	0	25.4	0	1384.3	76.2	0	0	30.48	0	0	0	0	0
261000	1230000	9810	0	0	43.18	0	876.3	0	119.38	0	0	0	0	0	0	0	304.8	0	0	0	599.44	40.64	48.26	0	259.08	0	0	0	0	0
269000	1230000	9811	0	0	0	0	91.44	0	86.36	0	0	0	0	0	0	0	0	0	0	0	251.46	0	0	0	243.84	0	0	0	0	0
277000	1230000	9812	0	30.48	0	0	165.1	0	256.54	0	25.4	0	0	0	0	0	0	0	0	0	175.26	139.7	114.3	0	800.1	0	0	0	0	0
285000	1230000	9813	0	0	0	0	454.66	0	307.34	0	0	119.38	0	0	0	0	22.86	0	0	0	101.6	60.96	261.62	0	728.98	0	0	0	0	0
293000	1230000	9814	0	0	0	0	99.06	0	76.2	0	0	0	0	0	0	0	0	0	0	0	38.1	0	45.72	0	462.28	0	0	0	0	0
301000	1230000	9815	0	0	0	0	510.54	0	48.26	0	0	25.4	0	0	0	0	0	0	0	0	429.26	96.52	223.52	0	226.06	0	0	0	0	0
309000	1230000	9816	0	0	0	0	182.88	0	20.32	0	0	0	0	0	0	0	0	0	0	0	50.8	132.08	154.94	0	223.52	0	0	0	0	0
317000	1230000	9817	0	0	20.32	0	378.46	0	0	0	0	20.32	0	0	0	0	0	0	0	0	449.58	121.92	551.18	0	452.12	0	0	0	0	0
325000	1230000	9818	0	0	0	0	439.42	0	22.86	0	0	68.58	0	0	0	0	0	0	0	0	629.92	205.74	391.16	0	609.6	0	0	0	0	0
333000	1230000	9819	0	0	0	0	548.64	0	0	0	55.88	48.26	0	0	0	0	20.32	0	0	0	604.52	175.26	718.82	0	312.42	0	0	0	0	0
341000	1230000	9820	0	0	0	0	1054.1	0	93.98	0	0	48.26	0	0	0	0	0	0	0	0	411.48	287.02	337.82	0	429.26	0	0	0	0	0
349000	1230000	9821	0	0	0	0	800.1	0	55.88	0	0	0	0	0	0	0	0	0	0	0	1005.84	114.3	426.72	0	345.44	0	0	0	0	0
357000	1230000	9822	0	0	0	0	205.74	0	20.32	0	0	86.36	0	0	0	0	0	0	0	0	919.48	55.88	784.86	0	886.46	0	0	0	0	0
365000	1230000	9823	0	0	0	0	457.2	0	121.92	0	0	157.48	0	0	0	0	86.36	0	0	0	137.16	180.34	1361.44	0	751.84	0	0	0	0	0
373000	1230000	9824	0	22.86	0	0	746.76	0	180.34	0	0	208.28	0	0	0	0	20.32	0	0	0	401.32	317.5	332.74	0	408.94	0	0	0	0	0
381000	1230000	9825	0	0	0	0	678.18	0	561.34	0	0	307.34	0	0	0	0	20.32	0	0	0	939.8	60.96	490.22	0	259.08	0	0	0	0	0
389000	1230000	9826	0	0	60.96	0	939.8	0	40.64	0	0	266.7	0	0	0	0	205.74	0	0	0	462.28	193.04	1262.38	0	109.22	0	0	0	0	0
397000	1230000	9827	0	0	20.32	0	1198.88	0	233.68	0	0	129.54	0	0	0	0	172.72	0	20.32	0	650.24	251.46	528.32	0	154.94	0	0	0	0	0
405000	1230000	9828	0	22.86	0	0	383.54	0	134.62	0	0	43.18	0	0	0	0	0	0	0	0	147.32	185.42	213.36	0	0	0	0	0	0	0
5000	1222000	10074	0	0	0	0	0	0	0	0	0	0	0	0	0	0	0	0	86.36	0	0	0	0	0	0	0	0	0	0	0
13000	1222000	10075	0	0	0	0	0	0	0	0	0	0	0	0	0	0	0	0	365.76	0	0	0	0	0	0	0	0	0	0	0
21000	1222000	10076	0	30.48	0	0	0	0	0	0	58.42	0	0	0	0	0	0	0	1615.44	0	0	0	0	0	0	0	0	0	0	0
29000	1222000	10077	0	0	22.86	0	0	0	0	0	30.48	0	0	0	0	0	0	0	952.5	0	0	0	0	0	0	0	0	0	0	0
37000	1222000	10078	0	20.32	0	0	0	0	0	0	25.4	0	0	0	0	0	0	0	508	0	0	0	0	0	0	0	0	0	0	0
45000	1222000	10079	0	22.86	142.24	0	172.72	0	0	0	83.82	0	0	0	0	0	121.92	0	835.66	0	0	358.14	0	0	0	0	0	0	0	0
53000	1222000	10080	0	25.4	254	0	223.52	0	0	0	218.44	25.4	0	0	0	0	314.96	0	792.48	0	0	322.58	55.88	0	175.26	0	0	0	0	0
61000	1222000	10081	0	25.4	170.18	0	20.32	0	0	0	121.92	0	0	0	0	0	254	0	690.88	0	327.66	193.04	45.72	0	0	0	0	0	0	0
69000	1222000	10082	0	20.32	66.04	0	20.32	0	0	0	111.76	53.34	0	0	0	0	60.96	0	233.68	0	553.72	419.1	20.32	0	193.04	0	0	0	0	0
77000	1222000	10083	0	60.96	50.8	0	25.4	0	0	0	50.8	20.32	0	0	0	0	0	0	167.64	0	970.28	294.64	101.6	0	419.1	0	0	0	0	0
85000	1222000	10084	0	0	0	0	0	0	0	0	0	63.5	0	0	0	0	25.4	0	248.92	0	2849.88	88.9	20.32	0	167.64	0	0	0	0	0
93000	1222000	10085	0	0	0	0	0	0	0	0	0	35.56	0	0	0	0	0	0	0	0	2964.18	0	0	0	96.52	0	0	0	0	0
101000	1222000	10086	0	0	0	0	0	0	0	0	0	0	0	0	0	0	0	0	86.36	0	3197.86	76.2	0	0	99.06	0	0	0	0	0
109000	1222000	10087	0	0	0	0	0	0	0	0	20.32	0	0	0	0	0	0	0	35.56	0	2621.28	71.12	0	0	20.32	0	0	0	0	0
117000	1222000	10088	0	0	0	0	20.32	0	0	0	0	0	0	0	0	0	0	0	0	0	1666.24	101.6	0	0	20.32	0	0	0	0	0
125000	1222000	10089	0	0	0	0	20.32	0	0	0	0	0	0	0	0	0	0	0	0	0	2047.24	205.74	106.68	0	0	0	0	0	0	0
133000	1222000	10090	0	45.72	0	0	269.24	0	0	0	30.48	60.96	0	0	0	0	0	0	193.04	0	2047.24	259.08	45.72	0	160.02	0	0	0	0	0
141000	1222000	10091	0	0	0	0	22.86	0	0	0	0	0	0	0	0	0	20.32	0	22.86	0	1739.9	269.24	20.32	0	0	0	0	0	0	0
149000	1222000	10092	0	0	0	0	165.1	0	76.2	0	0	20.32	0	0	0	0	40.64	0	353.06	0	1846.58	375.92	81.28	0	314.96	0	0	0	0	0
157000	1222000	10093	0	0	0	0	20.32	0	121.92	0	30.48	0	0	0	0	0	127	0	251.46	0	1805.94	182.88	0	0	0	0	0	0	0	0
165000	1222000	10094	0	22.86	25.4	0	127	0	81.28	0	40.64	0	0	0	0	0	81.28	0	170.18	0	1590.04	121.92	40.64	0	0	0	0	0	0	0
173000	1222000	10095	0	33.02	35.56	0	66.04	0	0	0	43.18	20.32	0	0	0	43.18	71.12	0	109.22	0	1450.34	154.94	0	0	0	0	0	0	0	0
181000	1222000	10096	0	0	0	0	172.72	0	71.12	0	76.2	45.72	0	0	0	0	20.32	0	111.76	0	314.96	137.16	66.04	0	60.96	0	0	0	0	0
189000	1222000	10097	0	0	40.64	0	345.44	0	20.32	0	25.4	50.8	0	0	0	0	121.92	0	0	0	609.6	175.26	472.44	0	142.24	0	0	0	0	0
197000	1222000	10098	0	0	0	0	261.62	0	147.32	0	0	129.54	0	0	0	0	40.64	0	20.32	0	2009.14	121.92	132.08	0	264.16	0	0	0	0	0
205000	1222000	10099	0	0	63.5	0	525.78	0	645.16	0	0	208.28	0	0	0	0	53.34	0	0	0	398.78	119.38	218.44	0	279.4	0	0	0	0	0
213000	1222000	10100	0	81.28	132.08	0	751.84	0	127	0	22.86	20.32	0	0	0	0	850.9	0	0	0	510.54	0	0	0	101.6	0	0	0	0	0
221000	1222000	10101	0	104.14	25.4	0	789.94	0	223.52	0	25.4	30.48	0	0	0	0	386.08	0	0	0	576.58	276.86	149.86	0	294.64	0	0	0	0	0
229000	1222000	10102	0	0	0	0	370.84	0	149.86	0	0	50.8	0	0	0	0	248.92	0	0	0	706.12	81.28	45.72	0	213.36	0	0	0	0	0
237000	1222000	10103	0	0	0	0	71.12	0	109.22	0	0	0	0	0	0	0	22.86	0	0	0	1216.66	86.36	22.86	0	25.4	0	0	0	0	0
245000	1222000	10104	0	20.32	55.88	0	916.94	0	302.26	0	78.74	83.82	0	0	0	25.4	281.94	0	0	0	360.68	248.92	111.76	0	302.26	0	0	0	0	0
253000	1222000	10105	0	0	111.76	0	528.32	0	368.3	0	60.96	66.04	0	0	0	0	142.24	0	0	0	462.28	0	0	0	124.46	0	0	0	0	0
261000	1222000	10106	0	0	0	0	746.76	0	370.84	0	0	81.28	0	0	0	0	177.8	0	0	0	228.6	0	104.14	0	574.04	0	0	0	0	0
269000	1222000	10107	0	0	0	0	53.34	0	129.54	0	0	0	0	0	0	0	0	0	0	0	60.96	0	0	0	487.68	0	0	0	0	0
277000	1222000	10108	0	30.48	0	0	162.56	0	363.22	0	0	0	0	0	0	0	58.42	0	0	0	48.26	149.86	81.28	0	459.74	0	0	0	0	0
285000	1222000	10109	0	0	0	0	233.68	0	233.68	0	20.32	0	0	0	0	0	27.94	0	0	0	0	63.5	129.54	0	180.34	0	0	0	0	0
293000	1222000	10110	0	0	0	0	104.14	0	144.78	0	0	0	0	0	0	0	0	0	0	0	114.3	50.8	231.14	0	538.48	0	0	0	0	0
301000	1222000	10111	0	0	0	0	104.14	0	0	0	0	0	0	0	0	0	0	0	0	0	0	403.86	193.04	0	256.54	0	0	22.86	0	0
309000	1222000	10112	0	0	0	0	248.92	0	86.36	0	0	0	0	0	0	0	0	0	0	0	632.46	208.28	289.56	0	238.76	0	0	0	0	0
317000	1222000	10113	0	0	0	0	414.02	0	101.6	0	0	0	0	0	0	0	0	0	0	0	716.28	132.08	205.74	0	584.2	0	0	0	0	0
325000	1222000	10114	0	0	0	0	873.76	0	20.32	0	0	66.04	0	0	0	0	0	0	0	0	594.36	101.6	441.96	0	347.98	0	0	0	0	0
333000	1222000	10115	0	0	0	0	495.3	0	162.56	0	22.86	0	0	0	0	0	0	0	0	0	1399.54	25.4	228.6	0	431.8	0	0	0	0	0
341000	1222000	10116	0	0	0	0	154.94	0	25.4	0	0	0	0	0	0	0	0	0	0	0	683.26	20.32	322.58	0	309.88	0	0	0	0	0
349000	1222000	10117	0	20.32	0	0	238.76	0	124.46	0	0	40.64	0	0	0	0	0	0	0	0	1884.68	165.1	325.12	0	368.3	0	0	0	0	0
357000	1222000	10118	0	50.8	0	0	419.1	0	99.06	0	0	127	0	0	0	0	0	0	0	0	756.92	157.48	375.92	0	916.94	0	0	0	0	0
365000	1222000	10119	0	30.48	0	0	619.76	0	152.4	0	50.8	63.5	0	0	0	0	71.12	0	0	0	683.26	142.24	726.44	0	518.16	0	0	0	0	0
373000	1222000	10120	0	0	76.2	0	922.02	0	403.86	0	0	142.24	0	0	0	0	231.14	0	0	0	716.28	40.64	599.44	0	302.26	0	0	0	0	0
381000	1222000	10121	0	25.4	0	0	645.16	0	307.34	0	40.64	256.54	0	0	0	0	73.66	0	0	0	891.54	436.88	731.52	0	48.26	0	0	0	20.32	0
389000	1222000	10122	0	0	0	0	767.08	0	129.54	0	0	304.8	0	0	0	0	25.4	0	0	0	635	304.8	581.66	0	172.72	0	0	0	20.32	0
397000	1222000	10123	0	0	0	0	261.62	0	198.12	0	0	187.96	0	0	0	0	0	0	0	0	320.04	40.64	304.8	0	71.12	0	0	0	0	0
621000	1222000	10151	0	0	0	0	0	0	0	0	0	20.32	0	0	0	0	0	0	0	0	96.52	45.72	0	0	0	0	0	0	0	0
629000	1222000	10152	0	0	0	0	193.04	0	317.5	0	0	63.5	0	55.88	0	0	116.84	0	66.04	0	190.5	139.7	45.72	0	22.86	0	0	0	0	0
637000	1222000	10153	0	0	0	0	299.72	0	378.46	0	0	124.46	0	0	0	0	396.24	0	60.96	0	264.16	86.36	96.52	0	0	0	0	0	0	0
645000	1222000	10154	0	0	0	0	175.26	0	477.52	0	0	429.26	0	0	0	0	472.44	0	83.82	0	205.74	20.32	203.2	0	0	0	0	0	0	0
653000	1222000	10155	0	0	0	0	99.06	0	342.9	0	0	246.38	0	0	0	0	215.9	0	58.42	0	149.86	0	83.82	0	0	0	0	0	0	0
661000	1222000	10156	0	0	0	0	45.72	0	0	0	0	30.48	0	0	0	0	96.52	0	40.64	0	48.26	20.32	0	0	20.32	0	0	0	0	0
-27000	1214000	10366	0	0	0	0	0	0	0	0	76.2	0	0	0	0	0	0	0	0	0	0	0	0	0	0	0	0	0	0	0
13000	1214000	10371	0	0	20.32	0	30.48	0	0	0	76.2	0	0	0	0	0	0	0	490.22	0	0	81.28	0	0	0	0	0	0	0	0
21000	1214000	10372	0	83.82	63.5	0	27.94	0	0	0	172.72	0	0	0	0	0	279.4	0	1231.9	0	0	20.32	0	0	0	0	0	0	0	0
29000	1214000	10373	0	86.36	73.66	0	0	0	0	0	307.34	0	0	0	0	0	487.68	0	1051.56	0	0	60.96	0	0	0	0	0	0	0	0
37000	1214000	10374	0	68.58	215.9	0	25.4	0	0	0	109.22	0	0	0	0	0	220.98	0	1092.2	0	0	119.38	0	0	0	0	0	0	0	0
45000	1214000	10375	0	96.52	203.2	0	66.04	0	0	0	289.56	0	0	0	0	0	167.64	0	607.06	0	0	132.08	0	0	96.52	0	0	0	0	0
53000	1214000	10376	0	0	111.76	0	132.08	0	0	0	106.68	0	0	0	0	0	53.34	0	881.38	0	294.64	528.32	22.86	0	40.64	0	0	0	0	0
61000	1214000	10377	0	30.48	0	0	81.28	0	0	0	48.26	0	0	0	0	0	0	0	635	0	693.42	457.2	55.88	0	71.12	0	0	0	0	0
69000	1214000	10378	0	0	25.4	0	0	0	0	0	25.4	20.32	0	0	0	0	20.32	0	96.52	0	1038.86	274.32	0	0	60.96	0	0	0	0	0
77000	1214000	10379	0	30.48	0	0	91.44	0	0	0	91.44	0	0	0	0	0	152.4	0	368.3	0	568.96	1153.16	45.72	0	243.84	0	0	0	0	0
85000	1214000	10380	0	25.4	0	0	0	0	0	0	35.56	0	0	0	0	20.32	45.72	0	132.08	0	2796.54	101.6	218.44	0	287.02	0	0	0	0	0
93000	1214000	10381	0	0	0	0	0	0	0	0	0	0	0	0	0	0	0	0	96.52	0	3822.7	55.88	0	0	50.8	0	0	0	0	0
101000	1214000	10382	0	0	0	0	0	0	0	0	0	0	0	0	0	0	0	0	22.86	0	2197.1	0	0	0	0	0	0	0	0	0
109000	1214000	10383	0	0	0	0	20.32	0	0	0	20.32	0	0	0	0	0	0	0	45.72	0	1778	0	55.88	0	60.96	0	0	0	0	0
117000	1214000	10384	0	0	0	0	25.4	0	0	0	0	0	0	0	0	0	0	0	25.4	0	2763.52	0	35.56	0	30.48	0	0	0	0	0
125000	1214000	10385	0	0	0	0	20.32	0	0	0	0	0	0	0	0	0	0	0	30.48	0	1884.68	45.72	20.32	0	218.44	0	0	0	0	0
133000	1214000	10386	0	0	0	0	101.6	0	0	0	0	0	0	0	0	0	0	0	116.84	0	1719.58	228.6	142.24	0	86.36	0	0	0	0	0
141000	1214000	10387	0	0	0	0	25.4	0	0	0	0	0	0	0	0	0	0	0	55.88	0	1554.48	132.08	0	0	0	0	0	0	0	0
149000	1214000	10388	0	20.32	20.32	0	71.12	0	0	0	43.18	0	0	0	0	0	20.32	0	116.84	0	1833.88	129.54	20.32	0	0	0	0	0	0	0
157000	1214000	10389	0	22.86	48.26	0	124.46	0	0	0	20.32	0	0	0	0	0	73.66	0	142.24	0	1374.14	208.28	27.94	0	81.28	0	0	0	0	0
165000	1214000	10390	0	35.56	0	0	63.5	0	0	0	30.48	71.12	0	0	0	0	20.32	0	40.64	0	1643.38	68.58	25.4	0	0	0	0	0	0	0
173000	1214000	10391	0	0	20.32	0	93.98	0	200.66	0	0	20.32	0	0	0	0	152.4	0	30.48	0	482.6	111.76	22.86	0	111.76	0	0	0	0	0
181000	1214000	10392	0	0	20.32	0	127	0	127	0	30.48	0	0	0	0	0	40.64	0	129.54	0	668.02	218.44	50.8	0	78.74	0	0	0	0	0
189000	1214000	10393	0	40.64	40.64	0	91.44	0	193.04	0	20.32	45.72	0	0	0	0	20.32	0	0	0	508	248.92	198.12	0	294.64	0	0	0	0	0
197000	1214000	10394	0	0	22.86	0	152.4	0	294.64	0	25.4	238.76	0	0	0	0	0	0	0	0	543.56	160.02	350.52	0	574.04	0	0	0	0	0
205000	1214000	10395	0	91.44	55.88	0	495.3	0	309.88	0	20.32	190.5	0	0	0	0	40.64	0	0	0	574.04	152.4	96.52	0	515.62	0	0	0	0	0
213000	1214000	10396	0	45.72	45.72	0	474.98	0	477.52	0	45.72	289.56	0	0	0	0	127	0	0	0	1282.7	0	0	0	299.72	0	0	0	0	0
221000	1214000	10397	0	20.32	40.64	0	848.36	0	347.98	0	30.48	167.64	0	0	0	0	365.76	0	60.96	0	762	147.32	45.72	0	177.8	0	0	0	0	0
229000	1214000	10398	0	0	20.32	0	40.64	0	213.36	0	0	40.64	0	0	0	0	45.72	0	25.4	0	543.56	132.08	0	0	182.88	0	0	0	0	0
237000	1214000	10399	0	53.34	101.6	0	0	0	48.26	0	25.4	20.32	0	0	0	0	0	0	27.94	0	800.1	0	43.18	0	83.82	0	0	0	0	0
245000	1214000	10400	0	154.94	96.52	0	147.32	0	30.48	0	0	43.18	0	0	0	0	104.14	0	60.96	0	690.88	111.76	109.22	0	629.92	0	0	0	0	0
253000	1214000	10401	0	0	0	0	279.4	0	284.48	0	0	48.26	0	0	0	0	20.32	0	0	0	264.16	370.84	218.44	0	728.98	0	0	0	0	0
261000	1214000	10402	0	50.8	0	0	63.5	0	170.18	0	22.86	0	0	0	0	0	25.4	0	0	0	198.12	320.04	185.42	0	513.08	0	0	0	0	0
269000	1214000	10403	0	25.4	0	0	317.5	0	142.24	0	38.1	25.4	0	0	0	0	0	0	0	0	30.48	30.48	154.94	0	546.1	0	0	0	0	0
277000	1214000	10404	0	0	0	0	170.18	0	220.98	0	0	0	0	0	0	0	0	0	0	0	147.32	0	99.06	0	309.88	0	0	0	0	0
285000	1214000	10405	0	20.32	25.4	0	210.82	0	579.12	0	48.26	0	0	0	0	0	27.94	0	0	0	116.84	116.84	317.5	0	248.92	0	0	0	0	0
293000	1214000	10406	0	20.32	0	0	165.1	0	210.82	0	50.8	0	0	0	0	0	81.28	0	0	0	320.04	0	190.5	0	708.66	0	0	0	0	0
301000	1214000	10407	0	68.58	0	0	205.74	0	91.44	0	0	0	0	0	0	0	0	0	0	0	226.06	198.12	132.08	0	266.7	0	0	0	0	0
309000	1214000	10408	0	71.12	0	0	467.36	0	96.52	0	0	93.98	0	0	0	0	20.32	0	0	0	988.06	76.2	297.18	0	360.68	0	0	0	0	0
317000	1214000	10409	0	20.32	0	0	403.86	0	185.42	0	0	0	0	0	0	0	20.32	0	0	0	723.9	233.68	492.76	0	391.16	0	0	0	0	0
325000	1214000	10410	0	0	33.02	0	617.22	0	96.52	0	58.42	20.32	0	0	0	0	0	0	0	0	800.1	25.4	170.18	0	543.56	0	0	0	0	0
333000	1214000	10411	0	0	0	0	574.04	0	0	0	55.88	40.64	0	0	0	0	0	0	0	0	863.6	45.72	254	0	375.92	0	0	0	0	0
341000	1214000	10412	0	0	0	0	609.6	0	213.36	0	53.34	20.32	0	0	0	0	0	0	0	0	1163.32	0	20.32	0	360.68	0	0	0	0	0
349000	1214000	10413	0	0	20.32	0	482.6	0	0	0	0	129.54	0	0	0	0	0	0	0	0	1361.44	307.34	170.18	0	645.16	0	0	0	0	0
357000	1214000	10414	0	55.88	0	0	495.3	0	190.5	0	0	307.34	0	0	0	0	157.48	0	0	0	1277.62	190.5	345.44	0	685.8	0	0	0	0	0
365000	1214000	10415	0	96.52	88.9	0	800.1	0	350.52	0	0	269.24	0	0	0	0	132.08	0	0	0	896.62	109.22	383.54	0	279.4	0	0	0	0	0
373000	1214000	10416	0	78.74	20.32	0	797.56	0	154.94	0	0	495.3	0	0	0	0	165.1	0	0	0	1541.78	177.8	243.84	0	167.64	0	0	0	20.32	0
381000	1214000	10417	0	22.86	0	0	566.42	0	416.56	0	0	393.7	0	0	0	0	45.72	0	0	0	1826.26	180.34	502.92	0	144.78	0	0	0	0	0
389000	1214000	10418	0	40.64	0	0	297.18	0	325.12	0	0	99.06	0	0	0	0	0	0	0	0	817.88	0	111.76	0	60.96	0	0	0	0	0
605000	1214000	10445	0	0	0	0	30.48	0	0	0	0	25.4	0	0	0	0	30.48	0	0	0	0	0	30.48	0	0	0	0	0	0	0
613000	1214000	10446	0	0	45.72	0	320.04	0	439.42	0	0	228.6	0	177.8	0	0	657.86	0	0	0	332.74	81.28	71.12	0	30.48	0	0	0	0	0
621000	1214000	10447	0	35.56	71.12	0	599.44	0	619.76	0	0	487.68	0	116.84	0	0	1023.62	0	137.16	0	568.96	0	157.48	0	58.42	0	0	0	0	0
629000	1214000	10448	0	93.98	50.8	0	914.4	0	419.1	0	0	213.36	0	0	0	22.86	1574.8	0	106.68	0	76.2	0	205.74	0	0	0	0	0	0	0
637000	1214000	10449	0	25.4	35.56	0	538.48	0	266.7	0	0	299.72	0	40.64	0	63.5	1028.7	0	60.96	0	190.5	0	251.46	0	27.94	0	0	0	0	0
645000	1214000	10450	0	0	0	0	243.84	0	330.2	0	0	342.9	0	241.3	0	20.32	802.64	0	0	0	144.78	0	340.36	0	0	0	0	0	0	0
653000	1214000	10451	0	0	0	0	210.82	0	434.34	0	0	370.84	0	0	0	25.4	91.44	0	30.48	0	50.8	0	185.42	0	71.12	0	0	0	0	0
661000	1214000	10452	0	0	0	0	302.26	0	248.92	0	0	93.98	0	0	0	0	142.24	0	0	0	0	78.74	68.58	0	0	0	0	0	0	0
-27000	1206000	10662	0	0	0	0	0	0	0	0	45.72	0	0	0	0	0	0	0	22.86	0	0	0	0	0	0	0	0	0	0	0
13000	1206000	10667	0	0	0	0	0	0	0	0	0	0	0	0	0	0	0	0	431.8	0	0	0	0	0	0	0	0	0	0	0
21000	1206000	10668	0	0	0	0	0	0	0	0	0	0	0	0	0	0	0	0	685.8	0	0	0	0	0	0	0	0	0	0	0
29000	1206000	10669	0	0	30.48	0	25.4	0	0	0	83.82	0	0	0	0	0	0	0	878.84	0	0	81.28	0	0	0	0	0	0	0	0
37000	1206000	10670	0	50.8	289.56	0	106.68	0	0	0	254	0	0	0	0	0	114.3	0	1239.52	0	0	78.74	0	0	30.48	0	0	0	0	0
45000	1206000	10671	0	109.22	269.24	0	0	0	0	0	657.86	0	0	0	0	45.72	535.94	0	1572.26	0	0	114.3	20.32	0	129.54	0	0	0	0	0
53000	1206000	10672	0	25.4	55.88	0	0	0	0	0	165.1	0	0	0	0	0	81.28	0	1092.2	0	452.12	167.64	71.12	0	127	0	0	0	0	0
61000	1206000	10673	0	0	0	0	20.32	0	0	0	25.4	20.32	0	0	0	0	0	0	309.88	0	919.48	447.04	129.54	0	284.48	0	0	0	0	0
69000	1206000	10674	0	0	20.32	0	22.86	0	0	0	71.12	0	0	0	0	0	0	0	20.32	0	855.98	525.78	157.48	0	193.04	0	0	0	0	0
77000	1206000	10675	0	50.8	30.48	0	66.04	0	0	0	25.4	0	0	0	0	0	157.48	0	213.36	0	350.52	632.46	162.56	0	254	0	0	0	0	0
85000	1206000	10676	0	0	66.04	0	218.44	0	0	0	25.4	20.32	0	0	0	0	30.48	0	256.54	0	485.14	327.66	281.94	0	50.8	0	0	0	0	0
93000	1206000	10677	0	0	0	0	0	0	0	0	0	22.86	0	0	0	0	0	0	50.8	0	2598.42	375.92	132.08	0	215.9	0	0	0	0	0
101000	1206000	10678	0	0	0	0	0	0	0	0	0	0	0	0	0	0	0	0	35.56	0	2997.2	0	0	0	25.4	0	0	0	0	0
109000	1206000	10679	0	20.32	0	0	0	0	0	0	50.8	0	0	0	0	0	0	0	162.56	0	2537.46	0	25.4	0	0	0	0	0	0	0
117000	1206000	10680	0	0	0	0	0	0	0	0	45.72	25.4	0	0	0	0	0	0	167.64	0	3335.02	0	25.4	0	48.26	0	0	0	0	0
125000	1206000	10681	0	0	0	0	0	0	0	0	0	0	0	0	0	0	0	0	0	0	2245.36	0	25.4	0	243.84	0	0	0	0	0
133000	1206000	10682	0	0	0	0	0	0	0	0	0	0	0	0	0	0	0	0	25.4	0	2062.48	45.72	223.52	0	170.18	0	0	0	0	0
141000	1206000	10683	0	33.02	0	0	40.64	0	48.26	0	0	0	0	0	0	0	0	0	109.22	0	3241.04	76.2	20.32	0	347.98	0	0	0	0	0
149000	1206000	10684	0	0	0	0	0	0	0	0	0	0	0	0	0	0	0	0	0	0	3073.4	20.32	0	0	144.78	0	0	0	0	0
157000	1206000	10685	0	43.18	35.56	0	68.58	0	0	0	0	0	0	0	0	0	55.88	0	45.72	0	1719.58	58.42	25.4	0	111.76	0	0	0	0	0
165000	1206000	10686	0	0	0	0	96.52	0	0	0	93.98	0	0	0	0	0	53.34	0	119.38	0	1778	111.76	20.32	0	167.64	0	0	0	0	0
173000	1206000	10687	0	0	0	0	124.46	0	114.3	0	0	40.64	0	0	0	25.4	0	0	45.72	0	1292.86	231.14	20.32	0	243.84	0	0	0	0	0
181000	1206000	10688	0	0	20.32	0	147.32	0	142.24	0	0	0	0	0	0	0	0	0	60.96	0	916.94	160.02	0	0	160.02	0	0	0	0	0
189000	1206000	10689	0	86.36	20.32	0	208.28	0	0	0	45.72	50.8	0	0	0	0	71.12	0	314.96	0	1699.26	144.78	25.4	0	20.32	0	0	0	0	0
197000	1206000	10690	0	0	0	0	340.36	0	22.86	0	22.86	83.82	0	0	0	0	20.32	0	20.32	0	403.86	355.6	20.32	0	81.28	0	0	0	0	0
205000	1206000	10691	0	0	50.8	0	337.82	0	96.52	0	25.4	177.8	0	0	0	0	86.36	0	91.44	0	751.84	589.28	205.74	0	142.24	0	0	0	0	0
213000	1206000	10692	0	20.32	0	0	386.08	0	172.72	0	60.96	182.88	0	0	0	0	20.32	0	20.32	0	1513.84	287.02	71.12	0	96.52	0	0	0	0	0
221000	1206000	10693	0	0	30.48	0	193.04	0	279.4	0	25.4	269.24	0	0	0	0	309.88	0	0	0	304.8	71.12	213.36	0	416.56	0	0	0	0	0
229000	1206000	10694	0	0	71.12	0	20.32	0	40.64	0	0	66.04	0	0	0	0	20.32	0	35.56	0	55.88	121.92	20.32	0	332.74	0	0	0	0	0
237000	1206000	10695	0	48.26	101.6	0	203.2	0	271.78	0	76.2	25.4	0	0	0	0	147.32	0	38.1	0	297.18	20.32	25.4	0	393.7	0	0	0	0	0
245000	1206000	10696	0	22.86	45.72	0	127	0	210.82	0	86.36	0	0	0	0	0	25.4	0	76.2	0	574.04	147.32	0	0	162.56	0	0	0	0	0
253000	1206000	10697	0	0	0	0	0	0	0	0	0	0	0	0	0	0	0	0	0	0	45.72	25.4	0	0	259.08	0	0	0	0	0
261000	1206000	10698	0	22.86	0	0	22.86	0	27.94	0	0	22.86	0	0	0	0	0	0	0	0	0	0	0	0	238.76	0	0	0	0	0
269000	1206000	10699	0	0	27.94	0	548.64	0	287.02	0	50.8	20.32	0	0	0	0	35.56	0	0	0	0	172.72	170.18	0	492.76	0	0	0	0	0
277000	1206000	10700	0	0	0	0	20.32	0	198.12	0	71.12	0	0	0	0	0	0	0	0	0	165.1	0	91.44	0	259.08	0	0	0	0	0
285000	1206000	10701	0	0	0	0	350.52	0	170.18	0	25.4	48.26	0	0	0	0	0	0	0	0	218.44	99.06	139.7	0	772.16	0	0	0	0	0
293000	1206000	10702	0	0	0	0	294.64	0	43.18	0	0	30.48	0	0	0	0	0	0	0	0	106.68	147.32	66.04	0	495.3	0	0	0	0	0
301000	1206000	10703	0	0	0	0	215.9	0	30.48	0	0	0	0	0	0	0	0	0	0	0	96.52	464.82	81.28	0	327.66	0	0	0	0	0
309000	1206000	10704	0	0	0	0	810.26	0	91.44	0	25.4	0	0	0	0	0	0	0	0	0	454.66	510.54	167.64	0	787.4	0	0	0	0	0
317000	1206000	10705	0	0	25.4	0	594.36	0	0	0	0	121.92	0	0	0	0	157.48	0	0	0	467.36	182.88	350.52	0	502.92	0	0	0	0	0
325000	1206000	10706	0	0	0	0	617.22	0	167.64	0	0	264.16	0	0	0	0	25.4	0	0	0	944.88	55.88	287.02	0	431.8	0	0	0	0	0
333000	1206000	10707	0	0	0	0	523.24	0	119.38	0	0	195.58	0	0	0	0	22.86	0	0	0	1856.74	119.38	198.12	0	180.34	0	0	0	0	0
341000	1206000	10708	0	50.8	0	0	482.6	0	91.44	0	0	71.12	0	0	0	0	0	0	0	0	662.94	180.34	228.6	0	388.62	0	0	0	0	0
349000	1206000	10709	0	22.86	0	0	353.06	0	101.6	0	0	149.86	0	0	0	0	93.98	0	0	0	1115.06	274.32	424.18	0	467.36	0	0	0	0	0
357000	1206000	10710	0	63.5	101.6	0	751.84	0	485.14	0	0	345.44	0	0	0	0	261.62	0	0	0	1389.38	231.14	454.66	0	121.92	0	0	0	0	0
365000	1206000	10711	0	45.72	96.52	0	1074.42	0	1445.26	0	0	276.86	0	0	0	0	228.6	0	0	0	1089.66	45.72	91.44	0	0	0	0	0	0	0
373000	1206000	10712	0	43.18	0	0	599.44	0	215.9	0	0	297.18	0	0	0	0	20.32	0	0	0	1760.22	416.56	510.54	0	35.56	0	0	0	0	0
381000	1206000	10713	0	0	0	0	208.28	0	50.8	0	0	91.44	0	0	0	0	0	0	0	0	495.3	48.26	106.68	0	20.32	0	0	0	0	0
605000	1206000	10741	0	0	144.78	0	492.76	0	673.1	0	0	210.82	0	520.7	0	0	566.42	0	0	0	0	0	30.48	0	0	0	0	0	0	0
613000	1206000	10742	0	0	0	0	1043.94	0	1000.76	0	0	365.76	0	350.52	0	0	1714.5	0	30.48	0	345.44	0	299.72	0	45.72	0	0	0	0	0
621000	1206000	10743	0	0	0	0	970.28	0	345.44	0	88.9	307.34	0	25.4	0	20.32	1231.9	0	86.36	0	447.04	0	340.36	0	71.12	0	0	0	0	0
629000	1206000	10744	0	30.48	25.4	0	1104.9	0	381	0	0	497.84	0	101.6	0	0	1155.7	0	38.1	0	337.82	0	104.14	0	96.52	0	0	0	0	0
637000	1206000	10745	0	0	0	0	1084.58	0	246.38	0	0	406.4	0	0	0	22.86	795.02	0	0	0	238.76	0	294.64	0	35.56	0	0	0	0	0
645000	1206000	10746	0	0	0	0	175.26	0	20.32	0	0	172.72	0	0	0	0	30.48	0	0	0	111.76	0	129.54	0	50.8	0	0	0	0	0
-27000	1198000	10958	0	30.48	0	0	0	0	0	0	60.96	0	0	0	0	0	0	0	0	0	0	0	0	0	0	0	0	0	0	0
-11000	1198000	10960	0	0	0	0	0	0	0	0	0	0	0	0	0	0	0	0	0	0	0	60.96	0	0	0	0	0	0	0	0
-3000	1198000	10961	0	0	0	0	0	0	0	0	0	0	0	0	0	0	0	0	0	0	25.4	177.8	0	0	0	0	0	0	0	0
13000	1198000	10963	0	0	0	0	0	0	0	0	45.72	0	0	0	0	0	30.48	0	822.96	0	0	45.72	0	0	0	0	0	0	0	0
21000	1198000	10964	0	0	0	0	0	0	0	0	71.12	0	0	0	0	0	0	0	1691.64	0	0	55.88	0	0	0	0	0	0	0	0
29000	1198000	10965	0	106.68	104.14	0	30.48	0	0	0	254	0	0	0	0	25.4	429.26	0	934.72	0	0	0	0	0	0	0	0	0	0	0
37000	1198000	10966	0	99.06	271.78	0	96.52	0	0	0	708.66	0	0	0	0	0	1043.94	0	830.58	0	0	50.8	0	0	71.12	0	0	0	0	0
45000	1198000	10967	0	231.14	350.52	0	0	0	0	0	629.92	0	0	0	0	0	906.78	0	688.34	0	0	30.48	0	0	81.28	0	0	0	0	0
53000	1198000	10968	0	81.28	350.52	0	25.4	0	0	0	424.18	0	0	0	0	0	297.18	0	744.22	0	0	33.02	50.8	0	48.26	0	0	0	0	0
61000	1198000	10969	0	45.72	76.2	0	91.44	0	0	0	73.66	0	0	0	0	0	0	0	584.2	0	347.98	114.3	22.86	0	167.64	0	0	0	0	0
69000	1198000	10970	0	50.8	132.08	0	0	0	0	0	548.64	0	0	0	0	0	142.24	0	508	0	690.88	431.8	25.4	0	91.44	0	0	0	0	0
77000	1198000	10971	0	0	198.12	0	106.68	0	0	0	157.48	0	0	0	0	0	76.2	0	337.82	0	800.1	607.06	45.72	0	177.8	0	0	0	0	0
85000	1198000	10972	0	0	96.52	0	116.84	0	0	0	0	20.32	0	0	0	0	0	0	162.56	0	274.32	386.08	152.4	0	193.04	0	0	0	0	0
93000	1198000	10973	0	48.26	0	0	139.7	0	0	0	0	144.78	0	0	0	0	40.64	0	137.16	0	927.1	474.98	149.86	0	261.62	0	0	0	0	0
101000	1198000	10974	0	0	0	0	45.72	0	0	0	0	0	0	0	0	0	0	0	0	0	2164.08	30.48	25.4	0	96.52	0	0	0	0	0
109000	1198000	10975	0	0	0	0	22.86	0	0	0	0	0	0	0	0	0	0	0	25.4	0	2636.52	0	0	0	93.98	0	0	0	0	0
117000	1198000	10976	0	0	0	0	0	0	0	0	20.32	0	0	0	0	0	0	0	0	0	1836.42	0	0	0	60.96	0	0	0	0	0
125000	1198000	10977	0	0	0	0	25.4	0	0	0	0	0	0	0	0	0	0	0	0	0	1836.42	101.6	165.1	0	492.76	0	0	0	0	0
133000	1198000	10978	0	0	0	0	182.88	0	0	0	0	0	0	0	0	0	0	0	66.04	0	1816.1	434.34	157.48	0	160.02	0	0	0	0	0
141000	1198000	10979	0	0	30.48	0	101.6	0	0	0	20.32	0	0	0	0	0	96.52	0	365.76	0	2842.26	101.6	0	0	40.64	0	0	0	0	0
149000	1198000	10980	0	0	0	0	30.48	0	0	0	0	0	0	0	0	0	0	0	20.32	0	2755.9	30.48	0	0	81.28	0	0	0	0	0
157000	1198000	10981	0	0	0	0	50.8	0	0	0	0	0	0	0	0	0	0	0	73.66	0	1869.44	193.04	0	0	246.38	0	0	0	0	0
165000	1198000	10982	0	0	0	0	228.6	0	40.64	0	0	0	0	0	0	0	40.64	0	99.06	0	1216.66	853.44	0	0	195.58	0	0	0	0	0
173000	1198000	10983	0	0	73.66	0	228.6	0	48.26	0	30.48	66.04	0	0	0	0	271.78	0	147.32	0	1046.48	441.96	0	0	114.3	0	0	0	0	0
181000	1198000	10984	0	48.26	0	0	119.38	0	0	0	40.64	20.32	0	0	0	0	43.18	0	40.64	0	1386.84	144.78	76.2	0	269.24	0	0	0	0	0
189000	1198000	10985	0	81.28	25.4	0	114.3	0	0	0	30.48	0	0	0	0	0	106.68	0	48.26	0	3639.82	147.32	0	0	86.36	0	0	0	0	0
197000	1198000	10986	0	0	58.42	0	203.2	0	76.2	0	0	91.44	0	0	0	0	86.36	0	45.72	0	683.26	274.32	71.12	0	299.72	0	0	0	0	0
205000	1198000	10987	0	50.8	40.64	0	274.32	0	35.56	0	0	172.72	0	0	0	0	177.8	0	76.2	0	1203.96	304.8	55.88	0	203.2	0	0	0	0	0
213000	1198000	10988	0	25.4	0	0	124.46	0	0	0	25.4	91.44	0	0	0	0	45.72	0	20.32	0	1442.72	198.12	91.44	0	157.48	0	0	0	0	0
221000	1198000	10989	0	0	0	0	60.96	0	0	0	0	71.12	0	0	0	0	25.4	0	0	0	40.64	0	101.6	0	177.8	0	0	0	0	0
229000	1198000	10990	0	0	0	0	0	0	187.96	0	25.4	30.48	0	0	0	0	0	0	60.96	0	127	30.48	20.32	0	317.5	0	0	0	0	0
237000	1198000	10991	0	0	0	0	45.72	0	195.58	0	0	60.96	0	0	0	0	43.18	0	35.56	0	487.68	0	0	0	180.34	0	0	0	0	0
245000	1198000	10992	0	27.94	154.94	0	83.82	0	162.56	0	0	40.64	0	0	0	0	137.16	0	30.48	0	269.24	0	40.64	0	205.74	0	0	0	0	0
253000	1198000	10993	0	0	0	0	20.32	0	48.26	0	0	0	0	0	0	0	0	0	0	0	45.72	60.96	78.74	0	96.52	0	0	0	0	0
261000	1198000	10994	0	0	0	0	91.44	0	157.48	0	20.32	0	0	0	0	0	0	0	0	0	0	91.44	71.12	0	309.88	0	0	0	0	0
269000	1198000	10995	0	20.32	35.56	0	363.22	0	246.38	0	0	86.36	0	0	0	0	25.4	0	0	0	457.2	292.1	513.08	0	911.86	0	0	0	0	0
277000	1198000	10996	0	86.36	35.56	0	416.56	0	406.4	0	0	20.32	0	0	0	0	0	0	0	0	520.7	76.2	210.82	0	444.5	0	0	0	0	0
285000	1198000	10997	0	45.72	0	0	421.64	0	238.76	0	0	20.32	0	0	0	0	0	0	0	0	154.94	129.54	228.6	0	195.58	0	0	0	0	0
293000	1198000	10998	0	0	0	0	243.84	0	0	0	0	0	0	0	0	0	0	0	0	0	81.28	599.44	467.36	0	393.7	0	0	0	0	0
301000	1198000	10999	0	0	0	0	500.38	0	210.82	0	0	0	0	0	0	0	22.86	0	0	0	695.96	563.88	203.2	0	180.34	0	0	0	0	0
309000	1198000	11000	0	38.1	25.4	0	805.18	0	0	0	22.86	20.32	0	0	0	0	25.4	0	0	0	1292.86	314.96	162.56	0	535.94	0	0	0	0	0
317000	1198000	11001	0	0	0	0	492.76	0	73.66	0	71.12	116.84	0	0	0	0	86.36	0	0	0	937.26	292.1	190.5	0	226.06	0	0	0	0	0
325000	1198000	11002	0	20.32	0	0	579.12	0	48.26	0	0	76.2	0	0	0	0	45.72	0	0	0	518.16	307.34	185.42	0	274.32	0	0	0	0	0
333000	1198000	11003	0	20.32	0	0	307.34	0	134.62	0	20.32	116.84	0	0	0	0	45.72	0	0	0	909.32	411.48	215.9	0	467.36	0	0	0	0	0
341000	1198000	11004	0	83.82	0	0	533.4	0	132.08	0	0	231.14	0	0	0	0	68.58	0	0	0	1521.46	218.44	177.8	0	441.96	0	0	0	0	0
349000	1198000	11005	0	106.68	25.4	0	703.58	0	167.64	0	0	175.26	0	0	0	0	45.72	0	0	0	1109.98	533.4	297.18	0	533.4	0	0	0	0	0
357000	1198000	11006	0	48.26	35.56	0	383.54	0	665.48	0	0	312.42	0	0	0	0	53.34	0	0	0	1706.88	198.12	309.88	0	261.62	0	0	0	0	0
365000	1198000	11007	0	20.32	0	0	510.54	0	292.1	0	0	86.36	0	0	0	0	0	0	0	0	1254.76	30.48	251.46	0	0	0	0	0	0	0
373000	1198000	11008	0	0	0	0	0	0	0	0	0	0	0	0	0	0	0	0	0	0	20.32	0	30.48	0	0	0	0	0	0	0
589000	1198000	11035	0	0	25.4	0	358.14	0	99.06	0	0	91.44	0	223.52	0	0	444.5	0	0	0	0	0	22.86	0	0	0	0	0	0	0
597000	1198000	11036	0	58.42	40.64	0	401.32	0	198.12	0	0	101.6	0	335.28	0	0	1727.2	0	0	0	0	0	43.18	0	0	0	0	0	0	0
605000	1198000	11037	0	53.34	0	0	657.86	0	414.02	0	0	190.5	0	401.32	0	60.96	1455.42	0	0	0	284.48	0	48.26	0	68.58	0	0	0	0	0
613000	1198000	11038	0	50.8	0	0	1846.58	0	330.2	0	30.48	147.32	0	213.36	0	0	2301.24	0	40.64	0	198.12	0	127	0	63.5	0	0	0	0	0
621000	1198000	11039	20.32	0	0	0	1336.04	0	342.9	0	0	683.26	0	152.4	0	0	1468.12	0	0	0	269.24	0	220.98	0	66.04	0	0	0	0	0
629000	1198000	11040	0	0	0	0	327.66	0	444.5	0	0	495.3	0	0	0	0	375.92	0	0	0	284.48	0	515.62	0	0	0	0	0	0	0
637000	1198000	11041	0	0	0	0	88.9	0	0	0	0	101.6	0	0	0	0	0	0	0	0	0	0	55.88	0	25.4	0	0	0	0	0
13000	1190000	11259	0	0	0	0	0	0	0	0	0	0	0	0	0	0	73.66	0	447.04	0	0	76.2	0	0	0	0	0	0	0	0
21000	1190000	11260	0	40.64	0	0	25.4	0	0	0	149.86	0	0	0	0	0	180.34	0	734.06	0	0	71.12	0	0	0	0	0	0	0	0
29000	1190000	11261	0	0	132.08	0	50.8	0	0	0	581.66	0	0	0	0	0	530.86	0	510.54	0	0	81.28	0	0	0	0	0	0	0	0
37000	1190000	11262	0	116.84	220.98	0	60.96	0	0	0	914.4	0	0	0	0	20.32	604.52	0	774.7	0	0	167.64	0	0	71.12	0	0	0	0	0
45000	1190000	11263	0	0	193.04	0	20.32	0	0	0	896.62	0	0	0	0	0	502.92	0	767.08	0	0	124.46	0	0	0	0	0	0	0	0
53000	1190000	11264	0	48.26	25.4	0	0	0	0	0	154.94	0	0	0	0	0	180.34	0	665.48	0	0	88.9	0	0	0	0	0	0	0	0
61000	1190000	11265	0	0	157.48	0	0	0	0	0	30.48	0	0	0	0	45.72	0	0	332.74	0	0	0	0	0	0	0	0	0	0	0
69000	1190000	11266	0	30.48	60.96	0	20.32	0	0	0	149.86	0	0	0	0	0	25.4	0	160.02	0	1038.86	294.64	0	0	40.64	0	0	0	0	0
77000	1190000	11267	0	45.72	129.54	0	162.56	0	0	0	40.64	0	0	0	0	0	101.6	0	200.66	0	177.8	477.52	0	0	304.8	0	0	0	0	0
85000	1190000	11268	0	0	0	0	0	0	0	0	71.12	0	0	0	0	0	20.32	0	457.2	0	205.74	508	91.44	0	116.84	0	0	0	0	0
93000	1190000	11269	0	0	0	0	40.64	0	0	0	20.32	0	0	0	0	0	40.64	0	220.98	0	452.12	358.14	40.64	0	673.1	0	0	0	0	0
101000	1190000	11270	0	0	0	0	0	0	0	0	60.96	0	0	0	0	0	0	0	38.1	0	1943.1	81.28	20.32	0	535.94	0	0	0	0	0
109000	1190000	11271	0	0	0	0	0	0	0	0	0	0	0	0	0	0	0	0	0	0	1877.06	0	0	0	116.84	0	0	0	0	0
117000	1190000	11272	0	0	0	0	20.32	0	0	0	0	0	0	0	0	0	0	0	0	0	1544.32	71.12	0	0	167.64	0	0	0	0	0
125000	1190000	11273	0	40.64	0	0	228.6	0	0	0	0	66.04	0	0	0	0	0	0	71.12	0	1480.82	127	78.74	0	683.26	0	0	0	0	0
133000	1190000	11274	0	0	0	0	149.86	0	20.32	0	0	43.18	0	0	0	0	0	0	162.56	0	2143.76	187.96	0	0	119.38	0	0	0	0	0
141000	1190000	11275	0	20.32	0	0	93.98	0	0	0	81.28	71.12	0	0	0	0	0	0	0	0	2054.86	81.28	96.52	0	381	0	0	0	0	0
149000	1190000	11276	0	0	0	0	20.32	0	0	0	0	0	0	0	0	0	0	0	0	0	2682.24	20.32	0	0	119.38	0	0	0	0	0
157000	1190000	11277	0	60.96	96.52	0	99.06	0	0	0	22.86	0	0	0	0	0	109.22	0	134.62	0	2128.52	223.52	45.72	0	66.04	0	0	0	0	0
165000	1190000	11278	0	25.4	30.48	0	274.32	0	0	0	0	27.94	0	0	0	0	50.8	0	55.88	0	812.8	901.7	55.88	0	132.08	0	0	0	0	0
173000	1190000	11279	0	0	30.48	0	88.9	0	0	0	0	0	0	0	0	0	0	0	111.76	0	2052.32	487.68	0	0	0	0	0	0	0	0
181000	1190000	11280	0	20.32	55.88	0	40.64	0	0	0	35.56	0	0	0	0	0	0	0	116.84	0	2339.34	127	0	0	0	0	0	0	0	0
189000	1190000	11281	0	20.32	25.4	0	284.48	0	25.4	0	50.8	25.4	0	0	0	0	20.32	0	22.86	0	919.48	307.34	25.4	0	124.46	0	0	0	0	0
197000	1190000	11282	0	0	0	0	172.72	0	20.32	0	0	53.34	0	0	0	0	0	0	0	0	213.36	609.6	30.48	0	632.46	0	0	0	0	0
205000	1190000	11283	0	0	38.1	0	139.7	0	20.32	0	0	22.86	0	0	0	0	71.12	0	45.72	0	657.86	193.04	0	0	96.52	0	0	0	0	0
213000	1190000	11284	0	0	30.48	0	213.36	0	0	0	0	0	0	0	0	0	116.84	0	30.48	0	401.32	187.96	30.48	0	218.44	0	0	0	0	0
221000	1190000	11285	0	0	0	0	162.56	0	40.64	0	30.48	0	0	0	0	0	30.48	0	0	0	0	180.34	91.44	0	459.74	0	0	0	0	0
229000	1190000	11286	0	129.54	0	0	93.98	0	109.22	0	20.32	35.56	0	0	0	0	88.9	0	71.12	0	106.68	193.04	167.64	0	518.16	0	0	0	0	0
237000	1190000	11287	0	0	50.8	0	185.42	0	50.8	0	30.48	180.34	0	0	0	0	73.66	0	78.74	0	556.26	302.26	116.84	0	393.7	0	0	0	0	0
245000	1190000	11288	0	27.94	22.86	0	124.46	0	434.34	0	0	83.82	0	0	0	0	45.72	0	45.72	0	393.7	276.86	35.56	0	73.66	0	0	0	0	0
253000	1190000	11289	0	0	0	0	25.4	0	0	0	50.8	63.5	0	0	0	0	0	0	0	0	0	292.1	0	0	289.56	0	0	0	0	0
261000	1190000	11290	0	25.4	0	0	160.02	0	25.4	0	55.88	0	0	0	0	0	66.04	0	0	0	25.4	515.62	195.58	0	271.78	0	0	0	0	0
269000	1190000	11291	0	48.26	0	0	419.1	0	88.9	0	25.4	0	0	0	0	0	45.72	0	25.4	0	571.5	525.78	172.72	0	396.24	0	0	0	0	0
277000	1190000	11292	0	22.86	25.4	0	591.82	0	172.72	0	119.38	25.4	0	0	0	20.32	73.66	0	35.56	0	817.88	223.52	88.9	0	208.28	0	0	0	0	0
285000	1190000	11293	0	27.94	0	0	480.06	0	165.1	0	0	20.32	0	0	0	0	71.12	0	0	0	243.84	307.34	154.94	0	314.96	0	0	0	0	0
293000	1190000	11294	0	0	25.4	0	248.92	0	0	0	35.56	0	0	0	0	0	20.32	0	0	0	294.64	561.34	215.9	0	213.36	0	0	0	0	0
301000	1190000	11295	0	0	60.96	0	579.12	0	86.36	0	0	20.32	0	0	0	0	45.72	0	25.4	0	657.86	360.68	109.22	0	497.84	0	0	0	0	0
309000	1190000	11296	0	0	20.32	0	924.56	0	91.44	0	0	30.48	0	0	0	0	30.48	0	0	0	635	467.36	101.6	0	276.86	0	0	0	0	0
317000	1190000	11297	0	0	0	0	325.12	0	66.04	0	0	43.18	0	0	0	0	109.22	0	0	0	579.12	337.82	421.64	0	645.16	0	0	0	0	0
325000	1190000	11298	0	0	0	0	426.72	0	25.4	0	0	279.4	0	0	0	0	22.86	0	0	0	83.82	320.04	497.84	0	609.6	0	0	0	0	0
333000	1190000	11299	0	30.48	99.06	0	579.12	0	55.88	0	0	149.86	0	0	0	0	22.86	0	0	0	482.6	167.64	307.34	0	574.04	0	0	0	0	0
341000	1190000	11300	0	86.36	0	0	756.92	0	157.48	0	60.96	129.54	0	0	0	0	0	0	48.26	0	604.52	482.6	619.76	0	497.84	0	0	0	0	0
349000	1190000	11301	0	0	0	0	858.52	0	71.12	0	30.48	508	0	0	0	0	0	0	30.48	0	1303.02	358.14	650.24	0	167.64	0	0	0	20.32	0
357000	1190000	11302	0	40.64	0	0	388.62	0	25.4	0	0	111.76	0	0	0	0	0	0	0	0	337.82	0	76.2	0	0	0	0	0	0	0
413000	1190000	11309	0	0	0	0	0	0	0	0	0	0	0	0	0	0	0	0	0	0	0	0	71.12	0	0	0	0	0	0	0
421000	1190000	11310	0	0	0	0	0	0	0	0	0	40.64	0	0	0	0	0	0	0	0	0	0	0	0	0	0	0	0	0	0
429000	1190000	11311	0	0	0	0	147.32	0	60.96	0	0	0	0	124.46	0	0	71.12	0	0	0	0	0	0	0	0	0	0	0	0	0
437000	1190000	11312	0	0	0	0	203.2	0	81.28	0	0	20.32	0	0	0	0	35.56	0	0	0	0	0	0	0	0	0	0	0	0	0
445000	1190000	11313	0	0	0	0	241.3	0	25.4	0	0	20.32	0	55.88	0	0	0	0	0	0	0	0	0	0	0	0	0	0	0	0
453000	1190000	11314	0	0	20.32	0	236.22	0	25.4	0	0	20.32	0	299.72	0	0	81.28	0	0	0	0	0	0	0	0	0	0	0	0	0
461000	1190000	11315	0	0	0	0	30.48	0	0	0	0	0	0	213.36	0	0	129.54	0	0	0	0	0	66.04	0	0	0	0	0	0	0
573000	1190000	11329	0	0	0	0	162.56	0	0	0	0	0	0	91.44	0	0	40.64	0	0	0	0	0	0	0	0	0	0	0	0	0
581000	1190000	11330	0	0	30.48	0	698.5	0	248.92	0	0	81.28	0	495.3	0	76.2	1016	0	0	0	0	0	60.96	0	0	0	0	0	0	0
589000	1190000	11331	0	20.32	88.9	0	828.04	0	441.96	0	0	231.14	0	421.64	0	20.32	1501.14	0	0	0	0	0	38.1	0	20.32	0	0	0	0	0
597000	1190000	11332	0	25.4	22.86	0	302.26	0	218.44	0	0	109.22	0	482.6	0	20.32	1455.42	0	0	0	0	0	0	0	0	0	0	0	0	0
605000	1190000	11333	0	111.76	0	0	716.28	0	152.4	0	0	160.02	0	657.86	0	0	1330.96	0	35.56	0	101.6	0	66.04	0	0	0	0	0	0	0
613000	1190000	11334	0	50.8	0	0	965.2	0	228.6	0	35.56	91.44	0	337.82	0	68.58	876.3	0	0	0	231.14	0	167.64	0	0	0	0	0	0	0
621000	1190000	11335	0	35.56	0	0	304.8	0	269.24	0	0	76.2	0	0	0	0	71.12	0	0	0	795.02	0	523.24	0	332.74	0	0	0	0	0
-27000	1182000	11550	0	0	0	0	0	0	0	0	45.72	0	0	0	0	0	0	0	66.04	0	0	96.52	0	0	0	0	0	0	0	0
13000	1182000	11555	0	0	0	0	0	0	0	0	0	0	0	0	0	0	0	0	337.82	0	0	0	0	0	0	0	0	0	0	0
21000	1182000	11556	0	86.36	55.88	0	25.4	0	0	0	444.5	0	0	0	0	0	144.78	0	876.3	0	0	53.34	0	0	0	0	0	0	0	0
29000	1182000	11557	0	20.32	167.64	0	289.56	0	0	0	254	0	0	0	0	0	731.52	0	1036.32	0	0	175.26	0	0	25.4	0	0	0	0	0
37000	1182000	11558	0	0	248.92	0	134.62	0	0	0	307.34	0	0	0	0	20.32	233.68	0	472.44	0	0	322.58	0	0	0	0	0	0	0	0
45000	1182000	11559	0	48.26	167.64	0	124.46	0	0	0	320.04	0	0	0	0	81.28	472.44	0	640.08	0	0	167.64	0	0	175.26	0	0	0	0	0
53000	1182000	11560	0	0	198.12	0	20.32	0	0	0	205.74	0	0	0	0	0	40.64	0	975.36	0	0	289.56	0	0	121.92	0	0	0	0	0
61000	1182000	11561	0	25.4	0	0	0	0	0	0	121.92	0	0	0	0	0	0	0	741.68	0	0	152.4	0	0	0	0	0	0	0	0
69000	1182000	11562	0	0	40.64	0	99.06	0	0	0	25.4	0	0	0	0	0	0	0	546.1	0	731.52	477.52	0	0	213.36	0	0	0	0	0
77000	1182000	11563	0	20.32	50.8	0	236.22	0	0	0	200.66	50.8	0	0	0	0	55.88	0	271.78	0	772.16	510.54	45.72	0	419.1	0	0	0	0	0
85000	1182000	11564	0	25.4	182.88	0	0	0	0	0	116.84	40.64	0	0	0	0	0	0	213.36	0	208.28	838.2	55.88	0	363.22	0	0	0	0	0
93000	1182000	11565	0	149.86	96.52	0	20.32	0	0	0	203.2	101.6	0	0	0	0	76.2	0	325.12	0	0	952.5	101.6	0	167.64	0	0	0	0	0
101000	1182000	11566	0	55.88	220.98	0	101.6	0	0	0	193.04	20.32	0	0	0	0	132.08	0	787.4	0	889	279.4	91.44	0	289.56	0	0	0	0	0
109000	1182000	11567	0	30.48	0	0	0	0	0	0	20.32	0	0	0	0	0	0	0	30.48	0	1717.04	66.04	55.88	0	208.28	0	0	0	0	0
117000	1182000	11568	0	20.32	0	0	25.4	0	0	0	30.48	20.32	0	0	0	0	0	0	101.6	0	1803.4	223.52	20.32	0	317.5	0	0	0	0	0
125000	1182000	11569	0	45.72	185.42	0	91.44	0	0	0	30.48	20.32	0	0	0	0	40.64	0	25.4	0	840.74	457.2	81.28	0	490.22	0	0	0	0	0
133000	1182000	11570	0	0	0	0	299.72	0	0	0	0	20.32	0	0	0	0	60.96	0	124.46	0	2387.6	297.18	0	0	320.04	0	0	0	0	0
141000	1182000	11571	0	25.4	0	0	269.24	0	0	0	20.32	20.32	0	0	0	0	20.32	0	175.26	0	1117.6	660.4	0	0	292.1	0	0	0	0	0
149000	1182000	11572	0	0	0	0	66.04	0	0	0	0	0	0	0	0	0	0	0	68.58	0	2580.64	363.22	114.3	0	294.64	0	0	0	0	0
157000	1182000	11573	0	25.4	0	0	43.18	0	0	0	35.56	0	0	0	0	0	0	0	226.06	0	2016.76	317.5	45.72	0	66.04	0	0	0	0	0
165000	1182000	11574	0	0	0	0	25.4	0	0	0	0	0	0	0	0	0	0	0	0	0	1775.46	20.32	30.48	0	0	0	0	0	0	0
173000	1182000	11575	0	0	0	0	48.26	0	0	0	0	0	0	0	0	0	0	0	0	0	2954.02	111.76	20.32	0	20.32	0	0	0	0	0
181000	1182000	11576	0	0	0	0	20.32	0	0	0	0	0	0	0	0	0	0	0	30.48	0	2936.24	71.12	0	0	43.18	0	0	0	0	0
189000	1182000	11577	0	20.32	0	0	109.22	0	0	0	25.4	48.26	0	0	0	0	0	0	0	0	1856.74	261.62	25.4	0	116.84	0	0	0	0	0
197000	1182000	11578	0	20.32	45.72	0	167.64	0	0	0	30.48	0	0	0	0	0	60.96	0	20.32	0	406.4	269.24	81.28	0	396.24	0	0	0	0	0
205000	1182000	11579	0	0	0	0	205.74	0	0	0	0	71.12	0	0	0	0	91.44	0	0	0	1066.8	91.44	83.82	0	152.4	0	0	0	0	0
213000	1182000	11580	0	60.96	25.4	0	139.7	0	71.12	0	0	116.84	0	0	0	0	55.88	0	0	0	111.76	335.28	144.78	0	327.66	0	0	0	0	0
221000	1182000	11581	0	185.42	22.86	0	127	0	322.58	0	147.32	78.74	0	0	0	0	162.56	0	50.8	0	78.74	284.48	109.22	0	779.78	0	0	0	0	0
229000	1182000	11582	0	152.4	106.68	0	132.08	0	50.8	0	78.74	22.86	0	0	0	0	30.48	0	142.24	0	218.44	238.76	116.84	0	480.06	0	0	0	0	0
237000	1182000	11583	0	20.32	91.44	0	0	0	0	0	25.4	0	0	0	0	0	0	0	281.94	0	718.82	284.48	45.72	0	231.14	0	0	0	0	0
245000	1182000	11584	0	0	25.4	0	213.36	0	0	0	20.32	66.04	0	0	0	0	0	0	20.32	0	462.28	695.96	91.44	0	360.68	0	0	0	0	0
253000	1182000	11585	0	25.4	0	0	431.8	0	22.86	0	0	167.64	0	0	0	0	99.06	0	0	0	330.2	772.16	88.9	0	299.72	0	0	0	0	0
261000	1182000	11586	0	45.72	0	0	335.28	0	25.4	0	22.86	106.68	0	0	0	0	45.72	0	0	0	266.7	589.28	45.72	0	508	0	0	0	0	0
269000	1182000	11587	0	0	76.2	0	406.4	0	38.1	0	0	238.76	0	0	0	0	73.66	0	0	0	403.86	317.5	76.2	0	502.92	0	0	0	0	0
277000	1182000	11588	0	0	0	0	792.48	0	419.1	0	0	20.32	0	0	0	22.86	436.88	0	20.32	0	467.36	96.52	96.52	0	304.8	0	0	0	0	0
285000	1182000	11589	0	60.96	106.68	0	734.06	0	772.16	0	55.88	0	0	0	0	0	157.48	0	0	0	309.88	149.86	45.72	0	106.68	0	0	0	0	0
293000	1182000	11590	0	0	43.18	0	375.92	0	50.8	0	0	0	0	0	0	0	0	0	0	0	213.36	657.86	266.7	0	111.76	0	0	0	0	0
301000	1182000	11591	0	0	0	0	767.08	0	99.06	0	45.72	20.32	0	0	0	0	261.62	0	0	0	424.18	147.32	99.06	0	589.28	0	0	0	0	0
309000	1182000	11592	0	25.4	53.34	0	1183.64	0	152.4	0	0	0	0	0	0	0	193.04	0	0	0	635	157.48	195.58	0	530.86	0	0	0	0	0
317000	1182000	11593	0	0	0	0	495.3	0	254	0	0	411.48	0	0	0	0	0	0	0	0	200.66	116.84	279.4	0	624.84	0	0	0	0	0
325000	1182000	11594	0	0	129.54	0	828.04	0	149.86	0	35.56	246.38	0	0	0	0	20.32	0	0	0	185.42	167.64	393.7	0	408.94	0	0	0	0	0
333000	1182000	11595	0	25.4	45.72	0	728.98	0	477.52	0	40.64	347.98	0	0	0	0	154.94	0	0	0	480.06	284.48	317.5	0	180.34	0	0	0	0	0
341000	1182000	11596	0	20.32	43.18	0	472.44	0	0	0	0	259.08	0	0	0	0	0	0	0	0	152.4	434.34	388.62	0	215.9	0	0	0	0	0
349000	1182000	11597	0	0	0	0	129.54	0	0	0	0	0	0	0	0	0	0	0	0	0	20.32	0	91.44	0	20.32	0	0	0	0	0
405000	1182000	11604	0	0	0	0	35.56	0	27.94	0	0	0	0	0	0	0	0	0	0	0	0	0	0	0	0	0	0	0	0	0
413000	1182000	11605	0	0	0	0	474.98	0	391.16	0	0	45.72	0	165.1	0	0	22.86	0	0	0	259.08	101.6	30.48	0	0	0	0	0	0	0
421000	1182000	11606	0	0	0	0	510.54	0	22.86	0	0	30.48	0	243.84	0	0	185.42	0	0	0	363.22	218.44	96.52	0	0	0	0	0	0	0
429000	1182000	11607	0	0	0	0	259.08	0	27.94	0	0	25.4	0	274.32	0	0	88.9	0	137.16	0	76.2	30.48	0	0	0	0	0	0	0	0
437000	1182000	11608	0	0	35.56	0	147.32	0	91.44	0	0	25.4	0	500.38	0	0	172.72	0	0	0	0	0	0	0	0	0	0	0	0	0
445000	1182000	11609	0	0	0	0	439.42	0	281.94	0	0	0	0	604.52	0	0	269.24	0	127	0	96.52	0	0	0	0	0	0	0	0	0
453000	1182000	11610	0	0	0	0	60.96	0	22.86	0	0	0	0	152.4	0	0	0	0	71.12	0	60.96	0	0	0	0	0	0	0	0	0
573000	1182000	11625	0	66.04	198.12	0	706.12	0	444.5	0	30.48	182.88	0	1137.92	0	20.32	980.44	0	0	0	0	0	55.88	0	0	0	0	0	0	0
581000	1182000	11626	0	25.4	45.72	0	386.08	0	388.62	0	0	332.74	0	1148.08	0	25.4	1905	0	0	0	0	0	106.68	0	0	0	0	0	0	0
589000	1182000	11627	0	35.56	60.96	0	401.32	0	287.02	0	0	198.12	0	401.32	0	30.48	2649.22	0	0	0	0	0	0	0	0	0	0	0	0	0
597000	1182000	11628	0	0	30.48	0	515.62	0	172.72	0	71.12	388.62	0	871.22	0	20.32	1653.54	0	40.64	0	22.86	0	137.16	0	25.4	0	0	0	0	0
605000	1182000	11629	0	0	0	0	330.2	0	0	0	0	167.64	0	838.2	0	20.32	350.52	0	0	0	198.12	0	66.04	0	0	0	0	0	0	0
613000	1182000	11630	0	0	0	0	932.18	0	297.18	0	0	314.96	0	431.8	0	0	525.78	0	0	0	101.6	0	68.58	0	30.48	0	0	0	0	0
621000	1182000	11631	0	0	0	0	71.12	0	0	0	0	0	0	101.6	0	0	0	0	0	0	76.2	0	35.56	0	0	0	0	0	0	0
13000	1174000	11851	0	0	0	0	0	0	0	0	30.48	0	0	0	0	45.72	0	0	866.14	0	0	30.48	0	0	0	0	0	0	0	0
21000	1174000	11852	0	101.6	35.56	0	96.52	0	0	0	444.5	0	0	0	0	0	254	0	833.12	0	0	157.48	0	0	25.4	0	0	0	0	0
29000	1174000	11853	0	76.2	228.6	0	172.72	0	0	0	106.68	0	0	0	0	0	274.32	0	741.68	0	0	48.26	0	0	0	0	0	0	0	0
37000	1174000	11854	0	20.32	205.74	0	55.88	0	0	0	276.86	0	0	0	0	20.32	45.72	0	609.6	0	0	96.52	0	0	81.28	0	0	0	0	0
45000	1174000	11855	0	134.62	180.34	0	91.44	0	0	0	177.8	0	0	0	0	0	203.2	0	721.36	0	0	127	0	0	132.08	0	0	0	0	0
53000	1174000	11856	0	30.48	688.34	0	134.62	0	0	0	543.56	0	0	0	0	0	368.3	0	647.7	0	0	325.12	0	0	101.6	0	0	0	0	0
61000	1174000	11857	0	177.8	91.44	0	0	0	0	0	205.74	0	0	0	0	0	30.48	0	1305.56	0	0	147.32	0	0	0	0	0	0	0	0
69000	1174000	11858	0	60.96	254	0	121.92	0	0	0	86.36	0	0	0	0	0	134.62	0	1226.82	0	0	246.38	0	0	345.44	0	0	0	0	0
77000	1174000	11859	0	0	444.5	0	127	0	0	0	353.06	30.48	0	0	0	20.32	71.12	0	812.8	0	731.52	579.12	83.82	0	406.4	0	0	0	0	0
85000	1174000	11860	0	66.04	218.44	0	0	0	0	0	83.82	35.56	0	0	0	0	25.4	0	543.56	0	264.16	601.98	68.58	0	243.84	0	0	0	0	0
93000	1174000	11861	0	127	203.2	0	25.4	0	0	0	193.04	0	0	0	0	0	55.88	0	751.84	0	0	508	0	0	538.48	0	0	0	0	0
101000	1174000	11862	0	20.32	157.48	0	81.28	0	0	0	142.24	20.32	0	0	0	0	20.32	0	561.34	0	561.34	607.06	147.32	0	345.44	0	0	0	0	0
109000	1174000	11863	0	48.26	0	0	35.56	0	0	0	0	20.32	0	0	0	0	0	0	137.16	0	1998.98	203.2	20.32	0	530.86	0	0	0	0	0
117000	1174000	11864	0	25.4	0	0	0	0	0	0	60.96	0	0	0	0	0	0	0	71.12	0	2128.52	0	0	0	238.76	0	0	0	0	0
125000	1174000	11865	0	0	58.42	0	0	0	0	0	0	25.4	0	0	0	0	0	0	304.8	0	1419.86	279.4	43.18	0	289.56	0	0	0	0	0
133000	1174000	11866	0	0	0	0	281.94	0	0	0	0	167.64	0	0	0	0	50.8	0	314.96	0	850.9	467.36	66.04	0	236.22	0	0	0	0	0
141000	1174000	11867	0	0	0	0	477.52	0	0	0	20.32	119.38	0	0	0	0	0	0	20.32	0	233.68	259.08	160.02	0	454.66	0	0	0	0	0
149000	1174000	11868	0	0	0	0	228.6	0	0	0	45.72	0	0	0	0	0	20.32	0	119.38	0	1818.64	309.88	127	0	523.24	0	0	0	0	0
157000	1174000	11869	0	0	0	0	20.32	0	0	0	0	0	0	0	0	0	0	0	0	0	3040.38	0	0	0	20.32	0	0	0	0	0
165000	1174000	11870	0	25.4	20.32	0	0	0	0	0	20.32	0	0	0	0	0	0	0	81.28	0	2184.4	53.34	0	0	0	0	0	0	0	0
173000	1174000	11871	0	0	0	0	0	0	0	0	0	0	0	0	0	0	0	0	0	0	2786.38	124.46	0	0	0	0	0	0	0	0
181000	1174000	11872	0	25.4	0	0	20.32	0	0	0	0	0	0	0	0	0	20.32	0	88.9	0	1468.12	162.56	60.96	0	292.1	0	0	0	0	0
189000	1174000	11873	0	101.6	101.6	0	276.86	0	0	0	25.4	93.98	0	0	0	0	210.82	0	198.12	0	574.04	368.3	127	0	86.36	0	0	0	0	0
197000	1174000	11874	0	91.44	91.44	0	345.44	0	55.88	0	50.8	132.08	0	0	0	0	449.58	0	0	0	777.24	515.62	129.54	0	411.48	0	0	0	0	0
205000	1174000	11875	0	0	0	0	215.9	0	22.86	0	0	0	0	0	0	0	25.4	0	0	0	482.6	513.08	20.32	0	208.28	0	0	0	0	0
213000	1174000	11876	0	76.2	35.56	0	335.28	0	238.76	0	226.06	20.32	0	0	0	0	0	0	193.04	0	457.2	157.48	208.28	0	157.48	0	0	0	0	0
221000	1174000	11877	0	0	0	0	373.38	0	0	0	0	20.32	0	0	0	0	48.26	0	60.96	0	127	157.48	35.56	0	236.22	0	0	0	0	0
229000	1174000	11878	0	0	0	0	195.58	0	0	0	0	81.28	0	0	0	0	20.32	0	157.48	0	198.12	302.26	0	0	388.62	0	0	0	0	0
237000	1174000	11879	0	25.4	20.32	0	109.22	0	0	0	25.4	0	0	0	0	0	0	0	30.48	0	604.52	152.4	0	0	195.58	0	0	0	0	0
245000	1174000	11880	0	22.86	76.2	0	424.18	0	22.86	0	0	71.12	0	0	0	0	63.5	0	0	0	294.64	495.3	129.54	0	355.6	0	0	0	0	0
253000	1174000	11881	0	50.8	0	0	584.2	0	233.68	0	60.96	109.22	0	0	0	0	91.44	0	0	0	167.64	629.92	243.84	0	457.2	0	0	0	0	0
261000	1174000	11882	0	25.4	0	0	518.16	0	53.34	0	0	22.86	0	0	0	0	238.76	0	25.4	0	187.96	426.72	213.36	0	381	0	0	0	0	0
269000	1174000	11883	0	0	25.4	0	515.62	0	162.56	0	48.26	0	0	0	0	0	45.72	0	0	0	368.3	254	101.6	0	728.98	0	0	0	0	0
277000	1174000	11884	0	30.48	0	0	528.32	0	218.44	0	0	25.4	0	0	0	0	66.04	0	0	0	172.72	96.52	0	0	215.9	0	0	0	0	0
285000	1174000	11885	0	0	71.12	0	490.22	0	254	0	0	20.32	0	0	0	0	167.64	0	22.86	0	525.78	99.06	83.82	0	365.76	0	0	0	0	0
293000	1174000	11886	0	162.56	0	0	657.86	0	0	0	25.4	66.04	0	0	0	0	0	0	0	0	373.38	612.14	101.6	0	289.56	0	0	0	0	0
301000	1174000	11887	0	25.4	25.4	0	1259.84	0	584.2	0	0	68.58	0	0	0	0	116.84	0	0	0	744.22	121.92	0	0	238.76	0	0	0	0	0
309000	1174000	11888	0	106.68	0	0	1249.68	0	218.44	0	0	203.2	0	0	0	0	309.88	0	0	0	713.74	320.04	81.28	0	533.4	0	0	0	0	0
317000	1174000	11889	0	48.26	127	0	1079.5	0	406.4	0	0	226.06	0	0	0	0	127	0	0	0	261.62	289.56	335.28	0	543.56	0	0	0	0	0
325000	1174000	11890	0	25.4	152.4	0	756.92	0	274.32	0	0	147.32	0	0	0	0	279.4	0	30.48	0	330.2	99.06	309.88	0	91.44	0	0	0	0	0
333000	1174000	11891	0	0	25.4	0	154.94	0	0	0	0	20.32	0	0	0	0	20.32	0	0	0	246.38	53.34	66.04	0	0	0	0	0	0	0
381000	1174000	11897	0	0	0	0	0	0	0	0	0	0	0	0	0	0	20.32	0	20.32	0	0	0	0	0	0	0	0	0	0	0
389000	1174000	11898	0	0	0	0	228.6	0	170.18	0	0	147.32	0	35.56	0	0	0	0	0	0	0	63.5	124.46	0	0	0	0	0	0	0
397000	1174000	11899	0	43.18	0	0	497.84	0	0	0	0	231.14	0	0	0	0	25.4	0	60.96	0	632.46	142.24	180.34	0	33.02	0	0	0	0	0
405000	1174000	11900	0	25.4	0	0	327.66	0	203.2	0	0	294.64	0	1196.34	0	0	477.52	0	0	0	251.46	0	190.5	0	40.64	0	0	0	0	0
413000	1174000	11901	0	0	50.8	0	797.56	0	375.92	0	0	218.44	0	1765.3	0	20.32	627.38	0	38.1	0	675.64	261.62	71.12	0	20.32	0	0	0	0	0
421000	1174000	11902	0	142.24	256.54	0	695.96	0	673.1	0	68.58	152.4	0	1755.14	0	0	746.76	0	106.68	0	200.66	35.56	68.58	0	0	0	0	0	0	0
429000	1174000	11903	0	22.86	0	0	213.36	0	312.42	0	0	132.08	0	520.7	0	0	515.62	0	116.84	0	350.52	238.76	83.82	0	0	0	0	0	0	0
437000	1174000	11904	0	0	0	0	220.98	0	152.4	0	0	0	0	477.52	0	0	187.96	0	0	0	35.56	38.1	0	0	0	0	0	0	0	0
445000	1174000	11905	0	0	0	0	203.2	0	205.74	0	0	73.66	0	386.08	0	0	40.64	0	0	0	0	33.02	50.8	0	0	0	0	0	0	0
453000	1174000	11906	0	0	0	0	22.86	0	0	0	0	0	0	132.08	0	0	55.88	0	0	0	0	111.76	0	0	0	0	0	0	0	0
549000	1174000	11918	0	0	0	0	203.2	0	0	0	0	50.8	0	452.12	0	0	137.16	0	0	0	0	0	0	0	0	0	0	0	0	0
557000	1174000	11919	0	0	25.4	0	304.8	0	320.04	0	60.96	177.8	0	1915.16	0	0	294.64	0	0	0	0	0	101.6	0	0	0	0	0	0	0
565000	1174000	11920	0	0	157.48	0	845.82	0	187.96	0	0	142.24	0	1775.46	0	127	759.46	0	0	0	0	0	96.52	0	0	0	0	0	0	0
573000	1174000	11921	0	86.36	152.4	0	421.64	0	58.42	0	60.96	45.72	0	1706.88	0	0	2491.74	0	0	0	0	0	20.32	0	0	0	0	0	0	0
581000	1174000	11922	0	55.88	121.92	0	650.24	0	55.88	0	0	157.48	0	375.92	0	157.48	2669.54	0	30.48	0	22.86	0	0	0	43.18	0	0	0	0	0
589000	1174000	11923	0	55.88	25.4	0	650.24	0	370.84	0	0	144.78	0	660.4	0	20.32	2070.1	0	0	0	254	0	132.08	0	0	0	0	0	0	0
597000	1174000	11924	0	0	0	0	716.28	0	487.68	0	40.64	106.68	0	1003.3	0	0	1216.66	0	0	0	0	73.66	50.8	0	121.92	0	0	0	0	0
605000	1174000	11925	0	43.18	0	0	551.18	0	198.12	0	0	198.12	0	353.06	0	0	510.54	0	0	0	96.52	50.8	76.2	0	139.7	0	0	0	0	0
613000	1174000	11926	0	0	0	0	269.24	0	55.88	0	0	139.7	0	55.88	0	0	20.32	0	0	0	0	0	0	0	25.4	0	0	0	0	0
-19000	1166000	12143	0	25.4	0	0	0	0	0	0	25.4	0	0	0	0	0	0	0	0	0	0	0	0	0	0	0	0	0	0	0
5000	1166000	12146	0	0	0	0	0	0	0	0	0	0	0	0	0	0	0	0	60.96	0	0	0	0	0	0	0	0	0	0	0
13000	1166000	12147	0	0	0	0	0	0	0	0	96.52	0	0	0	0	25.4	0	0	347.98	0	0	50.8	0	0	0	0	0	0	0	0
21000	1166000	12148	0	0	25.4	0	0	0	0	0	116.84	0	0	0	0	0	0	0	500.38	0	0	0	0	0	0	0	0	0	0	0
29000	1166000	12149	0	40.64	40.64	0	132.08	0	0	0	198.12	0	0	0	0	0	127	0	741.68	0	0	86.36	0	0	0	0	0	0	0	0
37000	1166000	12150	0	20.32	101.6	0	20.32	0	0	0	157.48	0	0	0	0	0	205.74	0	894.08	0	142.24	182.88	0	0	0	0	0	0	0	0
45000	1166000	12151	0	0	33.02	0	0	0	0	0	68.58	0	0	0	0	0	38.1	0	749.3	0	0	63.5	0	0	91.44	0	0	0	0	0
53000	1166000	12152	0	0	78.74	0	0	0	0	0	45.72	0	0	0	0	25.4	35.56	0	345.44	0	0	93.98	0	0	0	0	0	0	0	0
61000	1166000	12153	0	0	0	0	0	0	0	0	0	0	0	0	0	0	0	0	1435.1	0	0	157.48	0	0	45.72	0	0	0	0	0
69000	1166000	12154	0	60.96	160.02	0	0	0	0	0	266.7	0	0	0	0	0	30.48	0	1564.64	0	0	459.74	30.48	0	274.32	0	0	0	0	0
77000	1166000	12155	0	20.32	172.72	0	30.48	0	0	0	386.08	0	0	0	0	0	144.78	0	1181.1	0	198.12	403.86	22.86	0	487.68	0	0	0	0	0
85000	1166000	12156	0	0	35.56	0	0	0	0	0	172.72	0	0	0	0	0	0	0	576.58	0	40.64	330.2	0	0	142.24	0	0	0	0	0
93000	1166000	12157	0	30.48	40.64	0	0	0	0	0	91.44	0	0	0	0	0	0	0	502.92	0	152.4	558.8	121.92	0	312.42	0	0	0	0	0
101000	1166000	12158	0	0	0	0	0	0	0	0	20.32	0	0	0	0	0	0	0	525.78	0	1264.92	259.08	0	0	304.8	0	0	0	0	0
109000	1166000	12159	0	0	0	0	0	0	0	0	50.8	0	0	0	0	0	0	0	325.12	0	1341.12	228.6	55.88	0	200.66	0	0	0	0	0
117000	1166000	12160	0	50.8	0	0	0	0	0	0	60.96	0	0	0	0	0	0	0	111.76	0	2225.04	116.84	0	0	243.84	0	0	0	0	0
125000	1166000	12161	0	0	0	0	48.26	0	0	0	0	20.32	0	0	0	0	0	0	91.44	0	2105.66	462.28	20.32	0	302.26	0	0	0	0	0
133000	1166000	12162	0	124.46	60.96	0	213.36	0	0	0	231.14	20.32	0	0	0	0	50.8	0	317.5	0	711.2	624.84	40.64	0	297.18	0	0	0	0	0
141000	1166000	12163	0	0	55.88	0	137.16	0	0	0	124.46	66.04	0	0	0	0	187.96	0	528.32	0	1318.26	370.84	149.86	0	50.8	0	0	0	0	0
149000	1166000	12164	0	48.26	22.86	0	152.4	0	0	0	30.48	0	0	0	0	0	43.18	0	538.48	0	1658.62	975.36	50.8	0	157.48	0	0	0	0	0
157000	1166000	12165	0	0	0	0	0	0	0	0	55.88	0	0	0	0	0	0	0	38.1	0	2024.38	20.32	0	0	50.8	0	0	0	0	0
165000	1166000	12166	0	20.32	0	0	0	0	0	0	0	0	0	0	0	0	0	0	20.32	0	1501.14	0	0	0	30.48	0	0	0	0	0
173000	1166000	12167	0	0	0	0	0	0	0	0	71.12	0	0	0	0	0	0	0	55.88	0	2484.12	81.28	0	0	0	0	0	0	0	0
181000	1166000	12168	0	0	71.12	0	88.9	0	0	0	45.72	50.8	0	0	0	0	114.3	0	190.5	0	944.88	205.74	0	0	50.8	0	0	0	0	0
189000	1166000	12169	0	45.72	0	0	22.86	0	0	0	0	25.4	0	0	0	0	71.12	0	177.8	0	487.68	424.18	20.32	0	182.88	0	0	0	0	0
197000	1166000	12170	0	261.62	0	0	55.88	0	0	0	152.4	40.64	0	0	0	0	71.12	0	363.22	0	340.36	342.9	0	0	238.76	0	0	0	0	0
205000	1166000	12171	0	302.26	0	0	25.4	0	0	0	307.34	0	0	0	0	0	124.46	0	20.32	0	111.76	0	0	0	330.2	0	0	0	0	0
213000	1166000	12172	0	20.32	35.56	0	45.72	0	25.4	0	22.86	0	0	0	0	0	0	0	0	0	149.86	241.3	86.36	0	457.2	0	0	0	0	0
221000	1166000	12173	0	0	0	0	393.7	0	165.1	0	30.48	0	0	0	0	0	142.24	0	154.94	0	624.84	548.64	45.72	0	383.54	0	0	0	0	0
229000	1166000	12174	0	0	0	0	40.64	0	0	0	0	20.32	0	0	0	0	0	0	0	0	678.18	271.78	0	0	71.12	0	0	25.4	0	0
237000	1166000	12175	0	25.4	0	0	43.18	0	0	0	0	0	0	0	0	0	0	0	0	0	20.32	60.96	43.18	0	213.36	0	0	0	0	0
245000	1166000	12176	0	137.16	0	0	414.02	0	48.26	0	60.96	25.4	0	0	0	0	96.52	0	0	0	50.8	187.96	66.04	0	795.02	0	0	0	0	0
253000	1166000	12177	0	198.12	93.98	0	833.12	0	0	0	83.82	35.56	0	0	0	0	60.96	0	0	0	256.54	205.74	127	0	314.96	0	0	0	0	0
261000	1166000	12178	0	55.88	86.36	0	685.8	0	129.54	0	0	45.72	0	0	0	0	187.96	0	0	0	274.32	325.12	132.08	0	251.46	0	0	0	0	0
269000	1166000	12179	0	78.74	30.48	0	553.72	0	111.76	0	0	25.4	0	0	0	0	124.46	0	88.9	0	535.94	355.6	22.86	0	492.76	0	0	0	0	0
277000	1166000	12180	0	0	0	0	292.1	0	187.96	0	0	88.9	0	0	0	0	149.86	0	0	0	254	25.4	175.26	0	314.96	0	0	0	0	0
285000	1166000	12181	0	0	30.48	0	756.92	0	165.1	0	0	20.32	0	0	0	0	73.66	0	0	0	500.38	177.8	20.32	0	284.48	0	0	0	0	0
293000	1166000	12182	0	0	0	0	358.14	0	0	0	0	193.04	0	0	0	0	25.4	0	0	0	876.3	213.36	88.9	0	330.2	0	0	0	0	0
301000	1166000	12183	0	0	25.4	0	878.84	0	81.28	0	0	180.34	0	0	0	0	45.72	0	0	0	932.18	121.92	66.04	0	307.34	0	0	0	0	0
309000	1166000	12184	0	40.64	81.28	0	1071.88	0	71.12	0	0	177.8	0	25.4	0	0	223.52	0	30.48	0	589.28	116.84	76.2	0	457.2	0	0	0	0	0
317000	1166000	12185	0	127	25.4	0	1018.54	0	434.34	0	0	121.92	0	0	0	0	330.2	0	50.8	0	698.5	208.28	142.24	0	86.36	0	0	0	0	0
325000	1166000	12186	0	0	0	0	624.84	0	55.88	0	0	22.86	0	0	0	0	30.48	0	0	0	924.56	0	274.32	0	396.24	0	0	0	0	0
333000	1166000	12187	0	30.48	0	0	58.42	0	0	0	30.48	22.86	0	0	0	0	0	0	0	0	154.94	71.12	20.32	0	0	0	0	0	0	0
349000	1166000	12189	0	0	0	0	0	0	0	0	0	0	0	0	0	0	0	0	0	0	83.82	0	0	0	0	0	0	0	0	0
357000	1166000	12190	0	0	0	0	167.64	0	35.56	0	0	0	0	0	0	0	0	0	0	0	246.38	71.12	0	0	0	0	0	0	0	0
365000	1166000	12191	0	132.08	0	0	223.52	0	149.86	0	0	76.2	0	0	0	0	0	0	0	0	904.24	0	353.06	0	0	0	0	0	0	0
373000	1166000	12192	0	45.72	0	0	622.3	0	243.84	0	0	0	0	35.56	0	30.48	104.14	0	0	0	645.16	25.4	81.28	0	20.32	0	0	0	0	0
381000	1166000	12193	0	142.24	25.4	0	1097.28	0	208.28	0	50.8	208.28	0	0	0	0	142.24	0	195.58	0	601.98	279.4	276.86	0	30.48	0	0	0	0	0
389000	1166000	12194	0	0	0	0	906.78	0	104.14	0	0	518.16	0	0	0	0	363.22	0	297.18	0	1704.34	695.96	231.14	0	0	0	0	0	0	0
397000	1166000	12195	0	0	48.26	0	810.26	0	38.1	0	0	104.14	0	106.68	0	0	388.62	0	264.16	0	1940.56	548.64	271.78	0	0	0	0	0	0	0
405000	1166000	12196	0	0	30.48	0	342.9	0	276.86	0	0	91.44	0	815.34	0	0	510.54	0	345.44	0	1193.8	487.68	261.62	0	0	0	0	0	0	0
413000	1166000	12197	0	20.32	127	50.8	591.82	0	510.54	0	0	185.42	0	1529.08	0	30.48	993.14	0	0	0	749.3	236.22	116.84	0	30.48	0	0	0	0	0
421000	1166000	12198	0	71.12	142.24	0	558.8	0	439.42	0	0	160.02	0	967.74	0	0	871.22	0	259.08	0	680.72	35.56	0	0	50.8	0	0	0	0	0
429000	1166000	12199	0	30.48	33.02	0	284.48	0	88.9	0	0	162.56	0	205.74	0	0	337.82	0	20.32	0	60.96	55.88	55.88	0	132.08	0	0	0	0	0
437000	1166000	12200	0	20.32	0	0	363.22	0	546.1	0	0	35.56	0	500.38	0	0	144.78	0	0	0	30.48	30.48	48.26	0	66.04	0	0	0	0	0
445000	1166000	12201	0	0	0	0	60.96	0	55.88	0	0	0	0	45.72	0	0	45.72	0	0	0	0	25.4	0	0	20.32	0	0	0	0	0
453000	1166000	12202	0	0	0	0	25.4	0	0	0	0	0	0	0	0	0	30.48	0	0	0	0	0	0	0	0	0	0	0	0	0
533000	1166000	12212	0	0	0	0	0	0	0	0	0	0	0	30.48	0	0	0	0	0	0	30.48	0	0	0	0	0	0	0	0	0
541000	1166000	12213	0	20.32	0	0	175.26	0	30.48	0	0	68.58	0	467.36	0	0	398.78	0	0	0	35.56	0	0	0	0	0	0	0	0	0
549000	1166000	12214	0	223.52	0	0	632.46	0	436.88	0	50.8	304.8	0	1518.92	0	25.4	977.9	0	35.56	0	55.88	0	20.32	0	0	0	0	0	0	0
557000	1166000	12215	0	236.22	358.14	0	647.7	0	193.04	0	50.8	297.18	0	1442.72	0	20.32	1348.74	0	0	0	0	0	60.96	0	0	0	0	0	0	0
565000	1166000	12216	0	0	177.8	0	660.4	0	81.28	0	177.8	198.12	0	1503.68	0	25.4	2372.36	0	0	0	0	0	0	0	0	0	0	0	0	0
573000	1166000	12217	0	104.14	30.48	0	320.04	0	30.48	0	25.4	76.2	0	1236.98	0	177.8	2593.34	0	0	0	116.84	0	0	0	0	0	0	0	0	0
581000	1166000	12218	0	20.32	0	0	701.04	0	406.4	0	0	114.3	0	457.2	0	111.76	2321.56	0	0	0	208.28	0	99.06	0	40.64	0	0	0	0	0
589000	1166000	12219	0	35.56	0	0	431.8	0	698.5	0	0	447.04	0	487.68	0	0	1023.62	0	0	0	365.76	0	190.5	0	76.2	0	0	0	0	0
597000	1166000	12220	0	254	101.6	0	596.9	0	71.12	0	30.48	208.28	0	1031.24	0	0	1033.78	0	0	0	0	0	116.84	0	93.98	0	0	0	0	0
605000	1166000	12221	0	86.36	0	0	695.96	0	81.28	0	0	40.64	0	299.72	0	0	269.24	0	0	0	0	0	101.6	0	76.2	0	0	0	0	0
621000	1166000	12223	0	0	0	0	185.42	0	50.8	0	0	20.32	0	170.18	0	0	205.74	0	0	0	20.32	0	0	0	0	0	0	0	0	0
629000	1166000	12224	0	0	0	0	139.7	0	134.62	0	0	93.98	0	134.62	0	0	93.98	0	0	0	0	0	0	0	0	0	0	0	0	0
13000	1158000	12443	0	0	0	0	0	0	0	0	0	0	0	0	0	0	0	0	436.88	0	0	0	0	0	0	0	0	0	0	0
21000	1158000	12444	0	0	0	0	0	0	0	0	0	0	0	0	0	20.32	0	0	929.64	0	0	30.48	0	0	0	0	0	0	0	0
29000	1158000	12445	0	0	0	0	0	0	0	0	0	0	0	0	0	0	20.32	0	1191.26	0	0	20.32	0	0	0	0	0	0	0	0
37000	1158000	12446	0	0	142.24	0	0	0	0	0	172.72	0	0	0	0	50.8	193.04	0	1417.32	0	0	137.16	0	0	0	0	0	0	0	0
45000	1158000	12447	0	0	0	0	0	0	0	0	20.32	0	0	0	0	0	25.4	0	817.88	0	0	25.4	0	0	0	0	0	0	0	0
53000	1158000	12448	0	0	30.48	0	0	0	0	0	25.4	0	0	0	0	0	0	0	1419.86	0	0	0	0	0	182.88	0	0	0	0	0
61000	1158000	12449	0	0	0	0	0	0	0	0	0	0	0	0	0	0	0	0	965.2	0	0	213.36	0	0	137.16	0	0	0	0	0
69000	1158000	12450	0	0	121.92	0	25.4	0	0	0	101.6	0	0	0	0	0	157.48	0	734.06	0	0	330.2	0	0	444.5	0	0	0	0	0
77000	1158000	12451	0	116.84	78.74	0	0	0	0	0	424.18	0	0	0	0	0	485.14	0	828.04	0	0	439.42	0	0	419.1	0	0	0	0	0
85000	1158000	12452	0	0	25.4	0	0	0	0	0	132.08	0	0	0	0	0	121.92	0	1211.58	0	0	213.36	0	0	152.4	0	0	0	0	0
93000	1158000	12453	0	71.12	38.1	0	50.8	0	0	0	198.12	0	0	0	0	0	116.84	0	655.32	0	259.08	406.4	30.48	0	76.2	0	0	0	0	0
101000	1158000	12454	0	60.96	0	0	25.4	0	0	0	350.52	0	0	0	0	0	68.58	0	922.02	0	317.5	520.7	96.52	0	137.16	0	0	0	0	0
109000	1158000	12455	0	50.8	38.1	0	45.72	0	0	0	76.2	0	0	0	0	0	58.42	0	1275.08	0	731.52	419.1	40.64	0	299.72	0	0	0	0	0
117000	1158000	12456	0	60.96	0	0	0	0	0	0	137.16	0	0	0	0	0	55.88	0	287.02	0	1694.18	134.62	50.8	0	226.06	0	0	0	0	0
125000	1158000	12457	0	0	0	0	25.4	0	0	0	0	0	0	0	0	0	0	0	40.64	0	1097.28	342.9	25.4	0	109.22	0	0	0	0	0
133000	1158000	12458	0	0	0	0	223.52	0	0	0	55.88	0	0	0	0	0	20.32	0	45.72	0	193.04	675.64	187.96	0	167.64	0	0	0	0	0
141000	1158000	12459	0	40.64	58.42	0	187.96	0	0	0	25.4	0	0	0	0	0	68.58	0	215.9	0	1351.28	406.4	165.1	0	535.94	0	0	0	0	0
149000	1158000	12460	0	20.32	40.64	0	0	0	0	0	40.64	0	0	0	0	20.32	0	0	0	0	1699.26	228.6	116.84	0	104.14	0	0	0	0	0
157000	1158000	12461	0	0	0	0	0	0	0	0	38.1	0	0	0	0	0	154.94	0	25.4	0	1539.24	30.48	0	0	25.4	0	0	0	0	0
165000	1158000	12462	0	0	0	0	0	0	0	0	0	0	0	0	0	0	0	0	50.8	0	2105.66	0	81.28	0	20.32	0	0	0	0	0
173000	1158000	12463	0	66.04	81.28	0	20.32	0	0	0	147.32	0	0	0	0	0	0	0	91.44	0	2689.86	20.32	22.86	0	25.4	0	0	0	0	0
181000	1158000	12464	0	0	22.86	0	25.4	0	0	0	55.88	0	0	0	0	0	25.4	0	233.68	0	1236.98	66.04	25.4	0	129.54	0	0	0	0	0
189000	1158000	12465	0	0	30.48	0	30.48	0	0	0	20.32	55.88	0	0	0	0	50.8	0	414.02	0	711.2	160.02	0	0	0	0	0	0	0	0
197000	1158000	12466	0	81.28	96.52	0	20.32	0	0	0	20.32	25.4	0	0	0	0	0	0	177.8	0	154.94	109.22	25.4	0	45.72	0	0	35.56	0	0
205000	1158000	12467	0	114.3	27.94	0	193.04	0	53.34	0	55.88	55.88	0	0	0	0	101.6	0	149.86	0	256.54	317.5	81.28	0	144.78	0	0	0	0	0
213000	1158000	12468	0	172.72	53.34	0	63.5	0	38.1	0	144.78	71.12	0	0	0	0	81.28	0	55.88	0	568.96	114.3	30.48	0	208.28	0	0	0	0	0
221000	1158000	12469	0	50.8	48.26	0	177.8	0	81.28	0	0	25.4	0	0	0	0	20.32	0	55.88	0	530.86	200.66	0	0	101.6	0	0	0	0	0
229000	1158000	12470	0	50.8	50.8	0	167.64	0	25.4	0	0	0	0	0	0	0	0	0	27.94	0	152.4	248.92	0	0	55.88	0	0	0	0	0
237000	1158000	12471	0	0	60.96	0	345.44	0	78.74	0	25.4	73.66	0	0	0	0	78.74	0	48.26	0	525.78	391.16	162.56	0	91.44	0	0	0	0	0
245000	1158000	12472	0	45.72	55.88	0	358.14	0	30.48	0	20.32	66.04	0	0	0	20.32	78.74	0	0	0	233.68	170.18	121.92	0	386.08	0	0	0	0	0
253000	1158000	12473	0	76.2	154.94	0	660.4	0	0	0	20.32	91.44	0	0	0	0	139.7	0	25.4	0	340.36	284.48	198.12	0	271.78	0	0	0	0	0
261000	1158000	12474	0	111.76	0	0	208.28	0	0	0	68.58	0	0	0	0	0	157.48	0	0	0	284.48	472.44	91.44	0	591.82	0	0	0	0	0
269000	1158000	12475	0	81.28	0	0	429.26	0	40.64	0	55.88	71.12	0	0	0	0	147.32	0	0	0	505.46	264.16	182.88	0	347.98	0	0	0	0	0
277000	1158000	12476	0	86.36	0	0	883.92	0	223.52	0	38.1	0	0	0	0	0	114.3	0	0	0	650.24	25.4	215.9	0	436.88	0	0	0	0	0
285000	1158000	12477	0	0	55.88	0	713.74	0	147.32	0	20.32	208.28	0	0	0	0	132.08	0	78.74	0	1043.94	609.6	299.72	0	459.74	0	0	0	0	0
293000	1158000	12478	0	0	25.4	0	650.24	0	139.7	0	0	45.72	0	0	0	0	195.58	0	0	0	1267.46	243.84	91.44	0	508	0	0	0	0	0
301000	1158000	12479	0	35.56	147.32	0	1005.84	0	162.56	0	0	292.1	0	0	0	20.32	469.9	0	20.32	0	3172.46	160.02	91.44	0	55.88	0	0	0	0	0
309000	1158000	12480	0	0	182.88	0	1097.28	0	487.68	0	33.02	111.76	0	0	0	20.32	231.14	0	0	0	1869.44	193.04	271.78	0	93.98	0	0	0	0	0
317000	1158000	12481	0	0	0	0	543.56	0	474.98	0	0	109.22	0	0	0	0	50.8	0	0	0	553.72	294.64	596.9	0	342.9	0	0	0	0	0
325000	1158000	12482	0	93.98	0	0	373.38	0	129.54	0	71.12	0	0	0	0	0	0	0	0	0	396.24	76.2	949.96	0	896.62	0	0	0	0	0
333000	1158000	12483	0	0	0	0	439.42	0	30.48	0	0	106.68	0	0	0	0	0	0	0	0	528.32	200.66	787.4	0	876.3	0	0	0	0	0
341000	1158000	12484	0	0	0	0	462.28	0	71.12	0	0	20.32	0	0	0	0	0	0	0	0	266.7	170.18	568.96	0	581.66	0	0	0	0	0
349000	1158000	12485	0	0	0	0	695.96	0	0	0	73.66	33.02	0	0	0	0	63.5	0	0	0	1059.18	154.94	309.88	0	579.12	0	0	0	0	0
357000	1158000	12486	0	86.36	45.72	0	1038.86	0	0	0	55.88	378.46	0	0	0	0	71.12	0	0	0	1511.3	96.52	723.9	0	299.72	0	0	0	0	0
365000	1158000	12487	0	254	0	0	601.98	0	170.18	0	22.86	220.98	0	0	0	0	129.54	0	86.36	0	1922.78	91.44	627.38	0	121.92	0	0	0	0	0
373000	1158000	12488	0	101.6	30.48	0	739.14	0	167.64	0	48.26	210.82	0	0	0	0	241.3	0	55.88	0	2047.24	129.54	289.56	0	208.28	0	0	0	0	0
381000	1158000	12489	0	0	0	0	769.62	0	68.58	0	142.24	327.66	0	0	0	0	281.94	0	200.66	0	2108.2	518.16	505.46	0	0	0	0	0	0	0
389000	1158000	12490	0	0	30.48	0	574.04	0	27.94	0	0	111.76	0	0	0	0	259.08	0	165.1	0	2456.18	635	116.84	0	58.42	0	0	0	0	0
397000	1158000	12491	0	0	0	0	119.38	0	0	0	0	0	0	0	0	0	40.64	0	91.44	0	4097.02	170.18	0	0	0	0	0	0	0	0
405000	1158000	12492	0	0	0	0	170.18	0	25.4	0	0	50.8	0	25.4	0	0	53.34	0	50.8	0	2562.86	187.96	30.48	0	0	0	0	0	0	0
413000	1158000	12493	0	25.4	73.66	0	414.02	0	269.24	0	0	269.24	0	629.92	0	20.32	198.12	0	109.22	0	2082.8	393.7	274.32	0	0	0	0	0	0	0
421000	1158000	12494	0	50.8	0	0	78.74	0	35.56	0	0	50.8	0	314.96	0	0	187.96	0	0	0	513.08	0	20.32	0	0	0	0	0	0	0
429000	1158000	12495	0	35.56	0	0	86.36	0	33.02	0	0	55.88	0	0	0	0	180.34	0	0	0	271.78	60.96	30.48	0	30.48	0	0	0	0	0
437000	1158000	12496	0	0	0	0	96.52	0	0	0	0	0	0	0	0	0	50.8	0	0	0	0	0	0	0	0	0	0	0	0	0
493000	1158000	12503	0	0	0	0	25.4	0	0	0	0	0	0	254	0	0	198.12	0	0	0	0	0	0	0	0	0	0	0	0	0
501000	1158000	12504	0	55.88	243.84	0	307.34	0	162.56	0	35.56	297.18	0	683.26	0	0	792.48	0	76.2	0	0	86.36	30.48	0	0	0	0	0	0	0
509000	1158000	12505	0	30.48	271.78	0	436.88	0	86.36	0	66.04	127	0	452.12	0	20.32	1397	0	30.48	0	0	134.62	0	0	45.72	0	0	0	0	0
517000	1158000	12506	0	0	76.2	0	127	0	30.48	0	0	0	0	213.36	0	0	198.12	0	60.96	0	0	0	0	0	0	0	0	0	0	0
525000	1158000	12507	0	0	30.48	0	60.96	0	25.4	0	0	0	0	294.64	0	0	96.52	0	0	0	0	0	0	0	0	0	0	0	0	0
533000	1158000	12508	0	99.06	218.44	0	772.16	0	492.76	0	35.56	81.28	0	1783.08	0	0	426.72	0	35.56	0	137.16	0	0	0	0	0	0	0	0	0
541000	1158000	12509	0	0	142.24	0	162.56	0	20.32	0	0	0	0	675.64	0	0	396.24	0	0	0	0	0	0	0	0	0	0	0	0	0
549000	1158000	12510	0	30.48	81.28	0	78.74	0	0	0	35.56	71.12	0	279.4	0	25.4	363.22	0	0	0	0	0	0	0	0	0	0	0	0	0
557000	1158000	12511	0	0	22.86	0	190.5	0	0	0	127	180.34	0	469.9	0	25.4	213.36	0	0	0	66.04	0	20.32	0	0	0	0	0	0	0
565000	1158000	12512	0	0	167.64	0	0	0	0	0	71.12	256.54	0	441.96	0	86.36	1617.98	0	0	0	147.32	0	106.68	0	40.64	0	0	0	0	0
573000	1158000	12513	0	25.4	195.58	0	688.34	0	58.42	0	99.06	170.18	0	779.78	0	20.32	1866.9	0	0	0	274.32	0	137.16	0	50.8	0	0	0	0	0
581000	1158000	12514	0	0	20.32	0	599.44	0	304.8	0	76.2	322.58	0	985.52	0	40.64	1831.34	0	0	0	25.4	0	127	0	0	0	0	0	0	0
589000	1158000	12515	0	0	0	0	904.24	0	594.36	0	248.92	441.96	0	518.16	0	25.4	1092.2	0	0	0	50.8	0	248.92	0	0	0	0	0	0	0
597000	1158000	12516	0	111.76	0	0	683.26	0	355.6	0	152.4	116.84	0	1412.24	0	0	952.5	0	20.32	0	167.64	0	96.52	0	215.9	0	0	0	0	0
605000	1158000	12517	0	20.32	0	0	312.42	0	58.42	0	0	86.36	0	101.6	0	0	132.08	0	0	0	0	0	0	0	0	0	0	0	0	0
613000	1158000	12518	0	0	60.96	0	406.4	0	203.2	0	0	30.48	0	944.88	0	0	200.66	0	0	0	0	20.32	127	0	0	0	0	0	0	0
621000	1158000	12519	0	0	25.4	0	302.26	0	373.38	0	38.1	45.72	0	1127.76	0	0	668.02	0	0	0	86.36	0	50.8	0	0	0	0	0	0	0
629000	1158000	12520	0	81.28	30.48	0	835.66	0	467.36	0	38.1	147.32	0	1054.1	0	0	883.92	0	0	0	127	0	165.1	0	0	0	0	0	0	0
637000	1158000	12521	0	30.48	20.32	0	340.36	0	60.96	0	0	71.12	0	929.64	0	20.32	721.36	0	0	0	127	0	50.8	0	0	0	0	0	0	0
645000	1158000	12522	0	0	0	0	71.12	0	35.56	0	0	60.96	0	546.1	0	0	180.34	0	111.76	0	182.88	22.86	0	0	0	0	0	0	0	0
653000	1158000	12523	0	0	0	0	111.76	0	30.48	0	0	0	0	96.52	0	0	198.12	0	0	0	73.66	0	20.32	0	30.48	0	0	0	0	0
21000	1150000	12740	0	20.32	0	0	0	0	0	0	0	0	0	0	0	25.4	0	0	396.24	0	0	0	0	0	0	0	0	0	0	0
29000	1150000	12741	0	0	27.94	0	0	0	0	0	116.84	0	0	0	0	0	0	0	1818.64	0	0	144.78	0	0	0	0	0	0	0	0
37000	1150000	12742	0	63.5	129.54	0	0	0	0	0	91.44	0	0	0	0	20.32	101.6	0	2197.1	0	0	25.4	0	0	48.26	0	0	0	0	0
45000	1150000	12743	0	0	50.8	0	0	0	0	0	0	0	0	0	0	0	27.94	0	723.9	0	0	0	0	0	0	0	0	0	0	0
53000	1150000	12744	0	20.32	25.4	0	0	0	0	0	0	0	0	0	0	0	0	0	975.36	0	0	0	60.96	0	0	0	0	0	0	0
61000	1150000	12745	0	0	0	0	0	0	0	0	0	0	0	0	0	0	0	0	248.92	0	0	223.52	0	0	91.44	0	0	0	0	0
69000	1150000	12746	0	0	0	0	0	0	0	0	30.48	0	0	0	0	0	0	0	355.6	0	0	403.86	0	0	170.18	0	0	0	0	0
77000	1150000	12747	0	27.94	0	0	50.8	0	0	0	0	0	0	0	0	0	121.92	0	693.42	0	0	251.46	50.8	0	396.24	0	0	0	0	0
85000	1150000	12748	0	137.16	50.8	0	20.32	0	0	0	111.76	0	0	0	0	0	215.9	0	833.12	0	0	274.32	177.8	0	254	0	0	0	0	0
93000	1150000	12749	0	20.32	33.02	0	182.88	0	0	0	314.96	0	0	0	0	0	454.66	0	558.8	0	0	447.04	144.78	0	0	0	0	0	0	0
101000	1150000	12750	0	121.92	144.78	0	142.24	0	0	0	365.76	0	0	0	0	0	807.72	0	706.12	0	50.8	114.3	30.48	0	121.92	0	0	0	0	0
109000	1150000	12751	0	137.16	93.98	0	38.1	0	0	0	78.74	0	0	0	0	0	370.84	0	429.26	0	1356.36	490.22	187.96	0	246.38	0	0	0	0	0
117000	1150000	12752	0	0	53.34	0	20.32	0	0	0	134.62	0	0	0	0	0	251.46	0	251.46	0	2098.04	218.44	236.22	0	454.66	0	0	0	0	0
125000	1150000	12753	0	55.88	20.32	0	30.48	0	0	0	71.12	0	0	0	0	0	0	0	180.34	0	1026.16	383.54	0	0	236.22	0	0	0	0	0
133000	1150000	12754	0	0	0	0	101.6	0	0	0	0	40.64	0	0	0	0	30.48	0	375.92	0	579.12	657.86	129.54	0	246.38	0	0	0	0	0
141000	1150000	12755	0	0	0	0	83.82	0	0	0	0	25.4	0	0	0	0	0	0	266.7	0	2217.42	185.42	0	0	101.6	0	0	0	0	0
149000	1150000	12756	0	0	55.88	0	68.58	0	0	0	0	0	0	0	0	0	0	0	289.56	0	1628.14	111.76	0	0	0	0	0	0	0	0
157000	1150000	12757	0	38.1	0	0	0	0	0	0	0	0	0	0	0	0	0	0	0	0	2059.94	55.88	71.12	0	45.72	0	0	0	0	0
165000	1150000	12758	0	25.4	0	0	30.48	0	0	0	0	0	0	0	0	0	0	0	83.82	0	2313.94	121.92	0	0	157.48	0	0	0	0	0
173000	1150000	12759	0	45.72	0	0	20.32	0	0	0	55.88	0	0	0	0	0	0	0	154.94	0	2585.72	45.72	0	0	162.56	0	0	0	0	0
181000	1150000	12760	0	0	0	0	30.48	0	0	0	55.88	0	0	0	0	0	30.48	0	63.5	0	1140.46	177.8	0	0	78.74	0	0	0	0	0
189000	1150000	12761	0	0	127	0	50.8	0	0	0	20.32	0	0	0	0	0	210.82	0	294.64	0	523.24	309.88	0	0	0	0	0	0	0	0
197000	1150000	12762	0	0	71.12	0	91.44	0	0	0	0	0	0	0	0	0	254	0	205.74	0	441.96	220.98	0	0	55.88	0	0	0	0	0
205000	1150000	12763	0	137.16	0	0	91.44	0	0	0	71.12	0	0	0	0	0	66.04	0	81.28	0	327.66	365.76	38.1	0	88.9	0	0	0	0	0
213000	1150000	12764	0	30.48	0	0	81.28	0	0	0	0	25.4	0	0	0	0	0	0	20.32	0	127	533.4	20.32	0	365.76	0	0	0	0	0
221000	1150000	12765	0	78.74	22.86	0	482.6	0	111.76	0	71.12	0	0	0	0	0	129.54	0	78.74	0	381	312.42	60.96	0	127	0	0	0	0	0
229000	1150000	12766	0	299.72	40.64	0	515.62	0	35.56	0	60.96	96.52	0	0	0	0	71.12	0	20.32	0	246.38	414.02	68.58	0	137.16	0	0	0	0	0
237000	1150000	12767	0	55.88	50.8	0	368.3	0	0	0	55.88	111.76	0	0	0	0	66.04	0	45.72	0	45.72	480.06	20.32	0	922.02	0	0	0	0	0
245000	1150000	12768	0	20.32	73.66	0	431.8	0	25.4	0	0	68.58	0	0	0	0	109.22	0	25.4	0	292.1	741.68	200.66	0	228.6	0	0	0	0	0
253000	1150000	12769	0	111.76	121.92	0	485.14	0	0	0	40.64	106.68	0	0	0	0	276.86	0	45.72	0	391.16	599.44	269.24	0	581.66	0	0	0	0	0
261000	1150000	12770	0	91.44	45.72	0	485.14	0	0	0	116.84	177.8	0	0	0	0	45.72	0	45.72	0	160.02	1181.1	246.38	0	370.84	0	0	0	0	0
269000	1150000	12771	0	167.64	0	0	650.24	0	101.6	0	0	43.18	0	0	0	0	180.34	0	0	0	533.4	508	345.44	0	500.38	0	0	0	0	0
277000	1150000	12772	0	76.2	60.96	0	736.6	0	50.8	0	0	91.44	0	0	0	0	132.08	0	27.94	0	1793.24	256.54	360.68	0	586.74	0	0	0	0	0
285000	1150000	12773	0	40.64	25.4	0	584.2	0	22.86	0	33.02	50.8	0	0	0	0	0	0	149.86	0	345.44	675.64	215.9	0	520.7	0	0	0	0	0
293000	1150000	12774	0	0	25.4	0	406.4	0	101.6	0	48.26	106.68	0	0	0	0	271.78	0	20.32	0	2860.04	76.2	76.2	0	111.76	0	0	0	0	0
301000	1150000	12775	0	35.56	55.88	0	574.04	0	0	0	0	370.84	0	0	0	0	233.68	0	0	0	1854.2	208.28	449.58	0	93.98	0	0	0	0	0
309000	1150000	12776	0	144.78	25.4	0	393.7	0	30.48	0	0	518.16	0	0	0	0	88.9	0	0	0	2946.4	30.48	266.7	0	40.64	0	0	0	0	0
317000	1150000	12777	0	119.38	30.48	0	855.98	0	198.12	0	68.58	71.12	0	0	0	0	43.18	0	0	0	1008.38	223.52	426.72	0	660.4	0	0	0	0	0
325000	1150000	12778	0	53.34	25.4	0	586.74	0	129.54	0	0	63.5	0	0	0	0	93.98	0	25.4	0	485.14	251.46	1038.86	0	416.56	0	0	0	0	0
333000	1150000	12779	0	0	25.4	0	368.3	0	58.42	0	0	88.9	0	0	0	0	231.14	0	0	0	629.92	439.42	1226.82	0	287.02	0	0	0	0	0
341000	1150000	12780	0	71.12	40.64	0	429.26	0	25.4	0	0	0	0	0	0	0	88.9	0	0	0	370.84	386.08	1061.72	0	541.02	0	0	0	0	0
349000	1150000	12781	0	106.68	0	0	762	0	91.44	0	25.4	129.54	0	0	0	0	187.96	0	33.02	0	754.38	500.38	386.08	0	358.14	0	0	0	0	0
357000	1150000	12782	0	91.44	116.84	0	797.56	0	266.7	0	22.86	68.58	0	0	0	0	548.64	0	162.56	0	553.72	127	365.76	0	347.98	0	0	0	0	0
365000	1150000	12783	0	0	35.56	0	467.36	0	96.52	0	0	25.4	0	0	0	0	309.88	0	177.8	0	739.14	853.44	302.26	0	228.6	0	0	0	0	0
373000	1150000	12784	0	27.94	0	0	340.36	0	22.86	0	114.3	106.68	0	0	0	0	124.46	0	238.76	0	1391.92	274.32	640.08	0	175.26	0	0	0	0	0
381000	1150000	12785	0	60.96	0	0	238.76	0	30.48	0	60.96	25.4	0	0	0	0	25.4	0	0	0	2222.5	180.34	467.36	0	40.64	0	0	0	0	0
389000	1150000	12786	0	0	0	0	426.72	0	0	0	0	0	0	0	0	0	0	0	0	0	2946.4	101.6	0	0	0	0	0	0	0	0
397000	1150000	12787	0	0	0	0	360.68	0	0	0	0	0	0	0	0	0	147.32	0	132.08	0	3180.08	297.18	0	0	0	0	0	0	0	0
405000	1150000	12788	0	0	20.32	0	238.76	0	116.84	0	0	307.34	0	38.1	0	0	314.96	0	251.46	0	2219.96	330.2	129.54	0	0	0	0	0	0	0
413000	1150000	12789	0	0	27.94	0	447.04	0	307.34	0	0	226.06	0	556.26	0	0	454.66	0	81.28	0	1945.64	55.88	81.28	0	0	0	0	0	0	0
421000	1150000	12790	0	0	0	0	86.36	0	86.36	0	0	0	0	281.94	0	0	88.9	0	0	0	233.68	0	0	0	0	0	0	0	0	0
429000	1150000	12791	0	0	0	0	0	0	0	0	0	0	0	0	0	0	0	0	0	0	243.84	88.9	0	0	25.4	0	0	0	0	0
437000	1150000	12792	0	0	0	0	53.34	0	0	0	0	0	0	0	0	0	0	0	0	0	0	0	0	0	0	0	0	0	0	0
485000	1150000	12798	0	30.48	50.8	0	25.4	0	55.88	0	0	0	0	322.58	0	0	137.16	0	0	0	0	0	0	0	0	0	0	0	0	0
493000	1150000	12799	0	0	426.72	0	817.88	0	0	0	101.6	45.72	0	1371.6	0	40.64	1671.32	0	0	0	0	0	0	0	0	0	0	0	0	0
501000	1150000	12800	0	96.52	444.5	0	767.08	0	50.8	0	152.4	76.2	0	462.28	0	40.64	2212.34	0	66.04	0	0	0	50.8	0	0	0	0	0	0	0
509000	1150000	12801	0	358.14	119.38	0	528.32	0	121.92	0	55.88	480.06	0	665.48	0	20.32	1480.82	0	40.64	0	66.04	0	228.6	0	30.48	0	0	0	0	0
517000	1150000	12802	0	132.08	325.12	0	711.2	0	203.2	0	66.04	111.76	0	1480.82	0	0	1435.1	0	0	0	86.36	0	35.56	0	35.56	0	0	0	0	0
525000	1150000	12803	0	264.16	246.38	0	548.64	0	66.04	0	55.88	195.58	0	1668.78	0	0	833.12	0	0	0	0	0	20.32	0	0	0	0	0	0	0
533000	1150000	12804	0	233.68	396.24	0	464.82	0	66.04	0	147.32	101.6	0	2565.4	0	25.4	1198.88	0	0	0	0	0	0	0	0	0	0	0	0	0
541000	1150000	12805	0	0	162.56	0	759.46	0	0	0	127	63.5	0	1348.74	0	20.32	876.3	0	0	0	0	45.72	0	0	0	0	0	0	0	0
549000	1150000	12806	0	0	210.82	0	208.28	0	0	0	40.64	40.64	0	1033.78	0	20.32	1242.06	0	0	0	0	0	0	0	0	0	0	0	0	0
557000	1150000	12807	0	0	142.24	30.48	414.02	0	101.6	0	50.8	335.28	0	523.24	0	40.64	807.72	0	0	0	60.96	0	81.28	0	0	0	0	0	0	0
565000	1150000	12808	0	0	0	0	701.04	0	111.76	0	0	106.68	0	706.12	0	45.72	815.34	0	0	0	30.48	55.88	0	0	0	0	0	0	0	0
573000	1150000	12809	0	25.4	121.92	0	574.04	0	269.24	50.8	76.2	391.16	0	584.2	0	20.32	2255.52	0	0	0	101.6	0	121.92	0	48.26	0	0	0	0	0
581000	1150000	12810	0	35.56	45.72	0	812.8	0	452.12	0	0	233.68	0	939.8	0	0	1346.2	0	0	0	0	0	0	0	25.4	0	0	0	0	0
589000	1150000	12811	0	76.2	45.72	0	640.08	0	833.12	0	81.28	294.64	0	1437.64	0	0	284.48	0	0	0	147.32	0	248.92	0	40.64	0	0	0	0	0
597000	1150000	12812	0	0	91.44	0	843.28	0	665.48	0	0	251.46	0	2032	0	0	873.76	0	0	0	0	0	35.56	0	0	0	0	0	0	0
605000	1150000	12813	0	0	0	0	411.48	0	172.72	0	0	25.4	0	960.12	0	0	167.64	0	0	0	284.48	55.88	0	0	0	0	0	0	0	0
613000	1150000	12814	0	0	0	0	825.5	0	264.16	0	30.48	40.64	0	1595.12	0	0	820.42	0	38.1	0	187.96	0	167.64	0	0	0	0	0	0	0
621000	1150000	12815	0	0	132.08	0	640.08	0	299.72	0	0	167.64	0	1143	0	25.4	1026.16	0	0	0	0	0	106.68	0	0	0	0	0	0	0
629000	1150000	12816	0	88.9	48.26	0	530.86	0	96.52	0	93.98	180.34	0	1127.76	0	20.32	744.22	0	0	0	119.38	0	71.12	0	0	0	0	0	0	0
637000	1150000	12817	0	66.04	0	0	274.32	0	167.64	0	20.32	165.1	0	688.34	0	66.04	1066.8	0	30.48	0	106.68	134.62	25.4	0	30.48	0	0	0	0	0
645000	1150000	12818	0	35.56	144.78	0	449.58	0	271.78	0	0	228.6	0	899.16	0	43.18	980.44	0	66.04	0	111.76	25.4	149.86	0	0	0	0	0	0	0
653000	1150000	12819	0	0	101.6	0	548.64	0	96.52	0	0	101.6	0	1257.3	0	0	927.1	0	25.4	0	370.84	0	0	0	0	0	0	0	0	0
661000	1150000	12820	0	0	30.48	0	474.98	0	86.36	0	0	50.8	0	480.06	0	0	363.22	0	0	0	325.12	50.8	0	0	43.18	0	0	0	0	0
669000	1150000	12821	0	0	38.1	0	0	0	0	0	0	0	0	71.12	0	0	35.56	0	0	0	0	0	25.4	0	0	0	0	0	0	0
5000	1142000	13034	0	0	0	0	0	0	0	0	0	0	0	0	0	0	35.56	0	50.8	0	0	0	0	0	0	0	0	0	0	0
21000	1142000	13036	0	20.32	50.8	0	0	0	0	0	0	0	0	0	0	20.32	0	0	241.3	0	0	0	0	0	0	0	0	0	0	0
29000	1142000	13037	0	27.94	121.92	0	0	0	0	0	0	0	0	0	0	0	0	0	708.66	0	0	0	0	0	0	0	0	0	0	0
37000	1142000	13038	0	25.4	63.5	0	30.48	0	0	0	0	0	0	0	0	22.86	0	0	1607.82	0	0	48.26	0	0	0	0	0	0	0	0
45000	1142000	13039	0	0	0	0	50.8	0	0	0	0	0	0	0	0	20.32	0	0	1455.42	0	0	0	0	0	0	0	0	0	0	0
53000	1142000	13040	0	0	0	0	0	0	0	0	0	0	0	0	0	0	0	0	1899.92	0	0	0	0	0	0	0	0	0	0	0
61000	1142000	13041	0	0	0	0	0	0	0	0	0	0	0	0	0	0	0	0	490.22	0	0	119.38	0	0	0	0	0	0	25.4	0
69000	1142000	13042	0	30.48	0	0	0	0	0	0	0	0	0	0	0	0	0	0	815.34	0	0	238.76	0	0	25.4	0	0	0	0	0
77000	1142000	13043	0	60.96	0	0	40.64	0	0	0	104.14	0	0	0	0	0	0	0	568.96	0	0	157.48	0	0	802.64	0	0	0	0	0
85000	1142000	13044	0	116.84	182.88	0	66.04	0	0	0	480.06	0	0	0	0	0	477.52	0	881.38	0	0	220.98	20.32	0	518.16	0	0	0	0	0
93000	1142000	13045	0	261.62	500.38	0	43.18	0	0	0	322.58	25.4	0	0	0	0	708.66	0	538.48	0	0	172.72	25.4	0	241.3	0	0	0	0	0
101000	1142000	13046	0	63.5	170.18	0	101.6	0	0	0	434.34	0	0	0	0	0	777.24	0	403.86	0	391.16	429.26	71.12	0	320.04	0	0	0	0	0
109000	1142000	13047	0	233.68	127	0	66.04	0	0	0	345.44	0	0	0	0	0	535.94	0	896.62	0	660.4	342.9	25.4	0	152.4	0	0	0	0	0
117000	1142000	13048	0	22.86	63.5	0	35.56	0	0	0	86.36	0	0	0	0	0	0	0	220.98	0	1254.76	215.9	91.44	0	411.48	0	0	0	0	0
125000	1142000	13049	0	38.1	0	0	60.96	0	0	0	96.52	0	0	0	0	0	0	0	190.5	0	1336.04	200.66	104.14	0	393.7	0	0	0	0	0
133000	1142000	13050	0	22.86	35.56	0	266.7	0	0	0	81.28	0	0	0	0	0	25.4	0	375.92	0	1902.46	238.76	0	0	292.1	0	0	0	0	0
141000	1142000	13051	0	25.4	0	0	60.96	0	0	0	0	0	0	0	0	0	0	0	452.12	0	1148.08	162.56	0	0	20.32	0	0	0	0	0
149000	1142000	13052	0	121.92	0	0	0	0	0	0	55.88	0	0	0	0	0	0	0	96.52	0	1795.78	20.32	0	0	236.22	0	0	0	0	0
157000	1142000	13053	0	0	0	0	0	0	0	0	0	0	0	0	0	0	0	0	147.32	0	1861.82	60.96	0	0	0	0	0	0	0	0
165000	1142000	13054	0	0	0	0	0	0	0	0	0	0	0	0	0	0	0	0	584.2	0	497.84	139.7	0	0	299.72	0	0	0	0	0
173000	1142000	13055	0	60.96	30.48	0	50.8	0	0	0	38.1	25.4	0	0	0	0	0	0	558.8	0	1181.1	281.94	20.32	0	220.98	0	0	0	0	0
181000	1142000	13056	0	0	20.32	0	20.32	0	0	0	58.42	0	0	0	0	0	0	0	520.7	0	1308.1	358.14	30.48	0	203.2	0	0	0	0	0
189000	1142000	13057	0	0	223.52	0	266.7	0	0	0	66.04	0	0	0	0	33.02	279.4	0	259.08	0	622.3	414.02	0	0	208.28	0	0	60.96	0	0
197000	1142000	13058	0	132.08	63.5	0	0	0	0	0	50.8	50.8	0	0	0	0	187.96	0	167.64	0	810.26	434.34	45.72	0	370.84	0	0	0	0	0
205000	1142000	13059	0	124.46	53.34	0	144.78	0	0	0	104.14	0	0	0	0	0	162.56	0	35.56	0	322.58	271.78	45.72	0	340.36	0	0	0	0	0
213000	1142000	13060	0	20.32	20.32	0	299.72	0	0	0	0	147.32	0	0	0	0	45.72	0	93.98	0	551.18	213.36	25.4	0	650.24	0	0	0	0	0
221000	1142000	13061	0	20.32	20.32	0	398.78	0	81.28	0	20.32	210.82	0	0	0	0	71.12	0	66.04	0	259.08	497.84	60.96	0	594.36	0	0	0	0	0
229000	1142000	13062	0	116.84	30.48	0	576.58	0	0	0	30.48	114.3	0	0	0	0	93.98	0	0	0	177.8	254	50.8	0	500.38	0	0	0	22.86	0
237000	1142000	13063	0	43.18	0	0	543.56	0	0	0	76.2	53.34	0	0	0	0	25.4	0	35.56	0	421.64	320.04	0	0	579.12	0	0	0	0	0
245000	1142000	13064	0	20.32	78.74	0	736.6	0	0	0	111.76	134.62	0	0	0	0	170.18	0	40.64	0	73.66	695.96	68.58	0	487.68	0	0	0	0	0
253000	1142000	13065	0	152.4	20.32	0	703.58	0	0	0	20.32	101.6	0	0	0	0	25.4	0	0	0	0	1564.64	25.4	0	332.74	0	0	0	0	0
261000	1142000	13066	0	48.26	0	0	386.08	0	0	0	22.86	119.38	0	0	0	0	0	0	20.32	0	160.02	1043.94	457.2	0	452.12	0	0	0	0	0
269000	1142000	13067	0	43.18	20.32	0	360.68	0	0	0	76.2	86.36	0	0	0	0	119.38	0	76.2	0	815.34	525.78	269.24	0	614.68	0	0	0	0	0
277000	1142000	13068	0	76.2	25.4	0	193.04	0	30.48	0	0	71.12	0	0	0	0	88.9	0	172.72	0	889	373.38	302.26	0	411.48	0	0	0	0	0
285000	1142000	13069	0	0	25.4	0	274.32	0	0	0	0	0	0	0	0	0	99.06	0	35.56	0	381	645.16	584.2	0	848.36	0	0	0	0	0
293000	1142000	13070	0	45.72	22.86	0	302.26	0	0	0	53.34	213.36	0	0	0	0	0	0	0	0	1557.02	279.4	673.1	0	525.78	0	0	0	0	0
301000	1142000	13071	0	25.4	20.32	0	281.94	0	20.32	0	45.72	548.64	0	0	0	0	20.32	0	101.6	0	1224.28	106.68	617.22	0	177.8	0	0	0	0	0
309000	1142000	13072	0	45.72	25.4	0	858.52	0	91.44	0	58.42	467.36	0	0	0	0	187.96	0	22.86	0	1871.98	96.52	314.96	0	233.68	0	0	0	0	0
317000	1142000	13073	0	60.96	68.58	0	769.62	0	154.94	0	0	175.26	0	0	0	20.32	459.74	0	50.8	0	2214.88	0	99.06	0	180.34	0	0	0	0	0
325000	1142000	13074	0	137.16	0	0	1300.48	0	0	0	0	137.16	0	0	0	0	220.98	0	50.8	0	406.4	215.9	342.9	0	190.5	0	0	0	0	0
333000	1142000	13075	0	30.48	0	0	690.88	0	132.08	0	71.12	139.7	0	0	0	0	226.06	0	0	0	1046.48	271.78	386.08	0	429.26	0	0	0	0	0
341000	1142000	13076	0	167.64	0	0	601.98	0	368.3	0	0	30.48	0	0	0	0	205.74	0	55.88	0	220.98	88.9	398.78	0	1176.02	0	0	0	0	0
349000	1142000	13077	0	127	30.48	0	525.78	0	218.44	0	30.48	20.32	0	0	0	0	114.3	0	162.56	0	474.98	226.06	322.58	0	1229.36	0	0	0	0	0
357000	1142000	13078	0	27.94	0	0	261.62	0	205.74	0	25.4	40.64	0	0	0	0	43.18	0	55.88	0	1016	307.34	271.78	0	627.38	0	0	0	0	0
365000	1142000	13079	0	0	0	0	439.42	0	25.4	0	50.8	116.84	0	0	0	0	0	0	205.74	0	1963.42	215.9	104.14	0	55.88	0	0	0	0	0
373000	1142000	13080	0	114.3	0	0	299.72	0	73.66	0	0	50.8	0	0	0	0	0	0	340.36	0	2242.82	96.52	129.54	0	180.34	0	0	0	0	0
381000	1142000	13081	0	0	0	0	355.6	0	0	0	0	0	0	0	0	0	86.36	0	195.58	0	2049.78	187.96	0	0	0	0	0	0	0	0
389000	1142000	13082	0	0	0	0	266.7	0	0	0	0	25.4	0	0	0	0	20.32	0	25.4	0	2636.52	68.58	0	0	0	0	0	0	0	0
397000	1142000	13083	0	20.32	35.56	0	294.64	0	60.96	0	0	96.52	0	116.84	0	0	233.68	0	403.86	0	2885.44	246.38	35.56	0	20.32	0	0	0	0	0
405000	1142000	13084	0	132.08	25.4	0	449.58	0	337.82	0	25.4	215.9	0	256.54	0	0	350.52	0	88.9	0	1884.68	350.52	259.08	0	121.92	0	0	0	0	0
413000	1142000	13085	0	213.36	0	0	132.08	0	248.92	0	68.58	99.06	0	53.34	0	0	71.12	0	0	0	1089.66	431.8	66.04	0	149.86	0	0	0	0	0
421000	1142000	13086	0	68.58	0	0	147.32	0	93.98	0	0	25.4	0	0	0	0	45.72	0	0	0	622.3	411.48	683.26	0	467.36	0	0	0	0	0
429000	1142000	13087	0	20.32	25.4	0	261.62	0	0	0	35.56	81.28	0	0	0	0	45.72	0	0	0	604.52	441.96	88.9	0	416.56	0	0	0	0	0
437000	1142000	13088	0	213.36	0	0	198.12	0	142.24	0	20.32	35.56	0	45.72	0	0	167.64	0	0	0	601.98	205.74	157.48	0	251.46	0	0	0	0	0
445000	1142000	13089	0	0	0	0	50.8	0	0	0	0	0	0	0	0	0	25.4	0	0	0	50.8	0	0	0	0	0	0	0	0	0
461000	1142000	13091	0	0	0	0	167.64	0	160.02	0	0	0	0	370.84	0	0	147.32	0	0	0	0	20.32	0	0	0	0	0	0	0	0
469000	1142000	13092	0	0	55.88	0	114.3	0	241.3	0	25.4	76.2	0	1173.48	0	40.64	612.14	0	0	0	63.5	35.56	0	0	0	0	0	0	0	0
477000	1142000	13093	0	0	386.08	0	640.08	0	177.8	0	96.52	22.86	0	1363.98	0	0	848.36	0	0	0	0	35.56	25.4	0	0	0	0	0	0	0
485000	1142000	13094	0	30.48	203.2	0	693.42	0	281.94	0	55.88	55.88	0	1107.44	0	0	1287.78	0	0	0	0	182.88	167.64	0	0	0	0	0	0	0
493000	1142000	13095	0	185.42	381	0	779.78	0	177.8	0	66.04	106.68	0	1140.46	0	60.96	2633.98	0	121.92	0	50.8	0	55.88	0	0	0	0	0	0	0
501000	1142000	13096	0	111.76	170.18	0	779.78	0	467.36	0	127	76.2	0	881.38	0	48.26	1841.5	0	50.8	0	228.6	0	132.08	0	0	0	0	0	0	0
509000	1142000	13097	0	73.66	45.72	0	520.7	0	289.56	25.4	86.36	172.72	0	939.8	0	60.96	1104.9	0	0	0	269.24	393.7	182.88	0	0	0	0	0	20.32	0
517000	1142000	13098	0	71.12	345.44	0	668.02	0	182.88	0	106.68	71.12	0	1457.96	0	40.64	1744.98	0	0	0	35.56	20.32	96.52	0	0	0	0	0	0	0
525000	1142000	13099	0	53.34	518.16	0	198.12	0	452.12	30.48	60.96	139.7	0	706.12	0	0	1775.46	0	177.8	0	0	0	170.18	0	0	0	0	0	0	0
533000	1142000	13100	0	35.56	289.56	0	533.4	0	401.32	0	50.8	243.84	0	1239.52	0	68.58	1463.04	0	0	0	60.96	30.48	58.42	0	0	0	0	0	0	0
541000	1142000	13101	0	0	50.8	0	548.64	0	241.3	0	0	124.46	0	1272.54	0	71.12	1516.38	0	25.4	0	0	25.4	162.56	0	22.86	0	0	0	0	0
549000	1142000	13102	0	60.96	86.36	0	193.04	0	695.96	0	30.48	88.9	0	698.5	0	20.32	782.32	0	0	0	284.48	289.56	274.32	0	0	0	0	0	0	0
557000	1142000	13103	0	0	55.88	0	495.3	0	985.52	0	71.12	365.76	0	734.06	0	0	429.26	0	0	0	284.48	231.14	203.2	0	0	0	0	0	0	0
565000	1142000	13104	0	193.04	152.4	0	645.16	0	233.68	0	0	294.64	0	855.98	0	40.64	1000.76	0	0	0	218.44	0	195.58	0	0	0	0	0	0	0
573000	1142000	13105	0	55.88	20.32	0	436.88	0	254	0	0	320.04	0	1315.72	0	0	1209.04	0	0	0	0	0	142.24	0	20.32	0	0	0	0	0
581000	1142000	13106	0	71.12	208.28	0	497.84	0	480.06	0	0	223.52	0	944.88	0	0	683.26	0	0	0	452.12	0	205.74	0	0	0	0	0	0	0
589000	1142000	13107	0	0	30.48	0	1013.46	0	543.56	0	66.04	124.46	0	2479.04	0	20.32	551.18	0	0	0	675.64	137.16	0	0	0	0	0	0	0	0
597000	1142000	13108	0	0	0	0	596.9	0	264.16	0	0	25.4	0	1257.3	0	0	607.06	0	20.32	0	683.26	55.88	71.12	0	60.96	0	0	0	0	0
605000	1142000	13109	0	25.4	25.4	0	502.92	0	594.36	0	66.04	81.28	0	1300.48	0	0	528.32	0	0	0	195.58	0	274.32	0	0	0	0	0	0	0
613000	1142000	13110	0	182.88	111.76	0	388.62	0	116.84	0	50.8	20.32	0	1333.5	0	20.32	1516.38	0	0	0	81.28	55.88	246.38	0	0	0	0	0	0	0
621000	1142000	13111	0	20.32	0	0	736.6	0	121.92	22.86	66.04	279.4	0	800.1	0	0	2146.3	0	0	0	0	152.4	203.2	0	0	0	0	0	0	0
629000	1142000	13112	0	116.84	71.12	0	749.3	0	187.96	0	25.4	386.08	0	213.36	0	25.4	1694.18	0	25.4	0	342.9	91.44	436.88	0	43.18	0	0	0	0	0
637000	1142000	13113	0	25.4	66.04	0	640.08	0	0	81.28	0	200.66	0	38.1	0	20.32	1790.7	0	0	0	55.88	193.04	213.36	0	104.14	0	0	0	0	0
645000	1142000	13114	0	40.64	0	0	304.8	0	0	0	0	248.92	0	284.48	0	20.32	612.14	0	0	0	944.88	167.64	368.3	0	50.8	0	0	0	0	0
653000	1142000	13115	0	0	25.4	0	607.06	0	203.2	0	0	167.64	0	815.34	0	25.4	1178.56	0	106.68	0	670.56	0	383.54	0	0	0	0	0	0	0
661000	1142000	13116	0	88.9	25.4	0	452.12	0	172.72	0	25.4	76.2	0	1391.92	0	0	1397	0	30.48	0	162.56	0	66.04	0	91.44	0	0	0	0	0
669000	1142000	13117	0	0	0	0	335.28	0	86.36	0	0	53.34	0	650.24	0	0	449.58	0	0	0	0	48.26	20.32	0	0	0	0	0	0	0
21000	1134000	13332	0	0	0	0	0	0	0	0	50.8	0	0	0	0	0	0	0	20.32	0	0	0	0	0	0	0	0	0	0	0
29000	1134000	13333	0	0	0	0	0	0	0	0	0	0	0	0	0	0	0	0	119.38	0	0	0	0	0	0	0	0	0	0	0
37000	1134000	13334	0	20.32	20.32	0	0	0	0	0	193.04	0	0	0	0	0	0	0	1267.46	0	0	0	0	0	0	0	0	0	0	0
45000	1134000	13335	0	0	0	0	0	0	0	0	0	0	0	0	0	0	0	0	1211.58	0	0	25.4	0	0	0	0	0	0	0	0
53000	1134000	13336	0	0	101.6	0	0	0	0	0	0	0	0	0	0	25.4	0	0	2527.3	0	0	25.4	0	0	0	0	0	0	0	0
61000	1134000	13337	0	0	0	0	25.4	0	0	0	0	0	0	0	0	0	35.56	0	1668.78	0	0	406.4	0	0	0	0	0	0	0	0
69000	1134000	13338	0	30.48	35.56	0	0	0	0	0	30.48	0	0	0	0	20.32	0	0	1135.38	0	0	609.6	0	0	45.72	0	0	0	0	0
77000	1134000	13339	0	0	0	0	0	0	0	0	83.82	0	0	0	0	0	119.38	0	756.92	0	0	172.72	20.32	0	441.96	0	0	0	0	0
85000	1134000	13340	0	137.16	124.46	0	193.04	0	0	0	60.96	0	0	0	0	0	76.2	0	401.32	0	0	822.96	0	0	170.18	0	0	0	0	0
93000	1134000	13341	0	434.34	218.44	0	66.04	0	0	0	223.52	0	0	0	0	20.32	513.08	0	609.6	0	0	668.02	0	0	193.04	0	0	0	0	0
101000	1134000	13342	0	193.04	220.98	0	0	0	0	0	368.3	0	0	0	0	0	843.28	0	452.12	0	0	215.9	144.78	0	378.46	0	0	0	0	0
109000	1134000	13343	0	121.92	264.16	0	22.86	0	0	0	129.54	0	0	0	0	0	779.78	0	934.72	0	223.52	353.06	0	0	259.08	0	0	0	0	0
117000	1134000	13344	0	132.08	0	0	81.28	0	0	0	93.98	0	0	0	0	0	33.02	0	668.02	0	579.12	261.62	0	0	93.98	0	0	0	0	0
125000	1134000	13345	0	0	0	0	248.92	0	0	0	0	0	0	0	0	0	213.36	0	408.94	0	1851.66	187.96	0	0	203.2	0	0	0	0	0
133000	1134000	13346	0	40.64	0	0	299.72	0	0	0	45.72	0	0	0	0	35.56	83.82	0	127	0	1221.74	541.02	0	0	0	0	0	22.86	0	0
141000	1134000	13347	0	63.5	0	0	320.04	0	0	0	35.56	0	0	0	0	0	347.98	0	751.84	0	1536.7	332.74	0	0	22.86	0	0	0	0	0
149000	1134000	13348	0	20.32	60.96	0	25.4	0	0	0	0	0	0	0	0	0	0	0	1160.78	0	784.86	76.2	0	0	86.36	0	0	0	0	0
157000	1134000	13349	0	91.44	0	0	25.4	0	0	0	20.32	0	0	0	0	0	0	0	581.66	0	1958.34	127	116.84	0	441.96	0	0	0	0	0
165000	1134000	13350	0	25.4	0	0	66.04	0	0	0	0	0	0	0	0	0	0	0	579.12	0	711.2	162.56	30.48	0	228.6	0	0	0	0	0
173000	1134000	13351	0	0	50.8	0	127	0	0	0	50.8	0	0	0	0	0	96.52	0	960.12	0	1046.48	1239.52	50.8	0	127	0	0	0	0	0
181000	1134000	13352	0	45.72	0	0	144.78	0	0	0	0	0	0	0	0	0	0	0	353.06	0	1684.02	467.36	71.12	0	365.76	0	0	25.4	0	0
189000	1134000	13353	0	121.92	0	0	71.12	0	0	0	0	0	0	0	0	0	30.48	0	307.34	0	162.56	289.56	0	0	96.52	0	0	0	0	0
197000	1134000	13354	0	45.72	0	0	0	0	0	0	0	0	0	0	0	0	0	0	0	0	0	0	0	0	0	0	0	0	0	0
213000	1134000	13356	0	233.68	50.8	0	287.02	0	0	0	60.96	60.96	0	0	0	0	50.8	0	76.2	0	0	619.76	30.48	0	375.92	0	0	0	0	0
221000	1134000	13357	0	40.64	0	0	601.98	0	20.32	0	0	139.7	0	0	0	0	83.82	0	83.82	0	0	492.76	0	0	604.52	0	0	0	0	0
229000	1134000	13358	0	22.86	25.4	0	370.84	0	0	0	0	147.32	0	0	0	0	20.32	0	0	0	116.84	401.32	50.8	0	612.14	0	0	0	0	0
237000	1134000	13359	0	0	45.72	0	391.16	0	0	0	116.84	111.76	0	0	0	0	93.98	0	137.16	0	508	307.34	50.8	0	678.18	0	0	0	0	0
245000	1134000	13360	0	233.68	132.08	0	693.42	0	0	0	220.98	101.6	0	0	0	0	86.36	0	55.88	0	111.76	289.56	0	0	543.56	0	0	0	0	0
253000	1134000	13361	0	121.92	35.56	0	734.06	0	0	0	134.62	20.32	0	0	0	30.48	22.86	0	20.32	0	20.32	1330.96	22.86	0	187.96	0	0	0	0	0
261000	1134000	13362	0	101.6	20.32	0	383.54	0	0	0	63.5	0	0	0	0	0	86.36	0	20.32	0	401.32	1143	0	0	365.76	0	0	0	0	0
269000	1134000	13363	0	30.48	50.8	0	71.12	0	0	0	30.48	0	0	0	0	0	40.64	0	45.72	0	1907.54	231.14	30.48	0	20.32	0	0	0	0	0
277000	1134000	13364	0	238.76	30.48	0	469.9	0	30.48	0	0	0	0	0	0	20.32	0	0	93.98	0	800.1	1071.88	236.22	0	353.06	0	0	0	0	0
285000	1134000	13365	0	127	25.4	0	622.3	0	0	0	0	53.34	0	0	0	0	45.72	0	40.64	0	942.34	152.4	375.92	0	909.32	0	0	0	0	0
293000	1134000	13366	0	33.02	0	0	312.42	0	0	0	0	20.32	0	0	0	0	60.96	0	0	0	1160.78	373.38	332.74	0	198.12	0	0	0	0	0
301000	1134000	13367	0	91.44	0	0	434.34	0	0	0	0	101.6	0	0	0	0	132.08	0	30.48	0	355.6	144.78	510.54	0	543.56	0	0	0	0	0
309000	1134000	13368	0	109.22	30.48	0	835.66	0	104.14	0	0	276.86	0	30.48	0	0	464.82	0	30.48	0	645.16	360.68	345.44	0	162.56	0	0	0	0	0
317000	1134000	13369	0	0	0	0	581.66	0	365.76	0	165.1	335.28	0	0	0	20.32	436.88	0	0	0	873.76	25.4	518.16	0	271.78	0	0	0	0	0
325000	1134000	13370	0	60.96	0	0	223.52	0	591.82	0	0	238.76	0	0	0	0	40.64	0	0	0	439.42	76.2	632.46	0	424.18	0	0	0	0	0
333000	1134000	13371	0	0	25.4	0	535.94	0	370.84	0	0	124.46	0	0	0	0	124.46	0	20.32	0	472.44	78.74	111.76	0	360.68	0	0	0	0	0
341000	1134000	13372	0	0	0	0	533.4	0	480.06	0	0	340.36	0	0	0	0	152.4	0	0	0	749.3	261.62	134.62	0	421.64	0	0	0	0	0
349000	1134000	13373	0	0	25.4	0	487.68	0	0	0	0	45.72	0	0	0	0	116.84	0	256.54	0	1016	441.96	73.66	0	429.26	0	0	0	0	0
357000	1134000	13374	0	22.86	0	0	157.48	0	121.92	0	0	40.64	0	0	0	0	60.96	0	231.14	0	2418.08	88.9	22.86	0	48.26	0	0	0	0	0
365000	1134000	13375	0	0	0	0	127	0	0	0	0	0	0	0	0	0	0	0	0	0	2306.32	35.56	0	0	0	0	0	0	0	0
373000	1134000	13376	0	0	0	0	304.8	0	0	0	0	0	0	0	0	0	0	0	0	0	2286	137.16	0	0	0	0	0	0	0	0
381000	1134000	13377	0	0	0	0	607.06	0	0	0	0	22.86	0	0	0	0	81.28	0	264.16	0	1752.6	292.1	20.32	0	48.26	0	0	0	0	0
389000	1134000	13378	0	0	0	0	208.28	0	40.64	0	0	83.82	0	81.28	0	0	294.64	0	68.58	0	1701.8	347.98	132.08	0	182.88	0	0	0	0	0
397000	1134000	13379	0	0	30.48	0	472.44	0	149.86	0	25.4	309.88	0	391.16	0	0	254	0	0	0	952.5	589.28	396.24	0	195.58	0	0	0	0	0
405000	1134000	13380	0	35.56	55.88	0	381	0	223.52	0	63.5	215.9	0	88.9	0	0	40.64	0	60.96	0	1417.32	1000.76	167.64	0	81.28	0	0	0	0	0
413000	1134000	13381	0	0	30.48	0	350.52	0	91.44	0	30.48	215.9	0	114.3	0	0	50.8	0	27.94	0	812.8	746.76	665.48	0	292.1	0	0	0	0	0
421000	1134000	13382	0	20.32	160.02	0	403.86	0	40.64	0	60.96	238.76	0	0	0	0	190.5	0	0	0	520.7	454.66	685.8	0	594.36	0	0	0	0	0
429000	1134000	13383	0	0	0	0	477.52	0	144.78	0	182.88	119.38	30.48	35.56	0	0	86.36	0	30.48	0	970.28	309.88	365.76	0	485.14	0	0	0	0	0
437000	1134000	13384	0	27.94	96.52	0	391.16	0	294.64	0	0	172.72	0	99.06	0	0	157.48	0	0	0	1125.22	1016	340.36	0	0	0	0	0	0	0
445000	1134000	13385	0	22.86	121.92	0	426.72	0	248.92	0	0	22.86	0	2120.9	0	0	751.84	0	0	0	218.44	408.94	20.32	0	0	0	0	0	0	0
453000	1134000	13386	0	71.12	60.96	0	452.12	0	226.06	0	55.88	50.8	0	998.22	0	0	480.06	0	0	0	147.32	322.58	86.36	0	66.04	0	0	0	0	0
461000	1134000	13387	0	0	167.64	0	868.68	0	327.66	0	20.32	101.6	0	1282.7	0	20.32	1117.6	0	0	0	71.12	167.64	101.6	0	30.48	0	0	0	0	0
469000	1134000	13388	0	152.4	71.12	0	477.52	0	487.68	0	165.1	195.58	0	1089.66	0	0	1353.82	0	0	0	0	0	86.36	0	81.28	0	0	0	0	0
477000	1134000	13389	0	101.6	116.84	0	665.48	0	292.1	30.48	228.6	223.52	0	1145.54	0	22.86	1259.84	0	0	0	60.96	0	40.64	0	63.5	0	0	0	0	0
485000	1134000	13390	0	86.36	172.72	0	1043.94	0	429.26	0	182.88	86.36	0	523.24	0	30.48	1866.9	0	0	0	76.2	71.12	101.6	0	35.56	0	0	0	0	0
493000	1134000	13391	0	203.2	152.4	0	703.58	0	518.16	40.64	426.72	154.94	0	1282.7	0	0	1508.76	0	0	0	91.44	0	157.48	0	35.56	0	0	0	0	0
501000	1134000	13392	0	127	121.92	0	1635.76	0	284.48	0	35.56	345.44	0	939.8	0	81.28	1841.5	0	0	0	91.44	0	375.92	0	71.12	0	0	0	0	0
509000	1134000	13393	0	116.84	132.08	0	1132.84	0	492.76	0	76.2	187.96	0	858.52	0	45.72	1676.4	0	0	0	35.56	0	111.76	25.4	0	0	0	0	0	0
517000	1134000	13394	0	142.24	325.12	0	411.48	0	457.2	0	60.96	20.32	0	1122.68	0	25.4	1168.4	0	50.8	0	20.32	0	96.52	0	213.36	0	0	0	0	0
525000	1134000	13395	0	20.32	147.32	0	375.92	0	718.82	0	38.1	408.94	0	751.84	0	20.32	998.22	0	0	0	746.76	50.8	342.9	0	25.4	0	0	0	0	0
533000	1134000	13396	0	287.02	142.24	0	447.04	0	1089.66	0	0	436.88	0	619.76	0	0	739.14	0	0	0	436.88	91.44	177.8	0	0	0	0	0	0	0
541000	1134000	13397	0	40.64	170.18	0	187.96	0	995.68	0	0	177.8	0	561.34	0	0	497.84	0	0	0	294.64	254	408.94	0	25.4	0	0	0	0	0
549000	1134000	13398	0	38.1	86.36	0	185.42	0	175.26	0	20.32	86.36	0	401.32	0	0	134.62	0	0	0	589.28	523.24	289.56	0	45.72	0	0	0	0	0
557000	1134000	13399	0	30.48	30.48	0	533.4	0	297.18	0	0	71.12	0	1254.76	0	0	586.74	0	0	0	1003.3	121.92	203.2	0	60.96	0	0	0	0	0
565000	1134000	13400	0	25.4	162.56	0	706.12	0	314.96	0	0	35.56	0	1620.52	0	0	1465.58	0	71.12	0	533.4	0	63.5	0	66.04	0	0	0	0	0
573000	1134000	13401	0	58.42	96.52	0	889	0	200.66	0	0	25.4	0	990.6	0	0	1653.54	0	0	0	170.18	38.1	25.4	0	0	0	0	0	0	0
581000	1134000	13402	0	96.52	114.3	0	627.38	0	403.86	0	50.8	119.38	0	1793.24	0	0	721.36	0	0	0	459.74	63.5	60.96	0	0	0	0	0	0	0
589000	1134000	13403	0	40.64	0	0	345.44	0	30.48	0	0	134.62	0	701.04	0	0	233.68	0	0	0	2796.54	91.44	30.48	0	0	0	0	0	0	0
597000	1134000	13404	0	0	22.86	0	406.4	0	76.2	20.32	60.96	101.6	0	228.6	0	0	426.72	0	0	0	1066.8	162.56	81.28	0	60.96	0	0	0	0	0
605000	1134000	13405	0	0	50.8	0	1132.84	0	137.16	0	0	172.72	0	563.88	0	20.32	2463.8	0	0	0	0	0	81.28	0	0	0	0	0	0	0
613000	1134000	13406	0	0	0	0	850.9	0	238.76	0	0	236.22	0	162.56	0	55.88	1557.02	0	0	0	223.52	55.88	368.3	0	86.36	0	0	0	0	0
621000	1134000	13407	0	0	0	0	759.46	0	172.72	73.66	0	406.4	0	50.8	0	0	1125.22	0	0	0	167.64	0	840.74	0	254	0	0	0	0	0
629000	1134000	13408	0	0	0	0	574.04	0	421.64	50.8	0	297.18	0	0	0	0	1010.92	0	0	0	259.08	0	937.26	0	210.82	0	0	0	0	0
637000	1134000	13409	0	40.64	0	0	497.84	0	198.12	0	0	393.7	0	0	0	0	1087.12	0	25.4	0	284.48	116.84	320.04	0	50.8	0	0	0	0	0
[truncated: 4,646 more rows]
