# Supplementary material for: Novel and Lost Forests in the Upper Midwestern United States, from New Estimates of Settlement-Era Composition, Stem Density, and Biomass
Source: PLoS One. 2016 Dec 9;11(12):e0151935. doi: 10.1371/journal.pone.0151935 (PMC5147790; doi:10.1371/journal.pone.0151935)
Supplement: S3 File — (ZIP) [file pone.0151935.s003.zip › wiki_outputs/plss_plots_alb_v0.9-10.csv]

x	y	cell	total	treed	untreed
141000	1486000	323	28	26	2
149000	1486000	324	11	9	2
157000	1486000	325	1	1	0
133000	1478000	618	1	1	0
141000	1478000	619	70	70	0
149000	1478000	620	67	67	0
157000	1478000	621	12	12	0
-19000	1470000	895	18	8	10
-11000	1470000	896	33	0	33
-3000	1470000	897	21	0	21
5000	1470000	898	8	0	8
133000	1470000	914	10	10	0
141000	1470000	915	69	69	0
149000	1470000	916	52	52	0
157000	1470000	917	1	1	0
-19000	1462000	1191	26	5	21
-11000	1462000	1192	74	0	74
-3000	1462000	1193	74	0	74
5000	1462000	1194	73	3	70
13000	1462000	1195	52	23	29
21000	1462000	1196	43	24	19
29000	1462000	1197	27	7	20
37000	1462000	1198	24	6	18
45000	1462000	1199	17	10	7
53000	1462000	1200	5	2	3
133000	1462000	1210	3	2	1
141000	1462000	1211	17	15	2
149000	1462000	1212	5	4	1
157000	1462000	1213	2	2	0
-19000	1454000	1487	22	4	18
-11000	1454000	1488	73	0	73
-3000	1454000	1489	73	3	70
5000	1454000	1490	71	1	70
13000	1454000	1491	61	29	32
21000	1454000	1492	46	15	31
29000	1454000	1493	63	6	57
37000	1454000	1494	67	0	67
45000	1454000	1495	39	9	30
53000	1454000	1496	31	10	21
61000	1454000	1497	30	17	13
69000	1454000	1498	47	19	28
77000	1454000	1499	32	23	9
85000	1454000	1500	26	26	0
93000	1454000	1501	18	17	1
101000	1454000	1502	5	4	1
-19000	1446000	1783	14	3	11
-11000	1446000	1784	73	4	69
-3000	1446000	1785	76	2	74
5000	1446000	1786	73	3	70
13000	1446000	1787	69	3	66
21000	1446000	1788	57	9	48
29000	1446000	1789	54	28	26
37000	1446000	1790	75	61	14
45000	1446000	1791	27	18	9
53000	1446000	1792	29	26	3
61000	1446000	1793	46	13	33
69000	1446000	1794	71	7	64
77000	1446000	1795	54	9	45
85000	1446000	1796	30	19	11
93000	1446000	1797	42	30	12
101000	1446000	1798	64	45	19
109000	1446000	1799	52	36	16
117000	1446000	1800	40	40	0
-19000	1438000	2079	4	0	4
-11000	1438000	2080	72	1	71
-3000	1438000	2081	72	2	70
5000	1438000	2082	76	11	65
13000	1438000	2083	73	15	58
21000	1438000	2084	55	11	44
29000	1438000	2085	65	39	26
37000	1438000	2086	35	33	2
45000	1438000	2087	41	41	0
53000	1438000	2088	70	51	19
61000	1438000	2089	50	6	44
69000	1438000	2090	76	10	66
77000	1438000	2091	73	9	64
85000	1438000	2092	59	6	53
93000	1438000	2093	21	7	14
101000	1438000	2094	67	62	5
109000	1438000	2095	58	45	13
117000	1438000	2096	59	45	14
125000	1438000	2097	5	2	3
133000	1438000	2098	16	15	1
141000	1438000	2099	61	61	0
149000	1438000	2100	24	24	0
-19000	1430000	2375	11	1	10
-11000	1430000	2376	75	1	74
-3000	1430000	2377	72	0	72
5000	1430000	2378	67	0	67
13000	1430000	2379	72	3	69
21000	1430000	2380	69	7	62
29000	1430000	2381	55	11	44
37000	1430000	2382	59	15	44
45000	1430000	2383	74	14	60
53000	1430000	2384	76	12	64
61000	1430000	2385	59	12	47
69000	1430000	2386	71	12	59
77000	1430000	2387	74	15	59
85000	1430000	2388	65	22	43
93000	1430000	2389	49	39	10
101000	1430000	2390	74	73	1
109000	1430000	2391	64	48	16
117000	1430000	2392	61	32	29
125000	1430000	2393	72	64	8
133000	1430000	2394	75	75	0
141000	1430000	2395	73	73	0
149000	1430000	2396	50	50	0
157000	1430000	2397	5	5	0
-19000	1422000	2671	52	5	47
-11000	1422000	2672	65	0	65
-3000	1422000	2673	68	0	68
5000	1422000	2674	74	0	74
13000	1422000	2675	68	3	65
21000	1422000	2676	57	8	49
29000	1422000	2677	63	30	33
37000	1422000	2678	77	35	42
45000	1422000	2679	67	44	23
53000	1422000	2680	63	30	33
61000	1422000	2681	61	11	50
69000	1422000	2682	66	10	56
77000	1422000	2683	69	19	50
85000	1422000	2684	65	30	35
93000	1422000	2685	70	56	14
101000	1422000	2686	68	58	10
109000	1422000	2687	65	38	27
117000	1422000	2688	64	28	36
125000	1422000	2689	75	73	2
133000	1422000	2690	75	75	0
141000	1422000	2691	70	70	0
149000	1422000	2692	70	70	0
157000	1422000	2693	66	66	0
165000	1422000	2694	6	6	0
-19000	1414000	2967	52	5	47
-11000	1414000	2968	20	0	20
-3000	1414000	2969	58	0	58
5000	1414000	2970	78	0	78
13000	1414000	2971	72	1	71
21000	1414000	2972	49	0	49
29000	1414000	2973	54	30	24
37000	1414000	2974	73	15	58
45000	1414000	2975	67	18	49
53000	1414000	2976	71	15	56
61000	1414000	2977	64	51	13
69000	1414000	2978	64	47	17
77000	1414000	2979	65	40	25
85000	1414000	2980	72	49	23
93000	1414000	2981	71	65	6
101000	1414000	2982	72	68	4
109000	1414000	2983	54	48	6
117000	1414000	2984	60	58	2
125000	1414000	2985	43	41	2
133000	1414000	2986	60	59	1
141000	1414000	2987	64	64	0
149000	1414000	2988	80	78	2
157000	1414000	2989	70	69	1
165000	1414000	2990	26	26	0
-27000	1406000	3262	2	2	0
-19000	1406000	3263	49	8	41
-11000	1406000	3264	72	0	72
-3000	1406000	3265	74	5	69
5000	1406000	3266	74	0	74
13000	1406000	3267	75	0	75
21000	1406000	3268	69	17	52
29000	1406000	3269	69	38	31
37000	1406000	3270	67	22	45
45000	1406000	3271	65	43	22
53000	1406000	3272	77	64	13
61000	1406000	3273	70	65	5
69000	1406000	3274	63	52	11
77000	1406000	3275	63	58	5
85000	1406000	3276	71	70	1
93000	1406000	3277	70	68	2
101000	1406000	3278	70	68	2
109000	1406000	3279	75	69	6
117000	1406000	3280	69	69	0
125000	1406000	3281	63	62	1
133000	1406000	3282	70	69	1
141000	1406000	3283	71	71	0
149000	1406000	3284	74	74	0
157000	1406000	3285	73	73	0
165000	1406000	3286	63	63	0
173000	1406000	3287	45	44	1
181000	1406000	3288	38	38	0
189000	1406000	3289	21	21	0
-27000	1398000	3558	4	3	1
-19000	1398000	3559	61	9	52
-11000	1398000	3560	55	1	54
-3000	1398000	3561	72	1	71
5000	1398000	3562	73	3	70
13000	1398000	3563	70	2	68
21000	1398000	3564	69	29	40
29000	1398000	3565	65	44	21
37000	1398000	3566	63	59	4
45000	1398000	3567	70	66	4
53000	1398000	3568	68	65	3
61000	1398000	3569	68	53	15
69000	1398000	3570	40	12	28
77000	1398000	3571	60	45	15
85000	1398000	3572	75	74	1
93000	1398000	3573	76	75	1
101000	1398000	3574	70	67	3
109000	1398000	3575	75	73	2
117000	1398000	3576	71	71	0
125000	1398000	3577	73	72	1
133000	1398000	3578	72	70	2
141000	1398000	3579	73	72	1
149000	1398000	3580	72	70	2
157000	1398000	3581	73	73	0
165000	1398000	3582	71	71	0
173000	1398000	3583	73	73	0
181000	1398000	3584	77	77	0
189000	1398000	3585	65	65	0
197000	1398000	3586	30	30	0
205000	1398000	3587	19	19	0
213000	1398000	3588	3	3	0
-27000	1390000	3854	9	5	4
-19000	1390000	3855	73	9	64
-11000	1390000	3856	73	0	73
-3000	1390000	3857	73	2	71
5000	1390000	3858	71	4	67
13000	1390000	3859	71	0	71
21000	1390000	3860	70	7	63
29000	1390000	3861	65	13	52
37000	1390000	3862	68	32	36
45000	1390000	3863	63	25	38
53000	1390000	3864	46	29	17
61000	1390000	3865	36	23	13
69000	1390000	3866	68	17	51
77000	1390000	3867	69	4	65
85000	1390000	3868	66	50	16
93000	1390000	3869	65	61	4
101000	1390000	3870	71	71	0
109000	1390000	3871	72	72	0
117000	1390000	3872	77	77	0
125000	1390000	3873	69	69	0
133000	1390000	3874	73	73	0
141000	1390000	3875	72	72	0
149000	1390000	3876	67	64	3
157000	1390000	3877	70	64	6
165000	1390000	3878	73	71	2
173000	1390000	3879	75	75	0
181000	1390000	3880	80	78	2
189000	1390000	3881	76	76	0
197000	1390000	3882	73	73	0
205000	1390000	3883	75	75	0
213000	1390000	3884	70	70	0
221000	1390000	3885	41	41	0
-27000	1382000	4150	29	7	22
-19000	1382000	4151	68	4	64
-11000	1382000	4152	72	0	72
-3000	1382000	4153	75	0	75
5000	1382000	4154	71	0	71
13000	1382000	4155	68	0	68
21000	1382000	4156	70	5	65
29000	1382000	4157	68	3	65
37000	1382000	4158	56	7	49
45000	1382000	4159	67	19	48
53000	1382000	4160	47	8	39
61000	1382000	4161	20	9	11
69000	1382000	4162	32	5	27
77000	1382000	4163	44	8	36
85000	1382000	4164	64	16	48
93000	1382000	4165	66	24	42
101000	1382000	4166	54	40	14
109000	1382000	4167	59	52	7
117000	1382000	4168	74	74	0
125000	1382000	4169	67	67	0
133000	1382000	4170	72	72	0
141000	1382000	4171	74	74	0
149000	1382000	4172	73	73	0
157000	1382000	4173	71	71	0
165000	1382000	4174	72	72	0
173000	1382000	4175	80	78	2
181000	1382000	4176	74	74	0
189000	1382000	4177	71	71	0
197000	1382000	4178	74	74	0
205000	1382000	4179	73	73	0
213000	1382000	4180	73	73	0
221000	1382000	4181	57	57	0
229000	1382000	4182	3	3	0
237000	1382000	4183	3	3	0
245000	1382000	4184	7	7	0
253000	1382000	4185	72	72	0
261000	1382000	4186	67	66	1
269000	1382000	4187	41	36	5
277000	1382000	4188	43	43	0
285000	1382000	4189	15	13	2
-27000	1374000	4446	28	2	26
-19000	1374000	4447	57	1	56
-11000	1374000	4448	60	0	60
-3000	1374000	4449	76	1	75
5000	1374000	4450	71	1	70
13000	1374000	4451	73	0	73
21000	1374000	4452	73	0	73
29000	1374000	4453	65	5	60
37000	1374000	4454	62	7	55
45000	1374000	4455	60	21	39
53000	1374000	4456	21	7	14
61000	1374000	4457	3	0	3
69000	1374000	4458	21	3	18
77000	1374000	4459	49	6	43
85000	1374000	4460	52	10	42
93000	1374000	4461	69	3	66
101000	1374000	4462	33	4	29
109000	1374000	4463	45	8	37
117000	1374000	4464	69	59	10
125000	1374000	4465	72	70	2
133000	1374000	4466	72	72	0
141000	1374000	4467	73	72	1
149000	1374000	4468	70	69	1
157000	1374000	4469	57	54	3
165000	1374000	4470	63	63	0
173000	1374000	4471	80	80	0
181000	1374000	4472	70	70	0
189000	1374000	4473	72	72	0
197000	1374000	4474	72	72	0
205000	1374000	4475	73	73	0
213000	1374000	4476	70	70	0
221000	1374000	4477	78	78	0
229000	1374000	4478	73	73	0
237000	1374000	4479	69	69	0
245000	1374000	4480	74	74	0
253000	1374000	4481	71	71	0
261000	1374000	4482	67	66	1
269000	1374000	4483	68	67	1
277000	1374000	4484	59	50	9
285000	1374000	4485	65	63	2
293000	1374000	4486	31	29	2
301000	1374000	4487	7	7	0
309000	1374000	4488	2	2	0
-19000	1366000	4743	46	0	46
-11000	1366000	4744	72	0	72
-3000	1366000	4745	73	0	73
5000	1366000	4746	74	0	74
13000	1366000	4747	72	1	71
21000	1366000	4748	72	0	72
29000	1366000	4749	58	9	49
37000	1366000	4750	66	6	60
45000	1366000	4751	67	9	58
53000	1366000	4752	61	1	60
61000	1366000	4753	68	0	68
69000	1366000	4754	57	2	55
77000	1366000	4755	58	9	49
85000	1366000	4756	45	12	33
93000	1366000	4757	70	5	65
101000	1366000	4758	34	6	28
109000	1366000	4759	61	31	30
117000	1366000	4760	71	69	2
125000	1366000	4761	56	55	1
133000	1366000	4762	52	52	0
141000	1366000	4763	58	58	0
149000	1366000	4764	53	53	0
157000	1366000	4765	38	30	8
165000	1366000	4766	36	28	8
173000	1366000	4767	51	27	24
181000	1366000	4768	71	71	0
189000	1366000	4769	72	72	0
197000	1366000	4770	71	70	1
205000	1366000	4771	69	69	0
213000	1366000	4772	71	71	0
221000	1366000	4773	73	73	0
229000	1366000	4774	74	74	0
237000	1366000	4775	71	71	0
245000	1366000	4776	75	75	0
253000	1366000	4777	75	75	0
261000	1366000	4778	75	75	0
269000	1366000	4779	71	71	0
277000	1366000	4780	41	40	1
285000	1366000	4781	34	32	2
293000	1366000	4782	63	58	5
301000	1366000	4783	49	45	4
309000	1366000	4784	12	12	0
-27000	1358000	5038	14	2	12
-19000	1358000	5039	73	0	73
-11000	1358000	5040	74	0	74
-3000	1358000	5041	73	0	73
5000	1358000	5042	75	0	75
13000	1358000	5043	73	0	73
21000	1358000	5044	74	0	74
29000	1358000	5045	66	18	48
37000	1358000	5046	70	19	51
45000	1358000	5047	55	36	19
53000	1358000	5048	62	6	56
61000	1358000	5049	67	2	65
69000	1358000	5050	72	9	63
77000	1358000	5051	69	14	55
85000	1358000	5052	73	15	58
93000	1358000	5053	69	12	57
101000	1358000	5054	47	42	5
109000	1358000	5055	64	60	4
117000	1358000	5056	73	73	0
125000	1358000	5057	72	72	0
133000	1358000	5058	75	75	0
141000	1358000	5059	60	60	0
149000	1358000	5060	70	69	1
157000	1358000	5061	39	27	12
165000	1358000	5062	58	47	11
173000	1358000	5063	66	59	7
181000	1358000	5064	74	74	0
189000	1358000	5065	73	73	0
197000	1358000	5066	74	74	0
205000	1358000	5067	73	73	0
213000	1358000	5068	73	72	1
221000	1358000	5069	79	79	0
229000	1358000	5070	75	75	0
237000	1358000	5071	73	73	0
245000	1358000	5072	71	71	0
253000	1358000	5073	71	71	0
261000	1358000	5074	71	71	0
269000	1358000	5075	75	75	0
277000	1358000	5076	86	77	9
285000	1358000	5077	66	63	3
293000	1358000	5078	71	65	6
301000	1358000	5079	63	60	3
309000	1358000	5080	35	35	0
317000	1358000	5081	19	18	1
-27000	1350000	5334	8	3	5
-19000	1350000	5335	72	10	62
-11000	1350000	5336	76	0	76
-3000	1350000	5337	74	0	74
5000	1350000	5338	72	0	72
13000	1350000	5339	73	0	73
21000	1350000	5340	76	3	73
29000	1350000	5341	72	9	63
37000	1350000	5342	71	28	43
45000	1350000	5343	71	34	37
53000	1350000	5344	51	36	15
61000	1350000	5345	55	18	37
69000	1350000	5346	50	13	37
77000	1350000	5347	48	19	29
85000	1350000	5348	56	9	47
93000	1350000	5349	57	2	55
101000	1350000	5350	41	41	0
109000	1350000	5351	72	72	0
117000	1350000	5352	70	70	0
125000	1350000	5353	56	56	0
133000	1350000	5354	23	23	0
141000	1350000	5355	6	6	0
157000	1350000	5357	10	9	1
165000	1350000	5358	33	30	3
173000	1350000	5359	58	53	5
181000	1350000	5360	70	67	3
189000	1350000	5361	75	75	0
197000	1350000	5362	73	73	0
205000	1350000	5363	72	72	0
213000	1350000	5364	74	74	0
221000	1350000	5365	80	80	0
229000	1350000	5366	66	66	0
237000	1350000	5367	75	74	1
245000	1350000	5368	71	71	0
253000	1350000	5369	72	71	1
261000	1350000	5370	69	69	0
269000	1350000	5371	77	77	0
277000	1350000	5372	75	74	1
285000	1350000	5373	70	70	0
293000	1350000	5374	81	75	6
301000	1350000	5375	71	68	3
309000	1350000	5376	65	64	1
317000	1350000	5377	35	35	0
333000	1350000	5379	1	1	0
341000	1350000	5380	2	2	0
-27000	1342000	5630	2	1	1
-19000	1342000	5631	65	30	35
-11000	1342000	5632	73	6	67
-3000	1342000	5633	75	0	75
5000	1342000	5634	73	0	73
13000	1342000	5635	79	0	79
21000	1342000	5636	73	8	65
29000	1342000	5637	72	7	65
37000	1342000	5638	79	58	21
45000	1342000	5639	63	47	16
53000	1342000	5640	74	28	46
61000	1342000	5641	77	2	75
69000	1342000	5642	79	3	76
77000	1342000	5643	64	11	53
85000	1342000	5644	47	18	29
93000	1342000	5645	45	28	17
101000	1342000	5646	36	35	1
109000	1342000	5647	62	61	1
117000	1342000	5648	36	36	0
125000	1342000	5649	18	18	0
133000	1342000	5650	21	21	0
141000	1342000	5651	10	10	0
149000	1342000	5652	4	4	0
157000	1342000	5653	15	15	0
165000	1342000	5654	62	61	1
173000	1342000	5655	75	74	1
181000	1342000	5656	74	74	0
189000	1342000	5657	76	76	0
197000	1342000	5658	72	72	0
205000	1342000	5659	72	72	0
213000	1342000	5660	70	70	0
221000	1342000	5661	80	80	0
229000	1342000	5662	73	73	0
237000	1342000	5663	73	73	0
245000	1342000	5664	74	74	0
253000	1342000	5665	77	77	0
261000	1342000	5666	75	75	0
269000	1342000	5667	73	73	0
277000	1342000	5668	69	69	0
285000	1342000	5669	73	71	2
293000	1342000	5670	82	80	2
301000	1342000	5671	72	70	2
309000	1342000	5672	73	73	0
317000	1342000	5673	55	55	0
325000	1342000	5674	4	4	0
333000	1342000	5675	46	46	0
341000	1342000	5676	58	55	3
349000	1342000	5677	30	28	2
-19000	1334000	5927	59	19	40
-11000	1334000	5928	73	15	58
-3000	1334000	5929	72	5	67
5000	1334000	5930	76	0	76
13000	1334000	5931	71	5	66
21000	1334000	5932	71	9	62
29000	1334000	5933	69	11	58
37000	1334000	5934	68	57	11
45000	1334000	5935	57	47	10
53000	1334000	5936	54	11	43
61000	1334000	5937	68	4	64
69000	1334000	5938	67	10	57
77000	1334000	5939	82	5	77
85000	1334000	5940	50	28	22
93000	1334000	5941	46	45	1
101000	1334000	5942	36	36	0
109000	1334000	5943	11	9	2
133000	1334000	5946	18	18	0
141000	1334000	5947	36	36	0
149000	1334000	5948	65	64	1
157000	1334000	5949	73	72	1
165000	1334000	5950	79	77	2
173000	1334000	5951	75	73	2
181000	1334000	5952	72	72	0
189000	1334000	5953	71	71	0
197000	1334000	5954	72	72	0
205000	1334000	5955	74	74	0
213000	1334000	5956	70	68	2
221000	1334000	5957	74	73	1
229000	1334000	5958	72	72	0
237000	1334000	5959	72	72	0
245000	1334000	5960	70	69	1
253000	1334000	5961	68	67	1
261000	1334000	5962	74	74	0
269000	1334000	5963	68	68	0
277000	1334000	5964	72	70	2
285000	1334000	5965	68	62	6
293000	1334000	5966	75	65	10
301000	1334000	5967	69	69	0
309000	1334000	5968	74	71	3
317000	1334000	5969	68	68	0
325000	1334000	5970	48	47	1
333000	1334000	5971	60	55	5
341000	1334000	5972	66	55	11
349000	1334000	5973	54	49	5
357000	1334000	5974	13	10	3
-19000	1326000	6223	41	2	39
-11000	1326000	6224	73	1	72
-3000	1326000	6225	72	4	68
5000	1326000	6226	70	10	60
13000	1326000	6227	71	6	65
21000	1326000	6228	72	0	72
29000	1326000	6229	69	0	69
37000	1326000	6230	65	13	52
45000	1326000	6231	71	22	49
53000	1326000	6232	68	15	53
61000	1326000	6233	73	19	54
69000	1326000	6234	70	1	69
77000	1326000	6235	57	9	48
85000	1326000	6236	32	13	19
93000	1326000	6237	28	21	7
101000	1326000	6238	70	70	0
109000	1326000	6239	12	11	1
141000	1326000	6243	4	1	3
149000	1326000	6244	70	68	2
157000	1326000	6245	69	65	4
165000	1326000	6246	72	72	0
173000	1326000	6247	81	81	0
181000	1326000	6248	76	76	0
189000	1326000	6249	73	73	0
197000	1326000	6250	75	75	0
205000	1326000	6251	71	71	0
213000	1326000	6252	71	71	0
221000	1326000	6253	81	80	1
229000	1326000	6254	76	76	0
237000	1326000	6255	78	78	0
245000	1326000	6256	69	69	0
253000	1326000	6257	71	70	1
261000	1326000	6258	68	66	2
269000	1326000	6259	46	42	4
277000	1326000	6260	72	65	7
285000	1326000	6261	68	65	3
293000	1326000	6262	70	59	11
301000	1326000	6263	69	68	1
309000	1326000	6264	73	73	0
317000	1326000	6265	74	69	5
325000	1326000	6266	69	69	0
333000	1326000	6267	72	71	1
341000	1326000	6268	74	68	6
349000	1326000	6269	65	59	6
357000	1326000	6270	57	57	0
365000	1326000	6271	37	35	2
373000	1326000	6272	10	8	2
429000	1326000	6279	1	1	0
437000	1326000	6280	8	8	0
-19000	1318000	6519	26	6	20
-11000	1318000	6520	63	0	63
-3000	1318000	6521	68	0	68
5000	1318000	6522	71	0	71
13000	1318000	6523	72	0	72
21000	1318000	6524	67	0	67
29000	1318000	6525	62	2	60
37000	1318000	6526	70	12	58
45000	1318000	6527	75	6	69
53000	1318000	6528	74	5	69
61000	1318000	6529	72	13	59
69000	1318000	6530	53	36	17
77000	1318000	6531	50	39	11
85000	1318000	6532	54	44	10
93000	1318000	6533	60	52	8
101000	1318000	6534	67	67	0
109000	1318000	6535	62	62	0
117000	1318000	6536	61	61	0
125000	1318000	6537	63	62	1
133000	1318000	6538	60	57	3
141000	1318000	6539	53	52	1
149000	1318000	6540	73	71	2
157000	1318000	6541	71	71	0
165000	1318000	6542	74	74	0
173000	1318000	6543	72	72	0
181000	1318000	6544	72	72	0
189000	1318000	6545	74	74	0
197000	1318000	6546	72	72	0
205000	1318000	6547	73	73	0
213000	1318000	6548	74	74	0
221000	1318000	6549	78	78	0
229000	1318000	6550	72	72	0
237000	1318000	6551	70	70	0
245000	1318000	6552	70	70	0
253000	1318000	6553	69	69	0
261000	1318000	6554	78	77	1
269000	1318000	6555	75	70	5
277000	1318000	6556	62	57	5
285000	1318000	6557	44	43	1
293000	1318000	6558	68	66	2
301000	1318000	6559	69	64	5
309000	1318000	6560	73	70	3
317000	1318000	6561	70	66	4
325000	1318000	6562	70	67	3
333000	1318000	6563	76	76	0
341000	1318000	6564	74	74	0
349000	1318000	6565	68	61	7
357000	1318000	6566	70	70	0
365000	1318000	6567	70	64	6
373000	1318000	6568	31	31	0
413000	1318000	6573	10	9	1
421000	1318000	6574	44	40	4
429000	1318000	6575	50	50	0
437000	1318000	6576	30	30	0
-19000	1310000	6815	21	4	17
-11000	1310000	6816	49	1	48
-3000	1310000	6817	37	0	37
5000	1310000	6818	70	0	70
13000	1310000	6819	76	0	76
21000	1310000	6820	69	0	69
29000	1310000	6821	59	22	37
37000	1310000	6822	55	50	5
45000	1310000	6823	49	36	13
53000	1310000	6824	61	44	17
61000	1310000	6825	60	53	7
69000	1310000	6826	63	55	8
77000	1310000	6827	70	61	9
85000	1310000	6828	60	59	1
93000	1310000	6829	69	68	1
101000	1310000	6830	66	66	0
109000	1310000	6831	60	59	1
117000	1310000	6832	65	65	0
125000	1310000	6833	66	65	1
133000	1310000	6834	72	72	0
141000	1310000	6835	72	72	0
149000	1310000	6836	72	72	0
157000	1310000	6837	70	70	0
165000	1310000	6838	78	77	1
173000	1310000	6839	59	59	0
181000	1310000	6840	52	52	0
189000	1310000	6841	76	76	0
197000	1310000	6842	78	78	0
205000	1310000	6843	73	73	0
213000	1310000	6844	88	87	1
221000	1310000	6845	77	77	0
229000	1310000	6846	74	74	0
237000	1310000	6847	73	73	0
245000	1310000	6848	81	80	1
253000	1310000	6849	70	67	3
261000	1310000	6850	76	76	0
269000	1310000	6851	86	84	2
277000	1310000	6852	73	73	0
285000	1310000	6853	66	65	1
293000	1310000	6854	68	67	1
301000	1310000	6855	62	57	5
309000	1310000	6856	73	72	1
317000	1310000	6857	70	69	1
325000	1310000	6858	68	55	13
333000	1310000	6859	74	71	3
341000	1310000	6860	67	61	6
349000	1310000	6861	55	54	1
357000	1310000	6862	67	66	1
365000	1310000	6863	56	56	0
373000	1310000	6864	45	45	0
381000	1310000	6865	21	20	1
389000	1310000	6866	19	16	3
397000	1310000	6867	22	20	2
405000	1310000	6868	22	22	0
413000	1310000	6869	48	43	5
421000	1310000	6870	62	49	13
429000	1310000	6871	53	53	0
437000	1310000	6872	66	65	1
445000	1310000	6873	2	2	0
453000	1310000	6874	10	9	1
-19000	1302000	7111	29	1	28
-11000	1302000	7112	59	0	59
-3000	1302000	7113	38	0	38
5000	1302000	7114	57	0	57
13000	1302000	7115	69	2	67
21000	1302000	7116	71	8	63
29000	1302000	7117	63	55	8
37000	1302000	7118	62	60	2
45000	1302000	7119	57	45	12
53000	1302000	7120	64	46	18
61000	1302000	7121	69	51	18
69000	1302000	7122	61	52	9
77000	1302000	7123	78	78	0
85000	1302000	7124	66	61	5
93000	1302000	7125	60	57	3
101000	1302000	7126	66	61	5
109000	1302000	7127	81	80	1
117000	1302000	7128	68	65	3
125000	1302000	7129	55	53	2
133000	1302000	7130	60	58	2
141000	1302000	7131	71	69	2
149000	1302000	7132	64	63	1
157000	1302000	7133	67	67	0
165000	1302000	7134	77	77	0
173000	1302000	7135	75	75	0
181000	1302000	7136	72	72	0
189000	1302000	7137	73	73	0
197000	1302000	7138	69	68	1
205000	1302000	7139	73	73	0
213000	1302000	7140	88	85	3
221000	1302000	7141	74	74	0
229000	1302000	7142	64	64	0
237000	1302000	7143	60	60	0
245000	1302000	7144	67	67	0
253000	1302000	7145	74	74	0
261000	1302000	7146	78	78	0
269000	1302000	7147	76	74	2
277000	1302000	7148	67	67	0
285000	1302000	7149	71	69	2
293000	1302000	7150	73	72	1
301000	1302000	7151	70	50	20
309000	1302000	7152	73	57	16
317000	1302000	7153	61	58	3
325000	1302000	7154	47	47	0
333000	1302000	7155	66	66	0
341000	1302000	7156	62	59	3
349000	1302000	7157	60	54	6
357000	1302000	7158	60	59	1
365000	1302000	7159	77	73	4
373000	1302000	7160	69	65	4
381000	1302000	7161	60	54	6
389000	1302000	7162	58	48	10
397000	1302000	7163	64	48	16
405000	1302000	7164	58	55	3
413000	1302000	7165	59	42	17
421000	1302000	7166	55	31	24
429000	1302000	7167	50	35	15
437000	1302000	7168	65	63	2
445000	1302000	7169	55	49	6
453000	1302000	7170	55	46	9
461000	1302000	7171	53	44	9
469000	1302000	7172	54	54	0
477000	1302000	7173	48	48	0
485000	1302000	7174	41	41	0
493000	1302000	7175	32	30	2
-19000	1294000	7407	31	5	26
-11000	1294000	7408	60	0	60
-3000	1294000	7409	10	0	10
5000	1294000	7410	73	0	73
13000	1294000	7411	78	1	77
21000	1294000	7412	77	19	58
29000	1294000	7413	69	55	14
37000	1294000	7414	67	38	29
45000	1294000	7415	64	13	51
53000	1294000	7416	71	22	49
61000	1294000	7417	66	8	58
69000	1294000	7418	58	56	2
77000	1294000	7419	76	76	0
85000	1294000	7420	51	49	2
93000	1294000	7421	69	68	1
101000	1294000	7422	68	66	2
109000	1294000	7423	67	66	1
117000	1294000	7424	67	62	5
125000	1294000	7425	63	57	6
133000	1294000	7426	54	53	1
141000	1294000	7427	61	61	0
149000	1294000	7428	67	66	1
157000	1294000	7429	70	70	0
165000	1294000	7430	77	77	0
173000	1294000	7431	74	74	0
181000	1294000	7432	71	71	0
189000	1294000	7433	74	74	0
197000	1294000	7434	63	63	0
205000	1294000	7435	69	69	0
213000	1294000	7436	82	74	8
221000	1294000	7437	80	80	0
229000	1294000	7438	71	71	0
237000	1294000	7439	67	66	1
245000	1294000	7440	69	69	0
253000	1294000	7441	74	74	0
261000	1294000	7442	78	78	0
269000	1294000	7443	76	75	1
277000	1294000	7444	59	57	2
285000	1294000	7445	66	64	2
293000	1294000	7446	71	70	1
301000	1294000	7447	74	74	0
309000	1294000	7448	67	67	0
317000	1294000	7449	45	40	5
325000	1294000	7450	28	23	5
333000	1294000	7451	58	54	4
341000	1294000	7452	70	67	3
349000	1294000	7453	68	66	2
357000	1294000	7454	72	72	0
365000	1294000	7455	65	57	8
373000	1294000	7456	68	68	0
381000	1294000	7457	58	58	0
389000	1294000	7458	63	56	7
397000	1294000	7459	69	60	9
405000	1294000	7460	65	53	12
413000	1294000	7461	58	51	7
421000	1294000	7462	66	37	29
429000	1294000	7463	45	24	21
437000	1294000	7464	54	52	2
445000	1294000	7465	59	59	0
453000	1294000	7466	55	54	1
461000	1294000	7467	60	59	1
469000	1294000	7468	68	68	0
477000	1294000	7469	71	71	0
485000	1294000	7470	57	56	1
493000	1294000	7471	57	55	2
501000	1294000	7472	24	24	0
509000	1294000	7473	7	7	0
517000	1294000	7474	14	14	0
525000	1294000	7475	4	3	1
-19000	1286000	7703	32	4	28
-11000	1286000	7704	47	1	46
-3000	1286000	7705	56	0	56
5000	1286000	7706	72	0	72
13000	1286000	7707	73	0	73
21000	1286000	7708	74	0	74
29000	1286000	7709	71	21	50
37000	1286000	7710	65	19	46
45000	1286000	7711	70	1	69
53000	1286000	7712	72	2	70
61000	1286000	7713	59	34	25
69000	1286000	7714	61	60	1
77000	1286000	7715	72	67	5
85000	1286000	7716	70	70	0
93000	1286000	7717	68	67	1
101000	1286000	7718	72	72	0
109000	1286000	7719	78	78	0
117000	1286000	7720	73	72	1
125000	1286000	7721	69	68	1
133000	1286000	7722	56	55	1
141000	1286000	7723	59	59	0
149000	1286000	7724	70	68	2
157000	1286000	7725	68	67	1
165000	1286000	7726	66	66	0
173000	1286000	7727	67	67	0
181000	1286000	7728	56	56	0
189000	1286000	7729	57	57	0
197000	1286000	7730	55	54	1
205000	1286000	7731	63	63	0
213000	1286000	7732	72	72	0
221000	1286000	7733	58	58	0
229000	1286000	7734	63	63	0
237000	1286000	7735	67	67	0
245000	1286000	7736	66	66	0
253000	1286000	7737	72	72	0
261000	1286000	7738	81	81	0
269000	1286000	7739	79	79	0
277000	1286000	7740	79	79	0
285000	1286000	7741	78	78	0
293000	1286000	7742	69	69	0
301000	1286000	7743	73	71	2
309000	1286000	7744	71	71	0
317000	1286000	7745	66	64	2
325000	1286000	7746	59	57	2
333000	1286000	7747	70	69	1
341000	1286000	7748	59	54	5
349000	1286000	7749	64	59	5
357000	1286000	7750	70	69	1
365000	1286000	7751	72	67	5
373000	1286000	7752	69	67	2
381000	1286000	7753	59	50	9
389000	1286000	7754	68	65	3
397000	1286000	7755	71	68	3
405000	1286000	7756	73	72	1
413000	1286000	7757	74	73	1
421000	1286000	7758	64	53	11
429000	1286000	7759	46	45	1
437000	1286000	7760	65	63	2
445000	1286000	7761	57	56	1
453000	1286000	7762	71	71	0
461000	1286000	7763	73	72	1
469000	1286000	7764	70	70	0
477000	1286000	7765	67	67	0
485000	1286000	7766	73	73	0
493000	1286000	7767	70	70	0
501000	1286000	7768	76	75	1
509000	1286000	7769	26	26	0
517000	1286000	7770	9	9	0
525000	1286000	7771	19	19	0
533000	1286000	7772	1	1	0
-19000	1278000	7999	52	7	45
-11000	1278000	8000	65	0	65
-3000	1278000	8001	67	1	66
5000	1278000	8002	71	0	71
13000	1278000	8003	76	0	76
21000	1278000	8004	74	6	68
29000	1278000	8005	74	11	63
37000	1278000	8006	73	5	68
45000	1278000	8007	74	4	70
53000	1278000	8008	70	2	68
61000	1278000	8009	59	45	14
69000	1278000	8010	65	65	0
77000	1278000	8011	72	71	1
85000	1278000	8012	66	66	0
93000	1278000	8013	67	66	1
101000	1278000	8014	69	69	0
109000	1278000	8015	72	72	0
117000	1278000	8016	68	67	1
125000	1278000	8017	60	59	1
133000	1278000	8018	43	41	2
141000	1278000	8019	65	65	0
149000	1278000	8020	55	54	1
157000	1278000	8021	58	56	2
165000	1278000	8022	72	72	0
173000	1278000	8023	70	68	2
181000	1278000	8024	67	65	2
189000	1278000	8025	59	58	1
197000	1278000	8026	48	48	0
205000	1278000	8027	57	57	0
213000	1278000	8028	68	68	0
221000	1278000	8029	61	61	0
229000	1278000	8030	67	64	3
237000	1278000	8031	68	68	0
245000	1278000	8032	65	65	0
253000	1278000	8033	73	73	0
261000	1278000	8034	66	66	0
269000	1278000	8035	60	58	2
277000	1278000	8036	74	74	0
285000	1278000	8037	83	82	1
293000	1278000	8038	75	74	1
301000	1278000	8039	78	78	0
309000	1278000	8040	61	54	7
317000	1278000	8041	72	72	0
325000	1278000	8042	80	80	0
333000	1278000	8043	74	73	1
341000	1278000	8044	70	70	0
349000	1278000	8045	59	59	0
357000	1278000	8046	64	60	4
365000	1278000	8047	62	60	2
373000	1278000	8048	73	72	1
381000	1278000	8049	69	67	2
389000	1278000	8050	72	72	0
397000	1278000	8051	71	64	7
405000	1278000	8052	72	71	1
413000	1278000	8053	66	64	2
421000	1278000	8054	67	63	4
429000	1278000	8055	66	57	9
437000	1278000	8056	67	67	0
445000	1278000	8057	68	68	0
453000	1278000	8058	73	73	0
461000	1278000	8059	68	68	0
469000	1278000	8060	70	70	0
477000	1278000	8061	73	73	0
485000	1278000	8062	72	72	0
493000	1278000	8063	70	70	0
501000	1278000	8064	61	61	0
509000	1278000	8065	17	15	2
-19000	1270000	8295	65	13	52
-11000	1270000	8296	66	6	60
-3000	1270000	8297	71	2	69
5000	1270000	8298	77	6	71
13000	1270000	8299	75	5	70
21000	1270000	8300	73	32	41
29000	1270000	8301	69	49	20
37000	1270000	8302	69	29	40
45000	1270000	8303	69	6	63
53000	1270000	8304	72	7	65
61000	1270000	8305	63	37	26
69000	1270000	8306	68	66	2
77000	1270000	8307	73	73	0
85000	1270000	8308	62	62	0
93000	1270000	8309	59	58	1
101000	1270000	8310	71	71	0
109000	1270000	8311	76	76	0
117000	1270000	8312	69	69	0
125000	1270000	8313	62	62	0
133000	1270000	8314	73	73	0
141000	1270000	8315	54	54	0
149000	1270000	8316	47	47	0
157000	1270000	8317	49	48	1
165000	1270000	8318	69	69	0
173000	1270000	8319	39	33	6
181000	1270000	8320	19	18	1
189000	1270000	8321	50	48	2
197000	1270000	8322	49	49	0
205000	1270000	8323	39	38	1
213000	1270000	8324	73	73	0
221000	1270000	8325	53	53	0
229000	1270000	8326	60	58	2
237000	1270000	8327	61	58	3
245000	1270000	8328	70	70	0
253000	1270000	8329	70	70	0
261000	1270000	8330	75	75	0
269000	1270000	8331	67	67	0
277000	1270000	8332	66	66	0
285000	1270000	8333	77	77	0
293000	1270000	8334	69	69	0
301000	1270000	8335	68	68	0
309000	1270000	8336	74	74	0
317000	1270000	8337	71	71	0
325000	1270000	8338	76	73	3
333000	1270000	8339	75	75	0
341000	1270000	8340	72	72	0
349000	1270000	8341	75	75	0
357000	1270000	8342	82	82	0
365000	1270000	8343	71	71	0
373000	1270000	8344	69	67	2
381000	1270000	8345	73	69	4
389000	1270000	8346	77	69	8
397000	1270000	8347	87	76	11
405000	1270000	8348	71	68	3
413000	1270000	8349	67	61	6
421000	1270000	8350	67	59	8
429000	1270000	8351	73	70	3
437000	1270000	8352	66	66	0
445000	1270000	8353	70	70	0
453000	1270000	8354	72	71	1
461000	1270000	8355	74	74	0
469000	1270000	8356	70	70	0
477000	1270000	8357	52	52	0
485000	1270000	8358	42	42	0
493000	1270000	8359	21	21	0
501000	1270000	8360	2	2	0
-27000	1262000	8590	7	5	2
-19000	1262000	8591	77	0	77
-11000	1262000	8592	81	1	80
-3000	1262000	8593	79	0	79
5000	1262000	8594	71	0	71
13000	1262000	8595	62	0	62
21000	1262000	8596	1	0	1
29000	1262000	8597	69	17	52
37000	1262000	8598	70	3	67
45000	1262000	8599	73	0	73
53000	1262000	8600	63	16	47
61000	1262000	8601	63	62	1
69000	1262000	8602	61	58	3
77000	1262000	8603	72	72	0
85000	1262000	8604	66	66	0
93000	1262000	8605	73	71	2
101000	1262000	8606	80	80	0
109000	1262000	8607	76	76	0
117000	1262000	8608	68	68	0
125000	1262000	8609	64	64	0
133000	1262000	8610	71	71	0
141000	1262000	8611	69	69	0
149000	1262000	8612	33	33	0
157000	1262000	8613	60	60	0
165000	1262000	8614	65	63	2
173000	1262000	8615	5	5	0
181000	1262000	8616	26	25	1
189000	1262000	8617	43	38	5
197000	1262000	8618	65	62	3
205000	1262000	8619	67	66	1
213000	1262000	8620	77	77	0
221000	1262000	8621	59	59	0
229000	1262000	8622	59	58	1
237000	1262000	8623	66	65	1
245000	1262000	8624	71	71	0
253000	1262000	8625	69	69	0
261000	1262000	8626	76	76	0
269000	1262000	8627	73	73	0
277000	1262000	8628	66	66	0
285000	1262000	8629	83	79	4
293000	1262000	8630	77	76	1
301000	1262000	8631	75	75	0
309000	1262000	8632	73	73	0
317000	1262000	8633	73	73	0
325000	1262000	8634	71	71	0
333000	1262000	8635	73	67	6
341000	1262000	8636	72	58	14
349000	1262000	8637	61	48	13
357000	1262000	8638	72	72	0
365000	1262000	8639	67	66	1
373000	1262000	8640	65	64	1
381000	1262000	8641	69	68	1
389000	1262000	8642	73	71	2
397000	1262000	8643	68	67	1
405000	1262000	8644	69	69	0
413000	1262000	8645	63	63	0
421000	1262000	8646	63	63	0
429000	1262000	8647	27	27	0
437000	1262000	8648	32	32	0
445000	1262000	8649	71	69	2
453000	1262000	8650	53	53	0
461000	1262000	8651	16	16	0
469000	1262000	8652	3	3	0
-27000	1254000	8886	7	2	5
-19000	1254000	8887	73	3	70
-11000	1254000	8888	74	0	74
-3000	1254000	8889	75	0	75
5000	1254000	8890	74	0	74
13000	1254000	8891	83	4	79
21000	1254000	8892	65	0	65
29000	1254000	8893	75	3	72
37000	1254000	8894	74	0	74
45000	1254000	8895	77	2	75
53000	1254000	8896	69	53	16
61000	1254000	8897	57	55	2
69000	1254000	8898	59	59	0
77000	1254000	8899	72	72	0
85000	1254000	8900	67	67	0
93000	1254000	8901	64	64	0
101000	1254000	8902	74	73	1
109000	1254000	8903	74	72	2
117000	1254000	8904	70	70	0
125000	1254000	8905	67	66	1
133000	1254000	8906	69	68	1
141000	1254000	8907	70	70	0
149000	1254000	8908	56	56	0
157000	1254000	8909	67	67	0
165000	1254000	8910	58	58	0
173000	1254000	8911	59	59	0
181000	1254000	8912	58	57	1
189000	1254000	8913	61	61	0
197000	1254000	8914	49	47	2
205000	1254000	8915	80	80	0
213000	1254000	8916	49	48	1
221000	1254000	8917	52	52	0
229000	1254000	8918	47	47	0
237000	1254000	8919	67	67	0
245000	1254000	8920	60	60	0
253000	1254000	8921	68	68	0
261000	1254000	8922	82	82	0
269000	1254000	8923	72	72	0
277000	1254000	8924	69	69	0
285000	1254000	8925	79	76	3
293000	1254000	8926	74	74	0
301000	1254000	8927	77	77	0
309000	1254000	8928	72	72	0
317000	1254000	8929	68	67	1
325000	1254000	8930	73	73	0
333000	1254000	8931	74	70	4
341000	1254000	8932	75	67	8
349000	1254000	8933	75	73	2
357000	1254000	8934	63	63	0
365000	1254000	8935	70	68	2
373000	1254000	8936	75	74	1
381000	1254000	8937	72	72	0
389000	1254000	8938	71	71	0
397000	1254000	8939	72	72	0
405000	1254000	8940	71	71	0
413000	1254000	8941	70	69	1
421000	1254000	8942	73	73	0
429000	1254000	8943	67	67	0
437000	1254000	8944	31	31	0
445000	1254000	8945	7	7	0
-27000	1246000	9182	13	5	8
-19000	1246000	9183	75	3	72
-11000	1246000	9184	75	0	75
-3000	1246000	9185	71	0	71
5000	1246000	9186	81	0	81
13000	1246000	9187	73	0	73
21000	1246000	9188	75	2	73
29000	1246000	9189	71	0	71
37000	1246000	9190	66	0	66
45000	1246000	9191	69	6	63
53000	1246000	9192	60	55	5
61000	1246000	9193	69	67	2
69000	1246000	9194	68	68	0
77000	1246000	9195	68	68	0
85000	1246000	9196	68	68	0
93000	1246000	9197	66	66	0
101000	1246000	9198	76	76	0
109000	1246000	9199	70	70	0
117000	1246000	9200	64	64	0
125000	1246000	9201	73	73	0
133000	1246000	9202	63	63	0
141000	1246000	9203	61	59	2
149000	1246000	9204	53	53	0
157000	1246000	9205	53	51	2
165000	1246000	9206	29	28	1
173000	1246000	9207	47	47	0
181000	1246000	9208	56	56	0
189000	1246000	9209	53	53	0
197000	1246000	9210	58	55	3
205000	1246000	9211	56	50	6
213000	1246000	9212	60	59	1
221000	1246000	9213	61	61	0
229000	1246000	9214	64	63	1
237000	1246000	9215	69	69	0
245000	1246000	9216	65	65	0
253000	1246000	9217	63	63	0
261000	1246000	9218	68	68	0
269000	1246000	9219	60	60	0
277000	1246000	9220	78	78	0
285000	1246000	9221	65	65	0
293000	1246000	9222	68	68	0
301000	1246000	9223	71	71	0
309000	1246000	9224	67	67	0
317000	1246000	9225	65	65	0
325000	1246000	9226	71	71	0
333000	1246000	9227	76	76	0
341000	1246000	9228	67	66	1
349000	1246000	9229	68	68	0
357000	1246000	9230	60	60	0
365000	1246000	9231	68	68	0
373000	1246000	9232	70	69	1
381000	1246000	9233	73	73	0
389000	1246000	9234	64	64	0
397000	1246000	9235	72	72	0
405000	1246000	9236	75	75	0
413000	1246000	9237	73	73	0
421000	1246000	9238	60	60	0
429000	1246000	9239	10	10	0
-27000	1238000	9478	7	7	0
-19000	1238000	9479	75	2	73
-11000	1238000	9480	75	4	71
-3000	1238000	9481	67	0	67
5000	1238000	9482	87	0	87
13000	1238000	9483	76	3	73
21000	1238000	9484	70	1	69
29000	1238000	9485	74	0	74
37000	1238000	9486	65	0	65
45000	1238000	9487	63	21	42
53000	1238000	9488	59	57	2
61000	1238000	9489	63	62	1
69000	1238000	9490	58	56	2
77000	1238000	9491	71	71	0
85000	1238000	9492	63	63	0
93000	1238000	9493	64	64	0
101000	1238000	9494	74	74	0
109000	1238000	9495	70	70	0
117000	1238000	9496	68	68	0
125000	1238000	9497	73	73	0
133000	1238000	9498	53	52	1
141000	1238000	9499	45	45	0
149000	1238000	9500	23	23	0
157000	1238000	9501	4	4	0
165000	1238000	9502	16	16	0
173000	1238000	9503	63	59	4
181000	1238000	9504	70	70	0
189000	1238000	9505	51	51	0
197000	1238000	9506	70	70	0
205000	1238000	9507	66	63	3
213000	1238000	9508	55	55	0
221000	1238000	9509	57	57	0
229000	1238000	9510	73	73	0
237000	1238000	9511	64	64	0
245000	1238000	9512	65	65	0
253000	1238000	9513	59	59	0
261000	1238000	9514	72	72	0
269000	1238000	9515	74	74	0
277000	1238000	9516	74	74	0
285000	1238000	9517	68	68	0
293000	1238000	9518	62	61	1
301000	1238000	9519	48	43	5
309000	1238000	9520	62	59	3
317000	1238000	9521	64	63	1
325000	1238000	9522	66	66	0
333000	1238000	9523	64	64	0
341000	1238000	9524	73	73	0
349000	1238000	9525	66	65	1
357000	1238000	9526	73	73	0
365000	1238000	9527	80	80	0
373000	1238000	9528	73	73	0
381000	1238000	9529	72	72	0
389000	1238000	9530	71	71	0
397000	1238000	9531	73	73	0
405000	1238000	9532	74	74	0
413000	1238000	9533	44	44	0
421000	1238000	9534	3	3	0
-27000	1230000	9774	21	2	19
-19000	1230000	9775	73	0	73
-11000	1230000	9776	74	1	73
-3000	1230000	9777	68	1	67
5000	1230000	9778	74	0	74
13000	1230000	9779	70	0	70
21000	1230000	9780	70	3	67
29000	1230000	9781	60	0	60
37000	1230000	9782	58	0	58
45000	1230000	9783	67	22	45
53000	1230000	9784	54	50	4
61000	1230000	9785	54	51	3
69000	1230000	9786	63	61	2
77000	1230000	9787	70	67	3
85000	1230000	9788	71	59	12
93000	1230000	9789	64	64	0
101000	1230000	9790	71	71	0
109000	1230000	9791	60	60	0
117000	1230000	9792	58	58	0
125000	1230000	9793	71	71	0
133000	1230000	9794	72	72	0
141000	1230000	9795	61	61	0
149000	1230000	9796	45	45	0
157000	1230000	9797	2	2	0
165000	1230000	9798	6	6	0
173000	1230000	9799	61	60	1
181000	1230000	9800	56	56	0
189000	1230000	9801	69	68	1
197000	1230000	9802	64	64	0
205000	1230000	9803	72	72	0
213000	1230000	9804	63	62	1
221000	1230000	9805	46	46	0
229000	1230000	9806	69	69	0
237000	1230000	9807	69	69	0
245000	1230000	9808	75	75	0
253000	1230000	9809	70	70	0
261000	1230000	9810	72	71	1
269000	1230000	9811	74	74	0
277000	1230000	9812	71	71	0
285000	1230000	9813	73	70	3
293000	1230000	9814	65	65	0
301000	1230000	9815	65	65	0
309000	1230000	9816	71	67	4
317000	1230000	9817	71	67	4
325000	1230000	9818	71	69	2
333000	1230000	9819	70	70	0
341000	1230000	9820	72	72	0
349000	1230000	9821	70	69	1
357000	1230000	9822	72	72	0
365000	1230000	9823	70	70	0
373000	1230000	9824	65	65	0
381000	1230000	9825	75	75	0
389000	1230000	9826	81	79	2
397000	1230000	9827	74	74	0
405000	1230000	9828	30	30	0
-27000	1222000	10070	37	0	37
-19000	1222000	10071	74	0	74
-11000	1222000	10072	73	0	73
-3000	1222000	10073	73	0	73
5000	1222000	10074	74	2	72
13000	1222000	10075	65	7	58
21000	1222000	10076	54	27	27
29000	1222000	10077	57	18	39
37000	1222000	10078	57	11	46
45000	1222000	10079	56	47	9
53000	1222000	10080	54	52	2
61000	1222000	10081	40	38	2
69000	1222000	10082	57	57	0
77000	1222000	10083	55	55	0
85000	1222000	10084	72	72	0
93000	1222000	10085	77	72	5
101000	1222000	10086	79	77	2
109000	1222000	10087	62	59	3
117000	1222000	10088	51	47	4
125000	1222000	10089	66	62	4
133000	1222000	10090	76	72	4
141000	1222000	10091	57	57	0
149000	1222000	10092	66	66	0
157000	1222000	10093	58	58	0
165000	1222000	10094	51	51	0
173000	1222000	10095	45	44	1
181000	1222000	10096	51	48	3
189000	1222000	10097	66	66	0
197000	1222000	10098	71	70	1
205000	1222000	10099	84	84	0
213000	1222000	10100	81	80	1
221000	1222000	10101	76	76	0
229000	1222000	10102	65	65	0
237000	1222000	10103	69	67	2
245000	1222000	10104	69	69	0
253000	1222000	10105	70	70	0
261000	1222000	10106	77	77	0
269000	1222000	10107	72	72	0
277000	1222000	10108	73	73	0
285000	1222000	10109	69	68	1
293000	1222000	10110	68	66	2
301000	1222000	10111	71	71	0
309000	1222000	10112	69	69	0
317000	1222000	10113	67	67	0
325000	1222000	10114	72	71	1
333000	1222000	10115	72	72	0
341000	1222000	10116	72	70	2
349000	1222000	10117	72	71	1
357000	1222000	10118	77	77	0
365000	1222000	10119	69	68	1
373000	1222000	10120	74	74	0
381000	1222000	10121	73	73	0
389000	1222000	10122	73	73	0
397000	1222000	10123	31	31	0
621000	1222000	10151	4	4	0
629000	1222000	10152	31	31	0
637000	1222000	10153	39	39	0
645000	1222000	10154	44	44	0
653000	1222000	10155	37	37	0
661000	1222000	10156	17	17	0
-27000	1214000	10366	53	1	52
-19000	1214000	10367	70	0	70
-11000	1214000	10368	74	0	74
-3000	1214000	10369	77	0	77
5000	1214000	10370	69	0	69
13000	1214000	10371	57	17	40
21000	1214000	10372	54	39	15
29000	1214000	10373	39	35	4
37000	1214000	10374	49	38	11
45000	1214000	10375	57	42	15
53000	1214000	10376	54	52	2
61000	1214000	10377	59	59	0
69000	1214000	10378	44	43	1
77000	1214000	10379	66	66	0
85000	1214000	10380	67	66	1
93000	1214000	10381	73	73	0
101000	1214000	10382	70	59	11
109000	1214000	10383	62	61	1
117000	1214000	10384	61	61	0
125000	1214000	10385	62	62	0
133000	1214000	10386	71	71	0
141000	1214000	10387	40	40	0
149000	1214000	10388	51	51	0
157000	1214000	10389	53	53	0
165000	1214000	10390	41	41	0
173000	1214000	10391	54	54	0
181000	1214000	10392	50	50	0
189000	1214000	10393	55	55	0
197000	1214000	10394	68	68	0
205000	1214000	10395	85	80	5
213000	1214000	10396	73	71	2
221000	1214000	10397	72	72	0
229000	1214000	10398	59	58	1
237000	1214000	10399	62	58	4
245000	1214000	10400	65	64	1
253000	1214000	10401	63	61	2
261000	1214000	10402	60	50	10
269000	1214000	10403	68	62	6
277000	1214000	10404	60	46	14
285000	1214000	10405	75	74	1
293000	1214000	10406	77	76	1
301000	1214000	10407	81	70	11
309000	1214000	10408	75	65	10
317000	1214000	10409	72	70	2
325000	1214000	10410	74	73	1
333000	1214000	10411	72	72	0
341000	1214000	10412	72	72	0
349000	1214000	10413	72	67	5
357000	1214000	10414	77	76	1
365000	1214000	10415	73	73	0
373000	1214000	10416	74	74	0
381000	1214000	10417	71	71	0
389000	1214000	10418	28	28	0
605000	1214000	10445	2	2	0
613000	1214000	10446	41	41	0
621000	1214000	10447	68	68	0
629000	1214000	10448	74	74	0
637000	1214000	10449	71	71	0
645000	1214000	10450	53	53	0
653000	1214000	10451	40	40	0
661000	1214000	10452	32	32	0
-27000	1206000	10662	64	1	63
-19000	1206000	10663	74	0	74
-11000	1206000	10664	65	0	65
-3000	1206000	10665	62	0	62
5000	1206000	10666	58	0	58
13000	1206000	10667	69	13	56
21000	1206000	10668	72	18	54
29000	1206000	10669	47	26	21
37000	1206000	10670	61	51	10
45000	1206000	10671	73	67	6
53000	1206000	10672	61	51	10
61000	1206000	10673	65	62	3
69000	1206000	10674	66	65	1
77000	1206000	10675	69	69	0
85000	1206000	10676	73	73	0
93000	1206000	10677	80	78	2
101000	1206000	10678	68	67	1
109000	1206000	10679	68	67	1
117000	1206000	10680	64	64	0
125000	1206000	10681	66	66	0
133000	1206000	10682	75	75	0
141000	1206000	10683	61	61	0
149000	1206000	10684	54	54	0
157000	1206000	10685	54	53	1
165000	1206000	10686	54	53	1
173000	1206000	10687	65	65	0
181000	1206000	10688	65	65	0
189000	1206000	10689	62	62	0
197000	1206000	10690	65	64	1
205000	1206000	10691	76	76	0
213000	1206000	10692	62	62	0
221000	1206000	10693	64	64	0
229000	1206000	10694	71	70	1
237000	1206000	10695	70	70	0
245000	1206000	10696	57	51	6
253000	1206000	10697	45	45	0
261000	1206000	10698	34	31	3
269000	1206000	10699	64	63	1
277000	1206000	10700	46	38	8
285000	1206000	10701	68	65	3
293000	1206000	10702	72	72	0
301000	1206000	10703	71	71	0
309000	1206000	10704	73	73	0
317000	1206000	10705	74	72	2
325000	1206000	10706	72	69	3
333000	1206000	10707	68	67	1
341000	1206000	10708	62	61	1
349000	1206000	10709	68	62	6
357000	1206000	10710	79	79	0
365000	1206000	10711	78	78	0
373000	1206000	10712	64	64	0
381000	1206000	10713	18	18	0
605000	1206000	10741	52	52	0
613000	1206000	10742	79	79	0
621000	1206000	10743	78	78	0
629000	1206000	10744	69	69	0
637000	1206000	10745	58	58	0
645000	1206000	10746	19	19	0
-27000	1198000	10958	45	1	44
-19000	1198000	10959	72	0	72
-11000	1198000	10960	67	1	66
-3000	1198000	10961	71	5	66
5000	1198000	10962	62	0	62
13000	1198000	10963	60	25	35
21000	1198000	10964	69	42	27
29000	1198000	10965	49	38	11
37000	1198000	10966	66	66	0
45000	1198000	10967	66	66	0
53000	1198000	10968	52	46	6
61000	1198000	10969	74	50	24
69000	1198000	10970	67	67	0
77000	1198000	10971	78	78	0
85000	1198000	10972	82	82	0
93000	1198000	10973	81	80	1
101000	1198000	10974	63	63	0
109000	1198000	10975	71	71	0
117000	1198000	10976	63	63	0
125000	1198000	10977	78	78	0
133000	1198000	10978	75	75	0
141000	1198000	10979	65	65	0
149000	1198000	10980	60	60	0
157000	1198000	10981	49	49	0
165000	1198000	10982	81	81	0
173000	1198000	10983	71	71	0
181000	1198000	10984	65	65	0
189000	1198000	10985	69	69	0
197000	1198000	10986	71	71	0
205000	1198000	10987	76	75	1
213000	1198000	10988	67	63	4
221000	1198000	10989	61	60	1
229000	1198000	10990	54	52	2
237000	1198000	10991	60	53	7
245000	1198000	10992	53	45	8
253000	1198000	10993	45	44	1
261000	1198000	10994	50	49	1
269000	1198000	10995	72	69	3
277000	1198000	10996	65	63	2
285000	1198000	10997	64	63	1
293000	1198000	10998	66	66	0
301000	1198000	10999	71	71	0
309000	1198000	11000	67	67	0
317000	1198000	11001	71	64	7
325000	1198000	11002	67	67	0
333000	1198000	11003	73	71	2
341000	1198000	11004	72	72	0
349000	1198000	11005	80	80	0
357000	1198000	11006	74	74	0
365000	1198000	11007	41	41	0
373000	1198000	11008	1	1	0
589000	1198000	11035	22	22	0
597000	1198000	11036	55	55	0
605000	1198000	11037	69	69	0
613000	1198000	11038	75	75	0
621000	1198000	11039	83	83	0
629000	1198000	11040	47	47	0
637000	1198000	11041	6	6	0
-19000	1190000	11255	63	0	63
-11000	1190000	11256	68	0	68
-3000	1190000	11257	52	0	52
5000	1190000	11258	75	0	75
13000	1190000	11259	65	17	48
21000	1190000	11260	56	25	31
29000	1190000	11261	34	34	0
37000	1190000	11262	62	62	0
45000	1190000	11263	46	46	0
53000	1190000	11264	50	35	15
61000	1190000	11265	62	14	48
69000	1190000	11266	56	50	6
77000	1190000	11267	73	73	0
85000	1190000	11268	70	67	3
93000	1190000	11269	81	81	0
101000	1190000	11270	65	64	1
109000	1190000	11271	45	44	1
117000	1190000	11272	50	48	2
125000	1190000	11273	76	76	0
133000	1190000	11274	67	67	0
141000	1190000	11275	65	65	0
149000	1190000	11276	59	59	0
157000	1190000	11277	64	64	0
165000	1190000	11278	67	67	0
173000	1190000	11279	70	70	0
181000	1190000	11280	61	60	1
189000	1190000	11281	67	67	0
197000	1190000	11282	87	87	0
205000	1190000	11283	52	52	0
213000	1190000	11284	45	41	4
221000	1190000	11285	67	67	0
229000	1190000	11286	68	68	0
237000	1190000	11287	69	64	5
245000	1190000	11288	60	50	10
253000	1190000	11289	76	76	0
261000	1190000	11290	80	79	1
269000	1190000	11291	73	72	1
277000	1190000	11292	71	71	0
285000	1190000	11293	69	69	0
293000	1190000	11294	70	69	1
301000	1190000	11295	73	73	0
309000	1190000	11296	69	68	1
317000	1190000	11297	74	74	0
325000	1190000	11298	73	72	1
333000	1190000	11299	70	69	1
341000	1190000	11300	73	73	0
349000	1190000	11301	74	74	0
357000	1190000	11302	22	22	0
413000	1190000	11309	1	1	0
421000	1190000	11310	1	1	0
429000	1190000	11311	7	7	0
437000	1190000	11312	7	7	0
445000	1190000	11313	6	6	0
453000	1190000	11314	11	11	0
461000	1190000	11315	6	5	1
573000	1190000	11329	4	4	0
581000	1190000	11330	43	43	0
589000	1190000	11331	70	70	0
597000	1190000	11332	60	60	0
605000	1190000	11333	65	65	0
613000	1190000	11334	61	61	0
621000	1190000	11335	46	46	0
-27000	1182000	11550	36	3	33
-19000	1182000	11551	75	0	75
-11000	1182000	11552	67	0	67
-3000	1182000	11553	61	0	61
5000	1182000	11554	68	0	68
13000	1182000	11555	55	8	47
21000	1182000	11556	63	42	21
29000	1182000	11557	60	59	1
37000	1182000	11558	49	49	0
45000	1182000	11559	48	48	0
53000	1182000	11560	61	49	12
61000	1182000	11561	67	29	38
69000	1182000	11562	60	60	0
77000	1182000	11563	68	68	0
85000	1182000	11564	70	69	1
93000	1182000	11565	79	74	5
101000	1182000	11566	76	73	3
109000	1182000	11567	62	61	1
117000	1182000	11568	64	61	3
125000	1182000	11569	78	74	4
133000	1182000	11570	73	70	3
141000	1182000	11571	77	75	2
149000	1182000	11572	67	67	0
157000	1182000	11573	67	67	0
165000	1182000	11574	38	38	0
173000	1182000	11575	50	50	0
181000	1182000	11576	62	62	0
189000	1182000	11577	61	60	1
197000	1182000	11578	75	73	2
205000	1182000	11579	57	52	5
213000	1182000	11580	60	59	1
221000	1182000	11581	69	69	0
229000	1182000	11582	68	68	0
237000	1182000	11583	48	45	3
245000	1182000	11584	64	58	6
253000	1182000	11585	80	77	3
261000	1182000	11586	68	68	0
269000	1182000	11587	68	66	2
277000	1182000	11588	71	71	0
285000	1182000	11589	71	69	2
293000	1182000	11590	71	69	2
301000	1182000	11591	67	66	1
309000	1182000	11592	67	65	2
317000	1182000	11593	72	71	1
325000	1182000	11594	71	71	0
333000	1182000	11595	72	72	0
341000	1182000	11596	38	38	0
349000	1182000	11597	5	5	0
405000	1182000	11604	1	1	0
413000	1182000	11605	23	23	0
421000	1182000	11606	26	26	0
429000	1182000	11607	14	14	0
437000	1182000	11608	17	17	0
445000	1182000	11609	25	25	0
453000	1182000	11610	4	4	0
573000	1182000	11625	53	53	0
581000	1182000	11626	71	71	0
589000	1182000	11627	67	67	0
597000	1182000	11628	65	65	0
605000	1182000	11629	39	39	0
613000	1182000	11630	53	53	0
621000	1182000	11631	3	3	0
-27000	1174000	11846	12	0	12
-19000	1174000	11847	68	0	68
-11000	1174000	11848	75	0	75
-3000	1174000	11849	72	0	72
5000	1174000	11850	74	0	74
13000	1174000	11851	60	22	38
21000	1174000	11852	52	47	5
29000	1174000	11853	43	39	4
37000	1174000	11854	42	34	8
45000	1174000	11855	42	42	0
53000	1174000	11856	61	61	0
61000	1174000	11857	47	42	5
69000	1174000	11858	65	62	3
77000	1174000	11859	66	66	0
85000	1174000	11860	63	61	2
93000	1174000	11861	74	74	0
101000	1174000	11862	68	68	0
109000	1174000	11863	67	65	2
117000	1174000	11864	66	63	3
125000	1174000	11865	71	67	4
133000	1174000	11866	62	62	0
141000	1174000	11867	70	70	0
149000	1174000	11868	71	71	0
157000	1174000	11869	74	74	0
165000	1174000	11870	48	48	0
173000	1174000	11871	60	60	0
181000	1174000	11872	56	55	1
189000	1174000	11873	66	65	1
197000	1174000	11874	75	75	0
205000	1174000	11875	52	43	9
213000	1174000	11876	57	56	1
221000	1174000	11877	44	44	0
229000	1174000	11878	52	50	2
237000	1174000	11879	46	46	0
245000	1174000	11880	59	58	1
253000	1174000	11881	73	73	0
261000	1174000	11882	73	73	0
269000	1174000	11883	72	72	0
277000	1174000	11884	62	59	3
285000	1174000	11885	67	67	0
293000	1174000	11886	72	72	0
301000	1174000	11887	72	72	0
309000	1174000	11888	81	81	0
317000	1174000	11889	84	84	0
325000	1174000	11890	53	52	1
333000	1174000	11891	16	16	0
381000	1174000	11897	1	1	0
389000	1174000	11898	13	13	0
397000	1174000	11899	30	30	0
405000	1174000	11900	46	46	0
413000	1174000	11901	75	75	0
421000	1174000	11902	73	73	0
429000	1174000	11903	38	38	0
437000	1174000	11904	22	22	0
445000	1174000	11905	16	16	0
453000	1174000	11906	4	4	0
549000	1174000	11918	11	11	0
557000	1174000	11919	43	43	0
565000	1174000	11920	58	58	0
573000	1174000	11921	73	73	0
581000	1174000	11922	69	69	0
589000	1174000	11923	69	69	0
597000	1174000	11924	67	67	0
605000	1174000	11925	54	54	0
613000	1174000	11926	15	15	0
-19000	1166000	12143	61	1	60
-11000	1166000	12144	73	0	73
-3000	1166000	12145	70	0	70
5000	1166000	12146	72	1	71
13000	1166000	12147	59	12	47
21000	1166000	12148	47	28	19
29000	1166000	12149	44	44	0
37000	1166000	12150	47	44	3
45000	1166000	12151	36	32	4
53000	1166000	12152	22	14	8
61000	1166000	12153	52	36	16
69000	1166000	12154	57	55	2
77000	1166000	12155	69	64	5
85000	1166000	12156	48	42	6
93000	1166000	12157	64	61	3
101000	1166000	12158	57	56	1
109000	1166000	12159	60	59	1
117000	1166000	12160	63	60	3
125000	1166000	12161	63	61	2
133000	1166000	12162	67	67	0
141000	1166000	12163	68	68	0
149000	1166000	12164	72	72	0
157000	1166000	12165	55	54	1
165000	1166000	12166	32	32	0
173000	1166000	12167	52	52	0
181000	1166000	12168	56	52	4
189000	1166000	12169	58	56	2
197000	1166000	12170	60	56	4
205000	1166000	12171	55	52	3
213000	1166000	12172	52	48	4
221000	1166000	12173	62	61	1
229000	1166000	12174	63	57	6
237000	1166000	12175	45	44	1
245000	1166000	12176	63	63	0
253000	1166000	12177	73	73	0
261000	1166000	12178	66	65	1
269000	1166000	12179	64	64	0
277000	1166000	12180	61	61	0
285000	1166000	12181	65	65	0
293000	1166000	12182	73	73	0
301000	1166000	12183	70	69	1
309000	1166000	12184	81	81	0
317000	1166000	12185	65	65	0
325000	1166000	12186	49	49	0
333000	1166000	12187	7	7	0
349000	1166000	12189	1	1	0
357000	1166000	12190	6	6	0
365000	1166000	12191	26	26	0
373000	1166000	12192	35	35	0
381000	1166000	12193	60	60	0
389000	1166000	12194	75	74	1
397000	1166000	12195	75	74	1
405000	1166000	12196	73	73	0
413000	1166000	12197	76	76	0
421000	1166000	12198	63	63	0
429000	1166000	12199	27	27	0
437000	1166000	12200	27	27	0
445000	1166000	12201	4	4	0
453000	1166000	12202	1	1	0
533000	1166000	12212	1	1	0
541000	1166000	12213	21	21	0
549000	1166000	12214	63	63	0
557000	1166000	12215	72	72	0
565000	1166000	12216	83	83	0
573000	1166000	12217	72	72	0
581000	1166000	12218	71	71	0
589000	1166000	12219	70	70	0
597000	1166000	12220	75	75	0
605000	1166000	12221	40	40	0
621000	1166000	12223	15	15	0
629000	1166000	12224	12	12	0
-27000	1158000	12438	1	0	1
-19000	1158000	12439	76	0	76
-11000	1158000	12440	72	0	72
-3000	1158000	12441	68	0	68
5000	1158000	12442	72	0	72
13000	1158000	12443	67	9	58
21000	1158000	12444	58	25	33
29000	1158000	12445	47	34	13
37000	1158000	12446	43	39	4
45000	1158000	12447	53	18	35
53000	1158000	12448	44	39	5
61000	1158000	12449	64	43	21
69000	1158000	12450	61	51	10
77000	1158000	12451	72	72	0
85000	1158000	12452	51	50	1
93000	1158000	12453	66	63	3
101000	1158000	12454	67	66	1
109000	1158000	12455	67	67	0
117000	1158000	12456	64	63	1
125000	1158000	12457	63	63	0
133000	1158000	12458	65	65	0
141000	1158000	12459	69	68	1
149000	1158000	12460	43	43	0
157000	1158000	12461	31	31	0
165000	1158000	12462	44	44	0
173000	1158000	12463	60	57	3
181000	1158000	12464	54	48	6
189000	1158000	12465	64	64	0
197000	1158000	12466	53	53	0
205000	1158000	12467	62	62	0
213000	1158000	12468	71	71	0
221000	1158000	12469	61	60	1
229000	1158000	12470	47	47	0
237000	1158000	12471	66	66	0
245000	1158000	12472	66	66	0
253000	1158000	12473	64	64	0
261000	1158000	12474	69	69	0
269000	1158000	12475	59	59	0
277000	1158000	12476	70	69	1
285000	1158000	12477	80	80	0
293000	1158000	12478	67	67	0
301000	1158000	12479	70	70	0
309000	1158000	12480	76	76	0
317000	1158000	12481	71	71	0
325000	1158000	12482	74	74	0
333000	1158000	12483	64	64	0
341000	1158000	12484	55	54	1
349000	1158000	12485	57	56	1
357000	1158000	12486	74	74	0
365000	1158000	12487	73	71	2
373000	1158000	12488	75	75	0
381000	1158000	12489	78	78	0
389000	1158000	12490	75	75	0
397000	1158000	12491	75	74	1
405000	1158000	12492	65	56	9
413000	1158000	12493	75	75	0
421000	1158000	12494	19	19	0
429000	1158000	12495	15	15	0
437000	1158000	12496	3	3	0
493000	1158000	12503	7	7	0
501000	1158000	12504	41	41	0
509000	1158000	12505	50	50	0
517000	1158000	12506	11	11	0
525000	1158000	12507	7	7	0
533000	1158000	12508	62	61	1
541000	1158000	12509	24	24	0
549000	1158000	12510	15	15	0
557000	1158000	12511	20	20	0
565000	1158000	12512	45	45	0
573000	1158000	12513	72	72	0
581000	1158000	12514	71	71	0
589000	1158000	12515	76	76	0
597000	1158000	12516	82	82	0
605000	1158000	12517	14	14	0
613000	1158000	12518	31	31	0
621000	1158000	12519	54	54	0
629000	1158000	12520	62	62	0
637000	1158000	12521	51	51	0
645000	1158000	12522	31	31	0
653000	1158000	12523	16	16	0
-27000	1150000	12734	2	0	2
-19000	1150000	12735	79	0	79
-11000	1150000	12736	83	0	83
-3000	1150000	12737	75	0	75
5000	1150000	12738	72	0	72
13000	1150000	12739	75	1	74
21000	1150000	12740	58	9	49
29000	1150000	12741	50	44	6
37000	1150000	12742	54	51	3
45000	1150000	12743	46	17	29
53000	1150000	12744	61	30	31
61000	1150000	12745	58	51	7
69000	1150000	12746	60	49	11
77000	1150000	12747	61	58	3
85000	1150000	12748	69	69	0
93000	1150000	12749	60	59	1
101000	1150000	12750	67	65	2
109000	1150000	12751	66	65	1
117000	1150000	12752	66	66	0
125000	1150000	12753	55	52	3
133000	1150000	12754	71	71	0
141000	1150000	12755	60	60	0
149000	1150000	12756	50	50	0
157000	1150000	12757	50	49	1
165000	1150000	12758	64	64	0
173000	1150000	12759	62	61	1
181000	1150000	12760	42	40	2
189000	1150000	12761	49	49	0
197000	1150000	12762	53	53	0
205000	1150000	12763	63	62	1
213000	1150000	12764	56	56	0
221000	1150000	12765	67	67	0
229000	1150000	12766	65	64	1
237000	1150000	12767	70	70	0
245000	1150000	12768	76	76	0
253000	1150000	12769	85	77	8
261000	1150000	12770	80	77	3
269000	1150000	12771	76	76	0
277000	1150000	12772	75	75	0
285000	1150000	12773	72	72	0
293000	1150000	12774	71	70	1
301000	1150000	12775	73	73	0
309000	1150000	12776	75	74	1
317000	1150000	12777	74	74	0
325000	1150000	12778	73	73	0
333000	1150000	12779	72	72	0
341000	1150000	12780	73	73	0
349000	1150000	12781	73	73	0
357000	1150000	12782	72	72	0
365000	1150000	12783	74	74	0
373000	1150000	12784	74	74	0
381000	1150000	12785	68	68	0
389000	1150000	12786	68	68	0
397000	1150000	12787	75	75	0
405000	1150000	12788	67	66	1
413000	1150000	12789	64	64	0
421000	1150000	12790	11	11	0
429000	1150000	12791	12	9	3
437000	1150000	12792	2	2	0
485000	1150000	12798	10	10	0
493000	1150000	12799	67	67	0
501000	1150000	12800	73	73	0
509000	1150000	12801	76	76	0
517000	1150000	12802	73	73	0
525000	1150000	12803	64	64	0
533000	1150000	12804	79	79	0
541000	1150000	12805	56	56	0
549000	1150000	12806	47	47	0
557000	1150000	12807	46	46	0
565000	1150000	12808	50	50	0
573000	1150000	12809	85	85	0
581000	1150000	12810	68	68	0
589000	1150000	12811	81	81	0
597000	1150000	12812	74	74	0
[truncated: 5,375 more rows]
