# Supplementary material for: Novel and Lost Forests in the Upper Midwestern United States, from New Estimates of Settlement-Era Composition, Stem Density, and Biomass
Source: PLoS One. 2016 Dec 9;11(12):e0151935. doi: 10.1371/journal.pone.0151935 (PMC5147790; doi:10.1371/journal.pone.0151935)
Supplement: S3 File — (ZIP) [file pone.0151935.s003.zip › wiki_outputs/plss_plots_pft_alb_v0.9-10.csv]

x	y	cell	Grass	Temperate Broadleaf Deciduous Tree	Temperate Needleleaf Deciduous Tree	Temperate Needleleaf Evergreen Tree	NA
141000	1486000	323	2	13	7	11	0
149000	1486000	324	2	5	2	3	0
157000	1486000	325	0	1	0	1	0
133000	1478000	618	0	0	1	1	0
141000	1478000	619	0	12	49	30	0
149000	1478000	620	0	17	37	29	0
157000	1478000	621	0	10	1	3	0
-19000	1470000	895	10	8	0	0	0
-11000	1470000	896	33	0	0	0	0
-3000	1470000	897	21	0	0	0	0
5000	1470000	898	8	0	0	0	0
133000	1470000	914	0	3	8	4	0
141000	1470000	915	0	11	36	47	0
149000	1470000	916	0	11	27	30	0
157000	1470000	917	0	1	0	0	0
-19000	1462000	1191	21	5	0	0	0
-11000	1462000	1192	74	0	0	0	0
-3000	1462000	1193	74	0	0	0	0
5000	1462000	1194	70	3	0	0	0
13000	1462000	1195	29	23	0	0	0
21000	1462000	1196	19	24	0	0	0
29000	1462000	1197	20	7	1	0	0
37000	1462000	1198	18	5	0	2	0
45000	1462000	1199	7	8	3	1	0
53000	1462000	1200	3	1	1	0	0
133000	1462000	1210	1	2	0	0	0
141000	1462000	1211	2	3	10	4	0
149000	1462000	1212	1	2	2	3	0
157000	1462000	1213	0	2	0	0	0
-19000	1454000	1487	18	4	0	0	0
-11000	1454000	1488	73	0	0	0	0
-3000	1454000	1489	70	3	0	0	0
5000	1454000	1490	70	1	0	0	0
13000	1454000	1491	32	29	0	0	0
21000	1454000	1492	31	15	0	0	0
29000	1454000	1493	57	6	0	0	0
37000	1454000	1494	67	0	0	0	0
45000	1454000	1495	30	6	3	0	0
53000	1454000	1496	21	0	10	0	0
61000	1454000	1497	13	0	17	1	0
69000	1454000	1498	28	13	5	3	0
77000	1454000	1499	9	11	10	4	0
85000	1454000	1500	0	1	24	6	0
93000	1454000	1501	1	1	15	2	0
101000	1454000	1502	1	2	3	2	0
-19000	1446000	1783	11	3	0	0	0
-11000	1446000	1784	69	4	0	0	0
-3000	1446000	1785	74	2	0	0	0
5000	1446000	1786	70	3	0	0	0
13000	1446000	1787	66	3	0	0	0
21000	1446000	1788	48	9	0	0	0
29000	1446000	1789	26	28	0	0	0
37000	1446000	1790	14	61	0	0	0
45000	1446000	1791	9	18	0	0	0
53000	1446000	1792	3	26	0	0	0
61000	1446000	1793	33	12	1	0	0
69000	1446000	1794	64	7	0	0	0
77000	1446000	1795	45	7	2	0	0
85000	1446000	1796	11	1	18	0	0
93000	1446000	1797	12	3	23	8	0
101000	1446000	1798	19	16	20	20	0
109000	1446000	1799	16	6	24	9	0
117000	1446000	1800	0	19	18	11	0
-19000	1438000	2079	4	0	0	0	0
-11000	1438000	2080	71	1	0	0	0
-3000	1438000	2081	70	2	0	0	0
5000	1438000	2082	65	11	0	0	0
13000	1438000	2083	58	15	0	0	0
21000	1438000	2084	44	11	0	0	0
29000	1438000	2085	26	39	0	0	0
37000	1438000	2086	2	33	0	0	0
45000	1438000	2087	0	41	0	0	0
53000	1438000	2088	19	51	0	0	0
61000	1438000	2089	44	6	0	0	0
69000	1438000	2090	66	10	0	0	0
77000	1438000	2091	64	8	1	0	0
85000	1438000	2092	53	6	0	0	0
93000	1438000	2093	14	2	5	0	0
101000	1438000	2094	5	21	30	25	0
109000	1438000	2095	13	7	34	13	0
117000	1438000	2096	14	29	17	9	0
125000	1438000	2097	3	2	0	0	0
133000	1438000	2098	1	11	2	3	0
141000	1438000	2099	0	37	17	13	0
149000	1438000	2100	0	20	2	5	0
-19000	1430000	2375	10	1	0	0	0
-11000	1430000	2376	74	1	0	0	0
-3000	1430000	2377	72	0	0	0	0
5000	1430000	2378	67	0	0	0	0
13000	1430000	2379	69	3	0	0	0
21000	1430000	2380	62	7	0	0	0
29000	1430000	2381	44	11	0	0	0
37000	1430000	2382	44	15	0	0	0
45000	1430000	2383	60	14	0	0	0
53000	1430000	2384	64	12	0	0	0
61000	1430000	2385	47	12	2	0	0
69000	1430000	2386	59	12	0	0	0
77000	1430000	2387	59	13	2	1	0
85000	1430000	2388	43	15	8	1	0
93000	1430000	2389	10	30	10	5	0
101000	1430000	2390	1	23	39	28	0
109000	1430000	2391	16	12	33	11	0
117000	1430000	2392	29	21	12	2	0
125000	1430000	2393	8	32	28	21	0
133000	1430000	2394	0	46	19	31	0
141000	1430000	2395	0	13	46	35	0
149000	1430000	2396	0	16	23	27	0
157000	1430000	2397	0	5	1	0	0
-19000	1422000	2671	47	5	0	0	0
-11000	1422000	2672	65	0	0	0	0
-3000	1422000	2673	68	0	0	0	0
5000	1422000	2674	74	0	0	0	0
13000	1422000	2675	65	3	0	0	0
21000	1422000	2676	49	8	0	0	0
29000	1422000	2677	33	30	0	0	0
37000	1422000	2678	42	35	0	0	0
45000	1422000	2679	23	44	0	0	0
53000	1422000	2680	33	30	0	0	0
61000	1422000	2681	50	11	1	0	0
69000	1422000	2682	56	10	0	0	0
77000	1422000	2683	50	17	3	0	0
85000	1422000	2684	35	27	3	1	0
93000	1422000	2685	14	31	24	11	0
101000	1422000	2686	10	14	38	14	0
109000	1422000	2687	27	2	26	19	0
117000	1422000	2688	36	7	13	10	0
125000	1422000	2689	2	19	35	39	0
133000	1422000	2690	0	36	30	37	0
141000	1422000	2691	0	15	33	37	0
149000	1422000	2692	0	7	48	25	0
157000	1422000	2693	0	17	40	24	0
165000	1422000	2694	0	3	2	1	0
-19000	1414000	2967	47	5	0	0	0
-11000	1414000	2968	20	0	0	0	0
-3000	1414000	2969	58	0	0	0	0
5000	1414000	2970	78	0	0	0	0
13000	1414000	2971	71	1	0	0	0
21000	1414000	2972	49	0	0	0	0
29000	1414000	2973	24	30	0	0	0
37000	1414000	2974	58	15	0	0	0
45000	1414000	2975	49	18	0	0	0
53000	1414000	2976	56	14	2	0	0
61000	1414000	2977	13	34	21	3	0
69000	1414000	2978	17	15	32	10	0
77000	1414000	2979	25	20	23	2	0
85000	1414000	2980	23	29	21	0	0
93000	1414000	2981	6	22	34	23	0
101000	1414000	2982	4	8	20	46	0
109000	1414000	2983	6	2	26	24	0
117000	1414000	2984	2	1	43	18	0
125000	1414000	2985	2	4	31	14	0
133000	1414000	2986	1	7	31	28	0
141000	1414000	2987	0	7	28	39	0
149000	1414000	2988	2	21	32	49	0
157000	1414000	2989	1	17	32	36	0
165000	1414000	2990	0	10	8	13	0
-27000	1406000	3262	0	2	0	0	0
-19000	1406000	3263	41	8	0	0	0
-11000	1406000	3264	72	0	0	0	0
-3000	1406000	3265	69	5	0	0	0
5000	1406000	3266	74	0	0	0	0
13000	1406000	3267	75	0	0	0	0
21000	1406000	3268	52	16	2	0	0
29000	1406000	3269	31	37	1	0	0
37000	1406000	3270	45	21	2	0	0
45000	1406000	3271	22	32	13	3	0
53000	1406000	3272	13	28	44	5	0
61000	1406000	3273	5	39	32	7	0
69000	1406000	3274	11	22	34	4	0
77000	1406000	3275	5	18	40	2	0
85000	1406000	3276	1	29	44	7	0
93000	1406000	3277	2	25	37	20	0
101000	1406000	3278	2	23	30	33	0
109000	1406000	3279	6	16	33	34	0
117000	1406000	3280	0	5	45	25	0
125000	1406000	3281	1	3	38	30	0
133000	1406000	3282	1	1	47	28	0
141000	1406000	3283	0	7	42	37	0
149000	1406000	3284	0	15	39	45	0
157000	1406000	3285	0	19	33	41	0
165000	1406000	3286	0	10	28	39	0
173000	1406000	3287	1	7	16	28	0
181000	1406000	3288	0	20	6	22	0
189000	1406000	3289	0	5	9	15	0
-27000	1398000	3558	1	3	0	0	0
-19000	1398000	3559	52	9	0	0	0
-11000	1398000	3560	54	1	0	0	0
-3000	1398000	3561	71	1	0	0	0
5000	1398000	3562	70	3	0	0	0
13000	1398000	3563	68	2	0	0	0
21000	1398000	3564	40	26	3	0	0
29000	1398000	3565	21	44	1	0	0
37000	1398000	3566	4	46	14	1	0
45000	1398000	3567	4	34	31	14	0
53000	1398000	3568	3	31	43	6	0
61000	1398000	3569	15	16	39	9	0
69000	1398000	3570	28	4	8	0	0
77000	1398000	3571	15	20	26	7	0
85000	1398000	3572	1	21	56	10	0
93000	1398000	3573	1	16	51	15	0
101000	1398000	3574	3	9	52	17	0
109000	1398000	3575	2	9	50	32	0
117000	1398000	3576	0	10	50	21	0
125000	1398000	3577	1	1	49	39	0
133000	1398000	3578	2	3	40	38	0
141000	1398000	3579	1	5	30	50	0
149000	1398000	3580	2	1	56	26	0
157000	1398000	3581	0	11	46	29	0
165000	1398000	3582	0	9	49	26	0
173000	1398000	3583	0	7	46	34	0
181000	1398000	3584	0	10	22	62	0
189000	1398000	3585	0	4	41	38	0
197000	1398000	3586	0	5	10	22	0
205000	1398000	3587	0	10	4	10	0
213000	1398000	3588	0	2	0	3	0
-27000	1390000	3854	4	5	0	0	0
-19000	1390000	3855	64	9	0	0	0
-11000	1390000	3856	73	0	0	0	0
-3000	1390000	3857	71	2	0	0	0
5000	1390000	3858	67	4	0	0	0
13000	1390000	3859	71	0	0	0	0
21000	1390000	3860	63	7	0	0	0
29000	1390000	3861	52	13	0	0	0
37000	1390000	3862	36	26	6	3	0
45000	1390000	3863	38	25	0	0	0
53000	1390000	3864	17	28	1	0	0
61000	1390000	3865	13	6	12	8	0
69000	1390000	3866	51	2	14	8	0
77000	1390000	3867	65	2	1	1	0
85000	1390000	3868	16	7	39	6	0
93000	1390000	3869	4	15	36	22	0
101000	1390000	3870	0	14	60	10	0
109000	1390000	3871	0	18	53	10	0
117000	1390000	3872	0	23	50	18	0
125000	1390000	3873	0	4	61	11	0
133000	1390000	3874	0	13	45	26	0
141000	1390000	3875	0	14	33	42	0
149000	1390000	3876	3	11	29	40	0
157000	1390000	3877	6	16	35	29	0
165000	1390000	3878	2	13	34	40	0
173000	1390000	3879	0	19	27	53	0
181000	1390000	3880	2	14	31	53	0
189000	1390000	3881	0	5	52	38	0
197000	1390000	3882	0	16	28	48	0
205000	1390000	3883	0	13	32	49	0
213000	1390000	3884	0	7	20	54	0
221000	1390000	3885	0	16	12	20	0
-27000	1382000	4150	22	7	0	0	0
-19000	1382000	4151	64	4	0	0	0
-11000	1382000	4152	72	0	0	0	0
-3000	1382000	4153	75	0	0	0	0
5000	1382000	4154	71	0	0	0	0
13000	1382000	4155	68	0	0	0	0
21000	1382000	4156	65	5	0	0	0
29000	1382000	4157	65	3	0	0	0
37000	1382000	4158	49	7	0	0	0
45000	1382000	4159	48	19	0	0	0
53000	1382000	4160	39	8	0	0	0
61000	1382000	4161	11	3	4	3	0
69000	1382000	4162	27	1	5	0	0
77000	1382000	4163	36	7	1	0	0
85000	1382000	4164	48	8	8	1	0
93000	1382000	4165	42	7	17	5	0
101000	1382000	4166	14	3	34	13	0
109000	1382000	4167	7	4	44	17	0
117000	1382000	4168	0	8	60	21	0
125000	1382000	4169	0	1	62	16	0
133000	1382000	4170	0	4	36	39	0
141000	1382000	4171	0	10	42	34	0
149000	1382000	4172	0	5	41	35	0
157000	1382000	4173	0	26	30	36	0
165000	1382000	4174	0	12	51	25	0
173000	1382000	4175	2	12	60	32	0
181000	1382000	4176	0	11	34	46	0
189000	1382000	4177	0	6	40	44	0
197000	1382000	4178	0	7	30	49	0
205000	1382000	4179	0	3	53	28	0
213000	1382000	4180	0	7	40	30	0
221000	1382000	4181	0	16	10	43	0
229000	1382000	4182	0	2	0	1	0
237000	1382000	4183	0	3	0	0	0
245000	1382000	4184	0	4	0	4	0
253000	1382000	4185	0	42	8	39	0
261000	1382000	4186	1	27	20	35	0
269000	1382000	4187	5	19	2	21	0
277000	1382000	4188	0	22	5	26	0
285000	1382000	4189	2	10	0	6	0
-27000	1374000	4446	26	2	0	0	0
-19000	1374000	4447	56	1	0	0	0
-11000	1374000	4448	60	0	0	0	0
-3000	1374000	4449	75	1	0	0	0
5000	1374000	4450	70	1	0	0	0
13000	1374000	4451	73	0	0	0	0
21000	1374000	4452	73	0	0	0	0
29000	1374000	4453	60	5	0	0	0
37000	1374000	4454	55	7	0	0	0
45000	1374000	4455	39	21	0	0	0
53000	1374000	4456	14	7	0	0	0
61000	1374000	4457	3	0	0	0	0
69000	1374000	4458	18	3	0	0	0
77000	1374000	4459	43	6	0	0	0
85000	1374000	4460	42	10	1	0	0
93000	1374000	4461	66	3	0	0	0
101000	1374000	4462	29	3	1	1	0
109000	1374000	4463	37	5	4	1	0
117000	1374000	4464	10	10	44	15	0
125000	1374000	4465	2	7	56	24	0
133000	1374000	4466	0	1	51	39	0
141000	1374000	4467	1	3	63	16	0
149000	1374000	4468	1	8	55	16	0
157000	1374000	4469	3	15	27	22	0
165000	1374000	4470	0	3	51	16	0
173000	1374000	4471	0	4	55	27	0
181000	1374000	4472	0	11	57	11	0
189000	1374000	4473	0	6	51	25	0
197000	1374000	4474	0	19	32	38	0
205000	1374000	4475	0	15	24	51	0
213000	1374000	4476	0	21	19	51	0
221000	1374000	4477	0	28	23	44	0
229000	1374000	4478	0	22	33	37	0
237000	1374000	4479	0	18	28	44	0
245000	1374000	4480	0	16	37	38	0
253000	1374000	4481	0	23	15	49	0
261000	1374000	4482	1	19	31	40	0
269000	1374000	4483	1	18	28	32	0
277000	1374000	4484	9	29	8	25	0
285000	1374000	4485	2	28	5	48	0
293000	1374000	4486	2	14	3	20	0
301000	1374000	4487	0	2	2	6	0
309000	1374000	4488	0	0	0	2	0
-19000	1366000	4743	46	0	0	0	0
-11000	1366000	4744	72	0	0	0	0
-3000	1366000	4745	73	0	0	0	0
5000	1366000	4746	74	0	0	0	0
13000	1366000	4747	71	1	0	0	0
21000	1366000	4748	72	0	0	0	0
29000	1366000	4749	49	9	0	0	0
37000	1366000	4750	60	6	0	0	0
45000	1366000	4751	58	9	0	0	0
53000	1366000	4752	60	1	0	0	0
61000	1366000	4753	68	0	0	0	0
69000	1366000	4754	55	2	0	0	0
77000	1366000	4755	49	9	0	0	0
85000	1366000	4756	33	12	0	0	0
93000	1366000	4757	65	3	2	0	0
101000	1366000	4758	28	5	0	1	0
109000	1366000	4759	30	14	17	4	0
117000	1366000	4760	2	7	57	12	0
125000	1366000	4761	1	0	52	9	0
133000	1366000	4762	0	0	51	2	0
141000	1366000	4763	0	0	57	6	0
149000	1366000	4764	0	0	40	19	0
157000	1366000	4765	8	0	25	7	0
165000	1366000	4766	8	0	24	5	0
173000	1366000	4767	24	0	10	18	0
181000	1366000	4768	0	0	61	14	0
189000	1366000	4769	0	0	69	5	0
197000	1366000	4770	1	2	59	21	0
205000	1366000	4771	0	2	45	33	0
213000	1366000	4772	0	26	29	40	0
221000	1366000	4773	0	25	16	49	0
229000	1366000	4774	0	22	17	61	0
237000	1366000	4775	0	23	17	53	0
245000	1366000	4776	0	16	23	62	0
253000	1366000	4777	0	27	20	47	0
261000	1366000	4778	0	31	13	61	0
269000	1366000	4779	0	23	13	60	0
277000	1366000	4780	1	20	8	29	0
285000	1366000	4781	2	14	8	19	0
293000	1366000	4782	5	29	7	37	0
301000	1366000	4783	4	21	5	34	0
309000	1366000	4784	0	6	0	10	0
-27000	1358000	5038	12	2	0	0	0
-19000	1358000	5039	73	0	0	0	0
-11000	1358000	5040	74	0	0	0	0
-3000	1358000	5041	73	0	0	0	0
5000	1358000	5042	75	0	0	0	0
13000	1358000	5043	73	0	0	0	0
21000	1358000	5044	74	0	0	0	0
29000	1358000	5045	48	18	0	0	0
37000	1358000	5046	51	19	0	0	0
45000	1358000	5047	19	36	0	0	0
53000	1358000	5048	56	6	0	0	0
61000	1358000	5049	65	2	0	0	0
69000	1358000	5050	63	9	0	0	0
77000	1358000	5051	55	14	0	0	0
85000	1358000	5052	58	15	0	0	0
93000	1358000	5053	57	12	0	0	0
101000	1358000	5054	5	26	13	7	0
109000	1358000	5055	4	10	46	18	0
117000	1358000	5056	0	8	61	21	0
125000	1358000	5057	0	0	60	24	0
133000	1358000	5058	0	3	64	19	0
141000	1358000	5059	0	0	58	5	0
149000	1358000	5060	1	8	36	41	0
157000	1358000	5061	12	1	23	12	0
165000	1358000	5062	11	1	41	8	0
173000	1358000	5063	7	0	37	29	0
181000	1358000	5064	0	6	58	16	0
189000	1358000	5065	0	8	42	35	0
197000	1358000	5066	0	8	44	40	0
205000	1358000	5067	0	11	43	39	0
213000	1358000	5068	1	7	46	33	0
221000	1358000	5069	0	31	24	41	0
229000	1358000	5070	0	21	19	56	0
237000	1358000	5071	0	28	13	52	0
245000	1358000	5072	0	24	20	56	0
253000	1358000	5073	0	30	13	49	0
261000	1358000	5074	0	37	5	49	0
269000	1358000	5075	0	21	20	56	0
277000	1358000	5076	9	29	18	65	0
285000	1358000	5077	3	16	5	55	0
293000	1358000	5078	6	32	11	47	0
301000	1358000	5079	3	21	4	52	0
309000	1358000	5080	0	11	5	29	0
317000	1358000	5081	1	11	0	12	0
-27000	1350000	5334	5	3	0	0	0
-19000	1350000	5335	62	10	0	0	0
-11000	1350000	5336	76	0	0	0	0
-3000	1350000	5337	74	0	0	0	0
5000	1350000	5338	72	0	0	0	0
13000	1350000	5339	73	0	0	0	0
21000	1350000	5340	73	3	0	0	0
29000	1350000	5341	63	9	0	0	0
37000	1350000	5342	43	28	0	0	0
45000	1350000	5343	37	34	0	0	0
53000	1350000	5344	15	36	0	0	0
61000	1350000	5345	37	18	0	0	0
69000	1350000	5346	37	13	0	0	0
77000	1350000	5347	29	19	0	0	0
85000	1350000	5348	47	8	1	0	0
93000	1350000	5349	55	1	1	0	0
101000	1350000	5350	0	18	22	5	0
109000	1350000	5351	0	28	47	13	0
117000	1350000	5352	0	19	50	14	0
125000	1350000	5353	0	5	48	11	0
133000	1350000	5354	0	1	18	9	0
141000	1350000	5355	0	1	5	0	0
157000	1350000	5357	1	1	9	0	0
165000	1350000	5358	3	5	23	6	0
173000	1350000	5359	5	6	43	13	0
181000	1350000	5360	3	0	56	18	0
189000	1350000	5361	0	8	53	29	0
197000	1350000	5362	0	14	42	32	0
205000	1350000	5363	0	9	51	27	0
213000	1350000	5364	0	28	29	33	0
221000	1350000	5365	0	10	45	40	0
229000	1350000	5366	0	12	38	39	0
237000	1350000	5367	1	25	22	47	0
245000	1350000	5368	0	35	6	56	0
253000	1350000	5369	1	23	11	56	0
261000	1350000	5370	0	28	12	52	0
269000	1350000	5371	0	17	18	63	0
277000	1350000	5372	1	20	15	61	0
285000	1350000	5373	0	26	9	63	0
293000	1350000	5374	6	33	13	51	0
301000	1350000	5375	3	27	9	48	0
309000	1350000	5376	1	29	5	48	0
317000	1350000	5377	0	16	3	22	0
333000	1350000	5379	0	0	0	1	0
341000	1350000	5380	0	1	0	1	0
-27000	1342000	5630	1	1	0	0	0
-19000	1342000	5631	35	30	0	0	0
-11000	1342000	5632	67	6	0	0	0
-3000	1342000	5633	75	0	0	0	0
5000	1342000	5634	73	0	0	0	0
13000	1342000	5635	79	0	0	0	0
21000	1342000	5636	65	8	0	0	0
29000	1342000	5637	65	7	0	0	0
37000	1342000	5638	21	58	0	0	0
45000	1342000	5639	16	47	0	0	0
53000	1342000	5640	46	28	0	0	0
61000	1342000	5641	75	2	0	0	0
69000	1342000	5642	76	3	0	0	0
77000	1342000	5643	53	11	0	0	0
85000	1342000	5644	29	17	1	0	0
93000	1342000	5645	17	11	19	3	0
101000	1342000	5646	1	12	25	2	0
109000	1342000	5647	1	37	28	8	0
117000	1342000	5648	0	17	18	10	0
125000	1342000	5649	0	7	11	10	0
133000	1342000	5650	0	16	0	9	0
141000	1342000	5651	0	7	0	5	0
149000	1342000	5652	0	2	1	2	0
157000	1342000	5653	0	8	6	4	0
165000	1342000	5654	1	6	43	24	0
173000	1342000	5655	1	7	55	24	0
181000	1342000	5656	0	9	60	23	0
189000	1342000	5657	0	4	45	41	0
197000	1342000	5658	0	5	37	33	0
205000	1342000	5659	0	2	55	24	0
213000	1342000	5660	0	13	52	21	0
221000	1342000	5661	0	24	27	42	0
229000	1342000	5662	0	8	48	33	0
237000	1342000	5663	0	13	29	53	0
245000	1342000	5664	0	29	11	59	0
253000	1342000	5665	0	19	19	66	0
261000	1342000	5666	0	25	27	53	0
269000	1342000	5667	0	34	16	44	0
277000	1342000	5668	0	14	16	57	0
285000	1342000	5669	2	27	4	63	0
293000	1342000	5670	2	32	5	66	0
301000	1342000	5671	2	36	2	51	0
309000	1342000	5672	0	41	4	43	0
317000	1342000	5673	0	25	3	40	0
325000	1342000	5674	0	0	2	3	0
333000	1342000	5675	0	20	3	35	0
341000	1342000	5676	3	32	7	37	0
349000	1342000	5677	2	19	2	14	0
-19000	1334000	5927	40	19	0	0	0
-11000	1334000	5928	58	15	0	0	0
-3000	1334000	5929	67	5	0	0	0
5000	1334000	5930	76	0	0	0	0
13000	1334000	5931	66	5	0	0	0
21000	1334000	5932	62	9	0	0	0
29000	1334000	5933	58	11	0	0	0
37000	1334000	5934	11	57	0	0	0
45000	1334000	5935	10	47	0	0	0
53000	1334000	5936	43	11	0	0	0
61000	1334000	5937	64	4	0	0	0
69000	1334000	5938	57	10	0	0	0
77000	1334000	5939	77	5	0	0	0
85000	1334000	5940	22	25	5	0	0
93000	1334000	5941	1	27	17	8	0
101000	1334000	5942	0	24	14	0	0
109000	1334000	5943	2	9	0	0	0
133000	1334000	5946	0	17	0	8	0
141000	1334000	5947	0	25	3	14	0
149000	1334000	5948	1	39	18	22	0
157000	1334000	5949	1	34	24	27	0
165000	1334000	5950	2	8	49	36	0
173000	1334000	5951	2	6	53	24	0
181000	1334000	5952	0	5	55	18	0
189000	1334000	5953	0	0	60	17	0
197000	1334000	5954	0	2	63	18	0
205000	1334000	5955	0	19	34	35	0
213000	1334000	5956	2	8	34	40	0
221000	1334000	5957	1	10	35	45	0
229000	1334000	5958	0	13	26	50	0
237000	1334000	5959	0	13	42	32	0
245000	1334000	5960	1	18	17	51	0
253000	1334000	5961	1	15	10	55	0
261000	1334000	5962	0	30	22	40	0
269000	1334000	5963	0	43	16	25	0
277000	1334000	5964	2	41	13	32	0
285000	1334000	5965	6	32	4	44	0
293000	1334000	5966	10	29	4	54	0
301000	1334000	5967	0	35	4	46	0
309000	1334000	5968	3	40	9	41	0
317000	1334000	5969	0	32	4	52	0
325000	1334000	5970	1	19	8	30	0
333000	1334000	5971	5	21	5	43	0
341000	1334000	5972	11	17	9	41	0
349000	1334000	5973	5	26	4	36	0
357000	1334000	5974	3	7	1	5	0
-19000	1326000	6223	39	2	0	0	0
-11000	1326000	6224	72	1	0	0	0
-3000	1326000	6225	68	4	0	0	0
5000	1326000	6226	60	10	0	0	0
13000	1326000	6227	65	6	0	0	0
21000	1326000	6228	72	0	0	0	0
29000	1326000	6229	69	0	0	0	0
37000	1326000	6230	52	13	0	0	0
45000	1326000	6231	49	22	0	0	0
53000	1326000	6232	53	15	0	0	0
61000	1326000	6233	54	19	0	0	0
69000	1326000	6234	69	1	0	0	0
77000	1326000	6235	48	8	1	1	0
85000	1326000	6236	19	4	9	0	0
93000	1326000	6237	7	7	14	3	0
101000	1326000	6238	0	42	23	11	0
109000	1326000	6239	1	6	4	2	0
141000	1326000	6243	3	0	0	1	0
149000	1326000	6244	2	34	23	21	0
157000	1326000	6245	4	21	18	42	0
165000	1326000	6246	0	26	12	55	0
173000	1326000	6247	0	18	30	57	0
181000	1326000	6248	0	32	23	47	0
189000	1326000	6249	0	26	27	45	0
197000	1326000	6250	0	6	41	47	0
205000	1326000	6251	0	4	67	9	0
213000	1326000	6252	0	8	41	42	0
221000	1326000	6253	1	26	32	51	0
229000	1326000	6254	0	17	35	49	0
237000	1326000	6255	0	1	67	21	0
245000	1326000	6256	0	11	21	56	0
253000	1326000	6257	1	16	12	59	0
261000	1326000	6258	2	32	22	30	0
269000	1326000	6259	4	18	9	24	0
277000	1326000	6260	7	33	10	41	0
285000	1326000	6261	3	31	7	54	0
293000	1326000	6262	11	26	10	44	0
301000	1326000	6263	1	29	2	53	0
309000	1326000	6264	0	41	4	49	0
317000	1326000	6265	5	22	7	58	0
325000	1326000	6266	0	28	10	51	0
333000	1326000	6267	1	34	12	53	0
341000	1326000	6268	6	16	7	61	0
349000	1326000	6269	6	15	13	51	0
357000	1326000	6270	0	20	5	49	0
365000	1326000	6271	2	7	7	29	0
373000	1326000	6272	2	3	0	7	0
429000	1326000	6279	0	0	0	1	0
437000	1326000	6280	0	1	1	6	0
-19000	1318000	6519	20	6	0	0	0
-11000	1318000	6520	63	0	0	0	0
-3000	1318000	6521	68	0	0	0	0
5000	1318000	6522	71	0	0	0	0
13000	1318000	6523	72	0	0	0	0
21000	1318000	6524	67	0	0	0	0
29000	1318000	6525	60	2	0	0	0
37000	1318000	6526	58	12	0	0	0
45000	1318000	6527	69	6	0	0	0
53000	1318000	6528	69	5	0	0	0
61000	1318000	6529	59	13	0	0	0
69000	1318000	6530	17	35	2	0	0
77000	1318000	6531	11	20	19	3	0
85000	1318000	6532	10	38	7	3	0
93000	1318000	6533	8	32	22	6	0
101000	1318000	6534	0	22	36	20	0
109000	1318000	6535	0	33	10	33	0
117000	1318000	6536	0	36	5	30	0
125000	1318000	6537	1	18	4	50	0
133000	1318000	6538	3	33	3	34	0
141000	1318000	6539	1	22	10	36	0
149000	1318000	6540	2	29	21	49	0
157000	1318000	6541	0	36	18	46	0
165000	1318000	6542	0	34	19	58	0
173000	1318000	6543	0	21	21	57	0
181000	1318000	6544	0	27	23	45	0
189000	1318000	6545	0	36	17	53	0
197000	1318000	6546	0	11	33	49	0
205000	1318000	6547	0	15	26	49	0
213000	1318000	6548	0	23	33	36	0
221000	1318000	6549	0	19	44	34	0
229000	1318000	6550	0	22	29	40	0
237000	1318000	6551	0	14	24	47	0
245000	1318000	6552	0	5	46	32	0
253000	1318000	6553	0	31	25	44	0
261000	1318000	6554	1	61	13	15	0
269000	1318000	6555	5	42	14	25	0
277000	1318000	6556	5	42	6	24	0
285000	1318000	6557	1	25	7	22	0
293000	1318000	6558	2	43	4	34	0
301000	1318000	6559	5	32	7	44	0
309000	1318000	6560	3	34	8	50	0
317000	1318000	6561	4	27	9	50	0
325000	1318000	6562	3	25	10	46	0
333000	1318000	6563	0	25	14	62	0
341000	1318000	6564	0	16	15	62	0
349000	1318000	6565	7	8	12	55	0
357000	1318000	6566	0	18	14	52	0
365000	1318000	6567	6	9	11	61	0
373000	1318000	6568	0	7	4	28	0
413000	1318000	6573	1	3	0	8	0
421000	1318000	6574	4	26	5	20	0
429000	1318000	6575	0	19	7	35	0
437000	1318000	6576	0	8	6	24	0
-19000	1310000	6815	17	4	0	0	0
-11000	1310000	6816	48	1	0	0	0
-3000	1310000	6817	37	0	0	0	0
5000	1310000	6818	70	0	0	0	0
13000	1310000	6819	76	0	0	0	0
21000	1310000	6820	69	0	0	0	0
29000	1310000	6821	37	22	0	0	0
37000	1310000	6822	5	50	0	0	0
45000	1310000	6823	13	35	1	0	0
53000	1310000	6824	17	42	2	0	0
61000	1310000	6825	7	53	1	0	0
69000	1310000	6826	8	54	2	0	0
77000	1310000	6827	9	57	7	1	0
85000	1310000	6828	1	48	12	5	0
93000	1310000	6829	1	53	13	14	0
101000	1310000	6830	0	40	9	26	0
109000	1310000	6831	1	28	12	41	0
117000	1310000	6832	0	35	16	38	0
125000	1310000	6833	1	40	15	27	0
133000	1310000	6834	0	51	7	46	0
141000	1310000	6835	0	36	16	44	0
149000	1310000	6836	0	32	16	58	0
157000	1310000	6837	0	31	23	43	0
165000	1310000	6838	1	21	27	54	0
173000	1310000	6839	0	25	18	33	0
181000	1310000	6840	0	36	8	23	0
189000	1310000	6841	0	41	12	43	0
197000	1310000	6842	0	39	12	57	0
205000	1310000	6843	0	34	21	49	0
213000	1310000	6844	1	24	18	73	0
221000	1310000	6845	0	18	15	66	0
229000	1310000	6846	0	37	7	55	0
237000	1310000	6847	0	22	10	64	0
245000	1310000	6848	1	21	17	62	0
253000	1310000	6849	3	20	17	56	0
261000	1310000	6850	0	48	10	28	0
269000	1310000	6851	2	73	5	12	0
277000	1310000	6852	0	34	17	42	0
285000	1310000	6853	1	34	14	35	0
293000	1310000	6854	1	36	13	38	0
301000	1310000	6855	5	29	7	42	0
309000	1310000	6856	1	28	7	54	0
317000	1310000	6857	1	42	10	47	0
325000	1310000	6858	13	19	14	40	0
333000	1310000	6859	3	15	17	54	0
341000	1310000	6860	6	16	14	50	0
349000	1310000	6861	1	20	10	40	0
357000	1310000	6862	1	9	12	58	0
365000	1310000	6863	0	17	7	45	0
373000	1310000	6864	0	15	3	40	0
381000	1310000	6865	1	9	2	13	0
389000	1310000	6866	3	5	3	12	0
397000	1310000	6867	2	5	0	19	0
405000	1310000	6868	0	7	1	18	0
413000	1310000	6869	5	13	0	36	0
421000	1310000	6870	13	24	8	30	0
429000	1310000	6871	0	22	6	41	0
437000	1310000	6872	1	12	8	57	0
445000	1310000	6873	0	2	1	0	0
453000	1310000	6874	1	4	0	8	0
-19000	1302000	7111	28	1	0	0	0
-11000	1302000	7112	59	0	0	0	0
-3000	1302000	7113	38	0	0	0	0
5000	1302000	7114	57	0	0	0	0
13000	1302000	7115	67	2	0	0	0
21000	1302000	7116	63	8	0	0	0
29000	1302000	7117	8	55	0	0	0
37000	1302000	7118	2	60	0	0	0
45000	1302000	7119	12	45	0	0	0
53000	1302000	7120	18	46	0	0	0
61000	1302000	7121	18	51	0	0	0
69000	1302000	7122	9	52	1	0	0
77000	1302000	7123	0	76	4	15	0
85000	1302000	7124	5	49	12	14	0
93000	1302000	7125	3	36	11	19	0
101000	1302000	7126	5	34	13	33	0
109000	1302000	7127	1	45	20	33	0
117000	1302000	7128	3	29	24	33	0
125000	1302000	7129	2	31	16	23	0
133000	1302000	7130	2	26	18	33	0
141000	1302000	7131	2	42	13	33	0
149000	1302000	7132	1	33	18	34	0
157000	1302000	7133	0	30	14	47	0
165000	1302000	7134	0	18	22	61	0
173000	1302000	7135	0	43	15	43	0
181000	1302000	7136	0	40	17	43	0
189000	1302000	7137	0	25	24	36	0
197000	1302000	7138	1	21	20	46	0
205000	1302000	7139	0	35	7	55	0
213000	1302000	7140	3	30	20	64	0
221000	1302000	7141	0	28	23	51	0
229000	1302000	7142	0	37	10	42	0
237000	1302000	7143	0	30	12	37	0
245000	1302000	7144	0	30	14	45	0
253000	1302000	7145	0	25	11	55	0
261000	1302000	7146	0	24	14	58	0
269000	1302000	7147	2	46	6	37	0
277000	1302000	7148	0	50	12	16	0
285000	1302000	7149	2	31	21	44	0
293000	1302000	7150	1	37	13	48	0
301000	1302000	7151	20	22	7	35	0
309000	1302000	7152	16	26	10	33	0
317000	1302000	7153	3	33	6	42	0
325000	1302000	7154	0	22	12	27	0
333000	1302000	7155	0	14	13	52	0
341000	1302000	7156	3	22	6	46	0
349000	1302000	7157	6	18	4	47	0
357000	1302000	7158	1	30	3	51	0
365000	1302000	7159	4	16	18	61	0
373000	1302000	7160	4	23	13	44	0
381000	1302000	7161	6	23	14	37	0
389000	1302000	7162	10	20	5	40	0
397000	1302000	7163	16	17	2	42	0
405000	1302000	7164	3	25	7	44	0
413000	1302000	7165	17	25	3	24	0
421000	1302000	7166	24	25	2	10	0
429000	1302000	7167	15	19	3	19	0
437000	1302000	7168	2	35	9	45	0
445000	1302000	7169	6	24	0	35	0
453000	1302000	7170	9	35	2	22	0
461000	1302000	7171	9	31	0	23	0
469000	1302000	7172	0	28	2	44	0
477000	1302000	7173	0	19	0	39	0
485000	1302000	7174	0	18	1	33	0
493000	1302000	7175	2	5	4	27	0
-19000	1294000	7407	26	5	0	0	0
-11000	1294000	7408	60	0	0	0	0
-3000	1294000	7409	10	0	0	0	0
5000	1294000	7410	73	0	0	0	0
13000	1294000	7411	77	1	0	0	0
21000	1294000	7412	58	19	0	0	0
29000	1294000	7413	14	55	0	0	0
37000	1294000	7414	29	38	0	0	0
45000	1294000	7415	51	13	0	0	0
53000	1294000	7416	49	22	0	0	0
61000	1294000	7417	58	8	0	0	0
69000	1294000	7418	2	55	2	0	0
77000	1294000	7419	0	63	12	11	0
85000	1294000	7420	2	41	6	7	0
93000	1294000	7421	1	33	13	30	0
101000	1294000	7422	2	21	10	47	0
109000	1294000	7423	1	30	2	47	0
117000	1294000	7424	5	32	2	44	0
125000	1294000	7425	6	30	12	29	0
133000	1294000	7426	1	35	16	20	0
141000	1294000	7427	0	32	16	32	0
149000	1294000	7428	1	26	12	43	0
157000	1294000	7429	0	33	17	37	0
165000	1294000	7430	0	27	25	50	0
173000	1294000	7431	0	34	25	41	0
181000	1294000	7432	0	27	29	40	0
189000	1294000	7433	0	33	25	42	0
197000	1294000	7434	0	21	18	38	0
205000	1294000	7435	0	31	23	32	0
213000	1294000	7436	8	33	19	51	0
221000	1294000	7437	0	27	19	58	0
229000	1294000	7438	0	22	27	51	0
237000	1294000	7439	1	28	26	32	0
245000	1294000	7440	0	23	20	53	0
253000	1294000	7441	0	24	8	56	0
261000	1294000	7442	0	27	12	63	0
269000	1294000	7443	1	41	5	44	0
277000	1294000	7444	2	38	12	23	0
285000	1294000	7445	2	29	24	27	0
293000	1294000	7446	1	28	18	40	0
301000	1294000	7447	0	27	26	45	0
309000	1294000	7448	0	19	17	49	0
317000	1294000	7449	5	19	9	24	0
325000	1294000	7450	5	12	5	10	0
333000	1294000	7451	4	26	6	43	0
341000	1294000	7452	3	33	6	51	0
349000	1294000	7453	2	36	10	49	0
357000	1294000	7454	0	29	11	49	0
365000	1294000	7455	8	27	8	39	0
373000	1294000	7456	0	20	5	59	0
381000	1294000	7457	0	16	10	51	0
389000	1294000	7458	7	14	8	50	0
397000	1294000	7459	9	21	13	46	0
405000	1294000	7460	12	24	8	38	0
413000	1294000	7461	7	36	4	27	0
421000	1294000	7462	29	28	1	12	0
429000	1294000	7463	21	20	2	5	0
437000	1294000	7464	2	32	1	40	0
445000	1294000	7465	0	24	5	48	0
453000	1294000	7466	1	36	3	40	0
461000	1294000	7467	1	38	3	39	0
469000	1294000	7468	0	23	14	56	0
477000	1294000	7469	0	36	7	48	0
485000	1294000	7470	1	36	3	35	0
493000	1294000	7471	2	28	12	43	0
501000	1294000	7472	0	8	9	18	0
509000	1294000	7473	0	2	0	7	0
517000	1294000	7474	0	5	1	10	0
525000	1294000	7475	1	2	0	3	0
-19000	1286000	7703	28	4	0	0	0
-11000	1286000	7704	46	1	0	0	0
-3000	1286000	7705	56	0	0	0	0
5000	1286000	7706	72	0	0	0	0
13000	1286000	7707	73	0	0	0	0
21000	1286000	7708	74	0	0	0	0
29000	1286000	7709	50	21	0	0	0
37000	1286000	7710	46	19	0	0	0
45000	1286000	7711	69	1	0	0	0
53000	1286000	7712	70	2	0	0	0
61000	1286000	7713	25	33	2	0	0
69000	1286000	7714	1	53	8	4	0
77000	1286000	7715	5	44	16	24	0
85000	1286000	7716	0	42	6	41	0
93000	1286000	7717	1	39	12	30	0
101000	1286000	7718	0	35	19	38	0
109000	1286000	7719	0	45	7	41	0
117000	1286000	7720	1	5	8	61	0
125000	1286000	7721	1	11	10	51	0
133000	1286000	7722	1	19	2	48	0
141000	1286000	7723	0	20	17	40	0
149000	1286000	7724	2	28	21	38	0
157000	1286000	7725	1	26	14	43	0
165000	1286000	7726	0	24	31	25	0
173000	1286000	7727	0	19	25	40	0
181000	1286000	7728	0	27	17	27	0
189000	1286000	7729	0	32	16	23	0
197000	1286000	7730	1	33	16	25	0
205000	1286000	7731	0	35	9	34	0
213000	1286000	7732	0	46	7	43	0
221000	1286000	7733	0	21	11	44	0
229000	1286000	7734	0	25	12	49	0
237000	1286000	7735	0	15	25	44	0
245000	1286000	7736	0	20	19	46	0
253000	1286000	7737	0	11	8	69	0
261000	1286000	7738	0	24	10	64	0
269000	1286000	7739	0	17	8	71	0
277000	1286000	7740	0	25	22	53	0
285000	1286000	7741	0	35	22	47	0
293000	1286000	7742	0	38	11	42	0
301000	1286000	7743	2	32	4	56	0
309000	1286000	7744	0	15	16	57	0
317000	1286000	7745	2	26	11	40	0
325000	1286000	7746	2	20	10	46	0
333000	1286000	7747	1	16	15	59	0
341000	1286000	7748	5	24	4	40	0
349000	1286000	7749	5	26	9	34	0
357000	1286000	7750	1	19	16	54	0
365000	1286000	7751	5	31	18	41	0
373000	1286000	7752	2	16	13	52	0
381000	1286000	7753	9	7	10	44	0
389000	1286000	7754	3	26	12	50	0
397000	1286000	7755	3	21	19	55	0
405000	1286000	7756	1	28	10	54	0
413000	1286000	7757	1	34	17	44	0
421000	1286000	7758	11	43	9	16	0
429000	1286000	7759	1	16	3	30	0
437000	1286000	7760	2	38	2	40	0
445000	1286000	7761	1	26	6	44	0
453000	1286000	7762	0	38	5	57	0
461000	1286000	7763	1	35	3	47	0
469000	1286000	7764	0	31	5	57	0
477000	1286000	7765	0	32	6	51	0
485000	1286000	7766	0	33	14	53	0
493000	1286000	7767	0	43	3	51	0
501000	1286000	7768	1	31	16	52	0
509000	1286000	7769	0	16	3	16	0
517000	1286000	7770	0	4	1	5	0
525000	1286000	7771	0	11	3	16	0
533000	1286000	7772	0	0	0	1	0
-19000	1278000	7999	45	7	0	0	0
-11000	1278000	8000	65	0	0	0	0
-3000	1278000	8001	66	1	0	0	0
5000	1278000	8002	71	0	0	0	0
13000	1278000	8003	76	0	0	0	0
21000	1278000	8004	68	6	0	0	0
29000	1278000	8005	63	11	0	0	0
37000	1278000	8006	68	5	0	0	0
45000	1278000	8007	70	4	0	0	0
53000	1278000	8008	68	2	0	0	0
61000	1278000	8009	14	45	0	0	0
69000	1278000	8010	0	53	14	2	0
77000	1278000	8011	1	35	20	30	0
85000	1278000	8012	0	44	17	28	0
93000	1278000	8013	1	39	7	37	0
101000	1278000	8014	0	48	8	23	0
109000	1278000	8015	0	13	14	56	0
117000	1278000	8016	1	15	11	51	0
125000	1278000	8017	1	6	5	52	0
133000	1278000	8018	2	18	2	28	0
141000	1278000	8019	0	28	7	42	0
149000	1278000	8020	1	26	13	23	0
157000	1278000	8021	2	36	12	20	0
165000	1278000	8022	0	31	22	35	0
173000	1278000	8023	2	19	26	38	0
181000	1278000	8024	2	20	17	43	0
189000	1278000	8025	1	8	10	46	0
197000	1278000	8026	0	26	12	26	0
205000	1278000	8027	0	32	13	32	0
213000	1278000	8028	0	31	16	51	0
221000	1278000	8029	0	28	7	44	0
229000	1278000	8030	3	31	10	41	0
237000	1278000	8031	0	23	15	52	0
245000	1278000	8032	0	11	16	47	0
253000	1278000	8033	0	34	14	49	0
261000	1278000	8034	0	24	20	37	0
269000	1278000	8035	2	17	4	48	0
277000	1278000	8036	0	25	12	56	0
285000	1278000	8037	1	28	11	61	0
293000	1278000	8038	1	29	11	52	0
301000	1278000	8039	0	28	17	61	0
309000	1278000	8040	7	17	19	34	0
317000	1278000	8041	0	40	14	37	0
325000	1278000	8042	0	29	15	57	0
333000	1278000	8043	1	26	14	56	0
341000	1278000	8044	0	19	23	48	0
349000	1278000	8045	0	22	6	47	0
357000	1278000	8046	4	20	11	51	0
365000	1278000	8047	2	11	14	53	0
373000	1278000	8048	1	19	12	64	0
381000	1278000	8049	2	13	19	55	0
389000	1278000	8050	0	17	14	58	0
397000	1278000	8051	7	25	17	47	0
405000	1278000	8052	1	39	13	44	0
413000	1278000	8053	2	28	14	42	0
421000	1278000	8054	4	32	12	38	0
429000	1278000	8055	9	15	9	44	0
437000	1278000	8056	0	15	3	60	0
445000	1278000	8057	0	36	8	46	0
453000	1278000	8058	0	25	1	66	0
461000	1278000	8059	0	32	2	52	0
469000	1278000	8060	0	35	9	52	0
477000	1278000	8061	0	31	5	65	0
485000	1278000	8062	0	26	6	62	0
493000	1278000	8063	0	31	3	51	0
501000	1278000	8064	0	34	4	47	0
509000	1278000	8065	2	5	0	13	0
-19000	1270000	8295	52	13	0	0	0
-11000	1270000	8296	60	6	0	0	0
-3000	1270000	8297	69	2	0	0	0
5000	1270000	8298	71	6	0	0	0
13000	1270000	8299	70	5	0	0	0
21000	1270000	8300	41	32	0	0	0
29000	1270000	8301	20	49	0	0	0
37000	1270000	8302	40	29	0	0	0
45000	1270000	8303	63	6	0	0	0
53000	1270000	8304	65	7	0	0	0
61000	1270000	8305	26	36	1	2	0
69000	1270000	8306	2	55	8	15	0
77000	1270000	8307	0	20	26	43	0
85000	1270000	8308	0	37	15	25	0
93000	1270000	8309	1	23	22	24	0
101000	1270000	8310	0	47	12	26	0
109000	1270000	8311	0	16	16	56	0
117000	1270000	8312	0	22	9	44	0
125000	1270000	8313	0	25	3	41	0
133000	1270000	8314	0	39	1	50	0
141000	1270000	8315	0	17	4	37	0
149000	1270000	8316	0	17	4	33	0
157000	1270000	8317	1	20	9	32	0
165000	1270000	8318	0	33	21	34	0
173000	1270000	8319	6	11	16	8	0
181000	1270000	8320	1	6	10	4	0
189000	1270000	8321	2	16	12	29	0
197000	1270000	8322	0	19	17	20	0
205000	1270000	8323	1	10	20	15	0
213000	1270000	8324	0	18	21	49	0
221000	1270000	8325	0	32	3	32	0
229000	1270000	8326	2	38	9	34	0
237000	1270000	8327	3	31	11	37	0
245000	1270000	8328	0	23	13	49	0
253000	1270000	8329	0	22	20	53	0
261000	1270000	8330	0	29	31	32	0
269000	1270000	8331	0	18	16	52	0
277000	1270000	8332	0	29	5	54	0
285000	1270000	8333	0	32	19	52	0
293000	1270000	8334	0	25	18	48	0
301000	1270000	8335	0	17	11	55	0
309000	1270000	8336	0	27	19	46	0
317000	1270000	8337	0	43	13	35	0
325000	1270000	8338	3	21	26	45	0
333000	1270000	8339	0	25	21	48	0
341000	1270000	8340	0	22	27	48	0
349000	1270000	8341	0	42	15	49	0
357000	1270000	8342	0	25	17	62	0
365000	1270000	8343	0	9	16	62	0
373000	1270000	8344	2	19	10	55	0
381000	1270000	8345	4	22	3	58	0
389000	1270000	8346	8	22	9	50	0
397000	1270000	8347	11	17	17	59	0
405000	1270000	8348	3	18	11	47	0
413000	1270000	8349	6	28	4	46	0
421000	1270000	8350	8	30	2	44	0
429000	1270000	8351	3	23	5	59	0
437000	1270000	8352	0	29	5	55	0
445000	1270000	8353	0	29	8	57	0
453000	1270000	8354	1	21	2	69	0
461000	1270000	8355	0	31	1	65	0
469000	1270000	8356	0	30	4	60	0
477000	1270000	8357	0	19	0	47	0
485000	1270000	8358	0	13	0	41	0
493000	1270000	8359	0	10	2	20	0
501000	1270000	8360	0	2	0	0	0
-27000	1262000	8590	2	5	0	0	0
-19000	1262000	8591	77	0	0	0	0
-11000	1262000	8592	80	1	0	0	0
-3000	1262000	8593	79	0	0	0	0
5000	1262000	8594	71	0	0	0	0
13000	1262000	8595	62	0	0	0	0
21000	1262000	8596	1	0	0	0	0
29000	1262000	8597	52	17	0	0	0
37000	1262000	8598	67	3	0	0	0
45000	1262000	8599	73	0	0	0	0
53000	1262000	8600	47	16	0	0	0
61000	1262000	8601	1	54	6	8	0
69000	1262000	8602	3	53	8	11	0
77000	1262000	8603	0	60	6	25	0
85000	1262000	8604	0	25	18	41	0
93000	1262000	8605	2	31	5	48	0
101000	1262000	8606	0	44	8	49	0
109000	1262000	8607	0	39	5	47	0
117000	1262000	8608	0	27	7	45	0
125000	1262000	8609	0	49	6	20	0
133000	1262000	8610	0	32	9	48	0
141000	1262000	8611	0	24	3	51	0
149000	1262000	8612	0	10	1	23	0
157000	1262000	8613	0	15	4	51	0
165000	1262000	8614	2	11	7	51	0
173000	1262000	8615	0	1	1	3	0
181000	1262000	8616	1	4	6	17	0
189000	1262000	8617	5	9	10	25	0
197000	1262000	8618	3	18	38	19	0
205000	1262000	8619	1	20	23	42	0
213000	1262000	8620	0	28	26	43	0
221000	1262000	8621	0	40	4	32	0
229000	1262000	8622	1	39	9	29	0
237000	1262000	8623	1	40	7	39	0
245000	1262000	8624	0	37	11	43	0
253000	1262000	8625	0	21	19	50	0
261000	1262000	8626	0	30	15	57	0
269000	1262000	8627	0	25	10	57	0
277000	1262000	8628	0	26	10	52	0
285000	1262000	8629	4	39	6	60	0
293000	1262000	8630	1	40	5	57	0
301000	1262000	8631	0	24	7	69	0
309000	1262000	8632	0	42	9	50	0
317000	1262000	8633	0	40	18	39	0
325000	1262000	8634	0	41	5	41	0
333000	1262000	8635	6	36	7	45	0
341000	1262000	8636	14	25	9	41	0
349000	1262000	8637	13	11	10	40	0
357000	1262000	8638	0	10	9	64	0
365000	1262000	8639	1	8	29	42	0
373000	1262000	8640	1	10	16	54	0
381000	1262000	8641	1	21	15	54	0
389000	1262000	8642	2	36	3	50	0
397000	1262000	8643	1	29	3	48	0
405000	1262000	8644	0	32	14	46	0
413000	1262000	8645	0	35	2	41	0
421000	1262000	8646	0	19	5	55	0
429000	1262000	8647	0	10	0	26	0
437000	1262000	8648	0	13	0	28	0
445000	1262000	8649	2	43	0	58	0
453000	1262000	8650	0	36	0	40	0
461000	1262000	8651	0	6	0	15	0
469000	1262000	8652	0	3	0	1	0
-27000	1254000	8886	5	2	0	0	0
-19000	1254000	8887	70	3	0	0	0
-11000	1254000	8888	74	0	0	0	0
-3000	1254000	8889	75	0	0	0	0
5000	1254000	8890	74	0	0	0	0
13000	1254000	8891	79	4	0	0	0
21000	1254000	8892	65	0	0	0	0
29000	1254000	8893	72	3	0	0	0
37000	1254000	8894	74	0	0	0	0
45000	1254000	8895	75	2	0	0	0
53000	1254000	8896	16	50	3	1	0
61000	1254000	8897	2	41	12	15	0
69000	1254000	8898	0	47	4	21	0
77000	1254000	8899	0	52	2	34	0
85000	1254000	8900	0	28	3	53	0
93000	1254000	8901	0	33	6	40	0
101000	1254000	8902	1	24	9	57	0
109000	1254000	8903	2	26	10	47	0
117000	1254000	8904	0	7	16	53	0
125000	1254000	8905	1	40	6	36	0
133000	1254000	8906	1	32	6	47	0
141000	1254000	8907	0	49	3	40	0
149000	1254000	8908	0	30	5	32	0
157000	1254000	8909	0	44	5	37	0
165000	1254000	8910	0	30	4	34	0
173000	1254000	8911	0	11	20	36	0
181000	1254000	8912	1	12	25	29	0
189000	1254000	8913	0	8	26	42	0
197000	1254000	8914	2	11	14	33	0
205000	1254000	8915	0	36	26	56	0
213000	1254000	8916	1	27	12	25	0
221000	1254000	8917	0	38	12	22	0
229000	1254000	8918	0	31	3	29	0
237000	1254000	8919	0	27	23	44	0
245000	1254000	8920	0	33	10	33	0
253000	1254000	8921	0	42	14	37	0
261000	1254000	8922	0	49	11	47	0
269000	1254000	8923	0	48	10	38	0
277000	1254000	8924	0	32	14	46	0
285000	1254000	8925	3	26	24	60	0
293000	1254000	8926	0	28	23	49	0
301000	1254000	8927	0	40	15	48	0
309000	1254000	8928	0	44	9	48	0
317000	1254000	8929	1	34	15	40	0
325000	1254000	8930	0	52	13	36	0
333000	1254000	8931	4	35	17	33	0
341000	1254000	8932	8	21	14	49	0
349000	1254000	8933	2	20	16	57	0
357000	1254000	8934	0	12	10	49	0
365000	1254000	8935	2	4	28	50	0
373000	1254000	8936	1	8	19	66	0
381000	1254000	8937	0	20	17	54	0
389000	1254000	8938	0	27	10	51	0
397000	1254000	8939	0	26	15	53	0
405000	1254000	8940	0	37	8	55	0
413000	1254000	8941	1	45	4	39	0
421000	1254000	8942	0	35	3	63	0
429000	1254000	8943	0	33	1	57	0
437000	1254000	8944	0	10	0	27	0
445000	1254000	8945	0	1	0	7	0
-27000	1246000	9182	8	5	0	0	0
-19000	1246000	9183	72	3	0	0	0
-11000	1246000	9184	75	0	0	0	0
-3000	1246000	9185	71	0	0	0	0
5000	1246000	9186	81	0	0	0	0
13000	1246000	9187	73	0	0	0	0
21000	1246000	9188	73	2	0	0	0
29000	1246000	9189	71	0	0	0	0
37000	1246000	9190	66	0	0	0	0
45000	1246000	9191	63	6	0	0	0
53000	1246000	9192	5	55	0	0	0
61000	1246000	9193	2	48	8	24	0
69000	1246000	9194	0	36	12	31	0
77000	1246000	9195	0	39	7	38	0
85000	1246000	9196	0	17	1	62	0
93000	1246000	9197	0	30	8	39	0
101000	1246000	9198	0	35	6	51	0
109000	1246000	9199	0	29	13	45	0
117000	1246000	9200	0	30	5	40	0
125000	1246000	9201	0	41	10	45	0
133000	1246000	9202	0	23	12	37	0
141000	1246000	9203	2	32	13	31	0
149000	1246000	9204	0	22	16	29	0
157000	1246000	9205	2	28	8	27	0
165000	1246000	9206	1	14	8	13	0
173000	1246000	9207	0	12	31	11	0
181000	1246000	9208	0	18	30	16	0
189000	1246000	9209	0	23	27	15	0
197000	1246000	9210	3	27	7	37	0
205000	1246000	9211	6	12	28	23	0
213000	1246000	9212	1	24	10	38	0
221000	1246000	9213	0	30	14	29	0
229000	1246000	9214	1	33	15	39	0
237000	1246000	9215	0	42	14	39	0
245000	1246000	9216	0	36	11	42	0
253000	1246000	9217	0	43	2	39	0
261000	1246000	9218	0	26	18	50	0
269000	1246000	9219	0	29	7	49	0
277000	1246000	9220	0	25	25	57	0
285000	1246000	9221	0	17	30	39	0
293000	1246000	9222	0	20	41	36	0
301000	1246000	9223	0	20	34	41	0
309000	1246000	9224	0	21	24	42	0
317000	1246000	9225	0	18	13	52	0
325000	1246000	9226	0	32	26	38	0
333000	1246000	9227	0	36	26	48	0
341000	1246000	9228	1	28	9	48	0
349000	1246000	9229	0	22	13	51	0
357000	1246000	9230	0	16	4	51	0
365000	1246000	9231	0	12	15	58	0
373000	1246000	9232	1	15	14	58	0
381000	1246000	9233	0	25	23	55	0
389000	1246000	9234	0	17	18	58	0
397000	1246000	9235	0	18	12	65	0
405000	1246000	9236	0	29	1	65	0
413000	1246000	9237	0	38	4	57	0
421000	1246000	9238	0	25	3	52	0
429000	1246000	9239	0	3	0	9	0
-27000	1238000	9478	0	7	0	0	0
-19000	1238000	9479	73	2	0	0	0
-11000	1238000	9480	71	4	0	0	0
-3000	1238000	9481	67	0	0	0	0
5000	1238000	9482	87	0	0	0	0
13000	1238000	9483	73	3	0	0	0
21000	1238000	9484	69	1	0	0	0
29000	1238000	9485	74	0	0	0	0
37000	1238000	9486	65	0	0	0	0
45000	1238000	9487	42	21	0	0	0
53000	1238000	9488	2	55	2	2	0
61000	1238000	9489	1	53	1	16	0
69000	1238000	9490	2	29	5	34	0
77000	1238000	9491	0	39	8	44	0
85000	1238000	9492	0	13	6	50	0
93000	1238000	9493	0	22	22	34	0
101000	1238000	9494	0	38	5	41	0
109000	1238000	9495	0	37	2	53	0
117000	1238000	9496	0	28	0	49	0
125000	1238000	9497	0	38	3	54	0
133000	1238000	9498	1	26	4	38	0
141000	1238000	9499	0	28	5	24	0
149000	1238000	9500	0	11	1	14	0
157000	1238000	9501	0	3	1	0	0
165000	1238000	9502	0	10	8	0	0
173000	1238000	9503	4	21	25	28	0
181000	1238000	9504	0	25	24	43	0
189000	1238000	9505	0	16	13	35	0
197000	1238000	9506	0	27	15	56	0
205000	1238000	9507	3	39	11	31	0
213000	1238000	9508	0	24	16	31	0
221000	1238000	9509	0	35	6	31	0
229000	1238000	9510	0	49	9	29	0
237000	1238000	9511	0	39	12	28	0
245000	1238000	9512	0	31	10	44	0
253000	1238000	9513	0	27	5	51	0
261000	1238000	9514	0	36	11	51	0
269000	1238000	9515	0	21	31	45	0
277000	1238000	9516	0	21	39	37	0
285000	1238000	9517	0	6	45	27	0
293000	1238000	9518	1	20	19	34	0
301000	1238000	9519	5	14	14	28	0
309000	1238000	9520	3	21	23	34	0
317000	1238000	9521	1	25	20	38	0
325000	1238000	9522	0	29	21	40	0
333000	1238000	9523	0	30	17	37	0
341000	1238000	9524	0	27	19	54	0
349000	1238000	9525	1	27	23	44	0
357000	1238000	9526	0	21	16	60	0
365000	1238000	9527	0	30	21	60	0
373000	1238000	9528	0	17	19	58	0
381000	1238000	9529	0	41	17	38	0
389000	1238000	9530	0	20	12	64	0
397000	1238000	9531	0	42	4	52	0
405000	1238000	9532	0	40	3	63	0
413000	1238000	9533	0	24	0	32	0
421000	1238000	9534	0	1	0	3	0
-27000	1230000	9774	19	2	0	0	0
-19000	1230000	9775	73	0	0	0	0
-11000	1230000	9776	73	1	0	0	0
-3000	1230000	9777	67	1	0	0	0
5000	1230000	9778	74	0	0	0	0
13000	1230000	9779	70	0	0	0	0
21000	1230000	9780	67	3	0	0	0
29000	1230000	9781	60	0	0	0	0
37000	1230000	9782	58	0	0	0	0
45000	1230000	9783	45	20	3	0	0
53000	1230000	9784	4	45	9	2	0
61000	1230000	9785	3	36	8	20	0
69000	1230000	9786	2	31	9	36	0
77000	1230000	9787	3	38	8	44	0
85000	1230000	9788	12	8	10	52	0
93000	1230000	9789	0	19	11	43	0
101000	1230000	9790	0	19	9	59	0
109000	1230000	9791	0	12	8	48	0
117000	1230000	9792	0	16	1	51	0
125000	1230000	9793	0	30	0	58	0
133000	1230000	9794	0	33	2	49	0
141000	1230000	9795	0	38	4	32	0
149000	1230000	9796	0	17	9	23	0
157000	1230000	9797	0	2	0	0	0
165000	1230000	9798	0	5	1	2	0
173000	1230000	9799	1	30	20	33	0
181000	1230000	9800	0	22	19	30	0
189000	1230000	9801	1	41	8	37	0
197000	1230000	9802	0	33	15	43	0
205000	1230000	9803	0	54	3	41	0
213000	1230000	9804	1	49	6	25	0
221000	1230000	9805	0	42	2	9	0
229000	1230000	9806	0	37	5	40	0
237000	1230000	9807	0	27	22	40	0
245000	1230000	9808	0	34	17	58	0
253000	1230000	9809	0	49	6	34	0
261000	1230000	9810	1	43	18	32	0
269000	1230000	9811	0	9	58	18	0
277000	1230000	9812	0	22	34	44	0
285000	1230000	9813	3	24	33	42	0
293000	1230000	9814	0	6	55	13	0
301000	1230000	9815	0	24	33	32	0
309000	1230000	9816	4	23	22	44	0
317000	1230000	9817	4	18	17	48	0
325000	1230000	9818	2	25	19	42	0
333000	1230000	9819	0	28	18	48	0
341000	1230000	9820	0	36	19	42	0
349000	1230000	9821	1	29	11	50	0
357000	1230000	9822	0	12	26	62	0
365000	1230000	9823	0	17	18	57	0
373000	1230000	9824	0	27	13	52	0
381000	1230000	9825	0	30	10	65	0
389000	1230000	9826	2	41	6	53	0
397000	1230000	9827	0	49	5	44	0
405000	1230000	9828	0	17	0	19	0
-27000	1222000	10070	37	0	0	0	0
-19000	1222000	10071	74	0	0	0	0
-11000	1222000	10072	73	0	0	0	0
-3000	1222000	10073	73	0	0	0	0
5000	1222000	10074	72	2	0	0	0
13000	1222000	10075	58	7	0	0	0
21000	1222000	10076	27	27	0	0	0
29000	1222000	10077	39	18	0	0	0
37000	1222000	10078	46	11	0	0	0
45000	1222000	10079	9	41	6	0	0
53000	1222000	10080	2	48	5	2	0
61000	1222000	10081	2	29	8	10	0
69000	1222000	10082	0	38	16	15	0
77000	1222000	10083	0	23	19	22	0
85000	1222000	10084	0	14	9	56	0
93000	1222000	10085	5	4	2	71	0
101000	1222000	10086	2	7	7	70	0
109000	1222000	10087	3	6	2	54	0
117000	1222000	10088	4	13	1	39	0
125000	1222000	10089	4	21	0	48	0
133000	1222000	10090	4	42	5	44	0
141000	1222000	10091	0	31	1	34	0
149000	1222000	10092	0	35	11	35	0
157000	1222000	10093	0	40	4	27	0
165000	1222000	10094	0	31	1	25	0
173000	1222000	10095	1	31	2	18	0
181000	1222000	10096	3	31	8	21	0
189000	1222000	10097	0	31	9	38	0
197000	1222000	10098	1	28	15	49	0
205000	1222000	10099	0	28	19	66	0
213000	1222000	10100	1	63	7	30	0
221000	1222000	10101	0	53	11	28	0
229000	1222000	10102	0	31	20	33	0
237000	1222000	10103	2	23	18	46	0
245000	1222000	10104	0	44	14	37	0
253000	1222000	10105	0	44	11	44	0
261000	1222000	10106	0	31	30	47	0
269000	1222000	10107	0	4	65	8	0
277000	1222000	10108	0	25	30	43	0
285000	1222000	10109	1	14	28	38	0
293000	1222000	10110	2	8	45	25	0
301000	1222000	10111	0	19	37	30	0
309000	1222000	10112	0	18	28	41	0
317000	1222000	10113	0	23	25	40	0
325000	1222000	10114	1	35	15	45	0
333000	1222000	10115	0	27	21	53	0
341000	1222000	10116	2	9	26	56	0
349000	1222000	10117	1	15	15	61	0
357000	1222000	10118	0	19	28	50	0
365000	1222000	10119	1	27	17	48	0
373000	1222000	10120	0	35	9	57	0
381000	1222000	10121	0	38	3	63	0
389000	1222000	10122	0	41	7	54	0
397000	1222000	10123	0	11	2	28	0
621000	1222000	10151	0	2	0	3	0
629000	1222000	10152	0	21	4	22	0
637000	1222000	10153	0	21	0	27	0
645000	1222000	10154	0	23	0	37	0
653000	1222000	10155	0	16	1	29	0
661000	1222000	10156	0	15	1	6	0
-27000	1214000	10366	52	1	0	0	0
-19000	1214000	10367	70	0	0	0	0
-11000	1214000	10368	74	0	0	0	0
-3000	1214000	10369	77	0	0	0	0
5000	1214000	10370	69	0	0	0	0
13000	1214000	10371	40	17	0	0	0
21000	1214000	10372	15	39	0	0	0
29000	1214000	10373	4	35	0	0	0
37000	1214000	10374	11	38	0	0	0
45000	1214000	10375	15	35	8	0	0
53000	1214000	10376	2	46	8	6	0
61000	1214000	10377	0	42	11	19	0
69000	1214000	10378	1	24	5	21	0
77000	1214000	10379	0	49	12	14	0
85000	1214000	10380	1	20	11	51	0
93000	1214000	10381	0	5	2	68	0
101000	1214000	10382	11	5	0	59	0
109000	1214000	10383	1	5	2	56	0
117000	1214000	10384	0	6	3	58	0
125000	1214000	10385	0	9	10	51	0
133000	1214000	10386	0	27	2	54	0
141000	1214000	10387	0	18	2	35	0
149000	1214000	10388	0	26	3	33	0
157000	1214000	10389	0	32	7	27	0
165000	1214000	10390	0	23	0	27	0
173000	1214000	10391	0	28	7	27	0
181000	1214000	10392	0	31	7	25	0
189000	1214000	10393	0	21	19	30	0
197000	1214000	10394	0	17	23	45	0
205000	1214000	10395	5	37	26	49	0
213000	1214000	10396	2	34	13	51	0
221000	1214000	10397	0	48	12	49	0
229000	1214000	10398	1	23	23	21	0
237000	1214000	10399	4	25	18	26	0
245000	1214000	10400	1	26	24	29	0
253000	1214000	10401	2	21	31	35	0
261000	1214000	10402	10	15	26	21	0
269000	1214000	10403	6	16	46	19	0
277000	1214000	10404	14	5	24	25	0
285000	1214000	10405	1	15	29	46	0
293000	1214000	10406	1	21	37	42	0
301000	1214000	10407	11	21	28	42	0
309000	1214000	10408	10	22	14	45	0
317000	1214000	10409	2	22	19	46	0
325000	1214000	10410	1	29	28	53	0
333000	1214000	10411	0	24	25	43	0
341000	1214000	10412	0	31	21	45	0
349000	1214000	10413	5	25	21	45	0
357000	1214000	10414	1	28	25	63	0
365000	1214000	10415	0	35	7	54	0
373000	1214000	10416	0	39	5	59	0
381000	1214000	10417	0	26	6	67	0
389000	1214000	10418	0	9	1	24	0
605000	1214000	10445	0	1	0	1	0
613000	1214000	10446	0	26	1	28	0
621000	1214000	10447	0	40	1	39	0
629000	1214000	10448	0	61	0	29	0
637000	1214000	10449	0	53	1	38	0
645000	1214000	10450	0	32	2	40	0
653000	1214000	10451	0	18	3	33	0
661000	1214000	10452	0	18	2	21	0
-27000	1206000	10662	63	1	0	0	0
-19000	1206000	10663	74	0	0	0	0
-11000	1206000	10664	65	0	0	0	0
-3000	1206000	10665	62	0	0	0	0
5000	1206000	10666	58	0	0	0	0
13000	1206000	10667	56	13	0	0	0
21000	1206000	10668	54	18	0	0	0
29000	1206000	10669	21	26	0	0	0
37000	1206000	10670	10	49	3	0	0
45000	1206000	10671	6	63	6	1	0
53000	1206000	10672	10	37	11	11	0
61000	1206000	10673	3	29	21	27	0
69000	1206000	10674	1	34	14	29	0
77000	1206000	10675	0	46	17	24	0
85000	1206000	10676	0	54	7	26	0
93000	1206000	10677	2	29	10	54	0
101000	1206000	10678	1	1	3	64	0
109000	1206000	10679	1	20	0	55	0
117000	1206000	10680	0	8	2	59	0
125000	1206000	10681	0	1	10	59	0
133000	1206000	10682	0	5	16	56	0
141000	1206000	10683	0	20	13	45	0
149000	1206000	10684	0	8	5	48	0
157000	1206000	10685	1	26	7	36	0
165000	1206000	10686	1	33	6	29	0
173000	1206000	10687	0	31	12	41	0
181000	1206000	10688	0	28	18	39	0
189000	1206000	10689	0	44	6	31	0
197000	1206000	10690	1	38	10	38	0
205000	1206000	10691	0	43	12	44	0
213000	1206000	10692	0	32	9	40	0
221000	1206000	10693	0	25	21	34	0
229000	1206000	10694	1	16	49	10	0
237000	1206000	10695	0	21	31	34	0
245000	1206000	10696	6	27	15	19	0
253000	1206000	10697	0	4	26	21	0
261000	1206000	10698	3	2	26	7	0
269000	1206000	10699	1	19	30	30	0
277000	1206000	10700	8	5	14	27	0
285000	1206000	10701	3	14	37	26	0
293000	1206000	10702	0	20	42	33	0
301000	1206000	10703	0	24	41	21	0
309000	1206000	10704	0	43	34	24	0
317000	1206000	10705	2	27	25	38	0
325000	1206000	10706	3	28	16	51	0
333000	1206000	10707	1	28	11	53	0
341000	1206000	10708	1	29	19	40	0
349000	1206000	10709	6	22	17	44	0
357000	1206000	10710	0	45	4	68	0
365000	1206000	10711	0	43	1	68	0
373000	1206000	10712	0	30	1	56	0
381000	1206000	10713	0	7	1	18	0
605000	1206000	10741	0	25	0	35	1
613000	1206000	10742	0	53	1	45	0
621000	1206000	10743	0	56	2	40	0
629000	1206000	10744	0	53	3	40	1
637000	1206000	10745	0	42	2	36	0
645000	1206000	10746	0	8	1	17	0
-27000	1198000	10958	44	1	0	0	0
-19000	1198000	10959	72	0	0	0	0
-11000	1198000	10960	66	1	0	0	0
-3000	1198000	10961	66	5	0	1	0
5000	1198000	10962	62	0	0	0	0
13000	1198000	10963	35	25	0	0	0
21000	1198000	10964	27	42	0	0	0
29000	1198000	10965	11	38	0	0	0
37000	1198000	10966	0	65	2	0	0
45000	1198000	10967	0	64	3	0	0
53000	1198000	10968	6	40	7	1	0
61000	1198000	10969	24	31	18	12	0
69000	1198000	10970	0	50	12	14	0
77000	1198000	10971	0	57	17	15	0
85000	1198000	10972	0	65	13	15	0
93000	1198000	10973	1	53	12	23	0
101000	1198000	10974	0	8	9	51	0
109000	1198000	10975	0	3	4	67	0
117000	1198000	10976	0	7	5	57	0
125000	1198000	10977	0	12	35	47	0
133000	1198000	10978	0	32	12	43	0
141000	1198000	10979	0	28	4	50	0
149000	1198000	10980	0	8	4	53	0
157000	1198000	10981	0	11	10	34	0
165000	1198000	10982	0	53	17	28	0
173000	1198000	10983	0	53	8	23	0
181000	1198000	10984	0	30	15	37	0
189000	1198000	10985	0	29	5	51	0
197000	1198000	10986	0	36	19	33	0
205000	1198000	10987	1	44	13	40	0
213000	1198000	10988	4	23	17	38	0
221000	1198000	10989	1	10	45	10	0
229000	1198000	10990	2	10	30	24	0
237000	1198000	10991	7	27	15	23	0
245000	1198000	10992	8	21	13	20	0
253000	1198000	10993	1	4	37	7	0
261000	1198000	10994	1	12	29	17	0
269000	1198000	10995	3	24	30	44	0
277000	1198000	10996	2	19	26	34	0
285000	1198000	10997	1	22	22	40	0
293000	1198000	10998	0	35	20	29	0
301000	1198000	10999	0	44	15	30	0
309000	1198000	11000	0	35	16	38	0
317000	1198000	11001	7	32	12	43	0
325000	1198000	11002	0	34	12	40	0
333000	1198000	11003	2	39	19	44	0
341000	1198000	11004	0	32	21	56	0
349000	1198000	11005	0	46	19	61	0
357000	1198000	11006	0	24	7	67	0
365000	1198000	11007	0	17	0	35	0
373000	1198000	11008	0	0	0	1	0
589000	1198000	11035	0	18	0	10	0
597000	1198000	11036	0	47	0	24	0
605000	1198000	11037	0	51	5	31	0
613000	1198000	11038	0	69	1	25	0
621000	1198000	11039	0	58	3	43	0
629000	1198000	11040	0	18	1	39	0
637000	1198000	11041	0	2	1	5	0
-19000	1190000	11255	63	0	0	0	0
-11000	1190000	11256	68	0	0	0	0
-3000	1190000	11257	52	0	0	0	0
5000	1190000	11258	75	0	0	0	0
13000	1190000	11259	48	17	0	0	0
21000	1190000	11260	31	25	0	0	0
29000	1190000	11261	0	33	2	0	0
37000	1190000	11262	0	57	5	0	0
45000	1190000	11263	0	45	1	0	0
53000	1190000	11264	15	35	0	0	0
61000	1190000	11265	48	12	2	0	0
69000	1190000	11266	6	40	6	14	0
77000	1190000	11267	0	60	17	8	0
85000	1190000	11268	3	55	10	8	0
93000	1190000	11269	0	52	23	10	0
101000	1190000	11270	1	16	17	39	0
109000	1190000	11271	1	1	13	36	0
117000	1190000	11272	2	6	13	36	0
125000	1190000	11273	0	26	32	38	0
133000	1190000	11274	0	28	5	47	0
141000	1190000	11275	0	13	19	46	0
149000	1190000	11276	0	3	6	54	0
157000	1190000	11277	0	31	5	45	0
165000	1190000	11278	0	46	9	25	0
173000	1190000	11279	0	44	5	41	0
181000	1190000	11280	1	21	5	43	0
189000	1190000	11281	0	47	11	32	0
197000	1190000	11282	0	42	36	33	0
205000	1190000	11283	0	27	18	21	0
213000	1190000	11284	4	18	18	14	0
221000	1190000	11285	0	14	49	12	0
229000	1190000	11286	0	25	37	21	0
237000	1190000	11287	5	37	15	29	0
245000	1190000	11288	10	24	15	23	0
253000	1190000	11289	0	13	61	10	0
261000	1190000	11290	1	28	39	29	0
269000	1190000	11291	1	36	26	36	0
277000	1190000	11292	0	41	17	39	0
285000	1190000	11293	0	40	24	35	0
293000	1190000	11294	1	40	13	28	0
301000	1190000	11295	0	36	24	30	0
309000	1190000	11296	1	42	17	31	0
317000	1190000	11297	0	27	27	52	0
325000	1190000	11298	1	25	28	40	0
333000	1190000	11299	1	34	25	41	0
341000	1190000	11300	0	40	19	48	0
349000	1190000	11301	0	37	5	60	0
357000	1190000	11302	0	13	0	17	0
413000	1190000	11309	0	0	0	1	0
421000	1190000	11310	0	0	0	1	0
429000	1190000	11311	0	4	0	3	0
437000	1190000	11312	0	6	0	5	0
445000	1190000	11313	0	5	0	4	0
453000	1190000	11314	0	8	0	7	0
461000	1190000	11315	1	3	0	3	0
573000	1190000	11329	0	3	0	3	0
581000	1190000	11330	0	33	0	19	0
589000	1190000	11331	0	51	2	32	0
597000	1190000	11332	0	50	0	23	0
605000	1190000	11333	0	57	0	34	0
613000	1190000	11334	0	49	0	33	0
621000	1190000	11335	0	12	12	38	0
-27000	1182000	11550	33	3	0	0	0
-19000	1182000	11551	75	0	0	0	0
-11000	1182000	11552	67	0	0	0	0
-3000	1182000	11553	61	0	0	0	0
5000	1182000	11554	68	0	0	0	0
13000	1182000	11555	47	8	0	0	0
21000	1182000	11556	21	42	0	0	0
29000	1182000	11557	1	58	2	0	0
37000	1182000	11558	0	47	2	0	0
45000	1182000	11559	0	42	6	0	0
53000	1182000	11560	12	44	5	0	0
61000	1182000	11561	38	29	0	0	0
69000	1182000	11562	0	52	7	11	0
77000	1182000	11563	0	54	13	17	0
85000	1182000	11564	1	38	30	7	0
93000	1182000	11565	5	56	16	9	0
101000	1182000	11566	3	58	11	21	0
109000	1182000	11567	1	12	15	44	0
117000	1182000	11568	3	15	17	35	0
125000	1182000	11569	4	28	34	25	0
133000	1182000	11570	3	35	10	36	0
141000	1182000	11571	2	49	13	35	0
149000	1182000	11572	0	24	18	43	0
157000	1182000	11573	0	23	4	47	0
165000	1182000	11574	0	8	1	35	0
173000	1182000	11575	0	10	3	46	0
181000	1182000	11576	0	8	5	52	0
189000	1182000	11577	1	24	9	47	0
197000	1182000	11578	2	31	32	24	0
205000	1182000	11579	5	25	6	37	0
213000	1182000	11580	1	26	24	23	0
221000	1182000	11581	0	29	34	18	0
229000	1182000	11582	0	33	32	16	0
237000	1182000	11583	3	27	10	18	0
245000	1182000	11584	6	31	16	22	0
253000	1182000	11585	3	38	26	28	0
261000	1182000	11586	0	29	28	31	0
269000	1182000	11587	2	29	21	32	0
277000	1182000	11588	0	43	17	38	0
285000	1182000	11589	2	46	10	32	0
293000	1182000	11590	2	44	16	26	0
301000	1182000	11591	1	41	25	22	0
309000	1182000	11592	2	45	16	33	0
317000	1182000	11593	1	23	28	50	0
325000	1182000	11594	0	48	14	42	0
333000	1182000	11595	0	44	6	58	0
341000	1182000	11596	0	23	8	24	0
349000	1182000	11597	0	3	1	4	0
405000	1182000	11604	0	1	0	1	0
413000	1182000	11605	0	14	0	20	0
421000	1182000	11606	0	19	0	16	0
429000	1182000	11607	0	12	0	8	0
437000	1182000	11608	0	11	0	16	0
445000	1182000	11609	0	16	0	18	0
453000	1182000	11610	0	2	0	4	0
573000	1182000	11625	0	34	0	33	0
581000	1182000	11626	0	48	0	40	0
589000	1182000	11627	0	58	0	22	0
597000	1182000	11628	0	53	1	38	0
605000	1182000	11629	0	22	0	27	0
613000	1182000	11630	0	37	1	33	0
621000	1182000	11631	0	1	0	2	0
-27000	1174000	11846	12	0	0	0	0
-19000	1174000	11847	68	0	0	0	0
-11000	1174000	11848	75	0	0	0	0
-3000	1174000	11849	72	0	0	0	0
5000	1174000	11850	74	0	0	0	0
13000	1174000	11851	38	22	0	0	0
21000	1174000	11852	5	47	1	0	0
29000	1174000	11853	4	39	0	0	0
37000	1174000	11854	8	32	2	0	0
45000	1174000	11855	0	38	4	0	0
53000	1174000	11856	0	58	3	0	0
61000	1174000	11857	5	42	0	0	0
69000	1174000	11858	3	49	14	2	0
77000	1174000	11859	0	51	14	14	0
85000	1174000	11860	2	46	16	8	0
93000	1174000	11861	0	49	24	4	0
101000	1174000	11862	0	43	17	17	0
109000	1174000	11863	2	13	18	45	0
117000	1174000	11864	3	7	10	52	0
125000	1174000	11865	4	18	18	43	0
133000	1174000	11866	0	42	11	25	0
141000	1174000	11867	0	43	20	23	0
149000	1174000	11868	0	27	16	46	0
157000	1174000	11869	0	3	6	68	0
165000	1174000	11870	0	11	1	42	0
173000	1174000	11871	0	5	0	58	0
181000	1174000	11872	1	20	11	32	0
189000	1174000	11873	1	52	7	26	0
197000	1174000	11874	0	43	25	28	0
205000	1174000	11875	9	20	19	12	0
213000	1174000	11876	1	22	14	28	0
221000	1174000	11877	0	16	22	12	0
229000	1174000	11878	2	24	24	10	0
237000	1174000	11879	0	18	21	10	0
245000	1174000	11880	1	30	22	14	0
253000	1174000	11881	0	36	25	27	0
261000	1174000	11882	0	34	26	24	0
269000	1174000	11883	0	27	33	31	0
277000	1174000	11884	3	24	22	35	0
285000	1174000	11885	0	34	18	32	0
293000	1174000	11886	0	45	22	26	0
301000	1174000	11887	0	45	13	39	0
309000	1174000	11888	0	56	18	40	0
317000	1174000	11889	0	54	21	55	0
325000	1174000	11890	1	37	4	31	0
333000	1174000	11891	0	8	0	9	0
381000	1174000	11897	0	1	0	0	0
389000	1174000	11898	0	6	0	11	0
397000	1174000	11899	0	19	2	21	0
405000	1174000	11900	0	26	1	39	0
413000	1174000	11901	0	42	1	56	0
421000	1174000	11902	0	46	0	51	0
429000	1174000	11903	0	26	0	27	0
437000	1174000	11904	0	12	0	18	0
445000	1174000	11905	0	7	0	14	0
453000	1174000	11906	0	3	0	2	0
549000	1174000	11918	0	6	0	7	0
557000	1174000	11919	0	14	0	37	0
565000	1174000	11920	0	42	0	39	0
573000	1174000	11921	0	62	0	31	0
581000	1174000	11922	0	65	1	15	0
589000	1174000	11923	0	53	0	31	0
597000	1174000	11924	0	47	3	38	0
605000	1174000	11925	0	34	9	29	0
613000	1174000	11926	0	8	1	12	0
-19000	1166000	12143	60	1	0	0	0
-11000	1166000	12144	73	0	0	0	0
-3000	1166000	12145	70	0	0	0	0
5000	1166000	12146	71	1	0	0	0
13000	1166000	12147	47	12	0	0	0
21000	1166000	12148	19	28	0	0	0
29000	1166000	12149	0	44	0	0	0
37000	1166000	12150	3	43	0	1	0
45000	1166000	12151	4	30	2	0	0
53000	1166000	12152	8	14	0	0	0
61000	1166000	12153	16	35	1	0	0
69000	1166000	12154	2	48	7	1	0
77000	1166000	12155	5	47	20	6	0
85000	1166000	12156	6	38	5	3	0
93000	1166000	12157	3	44	13	9	0
101000	1166000	12158	1	31	10	25	0
109000	1166000	12159	1	22	6	40	0
117000	1166000	12160	3	10	12	44	0
125000	1166000	12161	2	17	10	43	0
133000	1166000	12162	0	50	12	16	0
141000	1166000	12163	0	48	6	34	0
149000	1166000	12164	0	49	4	31	0
157000	1166000	12165	1	5	3	49	0
165000	1166000	12166	0	3	2	30	0
173000	1166000	12167	0	13	2	45	0
181000	1166000	12168	4	35	6	25	0
189000	1166000	12169	2	34	16	22	0
197000	1166000	12170	4	34	18	7	0
205000	1166000	12171	3	20	33	4	0
213000	1166000	12172	4	10	34	16	0
221000	1166000	12173	1	34	20	22	0
229000	1166000	12174	6	16	24	25	0
237000	1166000	12175	1	11	33	3	0
245000	1166000	12176	0	17	42	14	0
253000	1166000	12177	0	41	30	21	0
261000	1166000	12178	1	43	15	28	0
269000	1166000	12179	0	38	22	28	0
277000	1166000	12180	0	20	27	31	0
285000	1166000	12181	0	32	20	29	0
293000	1166000	12182	0	28	24	45	0
301000	1166000	12183	1	39	15	44	0
309000	1166000	12184	0	54	17	41	0
317000	1166000	12185	0	48	3	38	0
325000	1166000	12186	0	23	12	30	0
333000	1166000	12187	0	5	1	4	0
349000	1166000	12189	0	0	0	1	0
357000	1166000	12190	0	5	0	4	0
365000	1166000	12191	0	9	0	24	0
373000	1166000	12192	0	25	1	22	0
381000	1166000	12193	0	43	2	32	0
389000	1166000	12194	1	52	0	48	0
397000	1166000	12195	1	54	0	42	0
405000	1166000	12196	0	48	1	53	0
413000	1166000	12197	0	43	1	56	0
421000	1166000	12198	0	42	2	40	0
429000	1166000	12199	0	18	4	14	0
437000	1166000	12200	0	12	2	20	0
445000	1166000	12201	0	2	1	1	0
453000	1166000	12202	0	1	0	0	0
533000	1166000	12212	0	0	0	1	0
541000	1166000	12213	0	13	1	15	0
549000	1166000	12214	0	43	1	50	0
557000	1166000	12215	0	58	0	43	0
565000	1166000	12216	0	69	0	37	0
573000	1166000	12217	0	61	1	26	0
581000	1166000	12218	0	59	2	28	0
589000	1166000	12219	0	41	2	52	0
597000	1166000	12220	0	52	13	35	0
605000	1166000	12221	0	22	12	15	0
621000	1166000	12223	0	10	0	10	0
629000	1166000	12224	0	4	0	10	0
-27000	1158000	12438	1	0	0	0	0
-19000	1158000	12439	76	0	0	0	0
-11000	1158000	12440	72	0	0	0	0
-3000	1158000	12441	68	0	0	0	0
5000	1158000	12442	72	0	0	0	0
13000	1158000	12443	58	9	0	0	0
21000	1158000	12444	33	25	0	0	0
29000	1158000	12445	13	34	0	0	0
37000	1158000	12446	4	39	0	0	0
45000	1158000	12447	35	18	0	0	0
53000	1158000	12448	5	32	7	0	0
61000	1158000	12449	21	40	4	0	0
69000	1158000	12450	10	37	15	0	0
77000	1158000	12451	0	53	25	0	0
85000	1158000	12452	1	43	11	0	0
93000	1158000	12453	3	55	5	17	0
101000	1158000	12454	1	47	9	19	0
109000	1158000	12455	0	48	13	18	0
117000	1158000	12456	1	18	8	42	0
125000	1158000	12457	0	16	23	31	0
133000	1158000	12458	0	50	13	18	0
141000	1158000	12459	1	40	20	26	0
149000	1158000	12460	0	15	10	27	0
157000	1158000	12461	0	8	2	26	0
165000	1158000	12462	0	6	1	43	0
173000	1158000	12463	3	12	6	44	0
181000	1158000	12464	6	32	11	21	0
189000	1158000	12465	0	49	12	15	0
197000	1158000	12466	0	35	15	5	0
205000	1158000	12467	0	34	22	17	0
213000	1158000	12468	0	30	28	28	0
221000	1158000	12469	1	31	19	20	0
229000	1158000	12470	0	26	19	13	0
237000	1158000	12471	0	36	14	38	0
245000	1158000	12472	0	26	29	32	0
253000	1158000	12473	0	36	18	25	0
261000	1158000	12474	0	33	27	20	0
269000	1158000	12475	0	28	22	29	0
277000	1158000	12476	1	34	23	39	0
285000	1158000	12477	0	50	14	38	0
293000	1158000	12478	0	32	22	30	0
301000	1158000	12479	0	45	3	49	0
309000	1158000	12480	0	48	3	52	0
317000	1158000	12481	0	31	13	55	0
325000	1158000	12482	0	22	32	44	0
333000	1158000	12483	0	19	30	44	0
341000	1158000	12484	1	28	21	35	0
349000	1158000	12485	1	33	17	32	0
357000	1158000	12486	0	39	8	51	0
365000	1158000	12487	2	32	5	51	0
373000	1158000	12488	0	38	6	54	0
381000	1158000	12489	0	44	0	52	0
389000	1158000	12490	0	42	1	55	0
397000	1158000	12491	1	16	0	68	0
405000	1158000	12492	9	16	0	50	0
413000	1158000	12493	0	35	0	64	0
421000	1158000	12494	0	10	1	15	0
429000	1158000	12495	0	9	2	7	0
437000	1158000	12496	0	3	0	0	0
493000	1158000	12503	0	5	0	4	0
501000	1158000	12504	0	29	0	22	0
509000	1158000	12505	0	42	1	14	0
517000	1158000	12506	0	9	0	6	0
525000	1158000	12507	0	4	0	5	0
533000	1158000	12508	1	43	0	52	0
541000	1158000	12509	0	16	1	15	0
549000	1158000	12510	0	15	0	9	0
557000	1158000	12511	0	12	0	15	0
565000	1158000	12512	0	35	2	19	0
573000	1158000	12513	0	60	3	35	0
581000	1158000	12514	0	53	0	40	0
589000	1158000	12515	0	51	0	52	0
597000	1158000	12516	0	50	12	50	0
605000	1158000	12517	0	12	0	8	0
613000	1158000	12518	0	16	1	25	0
621000	1158000	12519	0	29	0	45	0
629000	1158000	12520	0	37	0	40	0
637000	1158000	12521	0	33	1	34	0
645000	1158000	12522	0	16	0	24	0
653000	1158000	12523	0	11	1	9	1
-27000	1150000	12734	2	0	0	0	0
-19000	1150000	12735	79	0	0	0	0
-11000	1150000	12736	83	0	0	0	0
-3000	1150000	12737	75	0	0	0	0
5000	1150000	12738	72	0	0	0	0
13000	1150000	12739	74	1	0	0	0
21000	1150000	12740	49	9	0	0	0
29000	1150000	12741	6	44	0	0	0
37000	1150000	12742	3	50	1	0	0
45000	1150000	12743	29	17	0	0	0
53000	1150000	12744	31	29	0	1	0
61000	1150000	12745	7	47	4	0	0
69000	1150000	12746	11	45	7	0	0
77000	1150000	12747	3	40	21	2	0
85000	1150000	12748	0	54	16	7	0
93000	1150000	12749	1	54	4	6	0
101000	1150000	12750	2	56	11	3	0
109000	1150000	12751	1	40	16	22	0
117000	1150000	12752	0	27	21	32	0
125000	1150000	12753	3	24	11	30	0
133000	1150000	12754	0	45	12	26	0
141000	1150000	12755	0	20	5	43	0
149000	1150000	12756	0	20	3	34	0
157000	1150000	12757	1	5	5	47	0
165000	1150000	12758	0	8	9	52	0
173000	1150000	12759	1	15	10	45	0
181000	1150000	12760	2	20	4	23	0
189000	1150000	12761	0	39	2	16	0
197000	1150000	12762	0	38	11	14	0
205000	1150000	12763	1	41	17	16	0
213000	1150000	12764	0	38	17	13	0
221000	1150000	12765	0	42	20	26	0
229000	1150000	12766	1	46	12	25	0
237000	1150000	12767	0	31	38	22	0
245000	1150000	12768	0	40	24	29	0
253000	1150000	12769	8	52	19	37	0
261000	1150000	12770	3	55	16	33	0
269000	1150000	12771	0	53	20	35	0
277000	1150000	12772	0	35	20	44	0
285000	1150000	12773	0	40	28	22	0
293000	1150000	12774	1	31	2	53	0
301000	1150000	12775	0	35	3	58	0
309000	1150000	12776	1	21	1	64	0
317000	1150000	12777	0	43	19	42	0
325000	1150000	12778	0	35	16	51	0
333000	1150000	12779	0	35	10	49	0
341000	1150000	12780	0	39	20	47	0
349000	1150000	12781	0	49	12	41	0
357000	1150000	12782	0	50	8	32	0
365000	1150000	12783	0	56	7	28	0
373000	1150000	12784	0	35	8	48	0
381000	1150000	12785	0	21	1	55	0
389000	1150000	12786	0	18	0	59	0
397000	1150000	12787	0	29	0	59	0
405000	1150000	12788	1	32	0	53	0
413000	1150000	12789	0	33	0	56	0
421000	1150000	12790	0	4	0	8	0
429000	1150000	12791	3	4	3	5	0
437000	1150000	12792	0	1	1	0	0
485000	1150000	12798	0	6	0	8	0
493000	1150000	12799	0	58	0	26	0
501000	1150000	12800	0	69	3	17	0
509000	1150000	12801	0	65	1	42	0
517000	1150000	12802	0	58	1	42	0
525000	1150000	12803	0	45	0	38	0
533000	1150000	12804	0	59	0	52	0
541000	1150000	12805	0	42	0	28	0
549000	1150000	12806	0	37	0	20	0
557000	1150000	12807	0	35	0	28	0
565000	1150000	12808	0	35	1	27	0
573000	1150000	12809	0	75	1	47	0
581000	1150000	12810	0	51	1	38	0
589000	1150000	12811	0	38	2	65	0
597000	1150000	12812	0	37	0	53	0
[truncated: 5,375 more rows]
