# Supplementary material for: Novel and Lost Forests in the Upper Midwestern United States, from New Estimates of Settlement-Era Composition, Stem Density, and Biomass
Source: PLoS One. 2016 Dec 9;11(12):e0151935. doi: 10.1371/journal.pone.0151935 (PMC5147790; doi:10.1371/journal.pone.0151935)
Supplement: S3 File — (ZIP) [file pone.0151935.s003.zip › wiki_outputs/plss_plots_taxa_alb_v0.9-10.csv]

x	y	cell	Alder	Ash	Basswood	Beech	Birch	Black gum	Buckeye	Cedar/juniper	Cherry	Dogwood	Elm	Fir	Hackberry	Hemlock	Hickory	Ironwood	Maple	No tree	Oak	Other hardwood	Pine	Poplar	Spruce	Sycamore	Tamarack	Tulip poplar	Unknown tree	Walnut	Willow
141000	1486000	323	0	0	0	0	3	0	0	2	0	0	0	0	0	0	0	0	0	2	0	0	0	11	9	0	7	0	0	0	0
149000	1486000	324	0	0	0	0	1	0	0	1	0	0	0	0	0	0	0	0	0	2	0	0	0	5	3	0	2	0	0	0	0
157000	1486000	325	0	0	0	0	1	0	0	0	0	0	0	0	0	0	0	0	0	0	0	0	0	0	1	0	0	0	0	0	0
133000	1478000	618	0	0	0	0	0	0	0	1	0	0	0	0	0	0	0	0	0	0	0	0	0	0	0	0	1	0	0	0	0
141000	1478000	619	1	0	0	0	2	0	0	9	0	0	0	0	0	0	0	0	0	0	0	0	0	10	22	0	49	0	0	0	0
149000	1478000	620	0	1	0	0	3	0	0	13	0	0	0	1	0	0	0	0	0	0	0	0	0	14	21	0	37	0	0	0	0
157000	1478000	621	0	0	0	0	6	0	0	0	0	0	0	1	0	0	0	0	0	0	0	0	1	7	1	0	1	0	0	0	1
-19000	1470000	895	0	0	0	0	0	0	0	0	0	0	0	0	0	0	0	0	0	10	5	0	0	3	0	0	0	0	0	0	1
-11000	1470000	896	0	0	0	0	0	0	0	0	0	0	0	0	0	0	0	0	0	33	0	0	0	0	0	0	0	0	0	0	0
-3000	1470000	897	0	0	0	0	0	0	0	0	0	0	0	0	0	0	0	0	0	21	0	0	0	0	0	0	0	0	0	0	0
5000	1470000	898	0	0	0	0	0	0	0	0	0	0	0	0	0	0	0	0	0	8	0	0	0	0	0	0	0	0	0	0	0
133000	1470000	914	0	0	0	0	1	0	0	1	0	0	0	0	0	0	0	0	0	0	0	0	0	1	3	0	8	0	0	0	1
141000	1470000	915	0	0	0	0	4	0	0	4	0	0	0	1	0	0	0	0	0	0	0	0	0	6	44	0	36	0	0	0	1
149000	1470000	916	0	3	0	0	7	0	0	6	0	0	0	0	0	0	0	0	0	0	0	0	0	4	25	0	27	0	0	0	0
157000	1470000	917	0	0	0	0	0	0	0	0	1	0	0	0	0	0	0	0	0	0	0	0	0	0	0	0	0	0	0	0	0
-19000	1462000	1191	0	1	0	0	0	0	0	0	0	0	1	0	0	0	0	0	0	21	3	0	0	1	0	0	0	0	0	0	0
-11000	1462000	1192	0	0	0	0	0	0	0	0	0	0	0	0	0	0	0	0	0	74	0	0	0	0	0	0	0	0	0	0	0
-3000	1462000	1193	0	0	0	0	0	0	0	0	0	0	0	0	0	0	0	0	0	74	0	0	0	0	0	0	0	0	0	0	0
5000	1462000	1194	0	0	0	0	0	0	0	0	0	0	0	0	0	0	0	0	0	70	0	0	0	3	0	0	0	0	0	0	0
13000	1462000	1195	0	0	0	0	0	0	0	0	0	0	0	0	0	0	0	0	0	29	1	0	0	23	0	0	0	0	0	0	1
21000	1462000	1196	0	0	0	0	0	0	0	0	0	0	0	0	0	0	0	0	0	19	2	0	0	24	0	0	0	0	0	0	0
29000	1462000	1197	0	0	0	0	0	0	0	0	0	0	0	0	0	0	0	0	0	20	0	0	0	7	0	0	1	0	0	0	0
37000	1462000	1198	0	1	0	0	0	0	0	0	0	0	0	0	0	0	0	0	0	18	0	0	2	5	0	0	0	0	0	0	0
45000	1462000	1199	0	2	0	0	0	0	0	0	0	0	1	0	0	0	0	0	0	7	0	0	1	5	0	0	3	0	0	0	0
53000	1462000	1200	0	0	0	0	0	0	0	0	0	0	0	0	0	0	0	0	0	3	0	0	0	1	0	0	1	0	0	0	0
133000	1462000	1210	0	0	0	0	0	0	0	0	0	0	0	0	0	0	0	0	0	1	0	0	0	0	0	0	0	0	0	0	2
141000	1462000	1211	0	1	0	0	0	0	0	1	0	0	1	0	0	0	0	0	0	2	0	0	0	1	3	0	10	0	0	0	0
149000	1462000	1212	0	0	0	0	2	0	0	1	0	0	0	0	0	0	0	0	0	1	0	0	0	0	2	0	2	0	0	0	0
157000	1462000	1213	0	1	0	0	0	0	0	0	0	0	1	0	0	0	0	0	0	0	0	0	0	0	0	0	0	0	0	0	0
-19000	1454000	1487	0	1	0	0	0	0	0	0	0	0	2	0	0	0	0	0	0	18	2	0	0	0	0	0	0	0	0	0	0
-11000	1454000	1488	0	0	0	0	0	0	0	0	0	0	0	0	0	0	0	0	0	73	0	0	0	0	0	0	0	0	0	0	0
-3000	1454000	1489	0	1	0	0	0	0	0	0	0	0	2	0	0	0	0	0	0	70	1	0	0	0	0	0	0	0	0	0	0
5000	1454000	1490	0	0	0	0	0	0	0	0	0	0	0	0	0	0	0	0	0	70	1	0	0	1	0	0	0	0	0	0	0
13000	1454000	1491	0	1	0	0	0	0	0	0	0	0	1	0	0	0	0	0	0	32	4	0	0	28	0	0	0	0	0	0	0
21000	1454000	1492	0	0	0	0	0	0	0	0	0	0	0	0	0	0	0	0	0	31	1	0	0	14	0	0	0	0	0	0	0
29000	1454000	1493	0	0	0	0	0	0	0	0	0	0	0	0	0	0	0	0	0	57	0	0	0	6	0	0	0	0	0	0	0
37000	1454000	1494	0	0	0	0	0	0	0	0	0	0	0	0	0	0	0	0	0	67	0	0	0	0	0	0	0	0	0	0	0
45000	1454000	1495	0	0	0	0	1	0	0	0	0	0	1	0	0	0	0	0	0	30	0	0	0	6	0	0	3	0	0	0	0
53000	1454000	1496	0	0	0	0	0	0	0	0	0	0	0	0	0	0	0	0	0	21	0	0	0	0	0	0	10	0	0	0	0
61000	1454000	1497	0	0	0	0	0	0	0	0	0	0	0	0	0	0	0	0	0	13	0	0	0	0	1	0	17	0	0	0	0
69000	1454000	1498	0	1	0	0	0	0	0	1	0	0	0	1	0	0	0	0	0	28	0	0	0	12	1	0	5	0	0	0	0
77000	1454000	1499	0	0	0	0	1	0	0	0	0	0	0	0	0	0	0	0	0	9	0	0	1	10	3	0	10	0	0	0	0
85000	1454000	1500	0	0	0	0	0	0	0	0	0	0	0	0	0	0	0	0	0	0	0	0	0	1	6	0	24	0	0	0	0
93000	1454000	1501	0	0	0	0	0	0	0	0	0	0	0	0	0	0	0	0	0	1	0	0	0	1	2	0	15	0	0	0	0
101000	1454000	1502	0	0	0	0	0	0	0	0	0	0	0	0	0	0	0	0	0	1	0	0	0	2	2	0	3	0	0	0	0
-19000	1446000	1783	0	1	0	0	0	0	0	0	0	0	2	0	0	0	0	0	0	11	1	0	0	0	0	0	0	0	0	0	0
-11000	1446000	1784	0	2	0	0	0	0	0	0	0	0	2	0	0	0	0	0	0	69	2	0	0	0	0	0	0	0	0	0	0
-3000	1446000	1785	0	0	0	0	0	0	0	0	0	0	2	0	0	0	0	0	0	74	1	0	0	0	0	0	0	0	0	0	0
5000	1446000	1786	0	0	0	0	0	0	0	0	0	0	1	0	0	0	0	0	0	70	1	0	0	2	0	0	0	0	0	0	0
13000	1446000	1787	0	0	0	0	0	0	0	0	0	0	0	0	0	0	0	0	0	66	0	0	0	3	0	0	0	0	0	0	0
21000	1446000	1788	0	0	0	0	0	0	0	0	0	0	0	0	0	0	0	0	0	48	0	0	0	9	0	0	0	0	0	0	0
29000	1446000	1789	0	1	0	0	0	0	0	0	0	0	7	0	0	0	0	0	0	26	12	0	0	20	0	0	0	0	0	0	0
37000	1446000	1790	0	0	0	0	0	0	0	0	0	0	9	0	0	0	0	0	0	14	24	0	0	51	0	0	0	0	0	0	0
45000	1446000	1791	0	0	0	0	0	0	0	0	0	0	0	0	0	0	0	0	0	9	4	0	0	17	0	0	0	0	0	0	0
53000	1446000	1792	0	0	0	0	0	0	0	0	0	0	0	0	0	0	0	0	0	3	6	0	0	24	0	0	0	0	0	0	0
61000	1446000	1793	0	0	0	0	0	0	0	0	0	0	0	0	0	0	0	0	0	33	2	0	0	10	0	0	1	0	0	0	1
69000	1446000	1794	0	0	0	0	0	0	0	0	0	0	0	0	0	0	0	0	0	64	0	0	0	7	0	0	0	0	0	0	0
77000	1446000	1795	0	0	0	0	0	0	0	0	0	0	0	0	0	0	0	0	0	45	0	0	0	7	0	0	2	0	0	0	0
85000	1446000	1796	0	0	0	0	0	0	0	0	0	0	0	0	0	0	0	0	0	11	0	0	0	1	0	0	18	0	0	0	1
93000	1446000	1797	0	0	0	0	0	0	0	0	0	0	1	0	0	0	0	0	0	12	0	0	0	1	8	0	23	0	0	0	1
101000	1446000	1798	0	0	0	0	2	0	0	2	0	0	0	5	0	0	0	0	0	19	0	0	0	15	15	0	20	0	0	0	0
109000	1446000	1799	0	1	0	0	0	0	0	2	0	0	0	0	0	0	0	0	0	16	0	0	2	6	6	0	24	0	0	0	0
117000	1446000	1800	0	1	0	0	0	0	0	2	0	0	2	1	0	0	0	0	0	0	0	0	0	15	9	0	18	0	0	0	1
-19000	1438000	2079	0	0	0	0	0	0	0	0	0	0	0	0	0	0	0	0	0	4	0	0	0	0	0	0	0	0	0	0	0
-11000	1438000	2080	0	0	0	0	0	0	0	0	0	0	0	0	0	0	0	0	0	71	1	0	0	0	0	0	0	0	0	0	0
-3000	1438000	2081	0	0	0	0	0	0	0	0	0	0	1	0	0	0	0	0	0	70	2	0	0	0	0	0	0	0	0	0	0
5000	1438000	2082	0	0	1	0	0	0	0	0	0	0	1	0	0	0	0	0	0	65	3	0	0	8	0	0	0	0	0	0	0
13000	1438000	2083	0	0	0	0	0	0	0	0	0	0	1	0	0	0	0	0	0	58	2	0	0	14	0	0	0	0	0	0	0
21000	1438000	2084	0	0	0	0	0	0	0	0	0	0	0	0	0	0	0	0	0	44	0	0	0	11	0	0	0	0	0	0	0
29000	1438000	2085	0	1	0	0	0	0	0	0	0	0	7	0	0	0	0	0	0	26	18	0	0	30	0	0	0	0	0	0	0
37000	1438000	2086	0	0	0	0	0	0	0	0	0	0	5	0	0	0	0	0	0	2	15	0	0	26	0	0	0	0	0	0	0
45000	1438000	2087	0	0	0	0	0	0	0	0	0	0	1	0	0	0	0	0	0	0	20	0	0	33	0	0	0	0	0	0	0
53000	1438000	2088	0	0	0	0	0	0	0	0	0	0	0	0	0	0	0	0	0	19	20	0	0	46	0	0	0	0	0	0	0
61000	1438000	2089	0	0	0	0	0	0	0	0	0	0	0	0	0	0	0	0	0	44	0	0	0	6	0	0	0	0	0	0	0
69000	1438000	2090	0	0	0	0	0	0	0	0	0	0	0	0	0	0	0	0	0	66	0	0	0	10	0	0	0	0	0	0	0
77000	1438000	2091	0	0	0	0	0	0	0	0	0	0	0	0	0	0	0	0	0	64	3	0	0	7	0	0	1	0	0	0	0
85000	1438000	2092	0	0	0	0	0	0	0	0	0	0	0	0	0	0	0	0	0	53	0	0	0	6	0	0	0	0	0	0	0
93000	1438000	2093	0	0	0	0	0	0	0	0	0	0	0	0	0	0	0	0	0	14	0	0	0	2	0	0	5	0	0	0	0
101000	1438000	2094	0	2	0	0	1	0	0	2	0	0	2	5	0	0	0	0	0	5	2	0	5	17	14	0	30	0	0	0	0
109000	1438000	2095	0	1	0	0	1	0	0	2	0	0	1	1	0	0	0	0	0	13	1	0	1	5	9	0	34	0	0	0	0
117000	1438000	2096	0	6	0	0	2	0	0	2	0	0	3	3	0	0	0	0	0	14	0	0	2	22	2	0	17	0	0	0	2
125000	1438000	2097	0	1	0	0	0	0	0	0	0	0	0	0	0	0	0	0	0	3	0	0	0	2	0	0	0	0	0	0	0
133000	1438000	2098	0	4	0	0	2	0	0	2	0	0	2	1	0	0	0	0	1	1	1	0	0	4	1	0	2	0	0	0	2
141000	1438000	2099	0	2	0	0	3	0	0	5	0	0	1	0	0	0	0	0	0	0	0	0	0	31	9	0	17	0	0	0	3
149000	1438000	2100	0	0	0	0	6	0	0	4	0	0	0	0	0	0	0	0	0	0	0	0	0	17	3	0	2	0	0	0	0
-19000	1430000	2375	0	0	0	0	0	0	0	0	0	0	0	0	0	0	0	0	0	10	1	0	0	0	0	0	0	0	0	0	0
-11000	1430000	2376	0	0	1	0	0	0	0	0	0	0	1	0	0	0	0	0	0	74	0	0	0	0	0	0	0	0	0	0	0
-3000	1430000	2377	0	0	0	0	0	0	0	0	0	0	0	0	0	0	0	0	0	72	0	0	0	0	0	0	0	0	0	0	0
5000	1430000	2378	0	0	0	0	0	0	0	0	0	0	0	0	0	0	0	0	0	67	0	0	0	0	0	0	0	0	0	0	0
13000	1430000	2379	0	0	0	0	0	0	0	0	0	0	0	0	0	0	0	0	0	69	0	0	0	3	0	0	0	0	0	0	0
21000	1430000	2380	0	0	0	0	0	0	0	0	0	0	1	0	0	0	0	0	0	62	2	0	0	4	0	0	0	0	0	0	1
29000	1430000	2381	0	0	0	0	0	0	0	0	0	0	0	0	0	0	0	0	0	44	4	0	0	10	0	0	0	0	0	0	0
37000	1430000	2382	0	0	0	0	0	0	0	0	0	0	0	0	0	0	0	0	0	44	10	0	0	15	0	0	0	0	0	0	0
45000	1430000	2383	0	0	0	0	0	0	0	0	0	0	0	0	0	0	0	0	0	60	6	0	0	13	0	0	0	0	0	0	0
53000	1430000	2384	0	0	0	0	0	0	0	0	0	0	0	0	0	0	0	0	0	64	8	0	0	12	0	0	0	0	0	0	0
61000	1430000	2385	0	0	0	0	0	0	0	0	0	0	0	0	0	0	0	0	0	47	3	0	0	11	0	0	2	0	0	0	0
69000	1430000	2386	0	0	0	0	0	0	0	0	0	0	0	0	0	0	0	0	0	59	3	0	0	10	0	0	0	0	0	0	0
77000	1430000	2387	0	0	0	0	0	0	0	0	0	0	0	0	0	0	0	0	0	59	1	0	0	13	1	0	2	0	0	0	0
85000	1430000	2388	0	1	0	0	1	0	0	0	0	0	3	0	0	0	0	0	1	43	2	0	0	10	1	0	8	0	0	0	0
93000	1430000	2389	0	1	0	0	1	0	0	0	0	0	1	0	0	0	0	0	0	10	0	0	1	28	4	0	10	0	0	0	0
101000	1430000	2390	0	5	0	0	3	0	0	2	0	0	6	6	0	0	0	0	0	1	1	0	0	11	21	0	39	0	0	0	0
109000	1430000	2391	0	4	0	0	1	0	0	4	0	0	3	1	0	0	0	0	0	16	1	0	0	5	6	0	33	0	0	0	0
117000	1430000	2392	0	4	0	0	1	0	0	1	0	0	3	0	0	0	0	0	0	29	0	0	0	17	1	0	12	0	0	0	0
125000	1430000	2393	1	4	0	0	9	0	0	1	0	0	2	5	0	0	0	0	0	8	0	0	2	23	15	0	28	0	0	0	0
133000	1430000	2394	0	8	0	0	12	0	0	7	0	0	2	1	0	0	0	0	0	0	1	0	3	31	20	0	19	0	0	0	1
141000	1430000	2395	0	2	0	0	7	0	0	7	0	0	0	7	0	0	0	0	0	0	0	0	0	6	23	0	46	0	0	0	0
149000	1430000	2396	0	1	0	0	4	0	0	10	0	0	1	2	0	0	0	0	0	0	0	0	1	10	18	0	23	0	0	0	1
157000	1430000	2397	0	0	0	0	0	0	0	0	0	0	0	0	0	0	0	0	0	0	0	0	0	4	0	0	1	0	0	0	2
-19000	1422000	2671	0	0	1	0	0	0	0	0	0	0	3	0	0	0	0	0	0	47	2	0	0	4	0	0	0	0	0	0	0
-11000	1422000	2672	0	0	0	0	0	0	0	0	0	0	0	0	0	0	0	0	0	65	0	0	0	0	0	0	0	0	0	0	0
-3000	1422000	2673	0	0	0	0	0	0	0	0	0	0	0	0	0	0	0	0	0	68	0	0	0	0	0	0	0	0	0	0	0
5000	1422000	2674	0	0	0	0	0	0	0	0	0	0	0	0	0	0	0	0	0	74	0	0	0	0	0	0	0	0	0	0	0
13000	1422000	2675	0	0	0	0	0	0	0	0	0	0	0	0	0	0	0	0	0	65	1	0	0	3	0	0	0	0	0	0	0
21000	1422000	2676	0	0	0	0	0	0	0	0	0	0	0	0	0	0	0	0	0	49	1	0	0	7	0	0	0	0	0	0	0
29000	1422000	2677	0	0	0	0	0	0	0	0	0	0	3	0	0	0	0	0	0	33	14	0	0	25	0	0	0	0	0	0	0
37000	1422000	2678	0	0	0	0	0	0	0	0	0	0	0	0	0	0	0	0	0	42	16	0	0	32	0	0	0	0	0	0	0
45000	1422000	2679	0	0	0	0	0	0	0	0	0	0	0	0	0	0	0	0	0	23	19	0	0	42	0	0	0	0	0	0	0
53000	1422000	2680	0	1	0	0	0	0	0	0	0	0	1	0	0	0	0	0	0	33	19	0	0	28	0	0	0	0	0	0	0
61000	1422000	2681	0	0	0	0	0	0	0	0	0	0	0	0	0	0	0	0	0	50	1	0	0	10	0	0	1	0	0	0	0
69000	1422000	2682	0	0	0	0	0	0	0	0	0	0	0	0	0	0	0	0	0	56	2	0	0	9	0	0	0	0	0	0	0
77000	1422000	2683	0	0	0	0	1	0	0	0	0	0	0	0	0	0	0	0	0	50	0	0	0	17	0	0	3	0	0	0	0
85000	1422000	2684	0	0	0	0	0	0	0	0	0	0	0	0	0	0	0	0	0	35	0	0	0	27	1	0	3	0	0	0	0
93000	1422000	2685	0	2	1	0	1	0	0	0	0	0	3	2	0	0	0	0	0	14	3	0	0	26	9	0	24	0	0	0	0
101000	1422000	2686	0	3	0	0	1	0	0	4	0	0	1	2	0	0	0	0	0	10	0	0	0	10	8	0	38	0	0	0	0
109000	1422000	2687	0	0	0	0	0	0	0	11	0	0	0	0	0	0	0	0	0	27	0	0	6	2	4	0	26	0	0	0	0
117000	1422000	2688	0	4	0	0	0	0	0	2	0	0	0	0	0	0	0	0	0	36	1	0	5	4	4	0	13	0	0	0	0
125000	1422000	2689	0	1	0	0	4	0	0	0	0	0	0	1	0	0	0	0	0	2	0	0	11	15	29	0	35	0	0	0	0
133000	1422000	2690	0	3	0	0	11	0	0	5	0	0	1	1	0	0	0	0	0	0	0	0	14	25	20	0	30	0	0	0	0
141000	1422000	2691	0	1	0	0	4	0	0	18	0	0	0	2	0	0	0	0	0	0	0	0	10	11	11	0	33	0	0	0	0
149000	1422000	2692	0	0	0	0	0	0	0	14	0	0	0	1	0	0	0	0	0	0	0	0	2	6	10	0	48	0	0	0	1
157000	1422000	2693	2	1	0	0	1	0	0	10	0	0	0	2	0	0	0	0	1	0	0	0	0	12	14	0	40	0	0	0	3
165000	1422000	2694	0	0	0	0	0	0	0	0	0	0	0	0	0	0	0	0	0	0	0	0	1	1	0	0	2	0	0	0	2
-19000	1414000	2967	0	1	0	0	0	0	0	0	0	0	2	0	0	0	0	0	0	47	4	0	0	1	0	0	0	0	0	0	0
-11000	1414000	2968	0	0	0	0	0	0	0	0	0	0	0	0	0	0	0	0	0	20	0	0	0	0	0	0	0	0	0	0	0
-3000	1414000	2969	0	0	0	0	0	0	0	0	0	0	0	0	0	0	0	0	0	58	0	0	0	0	0	0	0	0	0	0	0
5000	1414000	2970	0	0	0	0	0	0	0	0	0	0	0	0	0	0	0	0	0	78	0	0	0	0	0	0	0	0	0	0	0
13000	1414000	2971	0	0	0	0	0	0	0	0	0	0	0	0	0	0	0	0	0	71	0	0	0	1	0	0	0	0	0	0	0
21000	1414000	2972	0	0	0	0	0	0	0	0	0	0	0	0	0	0	0	0	0	49	0	0	0	0	0	0	0	0	0	0	0
29000	1414000	2973	0	0	0	0	0	0	0	0	0	0	0	0	0	0	0	0	0	24	2	0	0	30	0	0	0	0	0	0	0
37000	1414000	2974	0	0	0	0	0	0	0	0	0	0	0	0	0	0	0	0	0	58	1	0	0	15	0	0	0	0	0	0	0
45000	1414000	2975	0	0	0	0	0	0	0	0	0	0	0	0	0	0	0	0	0	49	0	0	0	18	0	0	0	0	0	0	0
53000	1414000	2976	0	0	0	0	0	0	0	0	0	0	0	0	0	0	0	0	0	56	0	0	0	14	0	0	2	0	0	0	0
61000	1414000	2977	0	2	0	0	2	0	0	0	0	0	1	1	0	0	0	0	0	13	7	0	0	25	2	0	21	0	0	0	0
69000	1414000	2978	0	0	0	0	0	0	0	0	0	0	0	2	0	0	0	0	0	17	3	0	0	14	9	0	32	0	0	0	0
77000	1414000	2979	0	0	0	0	2	0	0	0	0	0	0	1	0	0	0	0	0	25	1	0	0	18	1	0	23	0	0	0	1
85000	1414000	2980	0	0	0	0	1	0	0	0	0	0	1	0	0	0	0	0	1	23	1	0	0	29	0	0	21	0	0	0	0
93000	1414000	2981	0	2	0	0	3	0	0	2	0	0	3	11	0	0	0	0	0	6	0	0	2	19	10	0	34	0	0	0	0
101000	1414000	2982	0	0	0	0	0	0	0	3	0	0	0	1	0	0	0	0	0	4	0	0	34	8	10	0	20	0	0	0	0
109000	1414000	2983	0	0	0	0	0	0	0	0	0	0	0	0	0	0	0	0	0	6	0	0	19	2	5	0	26	0	0	0	0
117000	1414000	2984	0	0	0	0	0	0	0	1	0	0	0	0	0	0	0	0	0	2	0	0	13	1	6	0	43	0	0	0	0
125000	1414000	2985	0	0	0	0	0	0	0	0	0	0	0	0	0	0	0	0	0	2	0	0	9	4	5	0	31	0	0	0	0
133000	1414000	2986	0	0	0	0	1	0	0	2	0	0	0	0	0	0	0	0	0	1	0	0	18	6	10	0	31	0	0	0	0
141000	1414000	2987	0	1	0	0	1	0	0	13	0	0	0	0	0	0	0	0	0	0	0	0	16	4	14	0	28	0	0	0	1
149000	1414000	2988	0	7	0	0	6	0	0	13	0	0	1	13	0	0	0	0	0	2	0	0	12	9	17	0	32	0	0	0	0
157000	1414000	2989	0	6	0	0	4	0	0	15	0	0	0	4	1	0	0	1	0	1	0	0	0	7	23	0	32	0	0	0	0
165000	1414000	2990	0	0	1	0	3	0	0	0	0	0	0	2	0	0	0	0	0	0	0	0	0	8	11	0	8	0	0	0	0
-27000	1406000	3262	0	2	0	0	0	0	0	0	0	0	2	0	0	0	0	0	0	0	0	0	0	0	0	0	0	0	0	0	0
-19000	1406000	3263	0	4	0	0	0	0	0	0	0	0	2	0	0	0	0	0	0	41	6	0	0	0	0	0	0	0	0	0	0
-11000	1406000	3264	0	0	0	0	0	0	0	0	0	0	0	0	0	0	0	0	0	72	0	0	0	0	0	0	0	0	0	0	0
-3000	1406000	3265	0	2	0	0	0	0	0	0	0	0	2	0	0	0	0	0	0	69	4	0	0	0	0	0	0	0	0	0	0
5000	1406000	3266	0	0	0	0	0	0	0	0	0	0	0	0	0	0	0	0	0	74	0	0	0	0	0	0	0	0	0	0	0
13000	1406000	3267	0	0	0	0	0	0	0	0	0	0	0	0	0	0	0	0	0	75	0	0	0	0	0	0	0	0	0	0	0
21000	1406000	3268	0	1	1	0	0	0	0	0	0	0	0	0	0	0	0	0	0	52	3	0	0	13	0	0	2	0	0	0	0
29000	1406000	3269	0	0	0	0	0	0	0	0	0	0	0	0	0	0	0	0	0	31	1	0	0	37	0	0	1	0	0	0	0
37000	1406000	3270	0	0	0	0	0	0	0	0	0	0	0	0	0	0	0	0	0	45	1	0	0	20	0	0	2	0	0	0	0
45000	1406000	3271	0	0	0	0	0	0	0	0	0	0	0	0	0	0	0	0	0	22	0	0	0	32	3	0	13	0	0	0	0
53000	1406000	3272	0	2	0	0	0	0	0	0	0	0	0	0	0	0	0	0	0	13	4	0	0	23	5	0	44	0	0	0	0
61000	1406000	3273	0	0	0	0	3	0	0	1	0	0	1	2	0	0	0	0	0	5	4	0	0	33	4	0	32	0	0	0	0
69000	1406000	3274	0	2	0	0	1	0	0	0	0	0	0	0	0	0	0	0	0	11	1	0	0	19	4	0	34	0	0	0	0
77000	1406000	3275	0	0	0	0	4	0	0	0	0	0	0	0	0	0	0	0	0	5	0	0	0	18	2	0	40	0	0	0	0
85000	1406000	3276	0	0	0	0	1	0	0	2	0	0	1	0	0	0	0	0	0	1	1	0	0	27	5	0	44	0	0	0	0
93000	1406000	3277	0	0	0	0	4	0	0	3	0	0	0	0	0	0	0	0	0	2	0	0	10	23	8	0	37	0	0	0	0
101000	1406000	3278	0	0	0	0	2	0	0	1	0	0	3	3	0	0	0	0	0	2	0	0	15	21	15	0	30	0	0	0	0
109000	1406000	3279	0	0	0	0	1	0	0	1	0	0	0	0	0	0	0	0	0	6	0	0	27	16	9	0	33	0	0	0	0
117000	1406000	3280	0	0	0	0	0	0	0	3	0	0	0	2	0	0	0	0	0	0	0	0	16	5	6	0	45	0	0	0	0
125000	1406000	3281	0	0	0	0	1	0	0	3	0	0	0	1	0	0	0	0	0	1	0	0	18	2	11	0	38	0	0	0	0
133000	1406000	3282	0	0	0	0	1	0	0	9	0	0	0	0	0	0	0	0	0	1	0	0	10	0	10	0	47	0	0	0	0
141000	1406000	3283	0	0	0	0	3	0	0	9	0	0	0	4	0	0	0	0	0	0	0	0	15	3	12	0	42	0	0	0	2
149000	1406000	3284	0	1	0	0	2	0	0	13	0	0	0	5	0	0	0	0	1	0	0	0	16	13	14	0	39	0	0	0	0
157000	1406000	3285	0	1	0	0	9	0	0	13	0	0	2	12	0	0	0	0	0	0	0	0	6	7	16	0	33	0	0	0	1
165000	1406000	3286	0	1	0	0	2	0	0	5	0	0	1	6	0	0	0	0	0	0	0	0	1	7	30	0	28	0	0	0	0
173000	1406000	3287	0	1	0	0	3	0	0	2	0	0	0	4	0	0	0	0	0	1	0	0	0	3	24	0	16	0	0	0	0
181000	1406000	3288	0	1	0	0	5	0	0	7	0	0	0	5	0	0	0	0	0	0	0	0	3	15	9	0	6	0	0	0	0
189000	1406000	3289	0	0	0	0	2	0	0	4	0	0	1	3	0	0	0	0	0	0	0	0	1	3	7	0	9	0	0	0	0
-27000	1398000	3558	0	1	0	0	0	0	0	0	0	0	3	0	0	0	0	0	0	1	2	0	0	0	0	0	0	0	0	0	0
-19000	1398000	3559	0	0	0	0	0	0	0	0	0	0	3	0	0	0	0	0	0	52	7	0	0	1	0	0	0	0	0	0	0
-11000	1398000	3560	0	1	0	0	0	0	0	0	0	0	0	0	0	0	0	0	0	54	0	0	0	0	0	0	0	0	0	0	0
-3000	1398000	3561	0	0	1	0	0	0	0	0	0	0	0	0	0	0	0	0	0	71	0	0	0	0	0	0	0	0	0	0	0
5000	1398000	3562	0	1	0	0	0	0	0	0	0	0	2	0	0	0	0	0	0	70	1	0	0	0	0	0	0	0	0	0	0
13000	1398000	3563	0	0	0	0	0	0	0	0	0	0	0	0	0	0	0	0	0	68	0	0	0	2	0	0	0	0	0	0	0
21000	1398000	3564	0	0	0	0	1	0	0	0	0	0	4	0	0	0	0	0	0	40	3	0	0	24	0	0	3	0	0	0	0
29000	1398000	3565	0	0	0	0	0	0	0	0	0	0	0	0	0	0	0	0	0	21	4	0	0	44	0	0	1	0	0	0	0
37000	1398000	3566	0	0	0	0	0	0	0	0	0	0	1	0	0	0	0	0	0	4	3	0	0	42	1	0	14	0	0	0	0
45000	1398000	3567	0	1	0	0	1	0	0	0	0	0	3	0	0	0	0	0	0	4	5	0	0	28	14	0	31	0	0	0	0
53000	1398000	3568	0	1	0	0	1	0	0	0	0	0	1	0	0	0	0	0	0	3	7	0	0	23	6	0	43	0	0	0	1
61000	1398000	3569	0	0	0	0	1	0	0	0	0	0	0	0	0	0	0	0	0	15	0	0	1	15	8	0	39	0	0	0	1
69000	1398000	3570	0	0	0	0	0	0	0	0	0	0	0	0	0	0	0	0	0	28	0	0	0	2	0	0	8	0	0	0	2
77000	1398000	3571	0	1	0	0	3	0	0	0	0	0	0	3	0	0	0	0	0	15	0	0	0	14	4	0	26	0	0	0	2
85000	1398000	3572	0	0	0	0	1	0	0	0	0	0	0	2	0	0	0	0	0	1	0	0	0	21	8	0	56	0	0	0	0
93000	1398000	3573	0	0	0	0	3	0	0	0	0	0	0	0	0	0	0	0	0	1	0	0	0	13	15	0	51	0	0	0	0
101000	1398000	3574	0	0	0	0	3	0	0	2	0	0	0	0	0	0	0	0	0	3	0	0	1	7	14	0	52	0	0	0	0
109000	1398000	3575	0	0	0	0	4	0	0	6	0	0	0	1	0	0	0	0	0	2	0	0	12	7	15	0	50	0	0	0	0
117000	1398000	3576	0	0	0	0	3	0	0	4	0	0	0	0	0	0	0	0	0	0	0	0	8	7	9	0	50	0	0	0	0
125000	1398000	3577	0	0	0	0	0	0	0	4	0	0	0	2	0	0	0	0	0	1	0	0	14	1	20	0	49	0	0	0	0
133000	1398000	3578	0	0	0	0	0	0	0	7	0	0	0	1	0	0	0	0	0	2	0	0	18	3	14	0	40	0	0	0	0
141000	1398000	3579	0	0	0	0	0	0	0	5	0	0	0	2	0	0	0	0	0	1	0	0	31	5	14	0	30	0	0	0	0
149000	1398000	3580	0	0	0	0	0	0	0	15	0	0	0	0	0	0	0	0	0	2	0	0	3	1	10	0	56	0	0	0	0
157000	1398000	3581	0	0	0	0	2	0	0	12	0	0	0	4	0	0	0	0	0	0	0	0	0	10	14	0	46	0	0	0	0
165000	1398000	3582	0	1	0	0	3	0	0	2	0	0	0	4	0	0	0	0	0	0	0	0	1	6	20	0	49	0	0	0	1
173000	1398000	3583	0	1	0	0	6	0	0	12	0	0	0	0	0	0	0	0	0	0	0	0	0	0	23	0	46	0	0	0	0
181000	1398000	3584	0	3	0	0	1	0	0	1	0	0	2	5	0	0	0	0	1	0	0	0	0	5	56	0	22	0	0	0	0
189000	1398000	3585	0	1	0	0	1	0	0	9	0	0	1	5	0	0	0	0	0	0	0	0	0	2	27	0	41	0	0	0	0
197000	1398000	3586	0	0	0	0	3	0	0	6	0	0	0	3	0	0	0	0	0	0	0	0	0	3	15	0	10	0	0	0	0
205000	1398000	3587	0	2	0	0	3	0	0	7	0	0	0	3	0	0	0	0	0	0	0	0	0	6	1	0	4	0	0	0	0
213000	1398000	3588	0	0	0	0	1	0	0	2	0	0	0	1	0	0	0	0	0	0	0	0	0	1	0	0	0	0	0	0	0
-27000	1390000	3854	0	1	0	0	0	0	0	0	0	0	2	0	0	0	0	0	1	4	3	0	0	0	0	0	0	0	0	0	0
-19000	1390000	3855	0	3	0	0	0	0	0	0	0	0	3	0	0	0	0	0	0	64	4	0	0	1	0	0	0	0	0	0	0
-11000	1390000	3856	0	0	0	0	0	0	0	0	0	0	0	0	0	0	0	0	0	73	0	0	0	0	0	0	0	0	0	0	0
-3000	1390000	3857	0	1	0	0	0	0	0	0	0	0	2	0	0	0	0	0	0	71	1	0	0	0	0	0	0	0	0	0	0
5000	1390000	3858	0	0	1	0	0	0	0	0	0	0	3	0	0	0	0	0	0	67	1	0	0	0	0	0	0	0	0	0	0
13000	1390000	3859	0	0	0	0	0	0	0	0	0	0	0	0	0	0	0	0	0	71	0	0	0	0	0	0	0	0	0	0	0
21000	1390000	3860	0	0	0	0	0	0	0	0	0	0	0	0	0	0	0	0	0	63	0	0	0	7	0	0	0	0	0	0	0
29000	1390000	3861	0	0	0	0	0	0	0	0	0	0	0	0	0	0	0	0	0	52	2	0	0	13	0	0	0	0	0	0	0
37000	1390000	3862	0	0	0	0	0	0	0	0	0	0	1	0	0	0	0	0	0	36	3	0	0	22	3	0	6	0	0	0	0
45000	1390000	3863	0	0	0	0	1	0	0	0	0	0	0	0	0	0	0	0	0	38	0	0	0	25	0	0	0	0	0	0	1
53000	1390000	3864	0	0	0	0	0	0	0	0	0	0	0	0	0	0	0	0	0	17	0	0	0	27	0	0	1	0	0	0	1
61000	1390000	3865	0	0	0	0	0	0	0	0	0	0	0	0	0	0	0	0	0	13	1	0	0	5	8	0	12	0	0	0	0
69000	1390000	3866	0	0	0	0	0	0	0	0	0	0	0	0	0	0	0	0	0	51	0	0	0	2	8	0	14	0	0	0	0
77000	1390000	3867	0	0	0	0	0	0	0	0	0	0	0	0	0	0	0	0	0	65	0	0	0	2	1	0	1	0	0	0	0
85000	1390000	3868	0	0	0	0	0	0	0	0	0	0	1	0	0	0	0	0	0	16	0	0	0	5	6	0	39	0	0	0	2
93000	1390000	3869	0	1	0	0	0	0	0	2	0	0	0	0	0	0	0	0	0	4	0	0	0	13	22	0	36	0	0	0	1
101000	1390000	3870	0	0	0	0	3	0	0	1	0	0	0	0	0	0	0	0	0	0	0	0	0	13	9	0	60	0	0	0	0
109000	1390000	3871	0	0	0	0	2	0	0	1	0	0	0	0	0	0	0	0	0	0	0	0	0	16	9	0	53	0	0	0	0
117000	1390000	3872	0	0	0	0	2	0	0	2	0	0	0	1	0	0	0	0	0	0	0	0	0	21	15	0	50	0	0	0	0
125000	1390000	3873	0	0	0	0	2	0	0	4	0	0	0	3	0	0	0	0	0	0	0	0	0	2	5	0	61	0	0	0	0
133000	1390000	3874	0	0	0	0	3	0	0	11	0	0	0	5	0	0	0	0	0	0	0	0	6	12	7	0	45	0	0	0	0
141000	1390000	3875	0	2	0	0	5	0	0	7	0	0	1	4	0	0	0	0	0	0	0	0	6	8	27	0	33	0	0	0	0
149000	1390000	3876	0	0	0	0	1	0	0	7	0	0	0	4	0	0	0	0	0	3	0	0	7	10	25	0	29	0	0	0	0
157000	1390000	3877	0	2	0	0	6	0	0	4	0	0	2	2	0	0	0	0	0	6	0	0	4	8	19	0	35	0	0	0	0
165000	1390000	3878	0	1	1	0	6	0	0	4	0	0	0	13	0	0	0	0	0	2	0	0	2	7	24	0	34	0	0	0	0
173000	1390000	3879	0	2	1	0	6	0	0	9	0	0	0	13	0	0	0	0	0	0	1	0	0	11	36	0	27	0	0	0	0
181000	1390000	3880	0	2	0	0	3	0	0	0	0	0	2	10	0	0	0	0	0	2	0	0	0	9	44	0	31	0	0	0	0
189000	1390000	3881	0	1	0	0	1	0	0	8	0	0	0	2	0	0	0	0	0	0	0	0	0	5	31	0	52	0	0	0	0
197000	1390000	3882	0	2	0	0	3	0	0	22	0	0	1	4	0	0	0	0	0	0	0	0	0	10	26	0	28	0	0	0	1
205000	1390000	3883	0	3	0	0	4	0	0	20	0	0	0	7	0	0	0	0	0	0	0	0	2	7	26	0	32	0	0	0	0
213000	1390000	3884	0	0	0	0	4	0	0	28	0	0	1	10	0	0	0	0	0	0	0	0	3	4	23	0	20	0	0	0	0
221000	1390000	3885	0	1	0	0	6	0	0	7	0	0	0	4	0	0	0	0	0	0	0	0	0	11	12	0	12	0	0	0	0
-27000	1382000	4150	0	1	0	0	0	0	0	0	0	0	4	0	0	0	0	0	0	22	5	0	0	0	0	0	0	0	0	0	1
-19000	1382000	4151	0	1	2	0	0	0	0	0	0	0	0	0	0	0	0	0	0	64	2	0	0	2	0	0	0	0	0	0	0
-11000	1382000	4152	0	0	0	0	0	0	0	0	0	0	0	0	0	0	0	0	0	72	0	0	0	0	0	0	0	0	0	0	0
-3000	1382000	4153	0	0	0	0	0	0	0	0	0	0	0	0	0	0	0	0	0	75	0	0	0	0	0	0	0	0	0	0	0
5000	1382000	4154	0	0	0	0	0	0	0	0	0	0	0	0	0	0	0	0	0	71	0	0	0	0	0	0	0	0	0	0	0
13000	1382000	4155	0	0	0	0	0	0	0	0	0	0	0	0	0	0	0	0	0	68	0	0	0	0	0	0	0	0	0	0	0
21000	1382000	4156	0	0	0	0	0	0	0	0	0	0	0	0	0	0	0	0	0	65	0	0	0	5	0	0	0	0	0	0	0
29000	1382000	4157	0	0	0	0	0	0	0	0	0	0	0	0	0	0	0	0	0	65	0	0	0	3	0	0	0	0	0	0	0
37000	1382000	4158	0	0	0	0	0	0	0	0	0	0	0	0	0	0	0	0	0	49	1	0	0	6	0	0	0	0	0	0	1
45000	1382000	4159	0	0	0	0	0	0	0	0	0	0	0	0	0	0	0	0	0	48	1	0	0	19	0	0	0	0	0	0	0
53000	1382000	4160	0	0	0	0	0	0	0	0	0	0	0	0	0	0	0	0	0	39	0	0	0	8	0	0	0	0	0	0	0
61000	1382000	4161	1	0	0	0	0	0	0	0	0	0	0	0	0	0	0	0	0	11	0	0	0	3	3	0	4	0	0	0	0
69000	1382000	4162	0	0	0	0	0	0	0	0	0	0	0	0	0	0	0	0	0	27	0	0	0	1	0	0	5	0	0	0	0
77000	1382000	4163	0	1	0	0	0	0	0	0	0	0	0	0	0	0	0	0	0	36	3	0	0	6	0	0	1	0	0	0	0
85000	1382000	4164	0	0	0	0	0	0	0	0	0	0	0	0	0	0	0	0	0	48	2	0	0	7	1	0	8	0	0	0	0
93000	1382000	4165	0	2	0	0	1	0	0	0	0	0	0	0	0	0	0	0	0	42	0	0	0	4	5	0	17	0	0	0	0
101000	1382000	4166	0	0	0	0	0	0	0	0	0	0	0	0	0	0	0	0	0	14	0	0	0	3	13	0	34	0	0	0	0
109000	1382000	4167	0	0	0	0	0	0	0	3	0	0	0	1	0	0	0	0	0	7	0	0	0	4	13	0	44	0	0	0	0
117000	1382000	4168	0	0	0	0	0	0	0	0	0	0	0	0	0	0	0	0	0	0	0	0	0	8	21	0	60	0	0	0	0
125000	1382000	4169	0	0	0	0	1	0	0	2	0	0	0	1	0	0	0	0	0	0	0	0	0	0	13	0	62	0	0	0	0
133000	1382000	4170	0	0	0	0	1	0	0	8	0	0	0	4	0	0	0	0	0	0	0	0	0	3	30	0	36	0	0	0	0
141000	1382000	4171	0	2	0	0	2	0	0	0	0	0	1	5	0	0	0	0	0	0	0	0	1	6	29	0	42	0	0	0	0
149000	1382000	4172	0	0	0	0	1	0	0	1	0	0	0	1	0	0	0	0	0	0	0	0	1	5	32	0	41	0	0	0	0
157000	1382000	4173	0	1	0	0	9	0	0	3	0	0	3	7	0	0	0	0	0	0	0	0	1	19	27	0	30	0	0	0	1
165000	1382000	4174	0	1	0	0	3	0	0	3	0	0	0	0	0	0	0	0	0	0	0	0	0	9	23	0	51	0	0	0	1
173000	1382000	4175	0	0	0	0	9	0	0	8	0	0	0	3	0	0	0	0	0	2	0	0	0	3	21	0	60	0	0	0	0
181000	1382000	4176	0	2	0	0	4	0	0	14	0	0	1	5	0	0	0	0	0	0	0	0	1	7	31	0	34	0	0	0	0
189000	1382000	4177	0	1	0	0	3	0	0	6	0	0	0	5	0	0	0	0	0	0	0	0	3	3	33	0	40	0	0	0	0
197000	1382000	4178	0	0	0	0	5	0	0	15	0	0	0	5	0	0	0	0	0	0	0	0	3	2	31	0	30	0	0	0	0
205000	1382000	4179	0	1	0	0	1	0	0	3	0	0	0	2	0	0	0	0	0	0	0	0	0	1	23	0	53	0	0	0	0
213000	1382000	4180	0	0	0	0	0	0	0	0	0	0	0	1	0	0	0	0	0	0	0	0	0	6	29	0	40	0	0	0	1
221000	1382000	4181	1	2	0	0	2	0	0	0	0	0	2	9	0	0	0	0	0	0	0	0	0	10	35	0	10	0	0	0	0
229000	1382000	4182	0	1	0	0	0	0	0	0	0	0	0	0	0	0	0	0	0	0	0	0	1	2	1	0	0	0	0	0	0
237000	1382000	4183	0	0	0	0	2	0	0	0	0	0	1	0	0	0	0	0	0	0	2	0	0	1	0	0	0	0	0	0	0
245000	1382000	4184	0	0	0	0	1	0	0	2	0	0	0	3	0	0	0	0	0	0	0	0	0	3	0	0	0	0	0	0	0
253000	1382000	4185	0	0	0	0	11	0	0	15	0	0	0	9	0	0	0	0	0	0	0	0	0	31	18	0	8	0	0	0	3
261000	1382000	4186	0	0	0	0	7	0	0	12	0	0	0	3	0	0	0	0	0	1	0	0	0	20	23	0	20	0	0	0	3
269000	1382000	4187	0	0	0	0	7	0	0	7	0	0	0	5	0	0	0	0	0	5	0	0	10	15	4	0	2	0	0	0	1
277000	1382000	4188	0	1	0	0	4	0	0	4	0	0	0	5	0	0	0	0	1	0	0	0	15	15	8	0	5	0	0	0	4
285000	1382000	4189	0	0	0	0	2	0	0	0	0	0	0	1	0	0	0	0	0	2	0	0	4	7	2	0	0	0	0	0	1
-27000	1374000	4446	0	0	1	0	0	0	0	0	0	0	2	0	0	0	0	0	0	26	1	0	0	0	0	0	0	0	0	0	0
-19000	1374000	4447	0	0	0	0	0	0	0	0	0	0	0	0	0	0	0	0	0	56	1	0	0	1	0	0	0	0	0	0	0
-11000	1374000	4448	0	0	0	0	0	0	0	0	0	0	0	0	0	0	0	0	0	60	0	0	0	0	0	0	0	0	0	0	0
-3000	1374000	4449	0	0	0	0	0	0	0	0	0	0	0	0	0	0	0	0	0	75	1	0	0	0	0	0	0	0	0	0	0
5000	1374000	4450	0	0	0	0	0	0	0	0	0	0	1	0	0	0	0	0	0	70	0	0	0	0	0	0	0	0	0	0	0
13000	1374000	4451	0	0	0	0	0	0	0	0	0	0	0	0	0	0	0	0	0	73	0	0	0	0	0	0	0	0	0	0	0
21000	1374000	4452	0	0	0	0	0	0	0	0	0	0	0	0	0	0	0	0	0	73	0	0	0	0	0	0	0	0	0	0	0
29000	1374000	4453	0	0	0	0	0	0	0	0	0	0	0	0	0	0	0	0	0	60	0	0	0	5	0	0	0	0	0	0	1
37000	1374000	4454	0	0	0	0	0	0	0	0	0	0	0	0	0	0	0	0	0	55	0	0	0	7	0	0	0	0	0	0	0
45000	1374000	4455	0	0	0	0	0	0	0	0	0	0	0	0	0	0	0	0	0	39	1	0	0	21	0	0	0	0	0	0	0
53000	1374000	4456	0	0	0	0	0	0	0	0	0	0	0	0	0	0	0	0	0	14	2	0	0	5	0	0	0	0	0	0	0
61000	1374000	4457	0	0	0	0	0	0	0	0	0	0	0	0	0	0	0	0	0	3	0	0	0	0	0	0	0	0	0	0	0
69000	1374000	4458	0	0	0	0	0	0	0	0	0	0	0	0	0	0	0	0	0	18	1	0	0	2	0	0	0	0	0	0	0
77000	1374000	4459	0	2	0	0	0	0	0	0	0	0	0	0	0	0	0	0	0	43	4	0	0	2	0	0	0	0	0	0	0
85000	1374000	4460	0	0	0	0	0	0	0	0	0	0	0	0	0	0	0	0	0	42	1	0	0	9	0	0	1	0	0	0	1
93000	1374000	4461	0	0	0	0	0	0	0	0	0	0	1	0	0	0	0	0	0	66	1	0	0	2	0	0	0	0	0	0	0
101000	1374000	4462	0	1	0	0	0	0	0	0	0	0	0	0	0	0	0	0	0	29	0	0	0	3	1	0	1	0	0	0	0
109000	1374000	4463	0	0	0	0	2	0	0	0	0	0	0	0	0	0	0	0	0	37	0	0	1	3	0	0	4	0	0	0	0
117000	1374000	4464	0	0	0	0	2	0	0	2	0	0	0	1	0	0	0	0	0	10	0	0	0	8	13	0	44	0	0	0	0
125000	1374000	4465	0	1	0	0	3	0	0	7	0	0	0	3	0	0	0	0	0	2	0	0	0	4	15	0	56	0	0	0	0
133000	1374000	4466	0	0	0	0	1	0	0	0	0	0	0	0	0	0	0	0	0	0	0	0	0	1	39	0	51	0	0	0	0
141000	1374000	4467	0	0	0	0	3	0	0	2	0	0	0	1	0	0	0	0	0	1	0	0	0	1	13	0	63	0	0	0	0
149000	1374000	4468	0	0	0	0	5	0	0	3	0	0	3	2	0	0	0	0	1	1	0	0	0	4	11	0	55	0	0	0	0
157000	1374000	4469	0	0	0	0	5	0	0	2	0	0	0	1	0	0	0	0	0	3	0	0	0	10	19	0	27	0	0	0	0
165000	1374000	4470	0	0	0	0	1	0	0	0	0	0	0	0	0	0	0	0	0	0	0	0	0	1	16	0	51	0	0	0	1
173000	1374000	4471	0	0	0	0	2	0	0	0	0	0	0	0	0	0	0	0	0	0	0	0	1	2	27	0	55	0	0	0	0
181000	1374000	4472	0	1	0	0	5	0	0	0	0	0	0	0	0	0	0	0	0	0	0	0	0	6	11	1	57	0	0	0	2
189000	1374000	4473	0	0	0	0	6	0	0	10	0	0	0	0	0	0	0	0	0	0	0	0	0	1	15	0	51	0	0	0	0
197000	1374000	4474	0	2	0	0	11	0	0	15	0	0	0	3	0	0	0	0	0	0	0	0	3	9	19	0	32	0	0	0	0
205000	1374000	4475	0	1	1	0	3	0	0	26	0	0	0	3	0	0	0	0	0	0	0	0	0	12	27	0	24	0	0	0	0
213000	1374000	4476	0	3	0	0	7	0	0	12	0	0	0	7	0	0	0	0	0	0	0	0	0	13	34	0	19	0	0	0	0
221000	1374000	4477	0	4	1	0	8	0	0	1	0	0	2	4	0	0	0	0	2	0	0	0	0	17	40	0	23	0	0	0	4
229000	1374000	4478	0	4	2	0	2	0	0	0	0	0	2	2	0	0	0	0	2	0	2	0	1	12	35	0	33	0	0	0	1
237000	1374000	4479	0	1	1	0	3	0	0	0	0	0	1	11	0	0	0	0	0	0	1	0	0	13	35	0	28	0	0	0	2
245000	1374000	4480	0	3	0	0	4	0	0	8	0	0	0	5	0	0	0	0	1	0	0	0	0	9	29	0	37	0	0	0	1
253000	1374000	4481	0	5	0	0	6	0	0	11	0	0	1	16	0	0	0	0	0	0	0	0	0	14	27	0	15	0	0	0	0
261000	1374000	4482	0	2	0	0	2	0	0	2	0	0	0	4	0	0	0	0	0	1	2	0	0	16	36	0	31	0	0	0	0
269000	1374000	4483	0	0	0	0	7	0	0	1	0	0	0	1	0	0	0	0	0	1	0	0	5	13	27	0	28	0	0	0	0
277000	1374000	4484	0	0	0	0	11	0	0	1	0	0	0	6	0	0	0	0	0	9	0	0	15	17	5	0	8	0	0	0	2
285000	1374000	4485	1	0	0	0	17	0	0	0	0	0	0	11	0	0	0	0	0	2	0	0	21	11	22	0	5	0	0	0	2
293000	1374000	4486	0	0	0	0	7	0	0	0	0	0	0	1	0	0	0	0	0	2	1	0	15	8	4	0	3	0	0	0	0
301000	1374000	4487	0	0	0	0	1	0	0	0	0	0	0	1	0	0	0	0	0	0	0	0	3	1	3	0	2	0	0	0	0
309000	1374000	4488	0	0	0	0	0	0	0	0	0	0	0	0	0	0	0	0	0	0	0	0	2	0	1	0	0	0	0	0	0
-19000	1366000	4743	0	0	0	0	0	0	0	0	0	0	0	0	0	0	0	0	0	46	0	0	0	0	0	0	0	0	0	0	0
-11000	1366000	4744	0	0	0	0	0	0	0	0	0	0	0	0	0	0	0	0	0	72	0	0	0	0	0	0	0	0	0	0	0
-3000	1366000	4745	0	0	0	0	0	0	0	0	0	0	0	0	0	0	0	0	0	73	0	0	0	0	0	0	0	0	0	0	0
5000	1366000	4746	0	0	0	0	0	0	0	0	0	0	0	0	0	0	0	0	0	74	0	0	0	0	0	0	0	0	0	0	0
13000	1366000	4747	0	0	0	0	0	0	0	0	0	0	0	0	0	0	0	0	0	71	0	0	0	1	0	0	0	0	0	0	0
21000	1366000	4748	0	0	0	0	0	0	0	0	0	0	0	0	0	0	0	0	0	72	0	0	0	0	0	0	0	0	0	0	0
29000	1366000	4749	0	0	0	0	0	0	0	0	0	0	0	0	0	0	0	0	0	49	3	0	0	6	0	0	0	0	0	0	0
37000	1366000	4750	0	0	0	0	0	0	0	0	0	0	0	0	0	0	0	0	0	60	0	0	0	6	0	0	0	0	0	0	0
45000	1366000	4751	0	0	0	0	0	0	0	0	0	0	0	0	0	0	0	0	0	58	6	0	0	4	0	0	0	0	0	0	0
53000	1366000	4752	0	0	0	0	0	0	0	0	0	0	0	0	0	0	0	0	0	60	1	0	0	0	0	0	0	0	0	0	0
61000	1366000	4753	0	0	0	0	0	0	0	0	0	0	0	0	0	0	0	0	0	68	0	0	0	0	0	0	0	0	0	0	0
69000	1366000	4754	0	0	0	0	0	0	0	0	0	0	0	0	0	0	0	0	0	55	1	0	0	1	0	0	0	0	0	0	0
77000	1366000	4755	0	0	0	0	0	0	0	0	0	0	0	0	0	0	0	0	0	49	2	0	0	7	0	0	0	0	0	0	1
85000	1366000	4756	0	1	0	0	0	0	0	0	0	0	5	0	0	0	0	0	0	33	6	0	0	6	0	0	0	0	0	0	0
93000	1366000	4757	0	0	0	0	0	0	0	0	0	0	1	0	0	0	0	0	0	65	0	0	0	3	0	0	2	0	0	0	0
101000	1366000	4758	0	0	0	0	1	0	0	0	0	0	1	1	0	0	0	0	0	28	1	0	0	4	1	0	0	0	0	0	0
109000	1366000	4759	0	2	0	0	2	0	0	0	0	0	1	2	0	0	0	0	0	30	0	0	0	10	2	0	17	0	0	0	0
117000	1366000	4760	0	0	0	0	2	0	0	6	0	0	0	1	0	0	0	0	0	2	0	0	0	6	5	0	57	0	0	0	0
125000	1366000	4761	0	0	0	0	0	0	0	1	0	0	0	0	0	0	0	0	0	1	0	0	0	0	8	0	52	0	0	0	0
133000	1366000	4762	0	0	0	0	0	0	0	0	0	0	0	0	0	0	0	0	0	0	0	0	0	0	2	0	51	0	0	0	0
141000	1366000	4763	0	0	0	0	0	0	0	0	0	0	0	0	0	0	0	0	0	0	0	0	0	0	6	0	57	0	0	0	0
149000	1366000	4764	0	0	0	0	0	0	0	0	0	0	0	0	0	0	0	0	0	0	0	0	0	0	19	0	40	0	0	0	0
157000	1366000	4765	0	0	0	0	0	0	0	0	0	0	0	0	0	0	0	0	0	8	0	0	0	0	7	0	25	0	0	0	0
165000	1366000	4766	0	0	0	0	0	0	0	1	0	0	0	0	0	0	0	0	0	8	0	0	0	0	4	0	24	0	0	0	0
173000	1366000	4767	0	0	0	0	0	0	0	0	0	0	0	0	0	0	0	0	0	24	0	0	0	0	18	0	10	0	0	0	0
181000	1366000	4768	0	0	0	0	0	0	0	0	0	0	0	0	0	0	0	0	0	0	0	0	0	0	14	0	61	0	0	0	0
189000	1366000	4769	0	0	0	0	0	0	0	3	0	0	0	0	0	0	0	0	0	0	0	0	0	0	2	0	69	0	0	0	0
197000	1366000	4770	0	0	0	0	2	0	0	11	0	0	0	1	0	0	0	0	0	1	0	0	0	1	10	0	59	0	0	0	0
205000	1366000	4771	0	0	0	0	2	0	0	8	0	0	0	0	0	0	0	0	0	0	0	0	3	0	24	0	45	0	0	0	0
213000	1366000	4772	0	3	3	0	4	0	0	6	0	0	0	6	0	0	0	0	0	0	0	0	0	16	29	0	29	0	0	0	3
221000	1366000	4773	0	2	1	0	7	0	0	3	0	0	1	8	0	0	0	1	0	0	0	0	0	15	40	0	16	0	0	0	1
229000	1366000	4774	0	8	0	0	2	0	0	2	0	0	0	13	0	0	0	1	0	0	0	0	0	12	48	0	17	0	0	0	2
237000	1366000	4775	0	2	0	0	9	0	0	3	0	0	2	12	0	0	0	0	1	0	0	0	2	13	39	0	17	0	0	0	0
245000	1366000	4776	0	3	0	0	6	0	0	2	0	0	0	12	0	0	0	0	1	0	0	0	3	6	46	0	23	0	0	0	3
253000	1366000	4777	0	6	0	0	4	0	0	6	0	0	3	7	0	0	0	0	0	0	3	0	0	14	38	0	20	0	0	0	1
261000	1366000	4778	0	7	0	0	14	0	0	15	0	0	3	19	0	0	0	0	0	0	0	0	0	10	31	0	13	0	0	0	0
269000	1366000	4779	1	3	0	0	5	0	0	25	0	0	2	21	0	0	0	0	0	0	0	0	2	14	23	0	13	0	0	0	0
277000	1366000	4780	0	0	0	0	7	0	0	12	0	0	0	5	0	0	0	0	0	1	0	0	5	17	8	0	8	0	0	0	1
285000	1366000	4781	0	0	0	0	5	0	0	0	0	0	1	6	0	0	0	0	0	2	0	0	11	10	10	0	8	0	0	0	1
293000	1366000	4782	0	0	0	0	19	0	0	2	0	0	0	3	0	0	0	0	0	5	0	0	30	13	9	0	7	0	0	0	1
301000	1366000	4783	0	4	0	0	10	0	0	0	0	0	1	5	0	0	0	0	1	4	0	0	19	7	13	0	5	0	0	0	1
309000	1366000	4784	0	0	0	0	1	0	0	1	0	0	0	2	0	0	0	0	0	0	0	0	6	5	4	0	0	0	0	0	0
-27000	1358000	5038	0	0	0	0	0	0	0	0	0	0	1	0	0	0	0	0	0	12	0	0	0	2	0	0	0	0	0	0	0
-19000	1358000	5039	0	0	0	0	0	0	0	0	0	0	0	0	0	0	0	0	0	73	0	0	0	0	0	0	0	0	0	0	0
-11000	1358000	5040	0	0	0	0	0	0	0	0	0	0	0	0	0	0	0	0	0	74	0	0	0	0	0	0	0	0	0	0	0
-3000	1358000	5041	0	0	0	0	0	0	0	0	0	0	0	0	0	0	0	0	0	73	0	0	0	0	0	0	0	0	0	0	0
5000	1358000	5042	0	0	0	0	0	0	0	0	0	0	0	0	0	0	0	0	0	75	0	0	0	0	0	0	0	0	0	0	0
13000	1358000	5043	0	0	0	0	0	0	0	0	0	0	0	0	0	0	0	0	0	73	0	0	0	0	0	0	0	0	0	0	0
21000	1358000	5044	0	0	0	0	0	0	0	0	0	0	0	0	0	0	0	0	0	74	0	0	0	0	0	0	0	0	0	0	0
29000	1358000	5045	0	0	0	0	0	0	0	0	0	0	0	0	0	0	0	0	0	48	3	0	0	17	0	0	0	0	0	0	0
37000	1358000	5046	0	0	0	0	0	0	0	0	0	0	1	0	0	0	0	0	0	51	5	0	0	16	0	0	0	0	0	0	0
45000	1358000	5047	0	2	1	0	0	0	0	0	0	0	5	0	0	0	0	0	0	19	7	0	0	31	0	0	0	0	0	0	0
53000	1358000	5048	0	1	0	0	0	0	0	0	0	0	0	0	0	0	0	0	0	56	1	0	0	6	0	0	0	0	0	0	0
61000	1358000	5049	0	0	0	0	0	0	0	0	0	0	0	0	0	0	0	0	0	65	1	0	0	1	0	0	0	0	0	0	0
69000	1358000	5050	0	0	0	0	0	0	0	0	0	0	0	0	0	0	0	0	0	63	5	0	0	6	0	0	0	0	0	0	0
77000	1358000	5051	0	0	0	0	0	0	0	0	0	0	0	0	0	0	0	0	0	55	1	0	0	13	0	0	0	0	0	0	0
85000	1358000	5052	0	0	0	0	0	0	0	0	0	0	0	0	0	0	0	0	0	58	0	0	0	15	0	0	0	0	0	0	0
93000	1358000	5053	0	0	0	0	1	0	0	0	0	0	1	0	0	0	0	0	0	57	0	0	0	11	0	0	0	0	0	0	0
101000	1358000	5054	0	4	0	0	2	0	0	0	0	0	0	0	0	0	0	0	0	5	1	0	0	24	7	0	13	0	0	0	1
109000	1358000	5055	0	4	0	0	2	0	0	4	0	0	1	1	0	0	0	0	0	4	0	0	0	5	14	0	46	0	0	0	0
117000	1358000	5056	0	2	0	0	4	0	0	11	0	0	0	1	0	0	0	0	0	0	0	0	0	5	11	0	61	0	0	0	0
125000	1358000	5057	0	0	0	0	0	0	0	10	0	0	0	0	0	0	0	0	0	0	0	0	0	0	15	0	60	0	0	0	0
133000	1358000	5058	0	0	0	0	3	0	0	8	0	0	0	0	0	0	0	0	0	0	0	0	0	0	13	0	64	0	0	0	0
141000	1358000	5059	0	0	0	0	0	0	0	0	0	0	0	0	0	0	0	0	0	0	0	0	0	0	5	0	58	0	0	0	0
149000	1358000	5060	0	0	0	0	5	0	0	2	0	0	0	0	0	0	0	0	0	1	0	0	0	4	39	0	36	0	0	0	1
157000	1358000	5061	0	0	0	0	0	0	0	0	0	0	0	0	0	0	0	0	0	12	0	0	0	1	12	0	23	0	0	0	0
165000	1358000	5062	0	0	0	0	1	0	0	2	0	0	0	0	0	0	0	0	0	11	0	0	0	0	6	0	41	0	0	0	0
173000	1358000	5063	0	0	0	0	0	0	0	3	0	0	0	0	0	0	0	0	0	7	0	0	0	0	27	0	37	0	0	0	0
181000	1358000	5064	0	0	0	0	2	0	0	2	0	0	0	1	0	0	0	0	0	0	0	0	2	4	12	0	58	0	0	0	0
189000	1358000	5065	0	2	0	0	4	0	0	4	0	0	0	1	0	0	0	0	0	0	0	0	4	3	28	0	42	0	0	0	0
197000	1358000	5066	0	1	0	0	3	0	0	10	0	0	0	3	0	0	0	0	0	0	0	0	6	4	24	0	44	0	0	0	0
205000	1358000	5067	0	1	0	0	8	0	0	10	0	0	1	1	0	0	0	0	0	0	0	0	5	3	27	0	43	0	0	0	0
213000	1358000	5068	0	0	0	0	5	0	0	6	0	0	0	4	0	0	0	0	0	1	0	0	0	3	26	0	46	0	0	0	1
221000	1358000	5069	0	6	3	0	6	0	0	2	0	0	3	2	0	0	0	0	0	0	2	0	1	16	37	0	24	0	0	0	5
229000	1358000	5070	0	5	0	0	4	0	0	4	0	0	0	13	0	0	0	0	1	0	0	0	2	14	41	1	19	0	0	0	0
237000	1358000	5071	0	9	0	0	9	0	0	6	0	0	4	17	0	0	0	0	1	0	0	0	4	11	30	0	13	0	0	0	0
245000	1358000	5072	0	2	1	0	11	0	0	16	0	0	1	22	0	0	0	0	1	0	0	0	1	10	26	0	20	0	0	0	1
253000	1358000	5073	0	5	1	0	6	0	0	9	0	0	2	14	0	0	0	0	2	0	0	0	1	19	33	0	13	0	0	0	2
261000	1358000	5074	0	6	0	0	7	0	0	8	0	0	2	20	0	0	0	0	0	0	0	0	1	27	30	0	5	0	0	0	0
269000	1358000	5075	0	3	0	0	7	0	0	10	0	0	1	15	0	0	0	0	1	0	0	0	6	12	38	0	20	0	0	0	1
277000	1358000	5076	1	1	0	0	7	0	0	10	0	0	1	12	0	0	0	0	2	9	0	0	15	18	37	0	18	0	0	0	0
285000	1358000	5077	0	3	0	0	6	0	0	27	0	0	0	14	0	0	0	0	0	3	0	0	13	7	17	0	5	0	0	0	1
293000	1358000	5078	0	3	0	0	20	0	0	6	0	0	1	6	0	0	0	0	1	6	0	0	26	9	16	0	11	0	0	0	0
301000	1358000	5079	0	1	0	0	13	0	0	3	0	0	0	10	0	0	0	0	0	3	0	0	36	10	10	0	4	0	0	0	0
309000	1358000	5080	0	1	0	0	4	0	0	1	0	0	0	8	0	0	0	0	1	0	0	0	16	6	8	0	5	0	0	0	0
317000	1358000	5081	0	0	0	0	6	0	0	0	0	0	1	4	0	0	0	0	1	1	0	0	9	6	1	0	0	0	0	0	0
-27000	1350000	5334	0	1	3	0	0	0	0	0	0	0	1	0	0	0	0	0	0	5	1	0	0	0	0	0	0	0	0	0	0
-19000	1350000	5335	0	2	3	0	0	0	0	0	0	0	4	0	1	0	0	1	1	62	2	0	0	1	0	0	0	0	0	0	0
-11000	1350000	5336	0	0	0	0	0	0	0	0	0	0	0	0	0	0	0	0	0	76	0	0	0	0	0	0	0	0	0	0	0
-3000	1350000	5337	0	0	0	0	0	0	0	0	0	0	0	0	0	0	0	0	0	74	0	0	0	0	0	0	0	0	0	0	0
5000	1350000	5338	0	0	0	0	0	0	0	0	0	0	0	0	0	0	0	0	0	72	0	0	0	0	0	0	0	0	0	0	0
13000	1350000	5339	0	0	0	0	0	0	0	0	0	0	0	0	0	0	0	0	0	73	0	0	0	0	0	0	0	0	0	0	0
21000	1350000	5340	0	0	0	0	0	0	0	0	0	0	0	0	0	0	0	0	0	73	0	0	0	3	0	0	0	0	0	0	0
29000	1350000	5341	0	0	0	0	0	0	0	0	0	0	0	0	0	0	0	0	0	63	4	0	0	6	0	0	0	0	0	0	0
37000	1350000	5342	0	0	1	0	0	0	0	0	0	0	0	0	0	0	0	1	0	43	7	0	0	25	0	0	0	0	0	0	3
45000	1350000	5343	0	0	0	0	0	0	0	0	0	0	0	0	0	0	0	0	0	37	4	0	0	28	0	0	0	0	0	0	10
53000	1350000	5344	0	0	0	0	0	0	0	0	0	0	1	0	0	0	0	0	0	15	6	0	0	35	0	0	0	0	0	0	1
61000	1350000	5345	0	1	0	0	0	0	0	0	0	0	0	0	0	0	0	0	0	37	11	0	0	10	0	0	0	0	0	0	0
69000	1350000	5346	0	0	0	0	0	0	0	0	0	0	0	0	0	0	0	0	0	37	5	0	0	10	0	0	0	0	0	0	0
77000	1350000	5347	0	0	0	0	0	0	0	0	0	0	1	0	0	0	0	0	0	29	11	0	0	12	0	0	0	0	0	0	0
85000	1350000	5348	0	0	0	0	0	0	0	0	0	0	1	0	0	0	0	0	0	47	0	0	0	8	0	0	1	0	0	0	0
93000	1350000	5349	0	0	0	0	0	0	0	0	0	0	0	0	0	0	0	0	0	55	0	0	0	1	0	0	1	0	0	0	0
101000	1350000	5350	0	4	0	0	4	0	0	0	0	0	1	0	0	0	0	0	0	0	0	0	0	13	5	0	22	0	0	0	0
109000	1350000	5351	0	3	0	0	6	0	0	2	0	0	3	2	0	0	0	0	0	0	1	0	1	22	10	0	47	0	0	0	0
117000	1350000	5352	0	0	0	0	1	0	0	9	0	0	0	0	0	0	0	0	0	0	0	0	0	18	6	0	50	0	0	0	1
125000	1350000	5353	0	0	0	0	2	0	0	5	0	0	0	1	0	0	0	0	0	0	0	0	0	4	6	0	48	0	0	0	0
133000	1350000	5354	0	0	0	0	1	0	0	5	0	0	0	0	0	0	0	0	0	0	0	0	0	1	5	0	18	0	0	0	0
141000	1350000	5355	0	0	0	0	0	0	0	0	0	0	0	0	0	0	0	0	0	0	0	0	0	0	0	0	5	0	0	0	1
157000	1350000	5357	0	0	0	0	0	0	0	0	0	0	0	0	0	0	0	0	0	1	0	0	0	1	0	0	9	0	0	0	0
165000	1350000	5358	0	1	0	0	0	0	0	1	0	0	0	0	0	0	0	0	0	3	0	0	1	5	4	0	23	0	0	0	0
173000	1350000	5359	0	0	0	0	1	0	0	2	0	0	0	0	0	0	0	0	0	5	0	0	0	5	11	0	43	0	0	0	0
181000	1350000	5360	0	0	0	0	0	0	0	2	0	0	0	0	0	0	0	0	0	3	0	0	0	0	16	0	56	0	0	0	0
189000	1350000	5361	0	1	0	0	0	0	0	6	0	0	0	0	0	0	0	0	0	0	0	0	0	7	25	0	53	0	0	0	0
197000	1350000	5362	0	6	0	0	1	0	0	0	0	0	2	4	0	0	0	0	0	0	1	0	1	6	28	0	42	0	0	0	0
205000	1350000	5363	0	1	0	0	2	0	0	3	0	0	2	4	0	0	0	0	0	0	0	0	0	6	22	0	51	0	0	0	0
213000	1350000	5364	0	1	0	0	12	0	0	1	0	0	2	5	0	0	0	0	1	0	1	0	12	15	17	0	29	0	0	0	4
221000	1350000	5365	0	0	0	0	4	0	0	3	0	0	0	2	0	0	0	0	0	0	1	0	6	6	30	0	45	0	0	0	0
229000	1350000	5366	0	1	0	0	10	0	0	4	0	0	2	3	0	0	0	0	0	0	0	0	1	2	31	0	38	0	0	0	0
237000	1350000	5367	0	3	0	0	8	0	0	0	0	0	0	10	0	0	0	0	1	1	0	0	1	16	41	0	22	0	0	0	0
245000	1350000	5368	0	8	2	0	6	0	0	14	0	0	6	22	0	0	0	0	0	0	1	0	2	17	25	0	6	0	0	0	1
253000	1350000	5369	1	4	0	0	10	0	0	7	0	0	1	22	0	0	0	0	2	1	0	0	2	10	36	0	11	0	0	0	0
261000	1350000	5370	0	5	0	0	4	0	0	3	0	0	3	18	0	0	0	0	0	0	0	0	10	18	27	0	12	0	0	0	1
269000	1350000	5371	0	0	0	0	10	0	0	11	0	0	0	19	0	0	0	0	1	0	0	0	19	6	23	0	18	0	0	0	0
277000	1350000	5372	0	2	0	0	11	0	0	3	0	0	2	22	0	0	0	0	1	1	0	0	20	5	34	0	15	0	0	0	0
285000	1350000	5373	0	2	3	0	14	0	0	12	0	0	0	27	0	0	0	0	2	0	0	0	14	7	25	0	9	0	0	0	0
293000	1350000	5374	0	0	0	0	15	0	0	12	0	0	1	9	0	0	0	0	0	6	0	0	21	18	19	0	13	0	0	0	1
301000	1350000	5375	0	2	1	0	16	0	0	7	0	0	0	13	0	0	0	0	0	3	0	0	28	14	11	0	9	0	0	0	1
309000	1350000	5376	0	0	0	0	12	0	0	3	0	0	0	6	0	0	0	0	0	1	0	0	34	20	13	0	5	0	0	0	0
317000	1350000	5377	0	1	0	0	3	0	0	1	0	0	1	4	0	0	0	0	0	0	2	0	16	10	3	0	3	0	0	0	0
333000	1350000	5379	0	0	0	0	0	0	0	0	0	0	0	0	0	0	0	0	0	0	0	0	1	0	0	0	0	0	0	0	0
341000	1350000	5380	0	0	0	0	0	0	0	0	0	0	0	0	0	0	0	0	0	0	0	0	0	1	1	0	0	0	0	0	0
-27000	1342000	5630	0	0	1	0	0	0	0	0	0	0	0	0	0	0	0	1	0	1	0	0	0	0	0	0	0	0	0	0	0
-19000	1342000	5631	0	8	9	0	0	0	0	0	0	0	12	0	0	0	0	4	1	35	6	0	0	6	0	0	0	0	0	0	0
-11000	1342000	5632	0	1	1	0	0	0	0	0	0	0	0	0	0	0	0	0	0	67	6	0	0	0	0	0	0	0	0	0	0
-3000	1342000	5633	0	0	0	0	0	0	0	0	0	0	0	0	0	0	0	0	0	75	0	0	0	0	0	0	0	0	0	0	0
5000	1342000	5634	0	0	0	0	0	0	0	0	0	0	0	0	0	0	0	0	0	73	0	0	0	0	0	0	0	0	0	0	0
13000	1342000	5635	0	0	0	0	0	0	0	0	0	0	0	0	0	0	0	0	0	79	0	0	0	0	0	0	0	0	0	0	0
21000	1342000	5636	0	0	0	0	0	0	0	0	0	0	2	0	0	0	0	0	0	65	1	0	0	5	0	0	0	0	0	0	1
29000	1342000	5637	0	1	0	0	0	0	0	0	0	0	0	0	0	0	0	0	0	65	1	0	0	6	0	0	0	0	0	0	0
37000	1342000	5638	0	0	0	0	1	0	0	0	0	0	1	0	0	0	0	0	0	21	8	0	0	54	0	0	0	0	0	0	3
45000	1342000	5639	0	0	0	0	0	0	0	0	0	0	0	0	0	0	0	0	0	16	1	0	0	43	0	0	0	0	0	0	10
53000	1342000	5640	0	1	0	0	0	0	0	0	0	0	3	0	0	0	0	0	0	46	3	0	0	22	0	0	0	0	0	0	1
61000	1342000	5641	0	0	0	0	0	0	0	0	0	0	0	0	0	0	0	0	0	75	2	0	0	0	0	0	0	0	0	0	0
69000	1342000	5642	0	0	0	0	0	0	0	0	0	0	0	0	0	0	0	0	0	76	3	0	0	1	0	0	0	0	0	0	0
77000	1342000	5643	0	0	0	0	0	0	0	0	0	0	1	0	0	0	0	0	0	53	2	0	0	9	0	0	0	0	0	0	1
85000	1342000	5644	0	1	0	0	0	0	0	0	0	0	1	0	0	0	0	0	0	29	7	0	0	11	0	0	1	0	0	0	0
93000	1342000	5645	0	1	0	0	0	0	0	0	0	0	0	0	0	0	0	0	0	17	2	0	0	10	3	0	19	0	0	0	0
101000	1342000	5646	0	4	0	0	1	0	0	0	0	0	0	0	0	0	0	0	0	1	0	0	0	9	2	0	25	0	0	0	0
109000	1342000	5647	0	3	0	0	12	0	0	1	0	0	0	1	0	0	0	0	0	1	1	0	1	24	6	0	28	0	0	0	1
117000	1342000	5648	1	0	0	0	7	0	0	4	0	0	0	3	0	0	0	0	0	0	0	0	0	11	4	0	18	0	0	0	0
125000	1342000	5649	0	0	1	0	3	0	0	7	0	0	1	1	0	0	0	0	1	0	0	0	0	3	2	0	11	0	0	0	0
133000	1342000	5650	0	0	1	0	9	0	0	0	0	0	1	1	0	0	0	0	1	0	2	0	8	9	0	0	0	0	0	0	0
141000	1342000	5651	0	0	0	0	2	0	0	1	0	0	0	0	0	0	0	1	0	0	1	0	4	5	0	0	0	0	0	0	0
149000	1342000	5652	0	1	0	0	0	0	0	2	0	0	0	0	0	0	0	0	0	0	0	0	0	2	0	0	1	0	0	0	0
157000	1342000	5653	0	0	0	0	1	0	0	4	0	0	1	0	0	0	0	0	0	0	1	0	0	7	0	0	6	0	0	0	1
165000	1342000	5654	0	0	0	0	3	0	0	14	0	0	0	2	0	0	0	0	0	1	0	0	5	5	4	0	43	0	0	0	0
173000	1342000	5655	0	2	0	0	3	0	0	19	0	0	0	1	0	0	0	0	0	1	0	0	1	2	5	0	55	0	0	0	0
181000	1342000	5656	0	2	0	0	5	0	0	5	0	0	0	4	0	0	0	0	0	0	0	0	1	2	13	0	60	0	0	0	0
189000	1342000	5657	0	1	0	0	3	0	0	12	0	0	0	3	0	0	0	0	0	0	0	0	0	1	27	0	45	0	0	0	0
197000	1342000	5658	0	1	0	0	0	0	0	4	0	0	2	0	0	0	0	0	0	0	1	0	0	3	29	0	37	0	0	0	0
205000	1342000	5659	0	1	0	0	1	0	0	2	0	0	0	0	0	0	0	0	0	0	0	0	2	0	22	0	55	0	0	0	0
213000	1342000	5660	0	1	1	0	7	0	0	3	0	0	0	2	0	0	0	0	0	0	0	0	5	4	13	0	52	0	0	0	2
221000	1342000	5661	0	0	0	0	7	0	0	1	0	0	3	2	0	0	0	0	0	0	1	0	27	18	13	0	27	0	0	0	0
229000	1342000	5662	0	1	0	0	3	0	0	3	0	0	0	1	0	0	0	0	0	0	0	0	3	3	28	0	48	0	0	0	1
237000	1342000	5663	0	2	0	0	3	0	0	4	0	0	0	3	0	0	0	0	0	0	0	0	5	8	47	0	29	0	0	0	1
245000	1342000	5664	0	2	1	0	11	0	0	5	0	0	2	18	0	0	0	0	0	0	0	0	7	15	42	0	11	0	0	0	0
253000	1342000	5665	0	1	0	0	12	0	0	14	0	0	1	21	0	0	0	0	0	0	0	0	3	5	39	0	19	0	0	0	1
261000	1342000	5666	0	6	0	0	10	0	0	18	0	0	0	10	0	0	0	0	1	0	0	0	7	11	26	0	27	0	0	0	0
269000	1342000	5667	1	0	0	0	9	0	0	5	0	0	0	12	0	0	0	0	0	0	0	0	13	27	21	0	16	0	0	0	0
277000	1342000	5668	0	2	0	0	7	0	0	7	0	0	0	22	0	0	0	0	0	0	0	0	19	5	20	0	16	0	0	0	0
285000	1342000	5669	0	0	1	0	19	0	0	12	0	0	1	34	0	0	0	0	3	2	0	0	17	6	23	0	4	0	0	0	0
293000	1342000	5670	0	1	1	0	22	0	0	8	0	0	1	20	0	0	0	0	2	2	0	0	32	8	25	0	5	0	0	0	0
301000	1342000	5671	0	2	0	0	19	0	0	5	0	0	0	12	0	0	0	0	0	2	0	0	32	19	11	0	2	0	0	0	0
309000	1342000	5672	0	1	0	0	16	0	0	0	0	0	0	11	0	0	0	0	0	0	0	0	27	28	11	0	4	0	0	0	0
317000	1342000	5673	0	0	0	0	8	0	0	2	0	0	0	12	0	0	0	0	0	0	0	0	22	19	8	0	3	0	0	0	0
325000	1342000	5674	0	0	0	0	0	0	0	0	0	0	0	0	0	0	0	0	0	0	0	0	2	0	2	0	2	0	0	0	0
333000	1342000	5675	0	2	0	0	5	0	0	0	0	0	0	11	0	0	0	0	0	0	0	0	20	14	12	0	3	0	0	0	0
341000	1342000	5676	0	0	0	0	15	0	0	1	0	0	0	3	0	0	0	0	0	3	0	0	22	19	13	0	7	0	0	0	0
349000	1342000	5677	0	1	0	0	6	0	0	0	0	0	0	4	0	0	0	0	1	2	0	0	7	15	3	0	2	0	0	0	0
-19000	1334000	5927	0	1	9	0	0	0	0	0	0	0	11	0	0	0	0	2	2	40	3	0	0	1	0	0	0	0	0	0	0
-11000	1334000	5928	0	5	2	0	0	0	0	0	0	0	6	0	0	0	0	1	0	58	8	0	0	1	0	0	0	0	0	0	1
-3000	1334000	5929	0	1	1	0	0	0	0	0	0	0	2	0	0	0	0	0	0	67	2	0	0	0	0	0	0	0	0	0	0
5000	1334000	5930	0	0	0	0	0	0	0	0	0	0	0	0	0	0	0	0	0	76	0	0	0	0	0	0	0	0	0	0	0
13000	1334000	5931	0	0	2	0	0	0	0	0	0	0	2	0	0	0	0	0	0	66	2	0	0	1	0	0	0	0	0	0	0
21000	1334000	5932	0	1	3	0	0	0	0	0	0	0	3	0	0	0	0	1	0	62	3	0	0	2	0	0	0	0	0	0	1
29000	1334000	5933	0	0	0	0	0	0	0	0	0	0	2	0	0	0	0	1	0	58	7	0	0	4	0	0	0	0	0	0	0
37000	1334000	5934	0	1	1	0	1	0	0	0	0	0	5	0	0	0	0	1	0	11	10	0	0	48	0	0	0	0	0	0	1
45000	1334000	5935	0	0	1	0	0	0	0	0	0	0	2	0	0	0	0	0	0	10	3	0	0	43	0	0	0	0	0	0	5
53000	1334000	5936	0	0	0	0	0	0	0	0	0	0	2	0	0	0	0	0	0	43	3	0	0	8	0	0	0	0	0	0	0
61000	1334000	5937	0	0	0	0	0	0	0	0	0	0	0	0	0	0	0	0	0	64	1	0	0	4	0	0	0	0	0	0	0
69000	1334000	5938	0	0	0	0	0	0	0	0	0	0	0	0	0	0	0	0	0	57	1	0	0	10	0	0	0	0	0	0	0
77000	1334000	5939	0	0	0	0	0	0	0	0	0	0	0	0	0	0	0	0	0	77	1	0	0	5	0	0	0	0	0	0	0
85000	1334000	5940	0	1	0	0	0	0	0	0	0	0	1	0	0	0	0	0	0	22	8	0	0	19	0	0	5	0	0	0	1
93000	1334000	5941	0	2	0	0	2	0	0	0	0	0	3	0	0	0	0	0	0	1	1	0	0	23	8	0	17	0	0	0	0
101000	1334000	5942	0	1	0	0	1	0	0	0	0	0	1	0	0	0	0	0	0	0	4	0	0	19	0	0	14	0	0	0	0
109000	1334000	5943	0	2	0	0	2	0	0	0	0	0	1	0	0	0	0	0	0	2	3	0	0	6	0	0	0	0	0	0	0
133000	1334000	5946	0	2	3	0	5	0	0	0	0	0	5	0	0	0	0	2	2	0	1	0	8	3	0	0	0	0	0	0	0
141000	1334000	5947	0	3	4	0	8	0	0	0	0	0	5	3	0	0	0	0	1	0	3	0	10	8	2	0	3	0	0	0	0
149000	1334000	5948	0	1	0	0	6	0	0	7	0	0	0	1	0	0	0	0	0	1	1	0	8	36	6	0	18	0	0	0	0
157000	1334000	5949	0	1	0	0	5	0	0	11	0	0	2	1	0	0	0	0	1	1	0	0	6	27	12	0	24	0	0	0	0
165000	1334000	5950	0	0	0	0	3	0	0	13	0	0	1	2	0	0	0	0	1	2	0	0	9	3	15	0	49	0	0	0	0
173000	1334000	5951	0	0	0	0	5	0	0	9	0	0	0	1	0	0	0	0	0	2	0	0	4	1	12	0	53	0	0	0	0
181000	1334000	5952	0	1	0	0	4	0	0	11	0	0	0	7	0	0	0	0	0	0	0	0	0	1	1	0	55	0	0	0	0
189000	1334000	5953	0	0	0	0	0	0	0	5	0	0	0	2	0	0	0	0	0	0	0	0	1	0	11	0	60	0	0	0	0
197000	1334000	5954	0	0	0	0	2	0	0	8	0	0	0	0	0	0	0	0	0	0	0	0	0	0	10	0	63	0	0	0	0
205000	1334000	5955	0	2	0	0	9	0	0	4	0	0	1	7	0	0	0	0	0	0	0	0	3	8	25	0	34	0	0	0	0
213000	1334000	5956	0	0	0	0	5	0	0	5	0	0	0	1	0	0	0	0	0	2	0	0	1	2	34	0	34	0	0	0	1
221000	1334000	5957	0	0	1	0	4	0	0	2	0	0	2	0	0	0	0	0	1	1	0	0	4	6	39	0	35	0	0	0	0
229000	1334000	5958	0	1	0	0	8	0	0	6	0	0	1	7	0	0	0	0	1	0	0	0	14	5	27	0	26	0	0	0	1
237000	1334000	5959	0	0	0	0	6	0	0	6	0	0	0	6	0	0	0	0	0	0	0	0	6	7	19	0	42	0	0	0	0
245000	1334000	5960	0	3	0	0	7	0	0	2	0	0	1	6	0	0	0	0	1	1	0	0	16	7	36	0	17	0	0	0	1
253000	1334000	5961	0	1	0	0	8	0	0	17	0	0	1	13	0	0	0	0	1	1	0	0	15	5	24	0	10	0	0	0	0
261000	1334000	5962	0	3	0	0	15	0	0	18	0	0	0	4	0	0	0	0	0	0	0	0	7	20	19	0	22	0	0	0	0
269000	1334000	5963	0	3	0	0	16	0	0	11	0	0	0	8	0	0	0	0	0	0	0	0	2	27	10	0	16	0	0	0	1
277000	1334000	5964	0	1	0	0	10	0	0	7	0	0	0	8	0	0	0	0	1	2	0	0	12	33	9	0	13	0	0	0	1
285000	1334000	5965	0	1	0	0	17	0	0	4	0	0	0	14	0	0	0	0	1	6	0	0	22	18	9	0	4	0	0	0	1
293000	1334000	5966	0	0	3	0	20	0	0	11	0	0	0	18	0	0	0	0	2	10	0	0	22	6	16	0	4	0	0	0	1
301000	1334000	5967	0	1	1	0	18	0	0	4	0	0	0	8	0	0	0	0	0	0	0	0	31	22	10	0	4	0	0	0	0
309000	1334000	5968	0	0	1	0	22	0	0	1	0	0	0	7	0	0	0	0	0	3	4	0	21	18	17	0	9	0	0	0	0
317000	1334000	5969	0	1	0	0	11	0	0	3	0	0	0	14	0	0	0	0	1	0	0	0	27	20	16	0	4	0	0	0	1
325000	1334000	5970	0	0	0	0	11	0	0	0	0	0	0	12	0	0	0	0	3	1	1	0	12	8	14	0	8	0	0	0	1
333000	1334000	5971	0	1	0	0	10	0	0	1	0	0	0	10	0	0	0	0	2	5	0	0	21	10	22	0	5	0	0	0	0
341000	1334000	5972	0	0	0	0	13	0	0	0	0	0	0	10	0	0	0	0	1	11	0	0	23	6	20	0	9	0	0	0	0
349000	1334000	5973	0	0	0	0	17	0	0	0	0	0	0	8	0	0	0	0	3	5	0	0	18	12	13	0	4	0	0	0	0
357000	1334000	5974	0	0	0	0	2	0	0	0	0	0	0	0	0	0	0	0	0	3	0	0	5	5	0	0	1	0	0	0	1
-19000	1326000	6223	0	0	0	0	0	0	0	0	0	0	2	0	0	0	0	0	0	39	0	0	0	0	0	0	0	0	0	0	0
-11000	1326000	6224	0	0	0	0	0	0	0	0	0	0	0	0	0	0	0	0	0	72	1	0	0	1	0	0	0	0	0	0	0
-3000	1326000	6225	0	1	1	0	0	0	0	0	0	0	1	0	0	0	0	0	0	68	2	0	0	0	0	0	0	0	0	0	0
5000	1326000	6226	2	0	1	0	0	0	0	0	0	0	5	0	0	0	0	0	0	60	4	0	0	0	0	0	0	0	0	0	0
13000	1326000	6227	0	1	0	0	0	0	0	0	0	0	3	0	0	0	0	0	0	65	3	0	0	1	0	0	0	0	0	0	0
21000	1326000	6228	0	0	0	0	0	0	0	0	0	0	0	0	0	0	0	0	0	72	0	0	0	0	0	0	0	0	0	0	0
29000	1326000	6229	0	0	0	0	0	0	0	0	0	0	0	0	0	0	0	0	0	69	0	0	0	0	0	0	0	0	0	0	0
37000	1326000	6230	0	1	0	0	0	0	0	0	0	0	0	0	0	0	0	0	0	52	5	0	0	12	0	0	0	0	0	0	0
45000	1326000	6231	0	0	0	0	0	0	0	0	0	0	2	0	0	0	0	0	0	49	1	0	0	22	0	0	0	0	0	0	0
53000	1326000	6232	0	0	0	0	0	0	0	0	0	0	1	0	0	0	0	0	0	53	3	0	0	13	0	0	0	0	0	0	0
61000	1326000	6233	0	1	0	0	0	0	0	0	0	0	1	0	0	0	0	0	0	54	7	0	0	13	0	0	0	0	0	0	2
69000	1326000	6234	0	0	0	0	0	0	0	0	0	0	0	0	0	0	0	0	0	69	0	0	0	1	0	0	0	0	0	0	0
77000	1326000	6235	0	1	0	0	0	0	0	0	0	0	1	0	0	0	0	0	0	48	4	0	0	4	1	0	1	0	0	0	0
85000	1326000	6236	0	1	0	0	0	0	0	0	0	0	1	0	0	0	0	0	0	19	0	0	0	2	0	0	9	0	0	0	1
93000	1326000	6237	0	3	0	0	2	0	0	0	0	0	0	0	0	0	0	0	0	7	0	0	0	3	3	0	14	0	0	0	1
101000	1326000	6238	0	1	0	0	2	0	0	4	0	0	0	0	0	0	0	0	0	0	1	0	0	39	8	0	23	0	0	0	3
109000	1326000	6239	0	0	0	0	2	0	0	0	0	0	0	0	0	0	0	0	0	1	0	0	1	5	1	0	4	0	0	0	0
141000	1326000	6243	0	0	0	0	0	0	0	1	0	0	0	0	0	0	0	0	0	3	0	0	0	0	0	0	0	0	0	0	0
149000	1326000	6244	0	5	3	0	10	0	0	8	0	0	5	2	0	0	0	0	1	2	1	0	4	15	10	0	23	0	0	0	1
157000	1326000	6245	0	7	0	0	8	0	0	15	0	0	5	15	1	0	0	0	0	4	0	0	4	4	13	0	18	0	0	0	0
165000	1326000	6246	0	2	0	0	15	0	0	22	0	0	2	8	0	0	0	0	0	0	1	0	21	9	15	0	12	0	0	0	0
173000	1326000	6247	0	2	2	0	10	0	0	23	0	0	2	11	0	0	0	0	1	0	0	0	20	4	14	0	30	0	0	0	0
181000	1326000	6248	0	4	2	0	13	0	0	14	0	0	3	12	0	0	0	0	1	0	1	0	10	11	23	0	23	0	0	0	0
189000	1326000	6249	1	1	0	0	10	0	0	9	0	0	1	11	0	0	0	0	3	0	0	0	2	10	28	0	27	0	0	0	1
197000	1326000	6250	0	0	0	0	5	0	0	19	0	0	0	3	0	0	0	1	0	0	0	0	2	0	24	0	41	0	0	0	0
205000	1326000	6251	1	1	0	0	1	0	0	4	0	0	0	1	0	0	0	0	0	0	0	0	0	1	4	0	67	0	0	0	0
213000	1326000	6252	0	1	0	0	2	0	0	1	0	0	1	3	0	0	0	0	1	0	0	0	1	6	39	0	41	0	0	0	0
221000	1326000	6253	0	1	0	0	5	0	0	1	0	0	1	12	0	0	0	0	0	1	2	0	5	17	36	0	32	0	0	0	3
229000	1326000	6254	0	5	0	0	4	0	0	9	0	0	0	10	0	0	0	0	0	0	0	0	3	11	36	0	35	0	0	0	1
237000	1326000	6255	0	1	0	0	0	0	0	3	0	0	0	1	0	0	0	0	0	0	0	0	0	0	18	0	67	0	0	0	0
245000	1326000	6256	0	2	0	0	7	0	0	23	0	0	1	4	0	0	0	0	0	0	0	0	5	2	35	0	21	0	0	0	0
253000	1326000	6257	0	1	0	0	8	0	0	13	0	0	2	11	0	0	0	0	2	1	0	0	10	6	38	0	12	0	0	0	0
261000	1326000	6258	0	1	1	0	17	0	0	7	0	0	3	5	0	0	0	0	0	2	0	0	4	19	20	0	22	0	0	0	0
269000	1326000	6259	0	4	0	0	9	0	0	8	0	0	0	2	0	0	0	0	0	4	0	0	2	7	14	0	9	0	0	0	1
277000	1326000	6260	0	3	0	0	18	0	0	6	0	0	0	8	0	0	0	0	0	7	0	0	16	19	16	0	10	0	0	0	0
285000	1326000	6261	0	2	0	0	22	0	0	8	0	0	0	24	0	0	0	0	0	3	0	0	15	9	16	0	7	0	0	0	0
293000	1326000	6262	0	2	0	0	19	0	0	4	0	0	2	11	0	0	0	0	1	11	0	0	24	5	15	0	10	0	0	0	0
301000	1326000	6263	0	1	0	0	14	0	0	1	0	0	0	29	0	0	0	0	0	1	0	0	15	18	18	0	2	0	0	0	0
309000	1326000	6264	0	0	0	0	15	0	0	0	0	0	4	16	0	0	0	0	0	0	0	0	28	25	9	0	4	0	0	0	1
317000	1326000	6265	0	1	0	0	6	0	0	0	0	0	0	10	0	0	0	0	1	5	0	0	42	15	9	0	7	0	0	0	0
325000	1326000	6266	0	0	0	0	11	0	0	0	0	0	0	9	0	0	0	0	0	0	0	0	31	19	15	0	10	0	0	0	0
333000	1326000	6267	1	1	0	0	15	0	0	0	0	0	0	7	0	0	0	0	0	1	0	0	28	17	19	0	12	0	0	0	3
341000	1326000	6268	0	0	0	0	13	0	0	0	0	0	0	15	0	0	0	0	0	6	1	0	29	4	31	0	7	0	0	0	0
349000	1326000	6269	0	0	0	0	13	0	0	0	0	0	0	5	0	0	0	0	0	6	0	0	27	3	24	0	13	0	0	0	0
357000	1326000	6270	0	0	0	0	10	0	0	0	0	0	0	6	0	0	0	0	0	0	0	0	32	11	11	0	5	0	0	0	0
365000	1326000	6271	0	0	0	0	6	0	0	2	0	0	0	5	0	0	0	0	0	2	0	0	15	1	15	0	7	0	0	0	0
373000	1326000	6272	0	0	0	0	3	0	0	0	0	0	0	2	0	0	0	0	0	2	0	0	5	0	0	0	0	0	0	0	0
429000	1326000	6279	0	0	0	0	0	0	0	0	0	0	0	0	0	0	0	0	0	0	0	0	0	0	1	0	0	0	0	0	0
437000	1326000	6280	0	0	0	0	1	0	0	1	0	0	0	0	0	0	0	0	0	0	0	0	4	1	2	0	1	0	0	0	0
-19000	1318000	6519	0	0	3	0	0	0	0	0	0	0	4	0	0	0	0	0	0	20	1	0	0	0	0	0	0	0	0	0	0
-11000	1318000	6520	0	0	0	0	0	0	0	0	0	0	0	0	0	0	0	0	0	63	0	0	0	0	0	0	0	0	0	0	0
-3000	1318000	6521	0	0	0	0	0	0	0	0	0	0	0	0	0	0	0	0	0	68	0	0	0	0	0	0	0	0	0	0	0
5000	1318000	6522	0	0	0	0	0	0	0	0	0	0	0	0	0	0	0	0	0	71	0	0	0	0	0	0	0	0	0	0	0
13000	1318000	6523	0	0	0	0	0	0	0	0	0	0	0	0	0	0	0	0	0	72	0	0	0	0	0	0	0	0	0	0	0
21000	1318000	6524	0	0	0	0	0	0	0	0	0	0	0	0	0	0	0	0	0	67	0	0	0	0	0	0	0	0	0	0	0
29000	1318000	6525	0	0	0	0	0	0	0	0	0	0	0	0	0	0	0	0	0	60	1	0	0	1	0	0	0	0	0	0	0
37000	1318000	6526	0	0	0	0	1	0	0	0	0	0	0	0	0	0	0	0	0	58	0	0	0	12	0	0	0	0	0	0	0
45000	1318000	6527	0	0	0	0	0	0	0	0	0	0	0	0	0	0	0	0	0	69	0	0	0	6	0	0	0	0	0	0	0
53000	1318000	6528	0	0	0	0	0	0	0	0	0	0	0	0	0	0	0	0	0	69	0	0	0	3	0	0	0	0	0	0	2
61000	1318000	6529	0	0	0	0	0	0	0	0	0	0	1	0	0	0	0	0	0	59	3	0	0	11	0	0	0	0	0	0	0
69000	1318000	6530	0	1	0	0	0	0	0	0	0	0	2	0	0	0	0	0	0	17	21	0	0	18	0	0	2	0	0	0	0
77000	1318000	6531	0	4	0	0	1	0	0	0	0	0	1	0	0	0	0	0	0	11	12	0	0	6	3	0	19	0	0	0	0
85000	1318000	6532	0	2	0	0	0	0	0	0	0	0	9	0	0	0	0	0	0	10	9	0	0	28	3	0	7	0	0	0	0
93000	1318000	6533	0	7	0	0	3	0	0	0	0	0	13	3	0	0	0	0	0	8	10	0	1	12	2	0	22	0	0	0	1
101000	1318000	6534	0	2	0	0	1	0	0	6	0	0	2	3	0	0	0	0	0	0	2	0	4	20	8	0	36	0	0	0	0
109000	1318000	6535	0	1	0	0	9	0	0	1	0	0	3	4	0	0	0	0	1	0	3	0	23	22	6	0	10	0	0	0	0
117000	1318000	6536	0	1	3	0	2	0	0	0	0	0	6	3	0	0	0	0	2	0	5	0	27	26	0	0	5	0	0	0	0
125000	1318000	6537	0	0	1	0	2	0	0	0	0	0	0	1	0	0	0	0	0	1	3	0	50	14	0	0	4	0	0	0	0
133000	1318000	6538	0	3	1	0	17	0	0	6	0	0	3	8	0	0	0	0	3	3	3	0	21	15	2	0	3	0	0	0	0
141000	1318000	6539	0	5	0	0	12	0	0	7	0	0	4	15	0	0	0	0	0	1	2	0	11	3	8	0	10	0	0	0	0
149000	1318000	6540	0	8	1	0	11	0	0	10	0	0	7	8	0	0	0	0	0	2	1	0	16	7	18	0	21	0	0	0	0
157000	1318000	6541	0	2	0	0	16	0	0	11	0	0	10	20	0	0	0	0	1	0	0	0	9	14	14	0	18	0	0	0	1
165000	1318000	6542	0	3	3	0	23	0	0	12	0	0	4	24	0	0	0	0	0	0	0	0	17	3	12	0	19	0	0	0	0
173000	1318000	6543	0	1	1	0	13	0	0	13	0	0	0	16	0	0	0	1	0	0	0	0	16	5	27	0	21	0	0	0	1
181000	1318000	6544	0	0	0	0	13	0	0	7	0	0	1	16	0	0	0	0	0	0	0	0	4	13	25	0	23	0	0	0	0
189000	1318000	6545	0	6	1	0	17	0	0	19	0	0	4	16	0	0	0	0	0	0	0	0	3	11	18	0	17	0	0	0	0
197000	1318000	6546	0	3	0	0	8	0	0	28	0	0	0	13	0	0	0	0	0	0	0	0	2	1	10	0	33	0	0	0	0
205000	1318000	6547	0	1	0	0	9	0	0	32	0	0	3	5	0	0	0	0	0	0	0	0	3	2	12	0	26	0	0	0	0
213000	1318000	6548	1	5	0	0	5	0	0	16	0	0	5	7	0	0	0	0	0	0	0	0	2	12	17	0	33	0	0	0	1
221000	1318000	6549	0	4	1	0	4	0	0	2	0	0	4	5	0	0	0	0	2	0	2	0	1	7	27	0	44	0	0	0	1
229000	1318000	6550	1	2	0	0	11	0	0	5	0	0	0	3	0	0	0	0	1	0	0	0	0	11	33	0	29	0	0	0	2
237000	1318000	6551	0	4	0	0	9	0	0	22	0	0	1	7	0	0	0	0	1	0	0	0	5	2	22	0	24	0	0	0	0
245000	1318000	6552	0	2	0	0	1	0	0	13	0	0	1	4	0	0	0	0	0	0	1	0	0	1	18	0	46	0	0	0	0
253000	1318000	6553	0	1	0	0	12	0	0	15	0	0	1	5	0	0	0	0	0	0	0	0	3	18	26	0	25	0	0	0	1
261000	1318000	6554	0	1	0	0	3	0	0	4	0	0	1	2	0	0	0	0	0	1	0	0	4	57	7	0	13	0	0	0	4
269000	1318000	6555	0	1	0	0	8	0	0	0	0	0	0	1	0	0	0	0	0	5	0	0	9	33	17	0	14	0	0	0	2
277000	1318000	6556	0	1	1	0	15	0	0	5	0	0	2	13	0	0	0	0	3	5	0	0	5	25	4	0	6	0	0	0	0
285000	1318000	6557	0	1	0	0	9	0	0	8	0	0	0	7	0	0	0	0	1	1	1	0	5	16	5	0	7	0	0	0	0
293000	1318000	6558	0	2	0	0	12	0	0	0	0	0	2	9	0	0	0	0	0	2	1	0	16	34	13	0	4	0	0	0	1
301000	1318000	6559	0	2	0	0	17	0	0	0	0	0	1	13	0	0	0	0	0	5	0	0	18	15	18	0	7	0	0	0	0
309000	1318000	6560	0	1	0	0	17	0	0	0	0	0	0	8	0	0	0	0	0	3	0	0	30	19	18	0	8	0	0	0	0
317000	1318000	6561	0	0	0	0	11	0	0	0	0	0	1	4	0	0	0	0	0	4	1	0	36	20	15	0	9	0	0	0	1
325000	1318000	6562	1	0	0	0	10	0	0	1	0	0	0	0	0	0	0	0	0	3	0	0	35	19	11	0	10	0	0	0	1
333000	1318000	6563	1	0	0	0	11	0	0	0	0	0	0	5	0	0	0	0	1	0	1	0	37	15	24	0	14	0	0	0	0
341000	1318000	6564	0	0	0	0	9	0	0	0	0	0	0	15	0	0	0	0	0	0	0	0	42	7	14	0	15	0	0	0	0
349000	1318000	6565	0	0	0	0	3	0	0	0	0	0	0	8	0	0	0	0	0	7	0	0	36	5	15	0	12	0	0	0	0
357000	1318000	6566	0	0	0	0	11	0	0	0	0	0	0	6	0	0	0	0	0	0	0	0	35	13	20	0	14	0	0	0	0
365000	1318000	6567	0	0	0	0	5	0	0	1	0	0	0	5	0	0	0	0	0	6	0	0	39	4	27	0	11	0	0	0	0
373000	1318000	6568	0	0	0	0	4	0	0	0	0	0	0	0	0	0	0	0	0	0	0	0	15	3	18	0	4	0	0	0	0
413000	1318000	6573	0	0	0	0	2	0	0	1	0	0	0	0	0	0	0	0	0	1	0	0	3	2	5	0	0	0	0	0	0
421000	1318000	6574	0	0	0	0	18	0	0	1	0	0	0	2	0	0	0	0	0	4	0	0	10	14	8	0	5	0	0	0	0
429000	1318000	6575	0	1	0	0	15	0	0	1	0	0	0	0	0	0	0	0	0	0	0	0	16	7	24	0	7	0	0	0	0
437000	1318000	6576	0	0	0	0	7	0	0	0	0	0	0	2	0	0	0	0	0	0	0	0	8	1	19	0	6	0	0	0	0
-19000	1310000	6815	0	2	1	0	0	0	0	0	0	0	3	0	1	0	0	0	1	17	0	0	0	0	0	0	0	0	0	0	0
-11000	1310000	6816	0	0	0	0	0	0	0	0	0	0	1	0	0	0	0	0	0	48	0	0	0	1	0	0	0	0	0	0	0
-3000	1310000	6817	0	0	0	0	0	0	0	0	0	0	0	0	0	0	0	0	0	37	0	0	0	0	0	0	0	0	0	0	0
5000	1310000	6818	0	0	0	0	0	0	0	0	0	0	0	0	0	0	0	0	0	70	0	0	0	0	0	0	0	0	0	0	0
13000	1310000	6819	0	0	0	0	0	0	0	0	0	0	0	0	0	0	0	0	0	76	0	0	0	0	0	0	0	0	0	0	0
21000	1310000	6820	0	0	0	0	0	0	0	0	0	0	0	0	0	0	0	0	0	69	0	0	0	0	0	0	0	0	0	0	0
29000	1310000	6821	0	0	0	0	0	0	0	0	0	0	1	0	0	0	0	0	0	37	12	0	0	15	0	0	0	0	0	0	0
37000	1310000	6822	0	3	2	0	5	0	0	0	0	0	4	0	0	0	0	4	1	5	18	0	0	34	0	0	0	0	0	0	0
45000	1310000	6823	0	3	2	0	1	0	0	0	0	0	4	0	0	0	0	0	0	13	13	0	0	22	0	0	1	0	0	0	2
53000	1310000	6824	0	0	0	0	0	0	0	0	0	0	0	0	0	0	0	0	0	17	10	0	0	39	0	0	2	0	0	0	4
61000	1310000	6825	0	0	0	0	1	0	0	0	0	0	1	0	0	0	0	0	0	7	18	0	0	47	0	0	1	0	0	0	0
69000	1310000	6826	0	0	0	0	1	0	0	0	0	0	5	0	0	0	0	0	0	8	13	0	0	43	0	0	2	0	0	0	1
77000	1310000	6827	0	1	0	0	1	0	0	0	0	0	9	0	1	0	0	0	0	9	9	0	0	48	1	0	7	0	0	0	1
85000	1310000	6828	0	1	3	0	5	0	0	0	0	0	10	1	0	0	0	1	0	1	14	0	2	29	2	0	12	0	0	0	0
93000	1310000	6829	0	4	3	0	4	0	0	0	0	0	3	4	0	0	0	0	3	1	4	0	9	41	1	0	13	0	0	0	0
101000	1310000	6830	0	1	1	0	6	0	0	0	0	0	10	1	0	0	0	1	0	0	2	0	22	29	4	0	9	0	0	0	0
109000	1310000	6831	0	0	0	0	9	0	0	0	0	0	2	1	0	0	0	0	4	1	2	0	39	15	3	0	12	0	0	0	0
117000	1310000	6832	0	1	2	0	13	0	0	0	0	0	2	1	0	0	0	2	2	0	5	0	34	14	4	0	16	0	0	0	1
125000	1310000	6833	0	1	0	0	10	0	0	0	0	0	2	4	0	0	0	0	2	1	2	0	19	26	5	0	15	0	0	0	0
133000	1310000	6834	0	1	7	0	29	0	0	8	0	0	5	15	0	0	0	1	6	0	3	0	18	13	8	0	7	0	0	0	0
141000	1310000	6835	0	1	1	0	24	0	0	17	0	0	10	13	0	0	0	0	3	0	2	0	12	1	8	0	16	0	0	0	0
149000	1310000	6836	0	1	1	0	16	0	0	12	0	0	4	10	0	0	0	0	1	0	1	0	20	11	25	0	16	0	0	0	0
157000	1310000	6837	0	2	0	0	10	0	0	7	0	0	7	15	0	0	0	0	0	0	0	0	3	16	26	0	23	0	0	0	0
165000	1310000	6838	0	2	0	0	16	0	0	27	0	0	2	11	0	0	0	0	0	1	0	0	3	6	20	0	27	0	0	0	0
173000	1310000	6839	0	4	2	0	9	0	0	12	0	0	1	11	0	0	0	0	1	0	0	0	5	14	11	0	18	0	0	0	0
181000	1310000	6840	0	4	3	0	19	0	0	10	0	0	3	9	0	0	0	0	4	0	0	0	2	14	7	0	8	0	0	0	0
189000	1310000	6841	0	7	1	0	12	0	0	11	0	0	0	17	0	0	0	0	2	0	0	0	3	27	19	0	12	0	0	0	0
197000	1310000	6842	0	8	0	0	17	0	0	29	0	0	11	15	0	0	0	0	0	0	0	0	1	8	21	1	12	0	0	0	0
205000	1310000	6843	0	5	0	0	14	0	0	23	0	0	11	21	0	0	0	0	0	0	0	0	0	5	15	0	21	0	0	0	0
213000	1310000	6844	0	4	0	0	9	0	0	41	0	0	7	20	0	0	0	0	0	1	0	0	1	7	21	0	18	0	0	0	0
221000	1310000	6845	0	2	0	0	8	0	0	23	0	0	2	25	0	0	0	0	0	0	0	0	1	7	26	0	15	0	0	0	0
229000	1310000	6846	0	3	2	0	12	0	0	7	0	0	6	29	0	0	0	0	0	0	0	0	9	18	19	0	7	0	0	0	0
237000	1310000	6847	0	1	1	0	10	0	0	6	0	0	1	32	0	0	0	0	0	0	0	0	12	10	25	0	10	0	0	0	0
245000	1310000	6848	0	1	1	0	11	0	0	25	0	0	0	17	0	0	0	0	4	1	1	0	3	6	30	0	17	0	0	0	0
253000	1310000	6849	0	0	0	0	10	0	0	27	0	0	1	6	0	0	0	0	0	3	0	0	4	10	24	0	17	0	0	0	0
261000	1310000	6850	0	0	0	0	3	0	0	0	0	0	0	2	0	0	0	0	0	0	0	0	1	46	26	0	10	0	0	0	0
269000	1310000	6851	0	0	0	0	3	0	0	0	0	0	0	0	0	0	0	0	0	2	0	0	0	72	12	0	5	0	0	0	1
277000	1310000	6852	0	2	0	0	4	0	0	2	0	0	2	10	0	0	0	0	0	0	0	0	3	30	29	0	17	0	0	0	0
285000	1310000	6853	0	2	0	0	8	0	0	5	0	0	0	12	0	0	0	0	0	1	0	0	7	27	16	0	14	0	0	0	2
293000	1310000	6854	0	1	0	0	13	0	0	6	0	0	2	4	0	0	0	0	0	1	0	0	16	23	12	0	13	0	0	0	0
301000	1310000	6855	0	1	0	0	21	0	0	2	0	0	1	7	0	0	0	0	2	5	0	0	25	8	11	0	7	0	0	0	0
309000	1310000	6856	0	0	0	0	23	0	0	1	0	0	0	11	0	0	0	0	1	1	0	0	30	10	20	0	7	0	0	0	1
317000	1310000	6857	0	2	0	0	20	0	0	3	0	0	0	6	0	0	0	0	0	1	0	0	24	21	16	0	10	0	0	0	0
325000	1310000	6858	0	0	0	0	12	0	0	5	0	0	0	2	0	0	0	0	0	13	0	0	30	8	5	0	14	0	0	0	0
333000	1310000	6859	0	0	0	0	11	0	0	2	0	0	0	6	0	0	0	0	1	3	0	0	33	4	26	0	17	0	0	0	0
341000	1310000	6860	0	0	0	0	9	0	0	2	0	0	0	1	0	0	0	0	1	6	0	0	27	7	23	0	14	0	0	0	0
349000	1310000	6861	0	0	0	0	10	0	0	0	0	0	0	3	0	0	0	0	0	1	0	0	26	13	13	0	10	0	0	0	0
357000	1310000	6862	0	0	0	0	6	0	0	0	0	0	0	4	0	0	0	0	0	1	0	0	41	4	21	0	12	0	0	0	0
365000	1310000	6863	0	0	0	0	5	0	0	1	0	0	0	6	0	0	0	0	0	0	0	0	33	13	15	0	7	0	0	0	0
373000	1310000	6864	0	0	0	0	9	0	0	0	0	0	0	2	0	0	0	0	0	0	0	0	22	7	19	0	3	0	0	0	0
381000	1310000	6865	0	0	0	0	3	0	0	0	0	0	0	4	0	0	0	0	0	1	0	0	7	8	3	0	2	0	0	0	0
389000	1310000	6866	0	0	0	0	3	0	0	3	0	0	0	1	0	0	0	0	0	3	0	0	5	3	5	0	3	0	0	0	0
397000	1310000	6867	0	0	0	0	2	0	0	6	0	0	0	7	0	0	0	0	0	2	0	0	6	3	6	0	0	0	0	0	0
405000	1310000	6868	0	1	0	0	4	0	0	5	0	0	0	4	0	0	0	0	0	0	0	0	4	3	9	0	1	0	0	0	0
413000	1310000	6869	0	1	0	0	7	0	0	9	0	0	0	5	0	0	0	0	0	5	0	0	23	7	7	0	0	0	0	0	0
421000	1310000	6870	0	0	0	0	12	0	0	7	0	0	0	1	0	0	0	0	2	13	0	0	16	11	10	0	8	0	0	0	0
429000	1310000	6871	0	0	0	0	8	0	0	3	0	0	0	3	0	0	0	0	1	0	0	0	21	14	17	0	6	0	0	0	0
437000	1310000	6872	0	0	0	0	6	0	0	0	0	0	0	1	0	0	0	0	0	1	0	0	26	6	34	0	8	0	0	0	0
445000	1310000	6873	0	0	0	0	2	0	0	0	0	0	0	0	0	0	0	0	0	0	0	0	0	0	0	0	1	0	0	0	0
453000	1310000	6874	0	0	0	0	2	0	0	1	0	0	0	4	0	0	0	0	0	1	0	0	2	2	2	0	0	0	0	0	0
-19000	1302000	7111	0	0	0	0	0	0	0	0	0	0	0	0	0	0	0	0	1	28	0	0	0	0	0	0	0	0	0	0	0
-11000	1302000	7112	0	0	0	0	0	0	0	0	0	0	0	0	0	0	0	0	0	59	0	0	0	0	0	0	0	0	0	0	0
-3000	1302000	7113	0	0	0	0	0	0	0	0	0	0	0	0	0	0	0	0	0	38	0	0	0	0	0	0	0	0	0	0	0
5000	1302000	7114	0	0	0	0	0	0	0	0	0	0	0	0	0	0	0	0	0	57	0	0	0	0	0	0	0	0	0	0	0
13000	1302000	7115	0	0	0	0	0	0	0	0	0	0	0	0	0	0	0	0	0	67	1	0	0	1	0	0	0	0	0	0	0
21000	1302000	7116	0	0	0	0	0	0	0	0	0	0	1	0	0	0	0	0	0	63	4	0	0	3	0	0	0	0	0	0	1
29000	1302000	7117	0	2	0	0	1	0	0	0	0	0	1	0	0	0	0	1	0	8	27	0	0	40	0	0	0	0	0	0	0
37000	1302000	7118	0	1	1	0	5	0	0	0	0	0	6	0	0	0	0	2	1	2	21	0	0	41	0	0	0	0	0	0	3
45000	1302000	7119	0	1	1	0	2	0	0	0	0	0	3	0	0	0	0	1	1	12	19	0	0	32	0	0	0	0	0	0	0
53000	1302000	7120	0	1	0	0	0	0	0	0	0	0	2	0	0	0	0	0	0	18	8	0	0	40	0	0	0	0	0	0	4
61000	1302000	7121	0	0	0	0	0	0	0	0	0	0	0	0	0	0	0	0	0	18	7	0	0	48	0	0	0	0	0	0	4
69000	1302000	7122	0	2	1	0	4	0	0	0	0	0	2	0	0	0	0	0	0	9	10	0	0	47	0	0	1	0	0	0	0
77000	1302000	7123	0	8	4	0	6	0	0	0	0	0	20	4	0	0	0	2	0	0	31	0	8	29	3	0	4	0	0	0	0
85000	1302000	7124	0	0	1	0	12	0	0	0	0	0	2	3	0	0	0	0	1	5	6	0	8	39	4	0	12	0	0	0	0
93000	1302000	7125	0	2	1	0	8	0	0	0	0	0	5	1	0	0	0	0	1	3	2	0	16	24	5	0	11	0	0	0	0
101000	1302000	7126	0	0	3	0	17	0	0	0	0	0	6	2	0	0	0	0	1	5	2	0	30	16	3	0	13	0	0	0	0
109000	1302000	7127	0	2	0	0	7	0	0	0	0	0	8	3	0	0	0	0	0	1	1	0	31	33	1	0	20	0	0	0	0
117000	1302000	7128	0	2	0	0	14	0	0	2	0	0	1	8	0	0	0	1	1	3	0	0	20	14	6	0	24	0	0	0	0
125000	1302000	7129	0	2	3	0	19	0	0	3	0	0	3	11	0	0	0	3	7	2	2	0	6	6	7	0	16	0	0	0	0
133000	1302000	7130	0	1	0	0	14	0	0	6	0	0	2	9	0	0	0	0	2	2	2	0	17	11	5	0	18	0	0	0	0
141000	1302000	7131	0	1	7	0	22	0	0	2	0	0	4	2	0	0	0	0	7	2	1	0	20	18	11	0	13	0	0	0	0
149000	1302000	7132	0	5	2	0	13	0	0	7	0	0	3	4	0	0	0	0	0	1	1	0	14	14	16	0	18	0	0	0	0
157000	1302000	7133	0	0	0	0	20	0	0	18	0	0	5	12	0	0	0	0	0	0	0	0	10	10	13	0	14	0	0	0	0
165000	1302000	7134	0	0	0	0	12	0	0	37	0	0	3	15	0	0	0	0	0	0	0	0	9	3	10	0	22	0	0	0	0
173000	1302000	7135	0	7	3	0	7	0	0	3	0	0	7	19	0	0	0	0	1	0	0	0	2	25	25	0	15	0	0	0	1
181000	1302000	7136	0	2	0	0	18	0	0	2	0	0	2	25	0	0	0	0	0	0	0	0	4	20	23	0	17	0	0	0	1
189000	1302000	7137	0	0	1	0	5	0	0	3	0	0	0	8	0	0	0	0	1	0	0	0	10	21	19	0	24	0	0	0	1
197000	1302000	7138	0	4	0	0	5	0	0	10	0	0	2	15	0	0	0	0	1	1	0	0	7	10	19	0	20	0	0	0	0
205000	1302000	7139	1	7	0	0	7	0	0	19	0	0	6	15	0	0	0	0	0	0	0	0	1	15	27	0	7	0	0	0	1
213000	1302000	7140	0	6	1	0	12	0	0	22	0	0	3	16	0	0	0	0	0	3	0	0	1	10	33	0	20	0	0	0	1
221000	1302000	7141	0	4	0	0	12	0	0	7	0	0	3	23	0	0	0	0	0	0	0	0	2	14	28	0	23	0	0	0	0
229000	1302000	7142	0	4	0	0	11	0	0	3	0	0	2	22	0	0	0	1	1	0	1	0	2	22	18	0	10	0	0	0	0
237000	1302000	7143	0	4	0	0	17	0	0	4	0	0	2	15	0	0	0	0	2	0	0	0	6	7	19	0	12	0	0	0	0
245000	1302000	7144	0	1	3	0	17	0	0	11	0	0	2	13	0	0	0	0	5	0	0	0	15	9	12	0	14	0	0	0	0
253000	1302000	7145	0	1	0	0	15	0	0	15	0	0	0	2	0	0	0	0	1	0	0	0	29	11	13	0	11	0	0	0	0
261000	1302000	7146	0	0	0	0	7	0	0	13	0	0	0	7	0	0	0	0	0	0	0	0	23	18	23	0	14	0	0	0	0
269000	1302000	7147	0	0	0	0	8	0	0	2	0	0	0	3	0	0	0	0	0	2	0	0	22	41	12	0	6	0	0	0	2
277000	1302000	7148	0	0	0	0	2	0	0	0	0	0	0	0	0	0	0	0	0	0	0	0	5	49	11	0	12	0	0	0	0
285000	1302000	7149	0	0	0	0	6	0	0	2	0	0	0	7	0	0	0	0	0	2	0	0	9	28	27	0	21	0	0	0	0
293000	1302000	7150	0	3	0	0	14	0	0	6	0	0	0	9	0	0	0	0	0	1	0	0	19	22	17	0	13	0	0	0	0
301000	1302000	7151	0	1	0	0	8	0	0	4	0	0	0	6	0	0	0	0	0	20	0	0	15	14	16	0	7	0	0	0	2
309000	1302000	7152	0	1	0	0	14	0	0	2	0	0	1	0	0	0	0	0	1	16	0	0	20	14	13	0	10	0	0	0	0
317000	1302000	7153	0	0	0	0	23	0	0	1	0	0	0	7	0	0	0	0	1	3	0	0	24	16	12	0	6	0	0	0	0
325000	1302000	7154	0	0	0	0	10	0	0	2	0	0	0	1	0	0	0	0	1	0	0	0	23	13	4	0	12	0	0	0	0
333000	1302000	7155	0	0	0	0	11	0	0	3	0	0	0	1	0	0	0	0	1	0	0	0	33	3	22	0	13	0	0	0	0
341000	1302000	7156	0	0	0	0	16	0	0	0	0	0	0	5	0	0	0	0	0	3	0	0	40	7	5	0	6	0	0	0	0
349000	1302000	7157	0	0	0	0	13	0	0	3	0	0	0	6	0	0	0	0	2	6	0	0	37	4	11	0	4	0	0	0	0
357000	1302000	7158	0	0	0	0	20	0	0	1	0	0	1	12	0	0	0	0	1	1	0	0	20	10	26	0	3	0	0	0	0
365000	1302000	7159	0	0	0	0	12	0	0	2	0	0	0	6	0	0	0	0	0	4	0	0	32	5	30	0	18	0	0	0	0
373000	1302000	7160	0	2	0	0	15	0	0	7	0	0	0	12	0	0	0	0	0	4	0	0	12	9	18	0	13	0	0	0	0
381000	1302000	7161	0	3	0	0	14	0	0	2	0	0	1	14	0	0	0	0	1	6	0	0	13	7	12	0	14	0	0	0	0
389000	1302000	7162	0	0	0	0	8	0	0	4	0	0	0	13	0	0	0	0	0	10	0	0	17	14	11	0	5	0	0	0	0
397000	1302000	7163	0	0	0	0	12	0	0	3	0	0	0	14	0	0	0	0	0	16	0	0	20	8	11	0	2	0	0	0	0
405000	1302000	7164	0	1	0	0	15	0	0	0	0	0	0	25	0	0	0	0	0	3	0	0	17	9	10	0	7	0	0	0	0
413000	1302000	7165	0	0	0	0	14	0	0	0	0	0	0	2	0	0	0	0	0	17	0	0	16	15	10	0	3	0	0	0	0
421000	1302000	7166	0	0	0	0	8	0	0	2	0	0	0	2	0	0	0	0	0	24	0	0	6	20	1	0	2	0	0	0	0
429000	1302000	7167	0	0	0	0	10	0	0	1	0	0	0	1	0	0	0	0	0	15	0	0	13	15	4	0	3	0	0	0	0
437000	1302000	7168	0	0	3	0	21	0	0	1	0	0	0	14	0	0	0	0	0	2	0	0	12	13	26	0	9	0	0	0	1
445000	1302000	7169	0	1	0	0	14	0	0	2	0	0	0	6	0	0	0	0	0	6	0	0	8	12	23	0	0	0	0	0	0
453000	1302000	7170	0	0	0	0	24	0	0	2	0	0	0	10	0	0	0	0	0	9	0	0	2	14	12	0	2	0	0	0	0
461000	1302000	7171	0	0	0	0	23	0	0	5	0	0	0	7	0	0	0	0	0	9	0	0	11	14	6	0	0	0	0	0	0
469000	1302000	7172	0	0	0	0	20	0	0	12	0	0	0	7	0	0	0	0	0	0	0	0	19	9	12	0	2	0	0	0	0
477000	1302000	7173	0	2	0	0	13	0	0	15	0	0	0	1	0	0	0	0	0	0	0	0	23	9	9	0	0	0	0	0	0
485000	1302000	7174	0	0	0	0	8	0	0	10	0	0	0	2	0	0	0	0	0	0	0	0	23	11	1	0	1	0	0	0	0
493000	1302000	7175	0	0	0	0	2	0	0	1	0	0	0	1	0	0	0	0	0	2	0	0	20	3	7	0	4	0	0	0	0
-19000	1294000	7407	0	1	3	0	0	0	0	0	0	0	1	0	0	0	0	0	0	26	2	0	0	1	0	0	0	0	0	0	0
-11000	1294000	7408	0	0	0	0	0	0	0	0	0	0	0	0	0	0	0	0	0	60	0	0	0	0	0	0	0	0	0	0	0
-3000	1294000	7409	0	0	0	0	0	0	0	0	0	0	0	0	0	0	0	0	0	10	0	0	0	0	0	0	0	0	0	0	0
5000	1294000	7410	0	0	0	0	0	0	0	0	0	0	0	0	0	0	0	0	0	73	0	0	0	0	0	0	0	0	0	0	0
13000	1294000	7411	0	0	0	0	0	0	0	0	0	0	0	0	0	0	0	0	0	77	1	0	0	0	0	0	0	0	0	0	0
21000	1294000	7412	0	0	1	0	0	0	0	0	0	0	0	0	0	0	0	0	0	58	18	0	0	3	0	0	0	0	0	0	1
29000	1294000	7413	0	1	0	0	1	0	0	0	0	0	2	0	0	0	0	0	0	14	18	0	0	45	0	0	0	0	0	0	0
37000	1294000	7414	0	0	0	0	0	0	0	0	0	0	0	0	0	0	0	0	0	29	9	0	0	34	0	0	0	0	0	0	0
45000	1294000	7415	0	0	0	0	0	0	0	0	0	0	0	0	0	0	0	0	0	51	2	0	0	13	0	0	0	0	0	0	0
53000	1294000	7416	0	0	0	0	0	0	0	0	0	0	0	0	0	0	0	0	0	49	3	0	0	22	0	0	0	0	0	0	0
61000	1294000	7417	0	0	0	0	0	0	0	0	0	0	0	0	0	0	0	0	0	58	3	0	0	6	0	0	0	0	0	0	0
69000	1294000	7418	0	0	2	0	5	0	0	0	0	0	2	0	0	0	0	0	0	2	15	0	0	44	0	0	2	0	0	0	2
77000	1294000	7419	0	2	8	0	4	0	0	0	0	0	13	4	0	0	0	1	5	0	15	0	8	37	1	0	12	0	0	0	1
85000	1294000	7420	0	2	3	0	5	0	0	0	0	0	9	0	0	0	0	0	5	2	7	0	7	28	1	0	6	0	0	0	0
93000	1294000	7421	0	1	0	0	7	0	0	0	0	0	1	0	0	0	0	0	5	1	3	0	27	25	3	0	13	0	0	0	0
101000	1294000	7422	0	1	0	0	1	0	0	0	0	0	2	2	0	0	0	0	0	2	0	0	43	19	4	0	10	0	0	0	0
109000	1294000	7423	0	0	0	0	5	0	0	0	0	0	0	2	0	0	0	1	3	1	2	0	43	22	3	0	2	0	0	0	0
117000	1294000	7424	0	1	1	0	7	0	0	0	0	0	2	1	0	0	0	1	1	5	2	0	41	25	3	0	2	0	0	0	0
125000	1294000	7425	0	0	1	0	6	0	0	2	0	0	6	2	0	0	0	1	0	6	5	0	22	19	4	0	12	0	0	0	0
133000	1294000	7426	0	4	1	0	16	0	0	5	0	0	3	4	0	0	0	0	0	1	3	0	8	14	4	0	16	0	0	0	0
141000	1294000	7427	0	3	1	0	22	0	0	11	0	0	4	5	0	0	0	0	2	0	1	0	8	10	12	0	16	0	0	0	0
149000	1294000	7428	0	2	3	0	17	0	0	15	0	0	5	15	0	0	0	0	1	1	1	0	13	3	10	0	12	0	0	0	0
157000	1294000	7429	0	3	3	0	19	0	0	9	0	0	7	6	0	0	0	0	3	0	0	0	16	9	13	0	17	0	0	0	0
165000	1294000	7430	0	1	0	0	14	0	0	6	0	0	4	14	0	0	0	0	1	0	1	0	17	8	20	0	25	0	0	0	0
173000	1294000	7431	0	4	2	0	9	0	0	4	0	0	8	8	0	0	0	0	0	0	2	0	5	14	28	0	25	0	0	0	1
181000	1294000	7432	0	2	1	0	11	0	0	0	0	0	1	18	0	0	0	0	0	0	0	0	3	13	24	0	29	0	0	0	0
189000	1294000	7433	0	1	3	0	11	0	0	4	0	0	1	5	0	0	0	1	2	0	1	0	15	18	20	0	25	0	0	0	1
197000	1294000	7434	0	2	4	0	9	0	0	15	0	0	0	5	0	0	0	0	1	0	1	0	12	11	9	0	18	0	0	0	0
205000	1294000	7435	0	5	1	0	15	0	0	10	0	0	4	6	0	0	0	0	5	0	1	0	11	6	9	0	23	0	0	0	0
213000	1294000	7436	0	3	2	0	14	0	0	7	0	0	4	20	0	0	0	0	5	8	1	0	8	9	22	0	19	0	0	0	0
221000	1294000	7437	0	1	0	0	9	0	0	1	0	0	4	23	0	0	0	0	3	0	0	0	11	16	35	0	19	0	0	0	0
229000	1294000	7438	0	3	0	0	9	0	0	3	0	0	1	20	0	0	0	0	0	0	0	0	8	11	27	0	27	0	0	0	0
237000	1294000	7439	0	2	0	0	18	0	0	2	0	0	0	6	0	0	0	0	2	1	0	0	3	8	22	0	26	0	0	0	0
245000	1294000	7440	0	1	2	0	16	0	0	13	0	0	0	14	0	0	0	0	4	0	0	0	13	5	22	0	20	0	0	0	0
253000	1294000	7441	0	1	0	0	14	0	0	6	0	0	0	10	0	0	0	0	0	0	0	0	39	10	11	0	8	0	0	0	0
261000	1294000	7442	0	1	0	0	3	0	0	8	0	0	0	6	0	0	0	0	0	0	0	0	36	23	17	0	12	0	0	0	0
269000	1294000	7443	0	1	0	0	3	0	0	0	0	0	1	6	0	0	0	0	0	1	0	0	33	36	7	0	5	0	0	0	0
277000	1294000	7444	0	0	0	0	4	0	0	0	0	0	0	1	0	0	0	0	0	2	0	0	10	36	13	0	12	0	0	0	0
285000	1294000	7445	0	0	0	0	1	0	0	0	0	0	1	5	0	0	0	0	0	2	0	0	2	27	22	0	24	0	0	0	0
293000	1294000	7446	0	2	0	0	3	0	0	0	0	0	1	4	0	0	0	0	0	1	0	0	7	24	31	0	18	0	0	0	0
301000	1294000	7447	0	1	0	0	4	0	0	0	0	0	0	2	0	0	0	0	0	0	0	0	13	25	31	0	26	0	0	0	0
309000	1294000	7448	0	1	0	0	8	0	0	6	0	0	0	9	0	0	0	0	0	0	0	0	11	10	27	0	17	0	0	0	1
317000	1294000	7449	0	0	0	0	16	0	0	3	0	0	0	3	0	0	0	0	1	5	0	0	9	4	10	0	9	0	0	0	1
325000	1294000	7450	0	1	0	0	6	0	0	1	0	0	0	2	0	0	0	0	0	5	0	0	6	8	2	0	5	0	0	0	0
333000	1294000	7451	0	0	0	0	13	0	0	12	0	0	0	4	0	0	0	0	3	4	0	0	25	12	9	0	6	0	0	0	0
341000	1294000	7452	0	1	0	0	22	0	0	10	0	0	0	8	0	0	0	0	1	3	0	0	29	12	12	0	6	0	0	0	0
349000	1294000	7453	0	1	0	0	21	0	0	5	0	0	0	6	0	0	0	0	2	2	0	0	34	14	10	0	10	0	0	0	0
357000	1294000	7454	0	0	0	0	19	0	0	3	0	0	2	12	0	0	0	0	1	0	0	0	28	8	11	0	11	0	0	0	0
365000	1294000	7455	0	2	0	0	16	0	0	9	0	0	0	10	0	0	0	0	1	8	0	0	16	12	11	0	8	0	0	0	0
373000	1294000	7456	0	1	0	0	16	0	0	4	0	0	0	23	0	0	0	0	1	0	0	0	20	5	27	0	5	0	0	0	0
381000	1294000	7457	0	0	0	0	14	0	0	3	0	0	0	19	0	0	0	0	0	0	0	0	17	2	25	0	10	0	0	0	0
389000	1294000	7458	0	0	0	0	10	0	0	1	0	0	0	20	0	0	0	0	0	7	0	0	19	5	22	0	8	0	0	0	0
397000	1294000	7459	0	0	0	0	19	0	0	1	0	0	0	14	0	0	0	0	0	9	0	0	24	3	14	0	13	0	0	0	0
405000	1294000	7460	0	0	0	0	18	0	0	5	0	0	0	4	0	0	0	0	0	12	0	0	27	7	8	0	8	0	0	0	0
413000	1294000	7461	0	0	0	0	15	0	0	1	0	0	0	0	0	0	0	0	0	7	0	0	25	29	3	0	4	0	0	0	0
421000	1294000	7462	0	0	0	0	7	0	0	0	0	0	0	0	0	0	0	0	0	29	0	0	9	27	3	0	1	0	0	0	0
429000	1294000	7463	0	0	0	0	9	0	0	0	0	0	0	0	0	0	0	0	0	21	0	0	3	16	2	0	2	0	0	0	0
437000	1294000	7464	0	0	0	0	28	0	0	0	0	0	0	19	0	0	0	0	0	2	0	0	9	9	17	0	1	0	0	0	0
445000	1294000	7465	0	0	0	0	22	0	0	5	0	0	0	16	0	0	0	0	0	0	0	0	11	3	29	0	5	0	0	0	0
453000	1294000	7466	0	1	0	0	32	0	0	11	0	0	0	10	0	0	0	0	0	1	0	0	6	3	15	0	3	0	0	0	0
461000	1294000	7467	0	0	0	0	34	0	0	12	0	0	0	6	0	0	0	0	0	1	0	0	11	7	14	0	3	0	0	0	0
469000	1294000	7468	0	1	0	0	18	0	0	8	0	0	0	2	0	0	0	0	0	0	0	0	25	4	29	0	14	0	0	0	0
477000	1294000	7469	0	2	1	0	33	0	0	3	1	0	0	4	0	0	0	0	0	0	0	0	30	1	16	0	7	0	0	0	0
485000	1294000	7470	0	2	0	0	26	0	0	4	0	0	0	6	0	0	0	0	0	1	0	0	12	16	17	0	3	0	0	0	0
493000	1294000	7471	0	1	0	0	19	0	0	3	0	0	0	10	0	0	0	0	0	2	0	0	15	13	22	0	12	0	0	0	0
501000	1294000	7472	1	0	0	0	5	0	0	0	0	0	0	3	0	0	0	0	1	0	0	0	1	1	14	0	9	0	0	0	0
509000	1294000	7473	0	0	0	0	1	0	0	1	0	0	0	6	0	0	0	0	0	0	0	0	3	1	2	0	0	0	0	0	0
517000	1294000	7474	0	1	0	0	2	0	0	0	0	0	0	7	0	0	0	0	0	0	0	0	3	3	2	0	1	0	0	0	0
525000	1294000	7475	0	0	0	0	2	0	0	1	0	0	0	1	0	0	0	0	0	1	0	0	0	0	1	0	0	0	0	0	0
-19000	1286000	7703	0	1	0	0	0	0	0	0	0	0	3	0	0	0	0	0	0	28	2	0	0	0	0	0	0	0	0	0	0
-11000	1286000	7704	0	0	0	0	0	0	0	0	0	0	0	0	0	0	0	0	0	46	1	0	0	0	0	0	0	0	0	0	0
-3000	1286000	7705	0	0	0	0	0	0	0	0	0	0	0	0	0	0	0	0	0	56	0	0	0	0	0	0	0	0	0	0	0
5000	1286000	7706	0	0	0	0	0	0	0	0	0	0	0	0	0	0	0	0	0	72	0	0	0	0	0	0	0	0	0	0	0
13000	1286000	7707	0	0	0	0	0	0	0	0	0	0	0	0	0	0	0	0	0	73	0	0	0	0	0	0	0	0	0	0	0
21000	1286000	7708	0	0	0	0	0	0	0	0	0	0	0	0	0	0	0	0	0	74	0	0	0	0	0	0	0	0	0	0	0
29000	1286000	7709	0	0	0	0	0	0	0	0	0	0	0	0	0	0	0	0	0	50	7	0	0	20	0	0	0	0	0	0	2
37000	1286000	7710	0	0	0	0	0	0	0	0	0	0	0	0	0	0	0	0	0	46	4	0	0	19	0	0	0	0	0	0	2
45000	1286000	7711	0	0	0	0	0	0	0	0	0	0	0	0	0	0	0	0	0	69	0	0	0	1	0	0	0	0	0	0	0
53000	1286000	7712	0	0	0	0	0	0	0	0	0	0	0	0	0	0	0	0	0	70	0	0	0	2	0	0	0	0	0	0	0
61000	1286000	7713	0	0	1	0	1	0	0	0	0	0	1	0	0	0	0	1	0	25	14	0	0	24	0	0	2	0	0	0	3
69000	1286000	7714	0	1	5	0	4	0	0	0	0	0	7	1	0	0	0	3	1	1	20	0	3	33	1	0	8	0	0	0	0
77000	1286000	7715	0	0	0	0	2	0	0	0	0	0	10	2	0	0	0	0	3	5	10	0	19	29	4	0	16	0	0	0	0
85000	1286000	7716	0	2	5	0	5	0	0	0	0	0	2	2	0	0	0	0	4	0	3	0	37	26	2	0	6	0	0	0	0
93000	1286000	7717	0	2	0	0	1	0	0	0	0	0	2	2	0	0	0	0	1	1	0	0	25	34	3	0	12	0	0	0	0
101000	1286000	7718	0	1	0	0	7	0	0	0	0	0	2	6	0	0	0	0	0	0	1	0	32	28	0	0	19	0	0	0	0
109000	1286000	7719	0	2	4	0	8	0	0	0	0	0	10	7	0	0	0	3	12	0	1	0	33	16	5	0	7	0	0	0	0
117000	1286000	7720	0	0	0	0	1	0	0	0	0	0	0	0	0	0	0	0	0	1	0	0	60	4	2	0	8	0	0	0	0
125000	1286000	7721	0	0	0	0	6	0	0	0	0	0	0	0	0	0	0	0	1	1	2	0	49	5	3	0	10	0	0	0	0
133000	1286000	7722	0	0	0	0	7	0	0	0	0	0	1	2	0	0	0	0	3	1	3	0	45	7	2	0	2	0	0	0	0
141000	1286000	7723	0	1	2	0	10	0	0	9	0	0	1	4	0	0	0	0	0	0	2	0	22	7	9	0	17	0	0	0	0
149000	1286000	7724	1	0	3	0	10	0	0	13	1	0	5	4	0	0	0	0	4	2	2	0	22	8	3	0	21	0	0	0	0
157000	1286000	7725	1	0	1	0	12	0	0	18	0	0	1	12	0	0	0	0	6	1	0	0	17	8	2	0	14	0	0	0	0
165000	1286000	7726	0	1	0	0	7	0	0	8	0	0	1	3	0	0	0	1	2	0	1	0	11	14	4	0	31	0	0	0	1
173000	1286000	7727	0	0	2	0	8	0	0	3	0	0	3	7	0	0	0	0	0	0	1	0	18	7	14	0	25	0	0	0	0
181000	1286000	7728	0	2	5	0	12	0	0	2	0	0	5	11	0	0	0	0	2	0	4	0	8	8	14	0	17	0	0	0	0
189000	1286000	7729	0	2	5	0	5	0	0	7	0	0	2	1	0	0	0	0	1	0	1	0	11	20	5	0	16	0	0	0	0
197000	1286000	7730	0	0	2	0	13	0	0	6	0	0	2	3	0	0	0	0	4	1	6	0	12	17	5	0	16	0	0	0	0
205000	1286000	7731	0	0	1	0	19	0	0	13	0	0	3	8	0	0	0	1	7	0	1	0	14	11	5	0	9	0	0	0	1
213000	1286000	7732	0	0	3	0	23	0	0	15	0	0	0	10	0	0	0	2	18	0	1	0	10	6	14	0	7	0	0	0	0
221000	1286000	7733	0	3	0	0	14	0	0	22	0	0	0	3	0	0	0	0	3	0	0	0	22	1	5	0	11	0	0	0	0
229000	1286000	7734	0	1	0	0	14	0	0	9	0	0	1	13	0	0	0	0	5	0	0	0	20	6	17	0	12	0	0	0	0
237000	1286000	7735	0	2	1	0	9	0	0	9	0	0	0	16	0	0	0	0	3	0	0	0	10	5	17	0	25	0	0	0	0
245000	1286000	7736	0	1	1	0	14	0	0	1	0	0	1	6	0	0	0	0	2	0	0	0	23	5	27	0	19	0	0	0	0
253000	1286000	7737	0	0	0	0	8	0	0	0	0	0	1	12	0	0	0	0	0	0	0	0	39	2	35	0	8	0	0	0	0
261000	1286000	7738	0	1	0	0	17	0	0	6	0	0	0	11	0	0	0	0	1	0	0	0	41	8	17	0	10	0	0	0	0
269000	1286000	7739	0	2	0	0	6	0	0	22	0	0	1	12	0	0	0	0	2	0	0	0	25	9	25	0	8	0	0	0	0
277000	1286000	7740	0	0	0	0	4	0	0	6	0	0	0	9	0	0	0	0	0	0	0	0	11	21	32	0	22	0	0	0	0
285000	1286000	7741	0	1	0	0	5	0	0	1	0	0	0	7	0	0	0	0	0	0	0	0	15	31	27	0	22	0	0	0	0
293000	1286000	7742	0	1	0	0	8	0	0	2	0	0	1	5	0	0	0	0	0	0	0	0	27	33	13	0	11	0	0	0	1
301000	1286000	7743	0	1	0	0	20	0	0	3	0	0	0	24	0	0	0	0	1	2	0	0	20	16	16	0	4	0	0	0	1
309000	1286000	7744	0	3	0	0	11	0	0	9	0	0	0	23	0	0	0	0	0	0	0	0	12	1	22	0	16	0	0	0	0
317000	1286000	7745	0	2	0	0	15	0	0	5	0	0	0	2	0	0	0	0	1	2	0	0	23	14	13	0	11	0	0	0	1
325000	1286000	7746	0	2	0	0	13	0	0	11	0	0	0	4	0	0	0	0	0	2	0	0	28	6	6	0	10	0	0	0	0
333000	1286000	7747	0	2	1	0	12	0	0	18	0	0	1	7	0	0	0	0	1	1	0	0	33	2	14	0	15	0	0	0	0
341000	1286000	7748	0	0	0	0	22	0	0	10	0	0	0	0	0	0	0	0	0	5	0	0	25	2	12	0	4	0	0	0	0
349000	1286000	7749	0	2	0	0	8	0	0	1	0	0	0	1	0	0	0	0	1	5	0	0	24	17	9	0	9	0	0	0	0
357000	1286000	7750	0	1	0	0	12	0	0	0	0	0	0	3	0	0	0	0	0	1	0	0	34	9	18	0	16	0	0	0	0
365000	1286000	7751	0	0	0	0	10	0	0	0	0	0	0	5	0	0	0	0	0	5	0	0	24	25	15	0	18	0	0	0	0
373000	1286000	7752	0	0	0	0	8	0	0	0	0	0	0	2	0	0	0	0	0	2	0	0	42	9	12	0	13	0	0	0	0
381000	1286000	7753	0	0	0	0	3	0	0	1	0	0	0	9	0	0	0	0	0	9	0	0	18	4	24	0	10	0	0	0	0
389000	1286000	7754	0	0	0	0	17	0	0	0	0	0	0	8	0	0	0	0	0	3	0	0	23	10	26	0	12	0	0	0	1
397000	1286000	7755	0	0	0	0	11	0	0	0	0	0	0	11	0	0	0	0	0	3	0	0	27	11	22	0	19	0	0	0	0
405000	1286000	7756	0	1	0	0	21	0	0	0	0	0	0	8	0	0	0	0	0	1	0	0	40	15	11	0	10	0	0	0	0
413000	1286000	7757	0	0	0	0	25	0	0	0	0	0	0	0	0	0	0	0	0	1	0	0	28	13	19	0	17	0	0	0	0
421000	1286000	7758	0	0	0	0	20	0	0	0	0	0	0	0	0	0	0	0	0	11	0	0	9	32	7	0	9	0	0	0	0
429000	1286000	7759	0	0	0	0	13	0	0	1	0	0	0	5	0	0	0	0	0	1	0	0	19	5	11	0	3	0	0	0	0
437000	1286000	7760	0	0	0	0	20	0	0	2	0	0	0	2	0	0	0	0	0	2	0	0	23	24	17	0	2	0	0	0	0
445000	1286000	7761	0	0	0	0	24	0	0	4	0	0	0	20	0	0	0	0	0	1	0	0	11	4	18	0	6	0	0	0	0
453000	1286000	7762	0	0	0	0	33	0	0	18	0	0	0	10	0	0	0	0	0	0	0	0	18	6	20	0	5	0	0	0	0
461000	1286000	7763	0	0	0	0	29	0	0	14	0	0	0	4	0	0	0	0	0	1	0	0	14	11	24	0	3	0	0	0	0
469000	1286000	7764	0	0	0	0	26	0	0	17	0	0	0	6	0	0	0	0	1	0	0	0	18	5	22	0	5	0	0	0	0
477000	1286000	7765	0	0	0	0	27	0	0	8	0	0	0	1	0	0	0	0	0	0	0	0	23	6	23	0	6	0	0	0	0
485000	1286000	7766	0	0	0	0	28	0	0	7	0	0	0	8	0	0	0	0	0	0	0	0	26	9	24	0	14	0	0	0	0
493000	1286000	7767	0	0	0	0	40	0	0	20	0	0	0	4	0	0	0	0	1	0	0	0	10	9	24	0	3	0	0	0	0
501000	1286000	7768	0	2	0	0	27	0	0	23	0	0	0	11	0	0	0	0	1	1	0	0	3	7	25	0	16	0	0	0	0
509000	1286000	7769	0	1	0	0	11	0	0	7	0	0	0	4	0	0	0	0	1	0	0	0	1	7	6	0	3	0	0	0	0
517000	1286000	7770	0	0	0	0	3	0	0	2	0	0	0	0	0	0	0	0	0	0	0	0	1	1	4	0	1	0	0	0	0
525000	1286000	7771	0	0	0	0	7	0	0	3	0	0	0	7	0	0	0	0	0	0	0	0	1	4	6	0	3	0	0	0	0
533000	1286000	7772	0	0	0	0	0	0	0	0	0	0	0	0	0	0	0	0	0	0	0	0	1	0	1	0	0	0	0	0	0
-19000	1278000	7999	0	1	0	0	0	0	0	0	0	0	5	0	0	0	0	0	0	45	2	0	0	0	0	0	0	0	0	0	0
-11000	1278000	8000	0	0	0	0	0	0	0	0	0	0	0	0	0	0	0	0	0	65	0	0	0	0	0	0	0	0	0	0	0
-3000	1278000	8001	0	0	0	0	0	0	0	0	0	0	0	0	0	0	0	0	0	66	1	0	0	0	0	0	0	0	0	0	0
5000	1278000	8002	0	0	0	0	0	0	0	0	0	0	0	0	0	0	0	0	0	71	0	0	0	0	0	0	0	0	0	0	0
13000	1278000	8003	0	0	0	0	0	0	0	0	0	0	0	0	0	0	0	0	0	76	0	0	0	0	0	0	0	0	0	0	0
21000	1278000	8004	0	0	0	0	0	0	0	0	0	0	0	0	0	0	0	0	0	68	2	0	0	5	0	0	0	0	0	0	1
29000	1278000	8005	0	0	0	0	0	0	0	0	0	0	0	0	0	0	0	0	0	63	1	0	0	11	0	0	0	0	0	0	0
37000	1278000	8006	0	0	0	0	0	0	0	0	0	0	1	0	0	0	0	0	0	68	0	0	0	5	0	0	0	0	0	0	0
45000	1278000	8007	0	0	0	0	0	0	0	0	0	0	0	0	0	0	0	0	0	70	0	0	0	4	0	0	0	0	0	0	0
53000	1278000	8008	0	0	0	0	0	0	0	0	0	0	1	0	0	0	0	0	0	68	1	0	0	1	0	0	0	0	0	0	0
61000	1278000	8009	0	0	2	0	1	0	0	0	0	0	2	0	0	0	0	0	0	14	19	0	0	31	0	0	0	0	0	0	1
69000	1278000	8010	0	3	8	0	5	0	0	0	0	0	13	0	0	0	0	2	3	0	18	0	1	28	1	0	14	0	0	0	0
77000	1278000	8011	0	1	1	0	1	0	0	0	0	0	7	0	0	0	0	0	1	1	6	0	27	22	3	0	20	0	0	0	0
85000	1278000	8012	0	1	2	0	3	0	0	0	0	0	10	0	0	0	0	0	3	0	1	0	27	29	2	0	17	0	0	0	0
93000	1278000	8013	0	1	1	0	10	0	0	0	0	0	2	0	0	0	0	1	1	1	3	0	36	24	3	0	7	0	0	0	1
101000	1278000	8014	0	0	0	0	17	0	0	0	0	0	2	2	0	0	0	2	3	0	4	0	19	31	2	0	8	0	0	0	0
109000	1278000	8015	0	0	0	0	0	0	0	0	0	0	2	1	0	0	0	0	1	0	0	0	46	12	10	0	14	0	0	0	0
117000	1278000	8016	0	1	0	0	5	0	0	0	0	0	0	0	0	0	0	0	0	1	0	0	47	9	4	0	11	0	0	0	1
125000	1278000	8017	0	0	0	0	4	0	0	0	0	0	0	0	0	0	0	0	0	1	0	0	52	2	1	0	5	0	0	0	0
133000	1278000	8018	0	1	0	0	2	0	0	0	0	0	3	0	0	0	0	0	0	2	6	0	28	10	1	0	2	0	0	0	1
141000	1278000	8019	0	1	2	0	8	0	0	0	0	0	3	1	0	0	0	1	3	0	9	0	40	9	1	0	7	0	0	0	0
149000	1278000	8020	1	1	3	0	5	0	0	2	0	0	0	1	0	0	0	0	3	1	4	0	21	16	0	0	13	0	0	0	0
157000	1278000	8021	0	7	3	0	6	0	0	8	0	0	9	5	0	0	0	1	7	2	4	0	9	14	2	0	12	0	0	0	0
165000	1278000	8022	0	1	1	0	13	0	0	11	0	0	2	2	0	0	0	1	2	0	1	0	19	16	5	0	22	0	0	0	1
173000	1278000	8023	0	0	1	0	3	0	0	14	0	0	5	7	0	0	0	0	1	2	0	0	17	12	6	0	26	0	0	0	0
181000	1278000	8024	0	1	0	0	4	0	0	20	0	0	0	0	0	0	0	0	3	2	2	0	27	15	0	0	17	0	0	0	0
189000	1278000	8025	0	1	0	0	1	0	0	3	0	0	1	1	0	0	0	0	0	1	1	0	41	6	4	0	10	0	0	0	0
197000	1278000	8026	0	0	3	0	7	0	0	3	0	0	2	5	0	0	0	1	2	0	1	0	14	17	8	0	12	0	0	0	0
205000	1278000	8027	0	0	3	0	15	0	0	6	0	0	0	6	0	0	0	1	7	0	1	0	9	14	13	0	13	0	0	0	0
213000	1278000	8028	0	5	0	0	14	0	0	17	0	0	0	9	0	0	0	0	1	0	0	0	13	14	16	0	16	0	0	0	0
221000	1278000	8029	0	2	0	0	19	0	0	20	0	0	2	5	0	0	0	1	1	0	0	0	15	9	9	0	7	0	0	0	0
229000	1278000	8030	0	0	0	0	20	0	0	4	0	0	0	5	0	0	0	0	4	3	1	0	25	9	13	0	10	0	0	0	0
237000	1278000	8031	0	0	0	0	19	0	0	8	0	0	0	6	0	0	0	0	2	0	0	0	34	3	7	0	15	0	0	0	0
245000	1278000	8032	0	0	0	0	6	0	0	2	0	0	0	5	0	0	0	0	1	0	0	0	18	4	29	0	16	0	0	0	0
253000	1278000	8033	0	2	0	0	24	0	0	10	0	0	2	13	0	0	0	0	0	0	0	0	9	9	23	0	14	0	0	0	0
261000	1278000	8034	0	1	0	0	19	0	0	9	0	0	0	9	0	0	0	0	4	0	0	0	12	6	16	0	20	0	0	0	0
269000	1278000	8035	0	0	0	0	11	0	0	4	0	0	0	6	0	0	0	0	0	2	0	0	27	11	13	0	4	0	0	0	0
277000	1278000	8036	0	0	0	0	12	0	0	5	0	0	0	7	0	0	0	0	0	0	0	0	33	16	16	0	12	0	0	0	0
285000	1278000	8037	0	1	0	0	9	0	0	1	0	0	0	4	0	0	0	0	1	1	0	0	46	18	14	0	11	0	0	0	0
293000	1278000	8038	0	0	0	0	16	0	0	5	0	0	0	5	0	0	0	0	2	1	0	0	35	14	9	0	11	0	0	0	0
301000	1278000	8039	0	0	0	0	17	0	0	7	0	0	0	15	0	0	0	0	3	0	0	0	30	8	16	0	17	0	0	0	0
309000	1278000	8040	0	2	0	0	7	0	0	2	0	0	1	5	0	0	0	0	1	7	0	0	9	7	19	0	19	0	0	0	0
317000	1278000	8041	0	3	0	0	14	0	0	8	0	0	0	11	0	0	0	0	0	0	0	0	13	28	11	0	14	0	0	0	0
325000	1278000	8042	0	0	0	0	21	0	0	6	0	0	0	12	0	0	0	0	1	0	0	0	28	11	20	0	15	0	0	0	0
333000	1278000	8043	0	0	0	0	22	0	0	5	0	0	0	10	0	0	0	0	0	1	0	0	17	4	28	0	14	0	0	0	0
341000	1278000	8044	0	0	0	0	16	0	0	3	0	0	0	3	0	0	0	0	2	0	0	0	29	1	18	0	23	0	0	0	0
349000	1278000	8045	0	1	0	0	19	0	0	3	0	0	0	8	0	0	0	0	0	0	0	0	22	4	22	0	6	0	0	0	0
357000	1278000	8046	0	0	0	0	17	0	0	1	0	0	0	15	0	0	0	0	0	4	0	0	16	3	29	0	11	0	0	0	0
365000	1278000	8047	0	0	0	0	6	0	0	1	0	0	0	6	0	0	0	0	0	2	0	0	39	6	15	0	14	0	0	0	0
373000	1278000	8048	0	1	0	0	10	0	0	1	0	0	0	6	0	0	0	0	0	1	0	0	34	9	28	0	12	0	0	0	0
381000	1278000	8049	0	0	0	0	5	0	0	0	0	0	0	4	0	0	0	0	0	2	0	0	40	8	16	0	19	0	0	0	0
389000	1278000	8050	0	0	0	0	9	0	0	2	0	0	0	6	0	0	0	0	0	0	0	0	25	10	36	0	14	0	0	0	0
397000	1278000	8051	0	0	0	0	12	0	0	0	0	0	0	5	0	0	0	0	0	7	0	0	23	17	25	0	17	0	0	0	0
405000	1278000	8052	0	0	0	0	16	0	0	0	0	0	0	3	0	0	0	0	0	1	0	0	21	28	22	0	13	0	0	0	0
413000	1278000	8053	0	0	0	0	16	0	0	1	0	0	0	8	0	0	0	0	0	2	0	0	20	13	19	0	14	0	0	0	0
421000	1278000	8054	0	0	0	0	18	0	0	0	0	0	0	15	0	0	0	0	0	4	0	0	15	14	11	0	12	0	0	0	0
429000	1278000	8055	0	0	0	0	10	0	0	2	0	0	0	10	0	0	0	0	1	9	0	0	12	5	25	0	9	0	0	0	0
437000	1278000	8056	0	0	0	0	9	0	0	6	0	0	0	10	0	0	0	0	0	0	0	0	39	6	13	0	3	0	0	0	0
445000	1278000	8057	0	0	0	0	30	0	0	8	0	0	0	14	0	0	0	0	0	0	0	0	7	9	26	0	8	0	0	0	0
453000	1278000	8058	0	0	0	0	25	0	0	6	0	0	0	29	0	0	0	0	0	0	0	0	9	0	33	0	1	0	0	0	0
461000	1278000	8059	0	0	0	0	27	0	0	10	0	0	0	16	0	0	0	0	0	0	0	0	5	5	29	0	2	0	0	0	0
469000	1278000	8060	0	1	0	0	29	0	0	13	0	0	0	9	0	0	0	0	0	0	0	0	6	8	28	0	9	0	0	0	0
477000	1278000	8061	0	1	0	0	23	0	0	13	0	0	0	33	0	0	0	0	3	0	0	0	10	4	23	0	5	0	0	0	0
485000	1278000	8062	0	1	0	0	16	0	0	9	0	0	0	39	0	0	0	0	9	0	0	0	4	4	24	0	6	0	0	0	0
493000	1278000	8063	0	2	0	0	21	0	0	4	0	0	0	35	0	0	0	0	0	0	0	0	2	12	27	0	3	0	0	0	0
501000	1278000	8064	0	2	1	0	27	0	0	23	0	0	0	18	0	0	0	0	1	0	0	0	4	4	14	0	4	0	0	0	0
509000	1278000	8065	0	1	0	0	3	0	0	8	0	0	0	3	0	0	0	0	0	2	0	0	2	1	3	0	0	0	0	0	0
-19000	1270000	8295	0	2	1	0	0	0	0	0	0	0	4	0	1	0	0	0	0	52	4	0	0	5	0	0	0	0	0	0	0
-11000	1270000	8296	0	2	0	0	0	0	0	0	0	0	3	0	0	0	0	0	0	60	1	0	0	2	0	0	0	0	0	0	0
-3000	1270000	8297	0	1	0	0	0	0	0	0	0	0	0	0	0	0	0	0	0	69	1	0	0	0	0	0	0	0	0	0	0
5000	1270000	8298	0	3	0	0	0	0	0	0	0	0	3	0	0	0	0	0	0	71	2	0	0	1	0	0	0	0	0	0	0
13000	1270000	8299	0	4	0	0	0	0	0	0	0	0	3	0	0	0	0	0	0	70	0	0	0	2	0	0	0	0	0	0	0
21000	1270000	8300	0	1	0	0	1	0	0	0	0	0	3	0	0	0	0	1	0	41	5	0	0	27	0	0	0	0	0	0	0
29000	1270000	8301	0	2	1	0	1	0	0	0	0	0	7	0	0	0	0	0	0	20	5	0	0	41	0	0	0	0	0	0	0
37000	1270000	8302	0	3	2	0	0	0	0	0	0	0	10	0	0	0	0	2	0	40	8	0	0	18	0	0	0	0	0	0	0
45000	1270000	8303	0	2	0	0	0	0	0	0	0	0	2	0	0	0	0	0	0	63	3	0	0	1	0	0	0	0	0	0	0
53000	1270000	8304	0	1	0	0	0	0	0	0	0	0	0	0	0	0	0	0	0	65	5	0	0	3	0	0	0	0	0	0	1
61000	1270000	8305	0	0	4	0	1	0	0	0	0	0	6	0	0	0	0	1	0	26	22	0	0	14	2	0	1	0	0	0	0
69000	1270000	8306	0	3	8	0	1	0	0	0	0	0	13	2	0	0	0	1	5	2	21	0	9	20	4	0	8	0	0	0	0
77000	1270000	8307	0	0	0	0	0	0	0	0	0	0	4	5	0	0	0	2	0	0	3	0	35	13	7	0	26	0	0	0	1
85000	1270000	8308	0	1	1	0	2	0	0	0	0	0	7	0	0	0	0	0	1	0	4	0	20	25	6	0	15	0	0	0	0
93000	1270000	8309	0	1	0	0	2	0	0	0	0	0	2	4	0	0	0	0	1	1	4	0	14	16	8	0	22	0	0	0	0
101000	1270000	8310	0	0	3	0	5	0	0	0	0	0	3	5	0	0	0	0	3	0	5	0	16	36	5	0	12	0	0	0	1
109000	1270000	8311	0	1	0	0	0	0	0	0	0	0	2	3	0	0	0	0	1	0	2	0	46	12	7	0	16	0	0	0	0
117000	1270000	8312	0	2	0	0	3	0	0	0	0	0	1	0	0	0	0	1	0	0	6	0	41	13	4	0	9	0	0	0	0
125000	1270000	8313	0	2	1	0	3	0	0	0	0	0	4	0	0	0	0	0	6	0	6	0	41	14	1	0	3	0	0	0	0
133000	1270000	8314	0	0	3	0	1	0	0	0	0	0	4	0	0	0	0	0	4	0	18	0	48	21	4	0	1	0	0	0	0
141000	1270000	8315	0	1	0	0	2	0	0	1	0	0	1	0	0	0	0	0	0	0	6	0	35	11	2	0	4	0	0	0	0
149000	1270000	8316	0	0	1	0	5	0	0	1	0	0	3	0	0	0	0	0	4	0	7	0	32	4	0	0	4	0	0	0	0
157000	1270000	8317	0	3	2	0	3	0	0	1	0	0	2	2	0	0	0	0	1	1	4	0	29	10	0	0	9	0	0	0	0
165000	1270000	8318	0	0	4	0	7	0	0	5	0	0	3	1	0	0	0	0	3	0	5	0	24	18	6	0	21	0	0	0	0
173000	1270000	8319	0	0	0	0	4	0	0	5	0	0	2	1	0	0	0	1	3	6	1	0	2	3	1	0	16	0	0	0	0
181000	1270000	8320	0	1	0	0	0	0	0	3	0	0	2	0	0	0	0	0	0	1	3	0	1	2	0	0	10	0	0	0	0
189000	1270000	8321	0	1	2	0	4	0	0	4	0	0	2	2	0	0	0	0	1	2	5	0	23	6	1	0	12	0	0	0	0
197000	1270000	8322	0	0	1	0	4	0	0	6	0	0	2	4	0	0	0	0	0	0	1	0	9	14	5	0	17	0	0	0	0
205000	1270000	8323	0	0	0	0	3	0	0	5	0	0	0	3	0	0	0	0	1	1	0	0	2	6	6	0	20	0	0	0	0
213000	1270000	8324	0	4	1	0	4	0	0	14	0	0	4	5	0	0	0	0	2	0	1	0	10	8	22	0	21	0	0	0	0
221000	1270000	8325	0	2	1	0	21	0	0	9	0	0	0	6	0	0	0	1	9	0	3	0	15	4	8	0	3	0	0	0	0
229000	1270000	8326	0	2	0	0	26	0	0	5	0	0	0	2	0	0	0	0	2	2	0	0	24	14	6	0	9	0	0	0	0
237000	1270000	8327	0	0	0	0	21	0	0	4	0	0	0	6	0	0	0	0	6	3	1	0	19	7	11	0	11	0	0	0	0
245000	1270000	8328	0	0	0	0	19	0	0	3	0	0	0	7	0	0	0	0	3	0	0	0	31	3	18	0	13	0	0	0	0
253000	1270000	8329	1	0	0	0	13	0	0	3	0	0	0	10	0	0	0	0	2	0	0	0	13	10	33	0	20	0	0	0	0
261000	1270000	8330	0	1	1	0	9	0	0	3	0	0	0	3	0	0	0	0	5	0	0	0	8	18	20	0	31	0	0	0	0
269000	1270000	8331	0	0	0	0	11	0	0	2	0	0	0	9	0	0	0	0	3	0	0	0	14	5	35	0	16	0	0	0	0
277000	1270000	8332	0	2	0	0	19	0	0	7	0	0	0	11	0	0	0	0	5	0	0	0	22	4	27	0	5	0	0	0	0
285000	1270000	8333	0	1	0	0	25	0	0	6	0	0	0	11	0	0	0	0	3	0	0	0	23	8	20	0	19	0	0	0	0
293000	1270000	8334	0	2	0	0	17	0	0	9	0	0	0	4	0	0	0	0	0	0	0	0	30	8	8	0	18	0	0	0	0
301000	1270000	8335	0	3	0	0	9	0	0	7	0	0	0	5	0	0	0	0	0	0	0	0	39	6	10	0	11	0	0	0	0
309000	1270000	8336	0	1	0	0	9	0	0	2	0	0	0	6	0	0	0	0	0	0	0	0	24	19	17	0	19	0	0	0	0
317000	1270000	8337	0	1	0	0	19	0	0	2	0	0	0	10	0	0	0	0	1	0	0	0	15	28	9	0	13	0	0	0	0
325000	1270000	8338	0	3	0	0	7	0	0	5	0	0	0	4	0	0	0	0	0	3	0	0	24	14	16	0	26	0	0	0	0
333000	1270000	8339	0	1	0	0	20	0	0	8	0	0	0	9	0	0	0	0	0	0	0	0	12	3	26	0	21	0	0	1	0
341000	1270000	8340	0	0	0	0	17	0	0	7	0	0	0	4	0	0	0	0	1	0	0	0	22	6	23	0	27	0	0	0	0
349000	1270000	8341	0	2	0	0	35	0	0	8	0	0	0	6	0	0	0	0	4	0	0	0	22	6	15	0	15	0	0	0	0
357000	1270000	8342	0	3	0	0	19	0	0	7	0	0	0	4	0	0	0	0	1	0	0	0	31	2	29	0	17	0	0	0	0
365000	1270000	8343	0	0	0	0	7	0	0	2	0	0	0	4	0	0	0	0	0	0	0	0	42	3	26	0	16	0	0	0	0
373000	1270000	8344	0	1	0	0	5	0	0	2	0	0	0	5	0	0	0	0	0	2	0	0	40	13	11	0	10	0	0	0	0
381000	1270000	8345	0	0	0	0	7	0	0	2	0	0	0	5	0	0	0	0	0	4	0	0	46	16	8	0	3	0	0	0	0
389000	1270000	8346	0	0	0	0	13	0	0	3	0	0	0	2	0	0	0	0	0	8	0	0	31	12	18	0	9	0	0	0	0
397000	1270000	8347	0	0	0	0	7	0	0	2	0	0	0	2	0	0	0	0	0	11	0	0	41	11	15	0	17	0	0	0	0
405000	1270000	8348	0	0	0	0	4	0	0	0	0	0	0	0	0	0	0	0	0	3	0	0	27	15	26	0	11	0	0	0	0
413000	1270000	8349	0	0	0	0	18	0	0	0	0	0	0	23	0	0	0	0	0	6	0	0	10	13	14	0	4	0	0	0	0
421000	1270000	8350	0	1	0	0	26	0	0	0	0	0	0	26	0	0	0	0	1	8	0	0	3	2	20	0	2	0	0	0	0
429000	1270000	8351	0	0	0	0	18	0	0	2	0	0	0	13	0	0	0	0	1	3	0	0	11	4	39	0	5	0	0	0	0
437000	1270000	8352	0	0	0	0	21	0	0	4	2	0	0	24	0	0	0	0	0	0	0	0	16	10	20	0	5	0	0	0	0
445000	1270000	8353	0	1	0	0	23	0	0	13	0	0	0	27	0	0	0	0	0	0	0	0	9	8	20	0	8	0	0	0	0
453000	1270000	8354	0	0	0	0	18	0	0	6	0	0	0	48	0	0	0	0	2	1	0	0	0	1	26	0	2	0	0	0	0
461000	1270000	8355	0	3	0	0	22	0	0	5	0	0	0	45	0	0	0	0	0	0	0	0	2	7	33	0	1	0	0	0	0
469000	1270000	8356	0	0	0	0	24	0	0	16	0	0	0	35	0	0	0	0	0	0	0	0	1	7	27	0	4	0	0	0	0
477000	1270000	8357	0	0	0	0	17	0	0	18	0	0	0	26	0	0	0	0	1	0	0	0	2	2	15	0	0	0	0	0	0
485000	1270000	8358	0	2	0	0	10	0	0	5	0	0	0	31	0	0	0	0	0	0	0	0	2	2	15	0	0	0	0	0	0
493000	1270000	8359	0	1	0	0	6	0	0	0	0	0	0	10	0	0	0	0	0	0	0	0	0	3	15	0	2	0	0	0	0
501000	1270000	8360	0	0	0	0	2	0	0	0	0	0	0	0	0	0	0	0	0	0	0	0	0	0	0	0	0	0	0	0	0
-27000	1262000	8590	0	0	0	0	0	0	0	0	0	0	2	0	0	0	0	0	0	2	3	0	0	0	0	0	0	0	0	0	0
-19000	1262000	8591	0	0	0	0	0	0	0	0	0	0	0	0	0	0	0	0	0	77	0	0	0	0	0	0	0	0	0	0	0
-11000	1262000	8592	0	0	0	0	0	0	0	0	0	0	0	0	0	0	0	0	0	80	1	0	0	0	0	0	0	0	0	0	0
-3000	1262000	8593	0	0	0	0	0	0	0	0	0	0	0	0	0	0	0	0	0	79	0	0	0	0	0	0	0	0	0	0	0
5000	1262000	8594	0	0	0	0	0	0	0	0	0	0	0	0	0	0	0	0	0	71	0	0	0	0	0	0	0	0	0	0	0
13000	1262000	8595	0	0	0	0	0	0	0	0	0	0	0	0	0	0	0	0	0	62	0	0	0	0	0	0	0	0	0	0	0
21000	1262000	8596	0	0	0	0	0	0	0	0	0	0	0	0	0	0	0	0	0	1	0	0	0	0	0	0	0	0	0	0	0
29000	1262000	8597	0	1	0	0	0	0	0	0	0	0	0	0	0	0	0	0	0	52	7	0	0	10	0	0	0	0	0	0	0
37000	1262000	8598	0	0	0	0	0	0	0	0	0	0	0	0	0	0	0	0	0	67	1	0	0	2	0	0	0	0	0	0	0
45000	1262000	8599	0	0	0	0	0	0	0	0	0	0	0	0	0	0	0	0	0	73	0	0	0	0	0	0	0	0	0	0	0
53000	1262000	8600	0	0	1	0	1	0	0	0	0	0	0	0	0	0	0	1	0	47	6	0	0	10	0	0	0	0	0	0	0
61000	1262000	8601	0	3	9	0	1	0	0	0	0	0	14	2	0	0	0	1	6	1	28	0	5	20	1	0	6	0	0	0	1
69000	1262000	8602	0	1	3	0	2	0	0	0	0	0	9	0	0	0	0	1	4	3	22	0	7	29	4	0	8	0	0	0	0
77000	1262000	8603	1	2	5	0	8	0	0	0	0	0	2	2	0	0	0	3	6	0	30	0	17	27	7	0	6	0	0	0	0
85000	1262000	8604	0	0	1	0	1	0	0	0	0	0	4	2	0	0	0	0	2	0	5	0	35	13	8	0	18	0	0	0	0
93000	1262000	8605	0	0	1	0	8	0	0	0	0	0	3	1	0	0	0	2	3	2	4	0	44	16	5	0	5	0	0	0	0
101000	1262000	8606	0	3	2	0	6	0	0	0	0	0	3	5	0	0	0	0	5	0	7	0	39	26	8	0	8	0	0	0	0
109000	1262000	8607	0	1	0	0	1	0	0	0	0	0	1	0	0	0	0	2	0	0	4	0	46	33	1	0	5	0	0	0	0
117000	1262000	8608	0	0	1	0	7	0	0	0	0	0	1	2	0	0	0	0	0	0	4	0	40	20	3	0	7	0	0	0	1
125000	1262000	8609	0	3	6	0	9	0	0	0	0	0	11	1	0	0	0	1	21	0	13	0	15	10	5	0	6	0	0	0	0
133000	1262000	8610	0	3	2	0	5	0	0	4	0	0	5	6	0	0	0	0	3	0	12	0	35	9	6	0	9	0	0	0	0
141000	1262000	8611	0	1	0	0	5	0	0	0	0	0	2	0	0	0	0	2	3	0	14	0	51	6	0	0	3	0	0	0	0
149000	1262000	8612	0	0	0	0	1	0	0	0	0	0	0	0	0	0	0	0	0	0	6	0	23	7	0	0	1	0	0	0	0
157000	1262000	8613	0	0	0	0	3	0	0	0	0	0	1	1	0	0	0	1	1	0	4	0	49	6	2	0	4	0	0	0	0
165000	1262000	8614	0	0	0	0	3	0	0	1	0	0	0	0	0	0	0	0	0	2	1	0	50	9	0	0	7	0	0	0	0
173000	1262000	8615	0	0	0	0	0	0	0	2	0	0	0	0	0	0	0	0	0	0	1	0	1	0	0	0	1	0	0	0	0
181000	1262000	8616	0	0	0	0	2	0	0	2	0	0	1	0	0	0	0	0	0	1	1	0	15	1	0	0	6	0	0	0	0
189000	1262000	8617	0	0	1	0	1	0	0	2	0	0	2	1	0	0	0	0	0	5	3	0	18	5	5	0	10	0	0	0	1
197000	1262000	8618	0	0	0	0	4	0	0	6	0	0	0	3	0	0	0	0	0	3	0	0	9	15	3	0	38	0	0	0	1
205000	1262000	8619	0	1	6	0	5	0	0	16	0	0	1	12	0	0	0	0	2	1	1	0	6	6	14	0	23	0	0	0	0
213000	1262000	8620	0	4	1	0	10	0	0	15	0	0	3	3	0	0	0	0	5	0	1	0	14	10	16	0	26	0	0	0	0
221000	1262000	8621	0	0	6	0	23	0	0	1	0	0	0	7	0	0	0	0	20	0	3	0	17	5	12	0	4	0	0	0	0
229000	1262000	8622	0	1	0	0	28	0	0	2	0	0	0	4	0	0	0	1	6	1	2	0	21	11	6	0	9	0	0	0	0
237000	1262000	8623	0	1	0	0	27	0	0	0	0	0	0	10	0	0	0	0	3	1	0	0	21	16	11	0	7	0	0	0	0
245000	1262000	8624	0	1	0	0	30	0	0	1	0	0	3	12	0	0	0	0	3	0	1	0	22	6	14	0	11	0	0	0	0
253000	1262000	8625	0	1	0	0	8	0	0	4	0	0	1	10	0	0	0	0	3	0	0	0	12	10	33	0	19	0	0	0	0
261000	1262000	8626	0	0	0	0	21	0	0	2	0	0	0	10	0	0	0	0	1	0	0	0	25	13	30	0	15	0	0	0	0
269000	1262000	8627	0	0	0	0	21	0	0	7	0	0	0	4	0	0	0	0	1	0	0	0	20	5	33	0	10	0	0	0	0
277000	1262000	8628	0	2	0	0	21	0	0	12	0	0	1	3	0	0	0	0	4	0	0	0	12	2	34	0	10	0	0	0	0
285000	1262000	8629	0	2	1	0	34	0	0	6	0	0	0	18	0	0	0	0	8	4	0	0	27	1	17	0	6	0	0	0	0
293000	1262000	8630	0	4	1	0	29	0	0	17	0	0	1	24	0	0	0	0	8	1	0	0	23	3	6	0	5	0	0	0	0
301000	1262000	8631	0	3	0	0	15	0	0	22	0	0	0	20	0	0	0	0	3	0	0	0	28	3	9	0	7	0	0	0	1
309000	1262000	8632	1	3	2	0	25	0	0	8	0	0	0	16	0	0	0	0	8	0	0	0	17	11	15	0	9	0	0	0	0
317000	1262000	8633	2	2	1	0	21	0	0	8	0	0	0	16	0	0	0	0	4	0	0	0	6	14	13	0	18	0	0	0	0
325000	1262000	8634	0	0	0	0	26	0	0	10	0	0	0	3	0	0	0	0	4	0	0	0	20	18	11	0	5	0	0	0	0
333000	1262000	8635	0	0	3	0	33	0	0	12	0	0	0	1	0	0	0	0	4	6	0	0	13	2	25	0	7	0	0	0	0
341000	1262000	8636	0	0	0	0	23	0	0	7	0	0	0	2	0	0	0	0	0	14	0	0	12	2	26	0	9	0	0	0	0
349000	1262000	8637	0	0	0	0	10	0	0	2	0	0	0	2	0	0	0	0	0	13	0	0	13	3	25	0	10	0	0	0	0
357000	1262000	8638	0	0	0	0	9	0	0	3	0	0	0	0	0	0	0	0	0	0	0	0	39	3	27	0	9	0	0	0	0
365000	1262000	8639	0	0	0	0	8	0	0	0	0	0	0	8	0	0	0	0	0	1	0	0	9	0	29	0	29	0	0	0	0
373000	1262000	8640	0	1	0	0	6	0	0	3	0	0	0	16	0	0	0	0	0	1	0	0	14	3	29	0	16	0	0	0	0
381000	1262000	8641	0	1	0	0	9	0	0	4	0	0	0	10	0	0	0	0	0	1	0	0	25	12	29	0	15	0	0	0	0
389000	1262000	8642	0	0	0	0	28	0	0	5	0	0	0	11	0	0	0	0	0	2	0	0	28	15	12	0	3	0	0	0	0
397000	1262000	8643	0	1	0	0	19	0	0	3	0	0	0	2	0	0	0	0	0	1	0	0	40	12	6	0	3	0	0	0	0
405000	1262000	8644	0	0	0	0	21	0	0	2	0	0	0	4	0	0	0	0	2	0	0	0	36	12	11	0	14	0	0	0	0
413000	1262000	8645	0	0	0	0	30	0	0	4	0	0	0	2	0	0	0	0	2	0	0	0	25	9	13	0	2	0	0	0	0
421000	1262000	8646	0	0	0	0	17	0	0	3	0	0	0	36	0	0	0	0	2	0	0	0	1	1	21	0	5	0	0	0	0
429000	1262000	8647	0	2	0	0	6	0	0	1	0	0	0	23	0	0	0	0	0	0	0	0	0	2	5	0	0	0	0	0	0
437000	1262000	8648	0	0	0	0	7	0	0	4	0	0	0	20	0	0	0	0	2	0	0	0	1	4	8	0	0	0	0	0	0
445000	1262000	8649	0	0	0	0	34	0	0	7	1	0	0	39	0	0	0	0	4	2	0	0	1	5	24	0	0	0	0	0	0
453000	1262000	8650	0	2	0	0	34	0	0	8	0	0	0	26	0	0	0	0	0	0	0	0	0	3	14	0	0	0	0	0	0
461000	1262000	8651	0	0	0	0	6	0	0	6	0	0	0	7	0	0	0	0	0	0	0	0	2	0	7	0	0	0	0	0	0
469000	1262000	8652	0	0	0	0	2	0	0	0	0	0	0	0	0	0	0	0	0	0	0	0	0	1	1	0	0	0	0	0	0
-27000	1254000	8886	0	1	0	0	0	0	0	0	0	0	1	0	0	0	0	0	0	5	1	0	0	0	0	0	0	0	0	0	0
-19000	1254000	8887	0	1	1	0	0	0	0	0	0	0	1	0	0	0	0	0	0	70	2	0	0	0	0	0	0	0	0	0	0
-11000	1254000	8888	0	0	0	0	0	0	0	0	0	0	0	0	0	0	0	0	0	74	0	0	0	0	0	0	0	0	0	0	0
-3000	1254000	8889	0	0	0	0	0	0	0	0	0	0	0	0	0	0	0	0	0	75	0	0	0	0	0	0	0	0	0	0	0
5000	1254000	8890	0	0	0	0	0	0	0	0	0	0	0	0	0	0	0	0	0	74	0	0	0	0	0	0	0	0	0	0	0
13000	1254000	8891	0	0	1	0	0	0	0	0	0	0	0	0	0	0	0	0	0	79	2	0	0	1	0	0	0	0	0	0	0
21000	1254000	8892	0	0	0	0	0	0	0	0	0	0	0	0	0	0	0	0	0	65	0	0	0	0	0	0	0	0	0	0	0
29000	1254000	8893	0	0	0	0	0	0	0	0	0	0	0	0	0	0	0	0	0	72	0	0	0	3	0	0	0	0	0	0	0
37000	1254000	8894	0	0	0	0	0	0	0	0	0	0	0	0	0	0	0	0	0	74	0	0	0	0	0	0	0	0	0	0	0
45000	1254000	8895	0	0	0	0	0	0	0	0	0	0	0	0	0	0	0	0	0	75	2	0	0	0	0	0	0	0	0	0	0
53000	1254000	8896	0	1	3	0	1	0	0	0	0	0	9	1	0	0	0	0	2	16	30	0	0	16	0	0	3	0	0	0	1
61000	1254000	8897	0	1	6	0	3	0	0	0	0	0	12	6	0	0	0	2	0	2	12	0	9	21	1	0	12	0	0	0	0
69000	1254000	8898	0	2	1	0	1	0	0	0	0	0	5	2	0	0	0	0	9	0	17	0	18	25	2	0	4	0	0	0	0
77000	1254000	8899	0	0	3	0	7	0	0	0	0	0	3	1	0	0	0	3	5	0	14	0	32	36	3	0	2	0	0	0	0
85000	1254000	8900	0	0	3	0	4	0	0	0	1	0	3	2	0	0	0	0	4	0	7	0	51	13	3	0	3	0	0	0	0
93000	1254000	8901	0	1	0	0	10	0	0	0	0	0	2	0	0	0	0	2	3	0	6	0	39	19	2	0	6	0	0	0	0
101000	1254000	8902	0	1	0	0	8	0	0	1	0	0	2	2	0	0	0	0	3	1	5	0	47	11	9	0	9	0	0	0	0
109000	1254000	8903	0	1	0	0	4	0	0	0	1	0	1	0	0	0	0	0	2	2	2	0	41	18	8	0	10	0	0	0	1
117000	1254000	8904	0	0	0	0	2	0	0	0	0	0	0	1	0	0	0	0	0	0	2	0	49	5	3	0	16	0	0	0	0
125000	1254000	8905	0	2	1	0	10	0	0	0	0	0	2	2	0	0	0	0	5	1	8	0	31	21	4	0	6	0	0	0	0
133000	1254000	8906	0	1	2	0	1	0	0	1	0	0	2	5	0	0	0	0	7	1	10	0	37	15	7	0	6	0	0	0	1
141000	1254000	8907	0	1	0	0	3	0	0	5	0	0	3	5	0	0	0	0	11	0	12	0	30	27	3	0	3	0	0	0	0
149000	1254000	8908	0	5	0	0	6	0	0	0	0	0	3	0	0	0	0	2	5	0	8	0	32	11	0	0	5	0	0	0	1
157000	1254000	8909	0	4	5	0	18	0	0	9	0	0	3	7	0	0	0	2	12	0	4	0	22	13	3	0	5	0	0	0	0
165000	1254000	8910	0	1	3	0	3	0	0	5	0	0	1	1	0	0	0	1	8	0	6	0	26	15	3	0	4	0	0	0	0
173000	1254000	8911	0	5	0	0	4	0	0	4	0	0	0	4	0	0	0	0	0	0	0	0	29	6	1	0	20	0	0	0	0
181000	1254000	8912	0	0	0	0	5	0	0	4	0	0	1	0	0	0	0	0	0	1	0	0	24	9	2	0	25	0	0	0	0
189000	1254000	8913	0	0	0	0	3	0	0	2	0	0	0	2	0	0	0	0	0	0	0	0	36	5	3	0	26	0	0	0	0
197000	1254000	8914	0	1	1	0	3	0	0	9	0	0	1	8	0	0	0	0	0	2	1	0	14	5	7	0	14	0	0	0	0
205000	1254000	8915	0	2	0	0	16	0	0	27	0	0	3	13	0	0	0	0	2	0	0	0	9	18	15	0	26	0	0	0	0
213000	1254000	8916	0	1	3	0	6	0	0	4	0	0	2	6	0	0	0	0	3	1	4	0	8	18	11	0	12	0	0	0	0
221000	1254000	8917	0	2	2	0	22	0	0	3	0	0	0	6	0	0	0	0	9	0	3	0	9	7	4	0	12	0	0	0	0
229000	1254000	8918	0	1	0	0	24	0	0	4	0	0	3	8	0	0	0	0	7	0	1	0	18	1	4	0	3	0	0	0	0
237000	1254000	8919	0	1	0	0	19	0	0	6	0	0	1	10	0	0	0	0	2	0	0	0	16	8	20	0	23	0	0	0	0
245000	1254000	8920	0	1	3	0	23	0	0	2	0	0	2	6	0	0	0	0	4	0	0	0	20	9	10	0	10	0	0	0	0
253000	1254000	8921	0	5	1	0	30	0	0	10	0	0	1	7	0	0	0	0	4	0	0	0	14	6	12	0	14	0	0	0	0
261000	1254000	8922	0	4	2	0	36	0	0	10	0	0	0	7	0	0	0	0	12	0	0	0	20	7	14	0	11	0	0	0	0
269000	1254000	8923	0	1	1	0	33	0	0	6	0	0	0	11	0	0	0	0	18	0	0	0	19	4	7	0	10	0	0	0	0
277000	1254000	8924	0	4	1	0	29	0	0	6	0	0	0	16	0	0	0	0	3	0	0	0	9	1	21	0	14	0	0	0	0
285000	1254000	8925	0	1	0	0	21	0	0	6	0	0	1	27	0	0	0	0	1	3	0	0	7	2	29	0	24	0	0	0	0
293000	1254000	8926	0	1	0	0	20	0	0	0	0	0	0	27	0	0	0	0	1	0	0	0	14	7	16	0	23	0	0	0	0
301000	1254000	8927	1	3	1	0	22	0	0	8	0	0	0	16	0	0	0	0	3	0	0	0	13	15	19	0	15	0	0	0	2
309000	1254000	8928	2	4	0	0	33	0	0	18	0	0	0	13	0	0	0	0	2	0	0	0	8	10	16	0	9	0	0	0	0
317000	1254000	8929	0	0	0	0	18	0	0	1	0	0	0	7	0	0	0	0	1	1	1	0	21	20	12	0	15	0	0	0	0
325000	1254000	8930	2	2	0	0	17	0	0	3	1	0	0	4	0	0	0	0	0	0	0	0	23	38	8	0	13	0	0	0	0
333000	1254000	8931	1	0	0	0	17	0	0	6	0	0	0	13	0	0	0	0	0	4	0	0	10	19	10	0	17	0	0	0	0
341000	1254000	8932	0	1	0	0	19	0	0	3	0	0	0	7	0	0	0	0	0	8	0	0	20	6	25	0	14	0	0	0	0
349000	1254000	8933	0	0	0	0	18	0	0	4	0	0	0	10	0	0	0	0	1	2	0	0	14	4	38	0	16	0	0	0	0
357000	1254000	8934	0	1	0	0	12	0	0	4	0	0	0	3	0	0	0	0	0	0	0	0	7	4	39	0	10	0	0	0	0
365000	1254000	8935	0	0	0	0	4	0	0	4	0	0	0	12	0	0	0	0	0	2	0	0	0	0	44	0	28	0	0	0	0
373000	1254000	8936	1	1	0	0	8	0	0	12	0	0	0	15	0	0	0	0	0	1	0	0	4	0	46	0	19	0	0	0	0
381000	1254000	8937	0	0	0	0	15	0	0	6	0	0	0	13	0	0	0	0	0	0	0	0	0	5	40	0	17	0	0	0	0
389000	1254000	8938	0	0	0	0	27	0	0	4	0	0	0	14	0	0	0	0	0	0	0	0	0	0	40	0	10	0	0	0	0
397000	1254000	8939	0	0	0	0	22	0	0	5	0	0	0	15	0	0	0	0	0	0	0	0	2	4	34	0	15	0	0	0	0
405000	1254000	8940	0	0	0	0	34	0	0	13	0	0	0	11	0	0	0	0	0	0	0	0	11	8	28	0	8	0	0	0	0
413000	1254000	8941	0	0	0	0	42	0	0	12	0	0	0	11	0	0	0	0	4	1	0	0	7	1	17	0	4	0	0	0	0
421000	1254000	8942	0	3	0	0	23	0	0	13	0	0	0	35	0	0	0	0	10	0	0	0	0	1	31	0	3	0	0	0	0
429000	1254000	8943	0	0	0	0	24	0	0	9	0	0	0	44	0	0	0	0	10	0	0	0	0	1	20	0	1	0	0	0	0
437000	1254000	8944	0	0	0	0	9	0	0	12	0	0	0	16	0	0	0	0	0	0	0	0	1	3	10	0	0	0	0	0	0
445000	1254000	8945	0	0	0	0	1	0	0	0	0	0	0	5	0	0	0	0	0	0	0	0	0	0	5	0	0	0	0	0	0
-27000	1246000	9182	0	1	0	0	0	0	0	0	0	0	0	0	0	0	0	0	0	8	2	0	0	2	0	0	0	0	0	0	0
-19000	1246000	9183	0	0	1	0	0	0	0	0	0	0	0	0	0	0	0	0	0	72	3	0	0	0	0	0	0	0	0	0	0
-11000	1246000	9184	0	0	0	0	0	0	0	0	0	0	0	0	0	0	0	0	0	75	0	0	0	0	0	0	0	0	0	0	0
-3000	1246000	9185	0	0	0	0	0	0	0	0	0	0	0	0	0	0	0	0	0	71	0	0	0	0	0	0	0	0	0	0	0
5000	1246000	9186	0	0	0	0	0	0	0	0	0	0	0	0	0	0	0	0	0	81	0	0	0	0	0	0	0	0	0	0	0
13000	1246000	9187	0	0	0	0	0	0	0	0	0	0	0	0	0	0	0	0	0	73	0	0	0	0	0	0	0	0	0	0	0
21000	1246000	9188	0	0	0	0	0	0	0	0	0	0	0	0	0	0	0	0	0	73	1	0	0	1	0	0	0	0	0	0	0
29000	1246000	9189	0	0	0	0	0	0	0	0	0	0	0	0	0	0	0	0	0	71	0	0	0	0	0	0	0	0	0	0	0
37000	1246000	9190	0	0	0	0	0	0	0	0	0	0	0	0	0	0	0	0	0	66	0	0	0	0	0	0	0	0	0	0	0
45000	1246000	9191	0	0	0	0	0	0	0	0	0	0	0	0	0	0	0	0	0	63	5	0	0	1	0	0	0	0	0	0	0
53000	1246000	9192	0	2	6	0	13	0	0	0	0	0	9	0	0	0	0	3	3	5	30	0	0	13	0	0	0	0	0	0	0
61000	1246000	9193	0	2	11	0	6	0	0	0	0	0	20	5	0	0	0	0	3	2	13	0	18	12	2	0	8	0	0	0	0
69000	1246000	9194	0	1	5	0	3	0	0	0	0	0	6	2	0	0	0	0	4	0	5	0	27	20	3	0	12	0	0	0	0
77000	1246000	9195	0	4	2	0	11	0	0	0	0	0	10	3	0	0	0	0	1	0	4	0	28	19	7	0	7	0	0	0	0
85000	1246000	9196	0	1	0	0	3	0	0	0	0	0	1	0	0	0	0	0	0	0	0	0	62	13	1	0	1	0	0	0	0
93000	1246000	9197	0	0	0	0	13	0	0	0	0	0	1	0	0	0	0	0	0	0	1	0	37	23	2	0	8	0	0	0	0
101000	1246000	9198	0	0	1	0	8	0	0	0	0	0	1	2	0	0	0	0	2	0	5	0	49	25	4	0	6	0	0	0	0
109000	1246000	9199	0	0	0	0	7	0	0	0	0	0	0	1	0	0	0	0	3	0	3	0	42	18	5	0	13	0	0	0	0
117000	1246000	9200	0	1	0	0	6	0	0	0	0	0	0	0	0	0	0	0	0	0	5	0	36	25	4	0	5	0	0	0	0
125000	1246000	9201	0	2	1	0	9	0	0	0	0	0	3	0	0	0	0	0	1	0	6	0	36	25	10	0	10	0	0	0	1
133000	1246000	9202	0	1	2	0	5	0	0	0	0	0	5	5	0	0	0	0	2	0	9	0	31	11	4	0	12	0	0	0	0
141000	1246000	9203	0	1	1	0	5	0	0	5	0	0	4	0	0	0	0	0	0	2	8	0	22	19	4	0	13	0	0	0	0
149000	1246000	9204	0	1	1	0	4	0	0	8	0	0	4	2	0	0	0	0	4	0	3	0	17	13	4	0	16	0	0	0	0
157000	1246000	9205	0	2	3	0	9	0	0	10	0	0	0	11	0	0	0	5	16	2	2	0	3	1	5	0	8	0	0	0	0
165000	1246000	9206	0	2	1	0	2	0	0	5	0	0	1	4	0	0	0	2	5	1	1	0	3	7	1	0	8	0	0	0	0
173000	1246000	9207	0	0	1	0	0	0	0	6	0	0	1	1	0	0	0	0	1	0	4	0	1	9	3	0	31	0	0	0	0
181000	1246000	9208	0	0	0	0	5	0	0	8	0	0	1	0	0	0	0	0	0	0	0	0	7	14	3	0	30	0	0	0	0
189000	1246000	9209	0	2	0	0	8	0	0	7	0	0	0	0	0	0	0	0	0	0	0	0	7	15	3	0	27	0	0	0	0
197000	1246000	9210	0	7	1	0	9	0	0	16	0	0	1	3	0	0	0	0	2	3	1	0	17	12	5	0	7	0	0	0	0
205000	1246000	9211	0	5	2	0	1	0	0	12	0	0	1	2	0	0	0	0	0	6	0	0	1	4	8	0	28	0	0	0	0
213000	1246000	9212	0	5	0	0	12	0	0	24	0	0	0	7	0	0	0	0	3	1	2	0	4	10	12	0	10	0	0	0	0
221000	1246000	9213	0	2	0	0	13	0	0	6	0	0	0	2	0	0	0	0	2	0	1	0	13	19	11	0	14	0	0	0	0
229000	1246000	9214	0	4	2	0	20	0	0	10	0	0	0	8	0	0	0	0	7	1	2	0	17	6	10	0	15	0	0	0	0
237000	1246000	9215	0	1	1	0	26	0	0	10	0	0	3	12	0	0	0	1	14	0	2	0	14	8	11	0	14	0	0	0	0
245000	1246000	9216	0	2	3	0	19	0	0	2	0	0	1	18	0	0	0	1	8	0	0	0	19	9	12	0	11	0	0	0	0
253000	1246000	9217	0	4	1	0	34	0	0	15	0	0	0	5	0	0	0	0	9	0	0	0	21	3	4	0	2	0	0	0	0
261000	1246000	9218	1	2	0	0	20	0	0	10	0	0	0	8	0	0	0	0	2	0	0	0	20	2	20	0	18	0	0	0	0
269000	1246000	9219	0	1	0	0	20	0	0	11	0	0	1	7	0	0	0	1	7	0	0	0	23	0	19	0	7	0	0	0	1
277000	1246000	9220	1	0	0	0	21	0	0	3	0	0	0	16	0	0	0	0	0	0	0	0	7	4	39	0	25	0	0	0	0
285000	1246000	9221	0	0	0	0	15	0	0	9	0	0	0	11	0	0	0	0	1	0	0	0	0	3	21	0	30	0	0	0	0
293000	1246000	9222	0	0	0	0	12	0	0	12	0	0	0	7	0	0	0	0	0	0	0	0	3	9	20	0	41	0	0	0	0
301000	1246000	9223	1	0	0	0	12	0	0	20	0	0	0	8	0	0	0	0	1	0	0	0	5	7	17	0	34	0	0	1	0
309000	1246000	9224	1	2	0	0	9	0	0	10	0	0	0	5	0	0	0	0	0	0	0	0	11	11	25	0	24	0	0	0	0
317000	1246000	9225	0	1	0	0	7	0	0	0	0	0	0	6	0	0	0	0	0	0	0	0	34	11	15	0	13	0	0	0	0
325000	1246000	9226	1	0	0	0	19	0	0	8	0	0	0	6	0	0	0	0	0	0	0	0	11	16	17	0	26	0	0	0	1
333000	1246000	9227	0	0	0	0	28	0	0	13	0	0	0	12	0	0	0	0	1	0	0	0	7	8	20	0	26	0	0	0	0
341000	1246000	9228	0	5	0	0	23	0	0	3	0	0	0	9	0	0	0	0	2	1	0	0	15	4	24	0	9	0	0	0	0
349000	1246000	9229	0	2	0	0	17	0	0	3	0	0	0	7	0	0	0	0	1	0	0	0	9	3	39	0	13	0	0	0	0
357000	1246000	9230	0	0	0	0	13	0	0	6	0	0	0	8	0	0	0	0	0	0	0	0	4	8	40	0	4	0	0	0	0
365000	1246000	9231	0	0	0	0	12	0	0	4	0	0	0	13	0	0	0	0	0	0	0	0	3	0	45	0	15	0	0	0	0
373000	1246000	9232	0	1	0	0	14	0	0	5	0	0	0	19	0	0	0	0	0	1	0	0	3	0	40	0	14	0	0	0	0
381000	1246000	9233	0	0	0	0	25	0	0	3	0	0	0	13	0	0	0	0	0	0	0	0	1	0	42	0	23	0	0	0	0
389000	1246000	9234	0	0	0	0	17	0	0	6	0	0	0	22	0	0	0	0	0	0	0	0	5	0	31	0	18	0	0	0	0
397000	1246000	9235	0	0	0	0	18	0	0	10	0	0	0	33	0	0	0	0	0	0	0	0	0	0	35	0	12	0	0	0	0
405000	1246000	9236	0	0	0	0	25	0	0	18	0	0	0	37	0	0	0	0	4	0	0	0	2	2	25	0	1	0	0	0	0
413000	1246000	9237	0	1	0	0	27	0	0	18	0	0	0	23	0	0	0	0	11	0	0	0	2	3	25	0	4	0	0	0	0
421000	1246000	9238	0	5	0	0	17	0	0	21	0	0	0	22	0	0	0	0	4	0	0	0	0	0	23	0	3	0	0	0	0
429000	1246000	9239	0	1	0	0	2	0	0	5	0	0	0	4	0	0	0	0	0	0	0	0	0	0	4	0	0	0	0	0	0
-27000	1238000	9478	0	1	1	0	0	0	0	0	0	0	0	0	0	0	0	2	0	0	3	0	0	2	0	0	0	0	0	0	0
-19000	1238000	9479	0	0	1	0	0	0	0	0	0	0	1	0	0	0	0	1	0	73	0	0	0	0	0	0	0	0	0	0	0
-11000	1238000	9480	0	1	0	0	0	0	0	0	0	0	3	0	0	0	0	0	0	71	2	0	0	0	0	0	0	0	0	0	0
-3000	1238000	9481	0	0	0	0	0	0	0	0	0	0	0	0	0	0	0	0	0	67	0	0	0	0	0	0	0	0	0	0	0
5000	1238000	9482	0	0	0	0	0	0	0	0	0	0	0	0	0	0	0	0	0	87	0	0	0	0	0	0	0	0	0	0	0
13000	1238000	9483	0	1	1	0	0	0	0	0	0	0	0	0	0	0	0	0	0	73	2	0	0	0	0	0	0	0	0	0	0
21000	1238000	9484	0	0	0	0	0	0	0	0	0	0	0	0	0	0	0	0	0	69	1	0	0	0	0	0	0	0	0	0	0
29000	1238000	9485	0	0	0	0	0	0	0	0	0	0	0	0	0	0	0	0	0	74	0	0	0	0	0	0	0	0	0	0	0
37000	1238000	9486	0	0	0	0	0	0	0	0	0	0	0	0	0	0	0	0	0	65	0	0	0	0	0	0	0	0	0	0	0
45000	1238000	9487	0	1	1	0	0	0	0	0	0	0	2	0	0	0	0	0	0	42	16	0	0	6	0	0	0	0	0	0	0
53000	1238000	9488	0	1	9	0	21	0	0	0	0	0	5	0	0	0	0	1	10	2	16	0	1	23	1	0	2	0	0	0	0
61000	1238000	9489	0	2	6	0	7	0	0	0	0	0	10	1	0	0	0	1	5	1	20	0	14	24	1	0	1	0	0	0	0
69000	1238000	9490	0	2	1	0	4	0	0	0	0	0	1	1	0	0	0	1	1	2	11	0	29	15	5	0	5	0	0	0	0
77000	1238000	9491	0	0	1	0	7	0	0	0	0	0	2	0	0	0	0	0	4	0	7	0	42	24	4	0	8	0	0	0	0
85000	1238000	9492	0	1	1	0	2	0	0	0	0	0	1	0	0	0	0	0	1	0	3	0	49	8	1	0	6	0	0	0	0
93000	1238000	9493	0	1	1	0	3	0	0	0	0	0	0	1	0	0	0	0	0	0	1	0	29	18	4	0	22	0	0	0	0
101000	1238000	9494	0	0	1	0	11	0	0	0	0	0	0	2	0	0	0	0	1	0	2	0	37	29	4	0	5	0	0	0	0
109000	1238000	9495	0	1	1	0	7	0	0	0	0	0	0	2	0	0	0	0	1	0	5	0	51	27	2	0	2	0	0	0	0
117000	1238000	9496	0	1	0	0	11	0	0	0	0	0	1	0	0	0	0	0	1	0	1	0	49	18	0	0	0	0	0	0	0
125000	1238000	9497	0	1	2	0	11	0	0	3	0	0	0	2	0	0	0	0	1	0	8	0	49	24	2	0	3	0	0	0	0
133000	1238000	9498	1	2	0	0	12	0	0	4	0	0	1	0	0	0	0	1	1	1	3	0	34	14	0	0	4	0	0	0	0
141000	1238000	9499	0	0	3	0	5	0	0	0	0	0	2	1	0	0	0	1	0	0	5	0	22	18	1	0	5	0	0	0	1
149000	1238000	9500	0	0	1	0	0	0	0	0	0	0	0	0	0	0	0	0	0	0	9	0	14	2	0	0	1	0	0	0	0
157000	1238000	9501	0	0	0	0	0	0	0	0	0	0	2	0	0	0	0	0	3	0	0	0	0	0	0	0	1	0	0	0	0
165000	1238000	9502	0	2	1	0	1	0	0	0	0	0	1	0	0	0	0	1	6	0	1	0	0	1	0	0	8	0	0	0	1
173000	1238000	9503	0	2	0	0	7	0	0	6	0	0	1	7	0	0	0	0	7	4	1	0	0	9	18	0	25	0	0	0	0
181000	1238000	9504	0	3	0	0	8	0	0	14	0	0	2	10	0	0	0	0	2	0	0	0	9	14	14	0	24	0	0	0	0
189000	1238000	9505	0	0	1	0	12	0	0	14	0	0	0	10	0	0	0	0	3	0	2	0	2	1	15	0	13	0	0	0	0
197000	1238000	9506	0	4	1	0	12	0	0	16	0	0	2	6	0	0	0	0	5	0	0	0	16	5	31	0	15	0	0	0	2
205000	1238000	9507	0	2	1	0	15	0	0	5	0	0	3	5	0	0	0	1	2	3	2	0	12	24	13	0	11	0	0	0	1
213000	1238000	9508	0	2	1	0	10	0	0	8	0	0	1	1	0	0	0	0	4	0	1	0	18	9	4	0	16	0	0	0	0
221000	1238000	9509	0	0	1	0	13	0	0	3	0	0	2	1	0	0	0	1	4	0	6	0	24	18	4	0	6	0	0	0	0
229000	1238000	9510	0	0	4	0	21	0	0	3	0	0	1	6	0	0	0	1	7	0	4	0	18	23	6	0	9	0	0	0	0
237000	1238000	9511	0	4	4	0	26	0	0	3	0	0	3	13	0	0	0	1	9	0	1	0	8	3	11	0	12	0	0	0	0
245000	1238000	9512	0	3	0	0	21	0	0	8	0	0	1	12	0	0	0	0	10	0	0	0	20	5	9	0	10	0	0	0	0
253000	1238000	9513	0	1	2	0	16	0	0	8	0	0	1	11	0	0	0	1	5	0	0	0	27	7	13	0	5	0	0	0	0
261000	1238000	9514	0	2	1	0	24	0	0	5	0	0	1	11	0	0	0	0	6	0	0	0	25	8	18	0	11	0	0	0	0
269000	1238000	9515	0	1	0	0	18	0	0	26	0	0	0	2	0	0	0	0	1	0	0	0	9	1	14	0	31	0	0	0	0
277000	1238000	9516	0	1	0	0	18	0	0	0	0	0	0	4	0	0	0	0	0	0	0	0	6	5	27	0	39	0	0	0	0
285000	1238000	9517	0	0	0	0	2	0	0	0	0	0	0	4	0	0	0	0	0	0	0	0	6	4	17	0	45	0	0	0	0
293000	1238000	9518	0	0	0	0	8	0	0	3	0	0	0	6	0	0	0	0	1	1	0	0	18	13	13	0	19	0	0	0	0
301000	1238000	9519	0	3	0	0	4	0	0	2	0	0	0	6	0	0	0	0	0	5	0	0	10	8	12	0	14	0	0	0	0
309000	1238000	9520	0	1	0	0	8	0	0	0	0	0	2	5	0	0	0	0	0	3	0	0	8	15	23	0	23	0	0	0	0
317000	1238000	9521	0	1	0	0	17	0	0	0	0	0	0	7	0	0	0	0	0	1	0	0	8	9	25	0	20	0	0	0	0
325000	1238000	9522	0	0	0	0	19	0	0	2	0	0	0	5	0	0	0	0	0	0	0	0	8	11	28	0	21	0	0	0	0
333000	1238000	9523	0	0	0	0	19	0	0	7	0	0	0	12	0	0	0	0	0	0	0	0	5	14	17	0	17	0	0	0	0
341000	1238000	9524	0	0	0	0	16	0	0	0	1	0	0	10	0	0	0	0	0	0	0	0	11	9	36	0	19	0	0	0	1
349000	1238000	9525	0	1	0	0	24	0	0	5	0	0	0	14	0	0	0	0	0	1	0	0	3	5	27	0	23	0	0	0	0
357000	1238000	9526	0	0	0	0	20	0	0	5	0	0	0	21	0	0	0	0	0	0	0	0	2	2	41	0	16	0	0	0	0
365000	1238000	9527	0	0	0	0	27	0	0	6	0	0	0	18	0	0	0	0	0	0	0	0	5	6	40	0	21	0	0	0	0
373000	1238000	9528	0	2	0	0	16	0	0	8	0	0	0	29	0	0	0	0	0	0	0	0	3	2	29	0	19	0	0	0	0
381000	1238000	9529	0	0	0	0	39	0	0	13	0	0	0	8	0	0	0	0	0	0	0	1	6	2	18	0	17	0	0	0	0
389000	1238000	9530	0	1	0	0	14	0	0	3	0	0	0	32	0	0	0	0	1	0	0	0	7	5	36	0	12	0	0	0	0
397000	1238000	9531	0	1	0	0	29	0	0	4	0	0	1	21	0	0	0	0	2	0	1	0	5	14	33	0	4	0	0	0	0
405000	1238000	9532	0	1	0	0	27	0	0	19	0	0	0	20	0	0	0	0	13	0	0	0	5	1	30	0	3	0	0	0	0
413000	1238000	9533	0	2	0	0	21	0	0	19	0	0	0	12	0	0	0	0	3	0	0	0	1	1	9	0	0	0	0	0	0
421000	1238000	9534	0	0	0	0	1	0	0	2	0	0	0	1	0	0	0	0	0	0	0	0	0	0	0	0	0	0	0	0	0
-27000	1230000	9774	0	0	1	0	0	0	0	0	0	0	1	0	0	0	0	0	0	19	1	0	0	0	0	0	0	0	0	0	0
-19000	1230000	9775	0	0	0	0	0	0	0	0	0	0	0	0	0	0	0	0	0	73	0	0	0	0	0	0	0	0	0	0	0
-11000	1230000	9776	0	0	1	0	0	0	0	0	0	0	1	0	0	0	0	0	0	73	0	0	0	0	0	0	0	0	0	0	0
-3000	1230000	9777	0	0	0	0	0	0	0	0	0	0	1	0	0	0	0	0	0	67	0	0	0	0	0	0	0	0	0	0	0
5000	1230000	9778	0	0	0	0	0	0	0	0	0	0	0	0	0	0	0	0	0	74	0	0	0	0	0	0	0	0	0	0	0
13000	1230000	9779	0	0	0	0	0	0	0	0	0	0	0	0	0	0	0	0	0	70	0	0	0	0	0	0	0	0	0	0	0
21000	1230000	9780	0	0	0	0	0	0	0	0	0	0	0	0	0	0	0	0	0	67	3	0	0	0	0	0	0	0	0	0	0
29000	1230000	9781	0	0	0	0	0	0	0	0	0	0	0	0	0	0	0	0	0	60	0	0	0	0	0	0	0	0	0	0	0
37000	1230000	9782	0	0	0	0	0	0	0	0	0	0	0	0	0	0	0	0	0	58	0	0	0	0	0	0	0	0	0	0	0
45000	1230000	9783	0	1	0	0	2	0	0	0	0	0	1	0	0	0	0	1	0	45	9	0	0	12	0	0	3	0	0	0	0
53000	1230000	9784	0	3	9	0	8	0	0	0	0	0	6	0	0	0	0	3	2	4	18	0	0	16	2	0	9	0	0	0	0
61000	1230000	9785	0	1	2	0	7	0	0	0	0	0	9	2	0	0	0	1	3	3	8	0	14	15	4	0	8	0	0	0	0
69000	1230000	9786	0	0	0	0	1	0	0	0	0	0	0	1	0	0	0	0	1	2	10	0	34	21	1	0	9	0	0	0	0
77000	1230000	9787	0	1	0	0	7	0	0	0	0	0	0	1	0	0	0	1	0	3	14	0	41	20	2	0	8	0	0	0	0
85000	1230000	9788	0	0	0	0	2	0	0	0	0	0	0	0	0	0	0	0	0	12	6	0	50	0	2	0	10	0	0	0	0
93000	1230000	9789	0	0	0	0	4	0	0	0	0	0	0	0	0	0	0	0	0	0	1	0	42	15	1	0	11	0	0	0	1
101000	1230000	9790	0	0	0	0	2	0	0	0	0	0	1	2	0	0	0	0	0	0	0	0	57	16	0	0	9	0	0	0	0
109000	1230000	9791	0	0	0	0	0	0	0	0	0	0	0	0	0	0	0	0	1	0	1	0	48	10	2	0	8	0	0	0	0
117000	1230000	9792	0	0	0	0	9	0	0	0	0	0	0	0	0	0	0	0	0	0	0	0	51	8	0	0	1	0	0	0	0
125000	1230000	9793	0	0	0	0	10	0	0	0	0	0	1	0	0	0	0	0	0	0	6	0	58	19	0	0	0	0	0	0	0
133000	1230000	9794	0	0	0	0	6	0	0	0	0	0	0	0	0	0	0	0	0	0	5	0	48	27	1	0	2	0	0	0	0
141000	1230000	9795	0	0	0	0	11	0	0	0	0	0	0	0	0	0	0	1	0	0	6	0	32	28	0	0	4	0	0	0	0
149000	1230000	9796	0	1	0	0	4	0	0	1	0	0	1	0	0	0	0	0	3	0	8	0	22	10	1	0	9	0	0	0	0
157000	1230000	9797	0	0	0	0	1	0	0	0	0	0	1	0	0	0	0	0	0	0	0	0	0	0	0	0	0	0	0	0	1
165000	1230000	9798	0	0	0	0	0	0	0	1	0	0	1	0	0	0	0	0	1	0	3	0	1	1	0	0	1	0	0	0	0
173000	1230000	9799	0	3	3	0	5	0	0	13	0	0	2	9	0	0	0	4	12	1	4	0	8	5	7	0	20	0	0	0	0
181000	1230000	9800	0	1	0	0	12	0	0	10	0	0	0	7	0	0	0	1	3	0	1	0	5	10	12	0	19	0	0	0	1
189000	1230000	9801	0	2	0	0	29	0	0	4	0	0	1	10	0	0	0	1	9	1	4	0	16	5	14	0	8	0	0	0	0
197000	1230000	9802	0	1	2	0	15	0	0	19	0	0	3	9	0	0	0	2	8	0	0	0	10	5	12	0	15	0	0	0	0
205000	1230000	9803	0	0	6	0	32	0	0	7	0	0	4	16	0	0	0	2	19	0	1	0	8	4	13	0	3	0	0	0	0
213000	1230000	9804	0	2	6	0	16	0	0	5	0	0	2	5	0	0	0	3	31	1	1	0	15	5	3	0	6	0	0	0	0
221000	1230000	9805	0	1	2	0	20	0	0	0	0	0	3	1	0	0	0	1	22	0	2	0	8	10	0	0	2	0	0	0	0
229000	1230000	9806	0	0	0	0	12	0	0	4	0	0	3	2	0	0	0	1	6	0	4	0	34	19	4	0	5	0	0	0	0
237000	1230000	9807	0	1	0	0	19	0	0	8	0	0	1	7	0	0	0	0	6	0	1	0	22	6	9	0	22	0	0	0	0
245000	1230000	9808	0	1	2	0	17	0	0	15	0	0	5	13	0	0	0	1	7	0	0	0	16	4	22	0	17	0	0	0	0
253000	1230000	9809	0	2	1	0	31	0	0	4	0	0	0	7	0	0	0	1	18	0	2	0	20	4	4	0	6	0	0	0	0
261000	1230000	9810	0	1	2	0	35	0	0	10	0	0	0	8	0	0	0	0	10	1	0	0	10	1	7	0	18	0	0	0	0
269000	1230000	9811	0	0	0	0	8	0	0	3	0	0	0	5	0	0	0	0	1	0	0	0	6	0	5	0	58	0	0	0	0
277000	1230000	9812	0	2	1	0	9	0	0	8	0	0	1	11	0	0	0	0	1	0	0	0	6	10	22	0	34	0	0	0	1
285000	1230000	9813	0	0	0	0	21	0	0	13	0	0	0	7	0	0	0	0	1	3	0	0	2	4	25	0	33	0	0	0	0
293000	1230000	9814	0	0	0	0	4	0	0	5	0	0	0	0	0	0	0	0	0	0	0	0	1	2	9	0	55	0	0	0	0
301000	1230000	9815	0	1	0	0	19	0	0	3	0	0	0	5	0	0	0	0	2	0	0	0	10	3	16	0	33	0	0	0	0
309000	1230000	9816	0	0	0	0	14	0	0	2	0	0	0	2	0	0	0	0	1	4	0	0	4	9	36	0	22	0	0	0	1
317000	1230000	9817	0	0	1	0	16	0	0	1	0	0	0	7	0	0	0	0	1	4	0	0	9	2	36	0	17	0	0	0	0
325000	1230000	9818	0	0	0	0	19	0	0	2	0	0	0	6	0	0	0	0	2	2	0	0	13	5	30	0	19	0	0	0	0
333000	1230000	9819	0	0	0	0	20	0	0	0	0	0	2	5	0	0	0	0	3	0	0	0	15	7	35	0	18	0	0	0	0
341000	1230000	9820	0	0	0	0	32	0	0	5	0	0	0	8	0	0	0	0	1	0	0	0	9	9	23	0	19	0	0	0	0
349000	1230000	9821	0	0	0	0	27	0	0	2	0	0	0	1	0	0	0	0	0	1	0	0	21	3	27	0	11	0	0	0	0
357000	1230000	9822	0	0	0	0	8	0	0	3	0	0	0	9	0	0	0	0	1	0	0	0	22	3	40	0	26	0	0	0	0
365000	1230000	9823	0	0	0	0	14	0	0	2	0	0	0	13	0	0	0	0	2	0	0	0	4	4	46	0	18	0	0	0	0
373000	1230000	9824	0	1	0	0	21	0	0	12	0	0	0	18	0	0	0	0	2	0	0	0	10	8	22	0	13	0	0	0	0
381000	1230000	9825	0	0	0	0	26	0	0	17	0	0	0	20	0	0	0	0	2	0	0	0	18	2	20	0	10	0	0	0	0
389000	1230000	9826	0	0	1	0	27	0	0	2	0	0	0	13	0	0	0	0	14	2	0	0	15	7	39	0	6	0	0	0	0
397000	1230000	9827	0	4	1	0	34	0	0	11	0	0	0	8	0	0	0	0	11	0	1	0	15	8	16	0	5	0	0	0	0
405000	1230000	9828	0	1	0	0	12	0	0	7	1	0	0	7	0	0	0	0	1	0	0	0	3	4	9	0	0	0	0	0	0
-27000	1222000	10070	0	0	0	0	0	0	0	0	0	0	0	0	0	0	0	0	0	37	0	0	0	0	0	0	0	0	0	0	0
-19000	1222000	10071	0	0	0	0	0	0	0	0	0	0	0	0	0	0	0	0	0	74	0	0	0	0	0	0	0	0	0	0	0
-11000	1222000	10072	0	0	0	0	0	0	0	0	0	0	0	0	0	0	0	0	0	73	0	0	0	0	0	0	0	0	0	0	0
-3000	1222000	10073	0	0	0	0	0	0	0	0	0	0	0	0	0	0	0	0	0	73	0	0	0	0	0	0	0	0	0	0	0
5000	1222000	10074	0	0	0	0	0	0	0	0	0	0	0	0	0	0	0	0	0	72	2	0	0	0	0	0	0	0	0	0	1
13000	1222000	10075	0	0	0	0	0	0	0	0	0	0	0	0	0	0	0	0	0	58	7	0	0	0	0	0	0	0	0	0	0
21000	1222000	10076	0	1	0	0	0	0	0	0	0	0	2	0	0	0	0	0	0	27	27	0	0	0	0	0	0	0	0	0	0
29000	1222000	10077	0	0	1	0	0	0	0	0	0	0	1	0	0	0	0	1	1	39	17	0	0	0	0	0	0	0	0	0	0
37000	1222000	10078	0	1	0	0	0	0	0	0	0	0	1	0	0	0	0	0	0	46	11	0	0	0	0	0	0	0	0	0	0
45000	1222000	10079	0	2	5	0	6	0	0	0	0	0	4	0	0	0	0	2	4	9	22	0	0	13	0	0	6	0	0	0	0
53000	1222000	10080	0	2	8	0	11	0	0	0	0	0	7	1	0	0	0	1	12	2	21	0	0	13	1	0	5	0	0	0	0
61000	1222000	10081	0	1	5	0	1	0	0	0	0	0	3	1	0	0	0	0	5	2	14	0	7	7	2	0	8	0	0	0	0
69000	1222000	10082	0	1	2	0	5	0	0	0	0	0	4	1	0	0	0	0	3	0	8	0	13	28	2	0	16	0	0	0	0
77000	1222000	10083	0	1	1	0	3	0	0	0	0	0	2	1	0	0	0	1	1	0	6	0	18	13	3	0	19	0	0	0	0
85000	1222000	10084	0	0	0	0	2	0	0	0	0	0	1	3	0	0	0	0	1	0	9	0	53	4	2	0	9	0	0	0	0
93000	1222000	10085	0	0	0	0	0	0	0	0	0	0	0	1	0	0	0	0	0	5	3	0	70	1	0	0	2	0	0	0	0
101000	1222000	10086	0	0	0	0	0	0	0	0	0	0	0	1	0	0	0	0	0	2	3	0	69	5	0	0	7	0	0	0	0
109000	1222000	10087	0	0	0	0	0	0	0	0	0	0	1	0	0	0	0	0	0	3	2	0	54	5	0	0	2	0	0	0	0
117000	1222000	10088	0	0	0	0	5	0	0	0	0	0	0	0	0	0	0	0	0	4	2	0	39	7	0	0	1	0	0	0	0
125000	1222000	10089	0	1	0	0	3	0	0	0	0	0	0	0	0	0	0	0	0	4	3	0	45	17	4	0	0	0	0	0	0
133000	1222000	10090	0	3	0	0	17	0	0	0	0	0	2	2	0	0	0	0	0	4	10	0	42	22	2	0	5	0	0	0	0
141000	1222000	10091	0	0	2	0	10	0	0	0	0	0	0	0	0	0	0	1	3	0	4	0	33	17	1	0	1	0	0	0	0
149000	1222000	10092	0	0	0	0	10	0	0	3	0	0	1	1	0	0	0	0	3	0	13	0	29	20	5	0	11	0	0	0	0
157000	1222000	10093	0	0	1	0	11	0	0	3	0	0	1	0	0	0	0	0	8	0	17	0	25	19	0	0	4	0	0	0	0
165000	1222000	10094	0	1	1	0	8	0	0	1	0	0	2	0	0	0	0	0	3	0	3	0	23	21	1	0	1	0	0	0	0
173000	1222000	10095	0	2	2	0	5	0	0	0	0	0	2	2	0	0	0	5	3	1	5	0	16	18	0	0	2	0	0	0	0
181000	1222000	10096	0	0	0	0	12	0	0	4	0	0	2	4	0	0	0	0	5	3	8	0	10	17	3	0	8	0	0	0	0
189000	1222000	10097	0	0	2	0	14	0	0	1	0	0	2	6	0	0	0	0	8	0	0	0	14	12	23	0	9	0	0	0	0
197000	1222000	10098	0	0	0	0	16	0	0	9	0	0	1	10	0	0	0	0	6	1	1	0	33	9	7	0	15	0	0	0	0
205000	1222000	10099	0	1	3	0	20	0	0	29	0	0	2	13	0	0	0	1	6	0	0	0	14	4	19	0	19	0	0	0	1
213000	1222000	10100	0	5	4	0	30	0	0	7	0	0	1	7	0	0	0	6	38	1	0	0	15	0	4	0	7	0	0	0	0
221000	1222000	10101	0	2	1	0	29	0	0	9	0	0	1	6	0	0	0	2	27	0	0	0	10	8	8	0	11	0	0	0	0
229000	1222000	10102	0	1	0	0	19	0	0	8	0	0	0	3	0	0	0	0	10	0	0	0	16	6	7	0	20	0	0	0	0
237000	1222000	10103	0	0	0	0	7	0	0	10	0	0	1	2	0	0	0	0	1	2	1	0	29	14	8	0	18	0	0	0	0
245000	1222000	10104	0	1	2	0	31	0	0	19	0	0	3	8	0	0	0	1	12	0	0	0	7	4	6	0	14	0	0	0	0
253000	1222000	10105	0	0	3	0	28	0	0	13	0	0	2	17	0	0	0	3	17	0	0	0	6	0	12	0	11	0	0	0	0
261000	1222000	10106	0	0	1	0	28	0	0	22	0	0	0	4	0	0	0	0	6	0	0	0	8	0	15	0	30	0	0	0	0
269000	1222000	10107	0	1	0	0	3	0	0	6	0	0	0	1	0	0	0	0	0	0	0	0	1	0	1	0	65	0	0	0	0
277000	1222000	10108	0	2	0	0	9	0	0	15	0	0	0	5	0	0	0	0	6	0	0	0	2	9	22	0	30	0	0	0	2
285000	1222000	10109	0	1	0	0	9	0	0	11	0	0	1	4	0	0	0	0	1	1	0	0	0	3	24	0	28	0	0	0	0
293000	1222000	10110	0	0	0	0	6	0	0	7	0	0	0	4	0	0	0	0	0	2	0	0	2	2	14	0	45	0	0	0	0
301000	1222000	10111	0	1	0	0	7	0	0	1	0	0	1	2	0	0	0	0	2	0	0	0	0	11	27	0	37	0	0	1	0
309000	1222000	10112	0	0	0	0	9	0	0	7	0	0	0	3	0	0	0	0	0	0	0	0	11	10	26	0	28	0	0	0	1
317000	1222000	10113	0	1	0	0	16	0	0	5	0	0	1	3	0	0	0	0	1	0	0	0	15	6	21	0	25	0	0	0	0
325000	1222000	10114	0	2	0	0	31	0	0	4	0	0	1	5	0	0	0	0	1	1	0	0	14	4	23	0	15	0	0	0	0
333000	1222000	10115	0	1	0	0	23	0	0	6	0	0	1	1	0	0	0	0	1	0	0	0	28	2	21	0	21	0	0	0	0
341000	1222000	10116	0	0	0	0	9	0	0	3	0	0	0	5	0	0	0	0	0	2	0	0	20	1	32	0	26	0	0	0	0
349000	1222000	10117	0	1	0	0	10	0	0	4	0	0	1	2	0	0	0	0	0	1	0	0	42	3	25	0	15	0	0	0	0
357000	1222000	10118	0	3	0	0	14	0	0	5	0	0	0	10	0	0	0	0	0	0	0	0	19	4	22	0	28	0	0	0	0
365000	1222000	10119	0	1	0	0	19	0	0	6	0	0	1	8	0	0	0	0	3	1	0	0	15	4	27	0	17	0	0	0	0
373000	1222000	10120	0	1	3	0	27	0	0	17	0	0	0	14	0	0	0	0	7	0	0	0	18	2	21	0	9	0	0	0	0
381000	1222000	10121	0	1	0	0	21	0	0	12	0	0	1	12	0	0	0	0	3	0	0	0	24	15	31	0	3	0	0	0	1
389000	1222000	10122	1	0	0	0	26	0	0	10	0	0	0	17	0	0	0	0	1	0	1	0	16	12	23	0	7	0	0	0	1
397000	1222000	10123	0	0	0	0	9	0	0	11	0	0	0	11	0	0	0	0	0	0	1	0	7	1	10	0	2	0	0	0	0
621000	1222000	10151	0	0	0	0	1	0	0	1	0	0	0	1	0	0	0	0	0	0	0	0	2	1	0	0	0	0	0	0	0
629000	1222000	10152	0	0	0	0	11	0	0	9	0	0	0	5	0	1	0	0	6	0	2	0	5	6	3	0	4	0	0	0	0
637000	1222000	10153	0	0	0	0	11	0	0	15	0	0	0	9	0	0	0	0	14	0	1	0	5	2	7	0	0	0	0	0	0
645000	1222000	10154	1	0	0	0	7	0	0	11	0	0	0	18	0	0	0	0	13	0	3	0	8	1	8	0	0	0	0	0	0
653000	1222000	10155	0	0	0	0	4	0	0	12	0	0	0	20	0	0	0	0	10	0	4	0	4	2	5	0	1	0	0	0	0
661000	1222000	10156	0	0	0	0	6	0	0	0	0	0	0	3	0	0	0	1	5	0	1	0	3	8	1	0	1	0	0	0	0
-27000	1214000	10366	0	0	0	0	0	0	0	0	0	0	1	0	0	0	0	0	0	52	0	0	0	0	0	0	0	0	0	0	0
-19000	1214000	10367	0	0	0	0	0	0	0	0	0	0	0	0	0	0	0	0	0	70	0	0	0	0	0	0	0	0	0	0	0
-11000	1214000	10368	0	0	0	0	0	0	0	0	0	0	0	0	0	0	0	0	0	74	0	0	0	0	0	0	0	0	0	0	0
-3000	1214000	10369	0	0	0	0	0	0	0	0	0	0	0	0	0	0	0	0	0	77	0	0	0	0	0	0	0	0	0	0	0
5000	1214000	10370	0	0	0	0	0	0	0	0	0	0	0	0	0	0	0	0	0	69	0	0	0	0	0	0	0	0	0	0	0
13000	1214000	10371	0	0	1	0	1	0	0	0	0	0	2	0	0	0	0	1	0	40	13	0	0	3	0	0	0	0	0	0	0
21000	1214000	10372	0	3	1	0	2	0	0	0	0	0	7	0	0	0	0	2	8	15	30	0	0	2	0	0	0	0	0	0	0
29000	1214000	10373	0	4	2	0	1	0	0	0	0	0	7	0	0	0	0	1	14	4	22	0	0	2	0	0	0	0	0	0	0
37000	1214000	10374	0	2	7	0	3	0	0	0	0	0	6	0	0	0	0	1	4	11	26	0	0	4	0	0	0	0	0	0	0
45000	1214000	10375	0	4	5	0	4	0	0	0	0	0	9	0	0	0	0	1	6	15	17	0	0	5	0	0	8	0	0	0	1
53000	1214000	10376	0	2	5	0	6	0	0	0	0	0	3	0	0	0	0	0	3	2	27	0	3	24	3	0	8	0	0	0	0
61000	1214000	10377	0	1	1	0	6	0	0	0	0	0	3	0	0	0	0	1	0	0	19	0	15	21	4	0	11	0	0	0	0
69000	1214000	10378	0	1	1	0	2	0	0	0	0	0	1	1	0	0	0	0	1	1	6	0	19	16	2	0	5	0	0	0	0
77000	1214000	10379	0	1	0	0	8	0	0	0	0	0	3	1	0	0	0	0	5	0	11	0	12	39	3	0	12	0	0	0	0
85000	1214000	10380	0	1	0	0	3	0	0	0	0	0	1	2	0	0	0	1	3	1	8	0	47	6	8	0	11	0	0	0	0
93000	1214000	10381	0	0	0	0	0	0	0	0	0	0	0	0	0	0	0	0	0	0	4	0	68	1	0	0	2	0	0	0	0
101000	1214000	10382	0	0	0	0	0	0	0	0	0	0	0	0	0	0	0	0	0	11	5	0	59	0	0	0	0	0	0	0	0
109000	1214000	10383	0	0	0	0	1	0	0	0	0	0	1	0	0	0	0	0	0	1	1	0	55	3	1	0	2	0	0	0	0
117000	1214000	10384	0	2	0	0	2	0	0	0	0	0	0	0	0	0	0	0	0	0	2	0	56	1	2	0	3	0	0	0	0
125000	1214000	10385	0	0	0	0	2	0	0	0	0	0	0	0	0	0	0	0	0	0	2	0	49	6	2	0	10	0	0	0	0
133000	1214000	10386	0	1	0	0	6	0	0	0	0	0	0	0	0	0	0	0	0	0	4	0	49	18	5	0	2	0	0	0	0
141000	1214000	10387	0	0	1	0	4	0	0	0	0	0	0	0	0	0	0	0	2	0	2	0	35	10	1	0	2	0	0	0	0
149000	1214000	10388	0	2	1	0	8	0	0	0	0	0	3	0	0	0	0	1	3	0	8	0	31	8	2	0	3	0	0	0	0
157000	1214000	10389	0	1	2	0	9	0	0	0	0	0	1	2	0	0	0	2	10	0	10	0	25	11	2	0	7	0	0	0	0
165000	1214000	10390	0	2	0	0	8	0	0	0	0	0	1	3	0	0	0	2	5	0	2	0	23	8	1	0	0	0	0	0	0
173000	1214000	10391	0	2	2	0	9	0	0	10	0	0	1	5	0	0	0	3	10	0	1	0	13	12	6	0	7	0	0	0	1
181000	1214000	10392	0	0	2	0	6	0	0	6	0	0	2	4	0	0	0	2	6	0	9	0	13	15	4	0	7	0	0	0	0
189000	1214000	10393	0	1	3	0	5	0	0	10	0	0	2	5	0	0	0	0	3	0	1	0	9	11	11	0	19	0	0	0	0
197000	1214000	10394	0	0	1	0	8	0	0	13	0	0	1	15	0	0	0	0	4	0	0	0	14	6	16	0	23	0	0	0	1
205000	1214000	10395	0	6	3	0	24	0	0	12	0	0	1	18	0	0	0	0	7	5	1	0	17	5	11	0	26	0	0	0	0
213000	1214000	10396	0	2	6	0	22	0	0	11	0	0	5	18	0	0	0	0	10	2	0	0	24	0	3	0	13	0	0	0	0
221000	1214000	10397	0	3	3	0	27	0	0	16	0	0	2	14	0	0	0	1	16	0	1	0	16	6	7	0	12	0	0	0	0
229000	1214000	10398	0	2	1	0	9	0	0	8	0	0	0	4	0	0	0	0	1	1	1	0	9	17	2	0	23	0	0	0	0
237000	1214000	10399	0	5	4	0	2	0	0	7	0	0	1	4	0	0	0	0	1	4	2	0	13	14	6	0	18	0	0	0	0
245000	1214000	10400	0	4	2	0	8	0	0	4	0	0	1	6	0	0	0	0	5	1	1	0	15	12	10	0	24	0	0	0	0
253000	1214000	10401	0	2	0	0	10	0	0	10	0	0	0	3	0	0	0	0	2	2	0	0	5	11	18	0	31	0	0	0	0
261000	1214000	10402	0	1	0	0	5	0	0	8	0	0	1	1	0	0	0	0	1	10	0	0	3	8	10	0	26	0	0	0	0
269000	1214000	10403	0	2	0	0	11	0	0	6	0	0	1	3	0	0	0	0	0	6	0	0	1	3	10	0	46	0	0	0	0
277000	1214000	10404	0	0	0	0	5	0	0	7	0	0	0	1	0	0	0	0	1	14	0	0	3	0	15	0	24	0	0	0	0
285000	1214000	10405	0	1	2	0	11	0	0	17	0	0	2	2	0	0	0	0	1	1	0	1	2	2	27	0	29	0	0	0	0
293000	1214000	10406	0	1	0	0	16	0	0	10	0	0	1	3	0	0	0	0	3	1	0	0	5	2	26	0	37	0	0	0	0
301000	1214000	10407	0	2	1	0	8	0	0	3	0	0	1	2	0	0	0	0	1	11	0	0	5	10	35	0	28	0	0	0	1
309000	1214000	10408	0	3	0	0	17	0	0	5	0	0	0	4	0	0	0	0	2	10	0	0	16	3	26	0	14	0	0	0	1
317000	1214000	10409	0	1	0	0	16	0	0	5	0	0	0	3	0	0	0	0	1	2	0	0	14	8	27	0	19	0	0	0	0
325000	1214000	10410	0	2	1	0	27	0	0	8	0	0	1	6	0	0	0	0	1	1	0	0	24	1	19	0	28	0	0	0	0
333000	1214000	10411	0	0	0	0	23	0	0	3	0	0	1	4	0	0	0	0	0	0	0	0	25	1	15	0	25	0	0	0	0
341000	1214000	10412	0	0	0	0	30	0	0	6	0	0	1	3	0	0	0	0	0	0	0	0	27	3	12	0	21	0	0	0	0
349000	1214000	10413	0	0	1	0	19	0	0	1	0	0	0	9	0	0	0	0	2	5	0	0	33	8	9	0	21	0	0	0	0
357000	1214000	10414	0	2	0	0	16	0	0	7	0	0	0	18	0	0	0	0	7	1	0	0	29	6	21	0	25	0	0	0	0
365000	1214000	10415	0	6	2	0	25	0	0	12	0	0	0	26	0	0	0	0	5	0	0	0	18	3	16	0	7	0	0	0	0
373000	1214000	10416	0	4	1	0	25	0	0	8	0	0	0	27	0	0	0	0	7	0	0	0	30	6	9	0	5	0	0	0	1
381000	1214000	10417	0	1	0	0	18	0	0	12	0	0	0	21	0	0	0	0	2	0	0	0	33	5	15	0	6	0	0	0	0
389000	1214000	10418	0	1	0	0	8	0	0	10	0	0	0	6	0	0	0	0	0	0	0	0	14	0	5	0	1	0	0	0	0
605000	1214000	10445	0	0	0	0	1	0	0	0	0	0	0	1	0	0	0	0	1	0	0	0	0	0	1	0	0	0	0	0	0
613000	1214000	10446	0	0	2	0	9	0	0	13	0	0	0	10	0	3	0	0	18	0	0	0	5	2	3	0	1	0	0	0	0
621000	1214000	10447	0	1	2	0	14	0	0	19	0	0	0	19	0	2	0	2	32	0	4	0	6	0	6	0	1	0	0	0	0
629000	1214000	10448	0	3	1	0	23	0	0	14	0	0	0	14	0	0	0	3	44	0	3	0	1	0	7	0	0	0	0	0	1
637000	1214000	10449	0	1	1	0	20	0	0	11	0	0	0	18	0	1	0	5	36	0	2	0	3	0	9	0	1	0	0	0	0
645000	1214000	10450	0	0	0	0	11	0	0	12	0	0	0	17	0	7	0	3	24	0	0	0	3	0	14	0	2	0	0	0	0
653000	1214000	10451	0	0	0	0	9	0	0	14	0	0	0	19	0	0	0	1	8	0	1	0	2	1	7	0	3	0	0	0	0
661000	1214000	10452	0	0	0	0	11	0	0	9	0	0	0	5	0	0	0	0	6	0	0	0	3	5	5	0	2	0	0	0	0
-27000	1206000	10662	0	0	0	0	0	0	0	0	0	0	1	0	0	0	0	0	0	63	1	0	0	0	0	0	0	0	0	0	0
-19000	1206000	10663	0	0	0	0	0	0	0	0	0	0	0	0	0	0	0	0	0	74	0	0	0	0	0	0	0	0	0	0	0
-11000	1206000	10664	0	0	0	0	0	0	0	0	0	0	0	0	0	0	0	0	0	65	0	0	0	0	0	0	0	0	0	0	0
-3000	1206000	10665	0	0	0	0	0	0	0	0	0	0	0	0	0	0	0	0	0	62	0	0	0	0	0	0	0	0	0	0	0
5000	1206000	10666	0	0	0	0	0	0	0	0	0	0	0	0	0	0	0	0	0	58	0	0	0	0	0	0	0	0	0	0	0
13000	1206000	10667	0	0	0	0	0	0	0	0	0	0	0	0	0	0	0	0	0	56	13	0	0	0	0	0	0	0	0	0	0
21000	1206000	10668	0	0	0	0	0	0	0	0	0	0	0	0	0	0	0	0	0	54	18	0	0	0	0	0	0	0	0	0	0
29000	1206000	10669	0	0	1	0	1	0	0	0	0	0	3	0	0	0	0	1	1	21	22	0	0	3	0	0	0	0	0	0	0
37000	1206000	10670	0	4	8	0	3	0	0	0	0	0	10	0	0	0	0	2	5	10	31	0	0	5	0	0	3	0	0	0	0
45000	1206000	10671	0	4	10	0	0	0	0	0	0	0	21	0	0	0	0	2	15	6	36	0	0	4	1	0	6	0	0	0	0
53000	1206000	10672	0	1	3	0	0	0	0	0	0	0	7	0	0	0	0	0	2	10	24	0	8	8	4	0	11	0	0	0	0
61000	1206000	10673	0	1	0	0	3	0	0	0	0	0	3	1	0	0	0	0	0	3	11	0	22	17	7	0	21	0	0	0	0
69000	1206000	10674	0	0	1	0	3	0	0	0	0	0	3	0	0	0	0	1	0	1	2	0	23	28	9	0	14	0	0	0	2
77000	1206000	10675	0	2	1	0	4	0	0	0	0	0	4	0	0	0	0	0	6	0	5	0	8	31	17	0	17	0	0	0	1
85000	1206000	10676	0	0	2	0	11	0	0	0	0	0	2	3	0	0	0	1	1	0	9	0	9	35	15	0	7	0	0	0	0
93000	1206000	10677	0	0	0	0	1	0	0	0	0	0	1	1	0	0	0	0	0	2	3	0	49	26	6	0	10	0	0	0	0
101000	1206000	10678	0	0	0	0	0	0	0	0	0	0	0	0	0	0	0	0	0	1	1	0	64	0	0	0	3	0	0	0	0
109000	1206000	10679	0	2	0	0	0	0	0	0	0	0	2	0	0	0	0	0	0	1	12	0	54	6	1	0	0	0	0	0	0
117000	1206000	10680	0	0	0	0	0	0	0	0	0	0	2	1	0	0	0	0	0	0	7	0	59	0	1	0	2	0	0	0	0
125000	1206000	10681	0	0	0	0	0	0	0	0	0	0	0	0	0	0	0	0	0	0	1	0	58	0	1	0	10	0	0	0	0
133000	1206000	10682	0	0	0	0	0	0	0	0	0	0	0	0	0	0	0	0	0	0	3	0	50	2	7	0	16	0	0	0	0
141000	1206000	10683	0	2	0	0	6	0	0	2	0	0	0	0	0	0	0	0	0	0	7	0	42	8	2	0	13	0	0	0	0
149000	1206000	10684	0	0	0	0	4	0	0	0	0	0	0	0	0	0	0	0	0	0	1	0	48	3	0	0	5	0	0	0	0
157000	1206000	10685	0	3	1	0	9	0	0	0	0	0	0	3	0	0	0	1	2	1	5	0	32	11	1	0	7	0	0	0	0
165000	1206000	10686	0	0	2	0	11	0	0	0	0	0	2	0	0	0	0	0	8	1	11	0	26	10	4	0	6	0	0	0	0
173000	1206000	10687	0	1	1	0	17	0	0	6	0	0	0	3	0	0	0	1	2	0	3	0	29	10	7	0	12	0	0	0	0
181000	1206000	10688	0	2	2	0	10	0	0	5	0	0	0	4	0	0	0	1	5	0	7	0	29	9	3	0	18	0	0	0	0
189000	1206000	10689	0	4	1	0	16	0	0	0	0	0	2	3	0	0	0	1	3	0	15	0	26	15	2	0	6	0	0	0	1
197000	1206000	10690	0	1	0	0	17	0	0	2	0	0	1	11	0	0	0	0	6	1	2	0	20	21	10	0	10	0	0	0	1
205000	1206000	10691	0	1	2	0	20	0	0	4	0	0	2	13	0	0	0	0	4	0	2	0	18	22	15	0	12	0	0	0	0
213000	1206000	10692	0	2	2	0	16	0	0	6	0	0	3	9	0	0	0	0	3	0	1	0	25	9	7	0	9	0	0	0	0
221000	1206000	10693	0	0	1	0	10	0	0	12	0	0	1	14	0	0	0	0	10	0	1	0	5	4	7	0	21	0	0	0	1
229000	1206000	10694	0	0	2	0	4	0	0	2	0	0	0	3	0	0	0	0	2	1	1	0	2	10	4	0	49	0	0	0	0
237000	1206000	10695	0	4	2	0	8	0	0	17	0	0	1	8	0	0	0	0	4	0	1	0	7	3	9	0	31	0	0	0	0
245000	1206000	10696	0	2	6	0	8	0	0	12	0	0	2	1	0	0	0	0	3	6	4	0	8	13	2	0	15	0	0	0	0
253000	1206000	10697	0	0	0	0	0	0	0	2	0	0	0	1	0	0	0	0	0	0	0	0	2	4	18	0	26	0	0	0	0
261000	1206000	10698	0	1	0	0	1	0	0	1	0	0	0	3	0	0	0	0	0	3	0	0	0	0	4	0	26	0	0	0	0
269000	1206000	10699	0	0	1	0	14	0	0	8	0	0	2	4	0	0	0	0	3	1	0	0	0	5	19	0	30	0	0	0	1
277000	1206000	10700	0	0	0	0	2	0	0	11	0	0	3	5	0	0	0	0	0	8	0	0	2	0	14	0	14	0	0	0	0
285000	1206000	10701	0	0	0	0	8	0	0	10	0	0	1	2	0	0	0	0	0	3	0	0	5	5	12	0	37	0	0	0	0
293000	1206000	10702	0	1	0	0	12	0	0	12	0	0	0	3	0	0	0	0	0	0	0	0	1	10	19	0	42	0	0	0	0
301000	1206000	10703	0	0	1	0	10	0	0	1	0	0	0	0	0	0	0	0	1	0	0	0	2	17	18	0	41	0	0	0	0
309000	1206000	10704	0	1	1	0	30	0	0	4	0	0	1	2	0	0	0	0	3	0	1	0	11	13	9	0	34	0	0	0	0
317000	1206000	10705	0	1	2	0	19	0	0	2	0	0	0	11	0	0	0	0	5	2	0	0	13	3	22	0	25	0	0	0	0
325000	1206000	10706	0	0	0	0	25	0	0	12	0	0	0	15	0	0	0	0	2	3	0	0	18	2	18	0	16	0	0	0	0
333000	1206000	10707	0	3	0	0	20	0	0	6	0	0	0	13	0	0	0	0	4	1	0	0	29	4	12	0	11	0	0	0	0
341000	1206000	10708	0	1	0	0	21	0	0	5	0	0	0	6	0	0	0	0	5	1	0	0	22	5	14	0	19	0	0	0	0
349000	1206000	10709	0	1	0	0	13	0	0	4	0	0	0	6	0	0	0	0	3	6	0	0	24	9	16	0	17	0	0	0	0
357000	1206000	10710	0	4	6	0	25	0	0	17	0	0	0	18	0	0	0	0	9	0	0	0	31	7	18	0	4	0	0	0	0
365000	1206000	10711	0	3	4	0	31	0	0	40	0	0	0	19	0	0	0	0	8	0	0	0	18	1	3	0	1	0	0	0	0
373000	1206000	10712	0	3	0	0	18	0	0	11	0	0	0	17	0	0	0	0	1	0	0	0	30	11	15	0	1	0	0	0	0
381000	1206000	10713	0	0	0	0	6	0	0	3	0	0	0	6	0	0	0	0	0	0	0	0	11	1	6	0	1	0	0	0	0
605000	1206000	10741	0	0	3	0	11	0	0	21	0	0	0	12	0	12	0	0	19	0	0	0	0	0	2	0	0	0	1	0	0
613000	1206000	10742	1	1	0	0	24	0	0	25	0	0	0	14	0	4	0	1	37	0	1	0	6	0	13	0	1	0	0	0	0
621000	1206000	10743	0	0	0	0	28	0	0	12	0	0	2	18	0	1	0	2	38	0	2	0	8	0	11	0	2	0	0	0	0
629000	1206000	10744	0	1	1	0	27	0	0	12	0	0	1	19	0	2	0	1	32	0	1	0	6	0	5	0	3	0	1	0	0
637000	1206000	10745	0	1	0	0	29	0	0	8	0	0	0	18	0	0	0	1	25	0	0	0	3	0	13	0	2	0	0	0	0
645000	1206000	10746	1	1	0	0	5	0	0	1	0	0	0	9	0	0	0	0	1	0	0	0	3	0	10	0	1	0	0	0	0
-27000	1198000	10958	0	1	0	0	0	0	0	0	0	0	1	0	0	0	0	0	0	44	0	0	0	0	0	0	0	0	0	0	0
-19000	1198000	10959	0	0	0	0	0	0	0	0	0	0	0	0	0	0	0	0	0	72	0	0	0	0	0	0	0	0	0	0	0
-11000	1198000	10960	0	0	0	0	0	0	0	0	0	0	0	0	0	0	0	0	0	66	0	0	0	1	0	0	0	0	0	0	0
-3000	1198000	10961	0	0	0	0	0	0	0	0	0	0	0	0	0	0	0	0	0	66	0	0	1	5	0	0	0	0	0	0	0
5000	1198000	10962	0	0	0	0	0	0	0	0	0	0	0	0	0	0	0	0	0	62	0	0	0	0	0	0	0	0	0	0	0
13000	1198000	10963	0	0	0	0	1	0	0	0	0	0	2	0	0	0	0	0	1	35	21	0	0	2	0	0	0	0	0	0	0
21000	1198000	10964	0	1	0	0	0	0	0	0	0	0	1	0	0	0	0	0	0	27	38	0	0	3	0	0	0	0	0	0	0
29000	1198000	10965	0	3	3	0	3	0	0	0	0	0	9	0	0	0	0	1	13	11	22	0	0	1	0	0	0	0	0	0	0
37000	1198000	10966	0	5	11	0	5	0	0	0	0	0	22	0	0	0	0	0	29	0	18	0	0	4	0	0	2	0	0	0	0
45000	1198000	10967	0	7	12	0	0	0	0	0	0	0	26	0	0	0	0	3	30	0	21	0	0	1	0	0	3	0	0	0	0
53000	1198000	10968	0	4	9	0	1	0	0	0	0	0	12	0	0	0	0	0	10	6	20	0	0	1	1	0	7	0	0	0	0
61000	1198000	10969	0	2	3	0	4	0	0	0	0	0	2	1	0	0	0	1	0	24	16	0	8	11	4	0	18	0	0	0	0
69000	1198000	10970	0	3	6	0	0	0	0	0	0	0	24	0	0	0	0	1	7	0	15	0	10	13	4	0	12	0	0	0	0
77000	1198000	10971	0	0	6	0	8	0	0	0	0	0	9	1	0	0	0	4	3	0	11	0	11	35	3	0	17	0	0	0	2
85000	1198000	10972	0	0	3	0	8	0	0	0	0	0	1	2	0	0	0	0	0	0	12	0	5	53	10	0	13	0	0	0	0
93000	1198000	10973	0	2	1	0	9	0	0	0	0	0	2	5	0	0	0	1	2	1	8	0	13	40	6	0	12	0	0	0	1
101000	1198000	10974	0	1	0	0	2	0	0	0	0	0	0	0	0	0	0	0	0	0	1	0	50	4	1	0	9	0	0	0	0
109000	1198000	10975	0	0	0	0	1	0	0	0	0	0	0	0	0	0	0	0	0	0	1	0	67	1	0	0	4	0	0	0	0
117000	1198000	10976	0	0	0	0	3	0	0	0	0	0	1	0	0	0	0	0	0	0	1	0	55	3	2	0	5	0	0	0	0
125000	1198000	10977	0	1	0	0	3	0	0	0	0	0	2	1	0	0	0	0	0	0	0	0	43	8	5	0	35	0	0	0	0
133000	1198000	10978	0	0	0	0	12	0	0	0	0	0	0	4	0	0	0	0	1	0	7	0	36	19	5	0	12	0	0	0	0
141000	1198000	10979	0	2	2	0	5	0	0	1	0	0	1	2	0	0	0	2	5	0	11	0	44	6	6	0	4	0	0	0	0
149000	1198000	10980	0	0	2	0	4	0	0	0	0	0	1	0	0	0	0	0	0	0	3	0	53	1	0	0	4	0	0	0	0
157000	1198000	10981	0	0	0	0	4	0	0	0	0	0	0	1	0	0	0	0	0	0	4	0	33	6	1	0	10	0	0	0	0
165000	1198000	10982	0	1	1	0	30	0	0	1	0	0	0	0	0	0	0	0	5	0	3	0	25	30	3	0	17	0	0	0	0
173000	1198000	10983	0	1	4	0	24	0	0	3	0	0	1	4	0	0	0	0	14	0	9	0	15	19	3	0	8	0	0	0	0
181000	1198000	10984	0	3	2	0	13	0	0	2	0	0	1	3	0	0	0	1	6	0	4	0	27	9	6	0	15	0	0	0	0
189000	1198000	10985	0	4	1	0	11	0	0	0	0	0	1	1	0	0	0	0	7	0	6	0	51	7	1	0	5	0	0	0	0
197000	1198000	10986	0	0	2	0	16	0	0	5	0	0	0	10	0	0	0	0	7	0	4	0	16	17	9	0	19	0	0	0	1
205000	1198000	10987	0	3	3	0	15	0	0	3	0	0	0	12	0	0	0	0	15	1	3	0	21	13	6	0	13	0	0	0	1
213000	1198000	10988	0	3	0	0	12	0	0	2	0	0	1	5	0	0	0	0	2	4	3	0	26	8	7	0	17	0	0	0	0
221000	1198000	10989	0	0	1	0	3	0	0	2	0	0	1	2	0	0	0	0	2	1	0	0	2	3	4	0	45	0	0	0	1
229000	1198000	10990	1	1	0	0	0	0	0	12	0	0	4	4	0	0	0	1	2	2	3	0	1	3	9	0	30	0	0	0	0
237000	1198000	10991	0	2	2	0	9	0	0	8	0	0	1	1	0	0	0	1	4	7	1	0	9	15	6	0	15	0	0	0	0
245000	1198000	10992	0	3	4	0	5	0	0	8	0	0	0	3	0	0	0	0	7	8	1	0	6	5	5	0	13	0	0	0	0
253000	1198000	10993	0	0	0	0	1	0	0	1	0	0	0	2	0	0	0	0	0	1	0	0	2	3	3	0	37	0	0	0	0
261000	1198000	10994	0	1	0	0	6	0	0	8	0	0	1	3	0	0	0	0	0	1	0	0	0	6	9	0	29	0	0	0	2
269000	1198000	10995	0	1	1	0	12	0	0	9	0	0	0	5	0	0	0	0	3	3	0	0	8	8	23	0	30	0	0	0	0
277000	1198000	10996	0	5	1	0	8	0	0	12	0	0	0	5	0	0	0	0	1	2	0	0	5	7	15	0	26	0	0	0	0
285000	1198000	10997	0	2	0	0	17	0	0	13	0	0	1	3	0	0	0	0	1	1	0	0	5	4	21	0	22	0	0	0	1
293000	1198000	10998	0	2	0	0	15	0	0	0	0	0	0	1	0	0	0	0	0	0	0	0	3	23	27	0	20	0	0	0	0
301000	1198000	10999	0	1	0	0	23	0	0	8	0	0	0	1	0	0	0	0	3	0	0	0	12	20	11	0	15	0	0	0	1
309000	1198000	11000	0	2	1	0	24	0	0	3	0	0	1	5	0	0	0	0	2	0	0	0	26	7	7	0	16	0	0	0	0
317000	1198000	11001	0	0	0	0	22	0	0	4	0	0	3	10	0	0	0	0	4	7	0	0	26	10	13	0	12	0	0	0	0
325000	1198000	11002	0	1	1	0	27	0	0	6	0	0	0	6	0	0	0	0	2	0	0	0	16	11	19	0	12	0	0	0	0
333000	1198000	11003	0	3	0	0	26	0	0	5	0	0	1	7	0	0	0	0	3	2	0	1	22	12	15	0	19	0	0	0	0
341000	1198000	11004	0	4	0	0	20	0	0	6	0	0	0	13	0	0	0	0	5	0	0	0	33	6	10	0	21	0	0	0	0
349000	1198000	11005	0	4	1	0	29	0	0	10	0	0	0	13	0	0	0	0	2	0	0	0	27	15	15	0	19	0	0	0	0
357000	1198000	11006	0	2	1	0	14	0	0	21	0	0	0	20	0	0	0	0	4	0	0	0	30	5	16	0	7	0	0	0	0
365000	1198000	11007	0	1	0	0	15	0	0	8	0	0	0	5	0	0	0	0	0	0	0	0	21	1	9	0	0	0	0	0	0
373000	1198000	11008	0	0	0	0	0	0	0	0	0	0	0	0	0	0	0	0	0	0	0	0	1	0	1	0	0	0	0	0	0
589000	1198000	11035	0	0	1	0	8	0	0	3	0	0	0	4	0	4	0	0	11	0	0	0	0	0	1	0	0	0	0	0	0
597000	1198000	11036	0	3	1	0	12	0	0	10	0	0	0	8	0	8	0	1	40	0	0	0	0	0	2	0	0	0	0	0	0
605000	1198000	11037	0	3	0	0	21	0	0	10	0	0	0	10	0	9	0	4	35	0	0	0	5	0	3	0	5	0	0	0	0
613000	1198000	11038	0	2	0	0	37	0	0	9	0	0	1	5	0	5	0	0	49	0	1	0	5	0	4	0	1	0	0	0	0
621000	1198000	11039	2	0	0	0	32	0	0	9	0	0	0	25	0	5	0	0	40	0	0	0	7	0	7	0	3	0	0	0	0
629000	1198000	11040	0	0	0	0	11	0	0	11	0	0	0	19	0	0	0	0	10	0	0	0	5	0	16	0	1	0	0	0	0
637000	1198000	11041	0	0	0	0	2	0	0	0	0	0	0	5	0	0	0	0	0	0	0	0	0	0	2	0	1	0	0	0	0
-19000	1190000	11255	0	0	0	0	0	0	0	0	0	0	0	0	0	0	0	0	0	63	0	0	0	0	0	0	0	0	0	0	0
-11000	1190000	11256	0	0	0	0	0	0	0	0	0	0	0	0	0	0	0	0	0	68	0	0	0	0	0	0	0	0	0	0	0
-3000	1190000	11257	0	0	0	0	0	0	0	0	0	0	0	0	0	0	0	0	0	52	0	0	0	0	0	0	0	0	0	0	0
5000	1190000	11258	0	0	0	0	0	0	0	0	0	0	0	0	0	0	0	0	0	75	0	0	0	0	0	0	0	0	0	0	0
13000	1190000	11259	0	0	0	0	0	0	0	0	0	0	0	0	0	0	0	0	1	48	14	0	0	3	0	0	0	0	0	0	0
21000	1190000	11260	0	2	0	0	1	0	0	0	0	0	5	0	0	0	0	0	4	31	13	0	0	7	0	0	0	0	0	0	0
29000	1190000	11261	0	1	5	0	2	0	0	0	0	0	15	0	0	0	0	0	12	0	13	0	0	2	0	0	2	0	0	0	0
37000	1190000	11262	0	3	9	0	2	0	0	0	0	0	30	0	0	0	0	2	17	0	23	0	0	6	0	0	5	0	0	0	0
45000	1190000	11263	0	0	5	0	2	0	0	0	0	0	22	0	0	0	0	5	14	0	16	0	0	4	0	0	1	0	0	0	0
53000	1190000	11264	0	1	1	0	0	0	0	0	0	0	6	0	0	0	0	3	7	15	22	0	0	11	0	0	0	0	0	0	0
61000	1190000	11265	0	1	4	0	0	0	0	0	0	0	2	0	0	0	0	3	0	48	8	0	0	0	0	0	2	0	0	0	0
69000	1190000	11266	0	1	2	0	5	0	0	0	0	0	5	0	0	0	0	1	1	6	16	0	14	23	0	0	6	0	0	0	0
77000	1190000	11267	0	2	4	0	14	0	0	0	0	0	3	0	0	0	0	2	4	0	15	0	8	39	0	0	17	0	0	0	0
85000	1190000	11268	0	0	3	0	2	0	0	0	0	0	3	0	0	0	0	0	1	3	20	0	4	41	4	0	10	0	0	0	1
93000	1190000	11269	0	0	0	0	7	0	0	0	0	0	2	0	0	0	0	0	1	0	13	0	8	44	2	0	23	0	0	0	2
101000	1190000	11270	0	1	0	0	1	0	0	0	0	0	2	0	0	0	0	0	0	1	1	0	37	13	2	0	17	0	0	0	0
109000	1190000	11271	0	0	0	0	0	0	0	0	0	0	0	0	0	0	0	0	0	1	1	0	36	0	0	0	13	0	0	0	0
117000	1190000	11272	0	0	0	0	1	0	0	0	0	0	1	0	0	0	0	0	0	2	0	0	35	4	1	0	13	0	0	0	0
125000	1190000	11273	0	5	0	0	10	0	0	0	0	0	1	4	0	0	0	0	0	0	4	0	31	11	4	0	32	0	0	0	0
133000	1190000	11274	0	0	0	0	12	0	0	1	0	0	1	3	0	0	0	0	1	0	7	0	44	13	1	0	5	0	0	0	0
141000	1190000	11275	0	1	0	0	4	0	0	0	0	0	2	6	0	0	0	0	0	0	1	0	37	6	7	0	19	0	0	0	0
149000	1190000	11276	0	0	0	0	2	0	0	0	0	0	0	0	0	0	0	0	0	0	0	0	54	1	0	0	6	0	0	0	0
157000	1190000	11277	0	5	3	0	7	0	0	0	0	0	1	1	0	0	0	1	7	0	9	0	43	8	1	0	5	0	0	0	0
165000	1190000	11278	1	2	1	0	24	0	0	0	0	0	0	1	0	0	0	0	3	0	4	0	22	29	3	0	9	0	0	0	0
173000	1190000	11279	0	2	1	0	20	0	0	0	0	0	0	0	0	0	0	0	3	0	9	0	38	20	4	0	5	0	0	1	0
181000	1190000	11280	0	2	2	0	7	0	0	0	0	0	1	0	0	0	0	0	0	1	4	0	41	10	3	0	5	0	0	0	0
189000	1190000	11281	0	1	1	0	29	0	0	1	0	0	3	2	0	0	0	0	4	0	3	0	24	20	5	0	11	0	0	0	0
197000	1190000	11282	0	3	0	0	16	0	0	2	0	0	0	7	0	0	0	0	1	0	0	0	9	29	17	0	36	0	0	0	0
205000	1190000	11283	0	0	1	0	14	0	0	1	0	0	0	3	0	0	0	1	8	0	5	0	14	7	4	0	18	0	0	0	0
213000	1190000	11284	0	0	1	0	12	0	0	0	0	0	0	3	0	0	0	0	7	4	1	0	8	6	4	0	18	0	0	0	0
221000	1190000	11285	0	0	0	0	6	0	0	4	0	0	1	2	0	0	0	0	2	0	0	0	0	7	6	0	49	0	0	0	0
229000	1190000	11286	0	4	0	0	6	0	0	7	0	0	3	4	0	0	0	0	4	0	3	0	2	7	8	0	37	0	0	0	1
237000	1190000	11287	1	0	2	0	7	0	0	5	1	0	1	8	0	0	0	5	8	5	3	0	11	19	8	0	15	0	0	0	0
245000	1190000	11288	1	1	1	0	8	0	0	8	0	0	0	8	0	0	0	0	5	10	2	0	8	10	3	0	15	0	0	0	1
253000	1190000	11289	0	1	0	0	2	0	0	4	0	0	2	4	0	0	0	0	0	0	0	0	0	9	2	0	61	0	0	0	2
261000	1190000	11290	0	1	0	0	7	0	0	2	0	0	2	1	0	0	0	0	5	1	0	0	1	20	27	0	39	0	0	0	0
269000	1190000	11291	0	2	0	0	17	0	0	4	0	0	1	4	0	0	0	0	4	1	1	0	9	18	22	0	26	0	0	0	1
277000	1190000	11292	0	3	1	0	27	0	0	9	0	0	5	7	0	0	0	1	9	0	1	0	14	7	11	0	17	0	0	0	0
285000	1190000	11293	0	2	0	0	30	0	0	4	0	0	1	1	0	0	0	0	5	0	0	0	15	13	17	0	24	0	0	0	0
293000	1190000	11294	0	0	1	0	11	0	0	0	0	0	1	0	0	0	0	0	1	1	0	0	14	32	19	0	13	0	0	0	0
301000	1190000	11295	0	1	2	0	25	0	0	4	0	0	0	5	0	0	0	0	2	0	1	0	12	13	13	0	24	0	0	0	0
309000	1190000	11296	0	1	1	0	30	0	0	9	0	0	0	2	0	0	0	0	4	1	0	0	12	11	9	0	17	0	0	0	0
317000	1190000	11297	0	0	0	0	16	0	0	4	0	0	0	6	0	0	0	0	3	0	0	0	15	10	33	0	27	0	0	0	0
325000	1190000	11298	0	2	0	0	14	0	0	3	0	0	0	15	0	0	0	0	1	1	0	0	6	9	25	0	28	0	0	0	2
333000	1190000	11299	0	4	5	0	19	0	0	4	0	0	1	9	0	0	0	0	2	1	0	0	16	8	18	0	25	0	0	0	0
341000	1190000	11300	0	4	0	0	23	0	0	10	0	0	1	11	0	0	0	0	2	0	1	0	14	14	24	0	19	0	0	0	0
349000	1190000	11301	0	0	0	0	27	0	0	3	0	0	1	26	0	0	0	0	0	0	1	0	28	9	22	0	5	0	0	0	1
357000	1190000	11302	0	1	0	0	12	0	0	2	0	0	0	8	0	0	0	0	0	0	0	0	6	0	3	0	0	0	0	0	0
413000	1190000	11309	0	0	0	0	0	0	0	0	0	0	0	0	0	0	0	0	0	0	0	0	0	0	1	0	0	0	0	0	0
421000	1190000	11310	0	0	0	0	0	0	0	0	0	0	0	1	0	0	0	0	0	0	0	0	0	0	0	0	0	0	0	0	0
429000	1190000	11311	0	0	0	0	4	0	0	1	0	0	0	0	0	2	0	0	3	0	0	0	0	0	0	0	0	0	0	0	0
437000	1190000	11312	0	0	0	0	6	0	0	3	0	0	0	2	0	0	0	0	1	0	0	0	0	0	0	0	0	0	0	0	0
445000	1190000	11313	0	0	0	0	5	0	0	2	0	0	0	1	0	2	0	0	0	0	0	0	0	0	0	0	0	0	0	0	0
453000	1190000	11314	0	0	1	0	6	0	0	1	0	0	0	2	0	6	0	1	3	0	0	0	0	0	0	0	0	0	0	0	0
461000	1190000	11315	0	0	0	0	1	0	0	0	0	0	0	0	0	2	0	0	3	1	0	0	0	0	1	0	0	0	0	0	0
573000	1190000	11329	0	0	0	0	2	0	0	0	0	0	0	0	0	3	0	0	1	0	0	0	0	0	0	0	0	0	0	0	0
581000	1190000	11330	0	0	1	0	18	0	0	5	0	0	0	3	0	11	0	3	24	0	0	0	0	0	2	0	0	0	0	0	0
589000	1190000	11331	0	1	3	0	23	0	0	11	0	0	0	15	0	11	0	2	36	0	0	0	0	0	2	0	2	0	0	0	0
597000	1190000	11332	0	1	2	0	13	0	0	8	0	0	0	8	0	10	0	3	46	0	0	0	0	0	1	0	0	0	0	0	0
605000	1190000	11333	0	3	0	0	23	0	0	6	0	0	0	11	0	14	0	0	42	0	1	0	3	0	5	0	0	0	0	0	0
613000	1190000	11334	1	2	0	0	30	0	0	8	0	0	1	10	0	11	0	3	27	0	0	0	3	0	9	0	0	0	0	0	0
621000	1190000	11335	0	1	0	0	10	0	0	8	0	0	0	5	0	0	0	0	4	0	0	0	11	0	20	0	12	0	0	0	0
-27000	1182000	11550	0	0	0	0	0	0	0	0	0	0	1	0	0	0	0	0	0	33	2	0	0	1	0	0	0	0	0	0	0
-19000	1182000	11551	0	0	0	0	0	0	0	0	0	0	0	0	0	0	0	0	0	75	0	0	0	0	0	0	0	0	0	0	0
-11000	1182000	11552	0	0	0	0	0	0	0	0	0	0	0	0	0	0	0	0	0	67	0	0	0	0	0	0	0	0	0	0	0
-3000	1182000	11553	0	0	0	0	0	0	0	0	0	0	0	0	0	0	0	0	0	61	0	0	0	0	0	0	0	0	0	0	0
5000	1182000	11554	0	0	0	0	0	0	0	0	0	0	0	0	0	0	0	0	0	68	0	0	0	0	0	0	0	0	0	0	0
13000	1182000	11555	0	0	0	0	0	0	0	0	0	0	0	0	0	0	0	0	0	47	8	0	0	0	0	0	0	0	0	0	0
21000	1182000	11556	0	4	4	0	1	0	0	0	0	0	16	0	0	0	0	4	6	21	25	0	0	3	0	0	0	0	0	0	0
29000	1182000	11557	0	2	6	0	15	0	0	0	0	0	9	0	0	0	0	1	24	1	32	0	0	10	0	0	2	0	0	0	0
37000	1182000	11558	0	1	11	0	10	0	0	0	0	0	11	0	0	0	0	7	9	0	16	0	0	11	0	0	2	0	0	0	0
45000	1182000	11559	0	2	6	0	4	0	0	0	1	0	9	0	0	0	0	11	13	0	14	0	0	8	0	0	6	0	0	0	0
53000	1182000	11560	0	0	6	0	1	0	0	0	0	0	6	0	0	0	0	0	1	12	24	0	0	15	0	0	5	0	0	0	0
61000	1182000	11561	0	1	0	0	0	0	0	0	0	0	3	0	0	0	0	0	0	38	20	0	0	8	0	0	0	0	0	0	0
69000	1182000	11562	0	1	1	0	10	0	0	0	0	0	1	0	0	0	0	1	0	0	21	0	11	26	0	0	7	0	0	0	0
77000	1182000	11563	0	2	5	0	13	0	0	0	0	0	8	2	0	0	0	0	3	0	13	0	12	26	3	0	13	0	0	0	0
85000	1182000	11564	0	2	5	0	0	0	0	0	0	0	3	2	1	0	0	1	0	1	12	0	3	29	2	0	30	0	0	0	0
93000	1182000	11565	0	6	3	0	2	0	0	0	0	0	6	5	0	0	0	2	4	5	11	0	1	35	3	0	16	0	0	0	0
101000	1182000	11566	0	6	9	0	6	0	0	0	0	0	8	1	0	0	0	1	5	3	23	0	15	19	5	0	11	0	0	0	0
109000	1182000	11567	0	2	1	0	0	0	0	0	0	0	1	1	0	0	0	0	0	1	5	0	42	6	1	0	15	0	0	0	1
117000	1182000	11568	0	3	0	0	1	0	0	0	0	0	1	1	0	0	0	0	0	3	5	0	33	9	2	0	17	0	0	0	0
125000	1182000	11569	0	6	7	0	5	0	0	0	0	0	2	2	0	0	0	0	2	4	2	0	17	14	7	0	34	0	0	0	0
133000	1182000	11570	0	0	0	0	18	0	0	0	0	0	0	1	0	0	0	0	4	3	10	0	34	14	1	0	10	0	0	0	0
141000	1182000	11571	0	4	1	0	23	0	0	0	0	0	2	6	0	0	0	0	3	2	5	0	27	22	5	0	13	0	0	0	0
149000	1182000	11572	0	0	0	0	6	0	0	0	0	0	1	1	0	0	0	0	0	0	5	0	39	14	5	0	18	0	0	0	0
157000	1182000	11573	0	3	1	0	2	0	0	0	0	0	1	0	0	0	0	1	0	0	9	0	45	14	2	0	4	0	0	0	0
165000	1182000	11574	0	0	0	0	5	0	0	0	0	0	0	0	0	0	0	0	0	0	1	0	33	3	2	0	1	0	0	0	0
173000	1182000	11575	0	0	0	0	3	0	0	0	0	0	0	0	0	0	0	0	1	0	2	0	45	4	1	0	3	0	0	0	1
181000	1182000	11576	0	0	0	0	3	0	0	0	0	0	0	0	0	0	0	0	0	0	2	0	52	7	0	0	5	0	0	0	0
189000	1182000	11577	0	2	0	0	9	0	0	0	0	0	1	7	0	0	0	1	0	1	0	0	40	12	3	0	9	0	0	0	0
197000	1182000	11578	0	1	2	0	16	0	0	0	0	0	1	5	0	0	0	1	5	2	1	0	12	13	12	0	32	0	0	0	0
205000	1182000	11579	0	2	0	0	14	0	0	3	0	0	0	8	0	0	0	0	8	5	1	0	21	6	8	0	6	0	0	0	0
213000	1182000	11580	0	1	2	0	12	0	0	5	0	0	1	10	0	0	0	0	5	1	0	0	2	12	11	0	24	0	0	0	0
221000	1182000	11581	0	8	1	0	8	0	0	8	0	0	7	3	0	0	0	1	3	0	3	0	2	11	5	0	34	0	0	0	0
229000	1182000	11582	0	6	2	0	10	0	0	3	0	0	4	1	0	0	0	0	2	0	6	0	8	11	6	0	32	0	0	0	1
237000	1182000	11583	0	2	3	0	3	0	0	0	0	0	1	0	0	0	0	0	1	3	15	0	14	9	4	0	10	0	0	0	0
245000	1182000	11584	0	1	1	0	12	0	0	1	0	0	1	7	0	0	0	0	2	6	2	0	10	20	7	0	16	0	0	0	0
253000	1182000	11585	0	2	0	0	18	0	0	3	0	0	0	8	0	0	0	1	5	3	0	0	8	25	11	0	26	0	0	0	0
261000	1182000	11586	0	1	0	0	13	0	0	2	0	0	1	11	0	0	0	0	3	0	0	0	8	15	14	0	28	0	0	0	1
269000	1182000	11587	0	1	3	0	17	0	0	1	0	0	1	18	0	0	0	0	5	2	0	0	7	11	12	0	21	0	0	0	0
277000	1182000	11588	0	3	0	0	28	0	0	19	0	0	2	6	0	0	0	2	18	0	1	0	11	2	9	0	17	0	0	0	0
285000	1182000	11589	0	2	3	0	31	0	0	21	0	0	1	1	0	0	0	1	4	2	0	0	5	12	9	0	10	0	0	0	0
293000	1182000	11590	0	0	2	0	14	0	0	2	1	0	0	0	0	0	0	0	0	2	1	0	7	32	18	0	16	0	0	0	0
301000	1182000	11591	0	0	0	0	27	0	0	9	0	0	1	3	0	0	0	0	13	1	0	0	7	7	5	0	25	0	0	0	0
309000	1182000	11592	0	2	2	0	33	0	0	13	0	0	0	3	0	0	0	1	8	2	0	0	12	5	9	0	16	0	0	0	0
317000	1182000	11593	0	2	0	0	17	0	0	13	0	0	0	19	0	0	0	0	1	1	0	0	5	4	22	0	28	0	0	0	0
325000	1182000	11594	0	5	6	0	30	0	0	8	0	0	1	14	0	0	0	0	4	0	0	0	6	8	20	0	14	0	0	0	0
333000	1182000	11595	0	5	2	0	25	0	0	20	0	0	1	18	0	0	0	0	5	0	0	0	15	8	22	0	6	0	0	0	0
341000	1182000	11596	0	1	2	0	16	0	0	0	0	0	0	8	0	0	0	0	0	0	0	0	4	11	14	0	8	0	0	0	0
349000	1182000	11597	0	0	0	0	3	0	0	1	0	0	0	0	0	0	0	0	0	0	0	0	1	0	3	0	1	0	0	0	0
405000	1182000	11604	0	0	0	0	1	0	0	1	0	0	0	0	0	0	0	0	0	0	0	0	0	0	0	0	0	0	0	0	0
413000	1182000	11605	0	0	0	0	14	0	0	10	0	0	0	2	0	5	0	0	1	0	0	0	5	2	1	0	0	0	0	0	0
421000	1182000	11606	0	0	0	0	13	0	0	1	0	0	0	1	0	5	0	0	6	0	0	0	9	6	4	0	0	0	0	0	0
429000	1182000	11607	0	0	0	0	6	0	0	1	0	0	0	1	0	6	0	0	5	0	3	0	1	1	0	0	0	0	0	0	0
437000	1182000	11608	0	0	1	0	5	0	0	4	0	0	0	3	0	11	0	0	6	0	0	0	0	0	0	0	0	0	0	0	0
445000	1182000	11609	0	0	0	0	12	0	0	7	0	0	0	0	0	11	0	0	5	0	2	0	1	0	0	0	0	0	0	0	0
453000	1182000	11610	0	0	0	0	1	0	0	1	0	0	0	0	0	2	0	0	0	0	1	0	1	0	0	0	0	0	0	0	0
573000	1182000	11625	1	2	3	0	17	0	0	11	0	0	1	6	0	21	0	1	20	0	0	0	0	0	2	0	0	0	0	0	0
581000	1182000	11626	0	1	2	0	9	0	0	10	0	0	0	10	0	26	0	1	42	0	0	0	0	0	4	0	0	0	0	0	0
589000	1182000	11627	0	1	2	0	10	0	0	7	0	0	0	8	0	11	0	1	53	0	0	0	0	0	0	0	0	0	0	0	0
597000	1182000	11628	0	0	1	0	15	0	0	3	0	0	2	13	0	20	0	1	40	0	1	0	1	0	4	0	1	0	0	0	0
605000	1182000	11629	0	0	2	0	13	0	0	2	0	0	0	7	0	16	0	1	12	0	1	0	3	0	3	0	0	0	0	0	0
613000	1182000	11630	0	0	0	0	25	0	0	11	0	0	0	15	0	9	0	0	17	0	0	0	3	0	3	0	1	0	0	0	0
621000	1182000	11631	0	0	0	0	1	0	0	0	0	0	0	0	0	2	0	0	0	0	0	0	1	0	1	0	0	0	0	0	0
-27000	1174000	11846	0	0	0	0	0	0	0	0	0	0	0	0	0	0	0	0	0	12	0	0	0	0	0	0	0	0	0	0	0
-19000	1174000	11847	0	0	0	0	0	0	0	0	0	0	0	0	0	0	0	0	0	68	0	0	0	0	0	0	0	0	0	0	0
-11000	1174000	11848	0	0	0	0	0	0	0	0	0	0	0	0	0	0	0	0	0	75	0	0	0	0	0	0	0	0	0	0	0
-3000	1174000	11849	0	0	0	0	0	0	0	0	0	0	0	0	0	0	0	0	0	72	0	0	0	0	0	0	0	0	0	0	0
5000	1174000	11850	0	0	0	0	0	0	0	0	0	0	0	0	0	0	0	0	0	74	0	0	0	0	0	0	0	0	0	0	0
13000	1174000	11851	0	1	0	0	0	0	0	0	0	0	2	0	0	0	0	2	0	38	20	0	0	2	0	0	0	0	0	0	0
21000	1174000	11852	0	6	2	0	4	0	0	0	0	0	13	0	0	0	0	10	6	5	25	0	0	7	0	0	1	0	0	0	0
29000	1174000	11853	0	3	9	0	7	0	0	0	0	0	3	0	0	0	0	5	8	4	21	0	0	6	0	0	0	0	0	0	0
37000	1174000	11854	0	2	8	0	3	0	0	0	0	0	9	0	0	0	0	3	1	8	16	0	0	7	0	0	2	0	0	0	0
45000	1174000	11855	0	6	6	0	3	0	0	0	0	0	8	0	0	0	0	2	7	0	20	0	0	5	0	0	4	0	0	0	0
53000	1174000	11856	0	1	21	0	6	0	0	0	0	0	17	0	0	0	0	9	15	0	17	0	0	12	0	0	3	0	0	0	0
61000	1174000	11857	0	4	3	0	1	0	0	0	0	0	6	0	0	0	0	3	1	5	31	0	0	9	0	0	0	0	0	0	0
69000	1174000	11858	0	1	7	0	4	0	0	0	1	0	4	0	0	0	0	3	3	3	27	0	0	17	2	0	14	0	0	0	1
77000	1174000	11859	0	3	13	0	4	0	0	0	0	0	10	1	0	0	0	1	3	0	16	0	10	20	4	0	14	0	0	0	0
85000	1174000	11860	0	6	8	0	0	0	0	0	0	0	4	1	0	0	0	0	1	2	16	0	5	24	3	0	16	0	0	0	0
93000	1174000	11861	0	5	7	0	2	0	0	0	0	0	5	2	0	0	0	2	3	0	26	0	0	22	2	0	24	0	0	0	0
101000	1174000	11862	1	2	4	0	3	0	0	0	0	0	6	1	0	0	0	0	1	0	18	0	7	23	9	0	17	0	0	0	0
109000	1174000	11863	0	2	0	0	1	0	0	0	0	0	1	1	0	0	0	0	0	2	4	0	43	4	1	0	18	0	0	0	2
117000	1174000	11864	0	2	0	0	0	0	0	0	0	0	2	0	0	0	0	0	0	3	3	0	51	2	1	0	10	0	0	0	0
125000	1174000	11865	0	0	1	0	1	0	0	0	0	0	0	2	0	0	0	0	0	4	8	0	33	11	8	0	18	0	0	0	0
133000	1174000	11866	0	0	0	0	19	0	0	0	0	0	0	8	0	0	0	1	3	0	12	0	13	19	4	0	11	0	0	0	0
141000	1174000	11867	0	1	0	0	24	0	0	0	0	0	1	10	0	0	0	0	1	0	4	0	9	20	7	0	20	0	0	0	0
149000	1174000	11868	0	1	0	0	7	0	0	0	0	0	3	0	0	0	0	0	1	0	5	0	40	17	7	0	16	0	0	0	0
157000	1174000	11869	0	0	0	0	1	0	0	0	0	0	0	0	0	0	0	0	0	0	2	0	68	0	0	0	6	0	0	0	0
165000	1174000	11870	0	1	1	0	0	0	0	0	0	0	2	0	0	0	0	0	0	0	6	0	42	4	0	0	1	0	0	0	0
173000	1174000	11871	0	1	0	0	0	0	0	0	0	0	0	0	0	0	0	0	0	0	0	0	58	4	0	0	0	0	0	0	0
181000	1174000	11872	0	3	1	0	3	0	0	0	0	0	3	1	0	0	0	1	2	1	4	0	28	12	4	0	11	0	0	0	0
189000	1174000	11873	0	3	4	0	22	0	0	0	0	0	3	6	0	0	0	1	9	1	10	0	11	18	12	0	7	0	0	0	1
197000	1174000	11874	0	4	4	0	13	0	0	3	0	0	2	7	0	0	0	0	18	0	1	0	14	15	9	0	25	0	0	0	0
205000	1174000	11875	0	1	0	0	9	0	0	1	0	0	0	2	0	0	0	0	2	9	1	0	8	11	1	0	19	0	0	0	0
213000	1174000	11876	0	2	1	0	10	0	0	8	0	0	4	3	0	0	0	0	0	1	6	0	7	5	15	0	14	0	0	0	0
221000	1174000	11877	0	0	0	0	12	0	0	0	0	0	0	2	0	0	0	0	2	0	2	0	4	6	6	0	22	0	0	0	0
229000	1174000	11878	0	1	0	0	6	0	0	0	0	0	0	2	0	0	0	0	1	2	4	0	6	14	2	0	24	0	0	0	0
237000	1174000	11879	1	1	1	0	5	0	0	0	0	0	1	1	0	0	0	0	0	0	1	0	9	13	0	0	21	0	0	0	2
245000	1174000	11880	0	2	3	0	16	0	0	1	0	0	0	3	0	0	0	1	3	1	0	0	6	16	5	0	22	0	0	0	1
253000	1174000	11881	0	1	0	0	20	0	0	4	0	0	2	4	0	0	0	0	6	0	0	0	7	15	15	0	25	0	0	0	0
261000	1174000	11882	0	3	0	0	21	0	0	2	0	0	1	1	0	0	0	0	11	0	1	0	4	15	20	0	26	0	0	0	0
269000	1174000	11883	0	2	1	0	19	0	0	11	0	0	2	3	0	0	0	0	3	0	0	0	6	8	13	0	33	0	0	0	0
277000	1174000	11884	0	1	0	0	16	0	0	17	0	0	0	6	0	0	0	0	5	3	0	0	5	3	9	0	22	0	0	0	0
285000	1174000	11885	0	0	4	0	21	0	0	13	1	0	0	1	0	0	0	1	6	0	1	0	12	10	10	0	18	0	0	0	0
293000	1174000	11886	0	4	1	0	23	0	0	1	0	0	1	7	0	0	0	0	2	0	0	0	11	25	9	0	22	0	0	0	0
301000	1174000	11887	0	1	1	0	38	0	0	22	0	0	0	9	0	0	0	0	7	0	0	0	11	4	0	0	13	0	0	0	0
309000	1174000	11888	0	3	0	0	38	0	0	10	0	0	0	15	0	0	0	0	15	0	0	0	14	7	7	0	18	0	0	0	0
317000	1174000	11889	0	6	5	0	30	0	0	16	0	0	0	15	0	0	0	0	6	0	0	0	9	12	21	0	21	0	0	0	0
325000	1174000	11890	0	1	4	0	24	0	0	8	0	0	0	7	0	0	0	0	10	1	1	0	9	4	12	0	4	0	0	0	0
333000	1174000	11891	0	0	1	0	6	0	0	0	0	0	0	2	0	0	0	1	1	0	0	0	6	2	2	0	0	0	0	0	0
381000	1174000	11897	0	0	0	0	0	0	0	0	0	0	0	0	0	0	0	0	1	0	1	0	0	0	0	0	0	0	0	0	0
389000	1174000	11898	0	0	0	0	5	0	0	5	0	0	0	4	0	1	0	0	0	0	0	0	0	2	3	0	0	0	0	0	0
397000	1174000	11899	0	2	0	0	13	0	0	1	0	0	0	7	0	0	0	0	2	0	2	0	9	4	8	0	2	0	0	0	0
405000	1174000	11900	0	1	0	0	10	0	0	7	0	0	0	8	0	22	0	0	15	0	0	0	5	1	4	0	1	0	0	0	0
413000	1174000	11901	0	0	2	0	19	0	0	12	0	0	0	8	0	32	0	1	20	0	1	0	11	8	3	0	1	0	0	0	0
421000	1174000	11902	0	3	7	0	18	0	0	13	0	0	2	5	0	35	0	0	22	0	3	0	4	1	3	0	0	0	0	0	0
429000	1174000	11903	0	1	0	0	8	0	0	7	0	0	0	4	0	12	0	0	14	0	3	0	5	6	2	0	0	0	0	0	0
437000	1174000	11904	0	0	0	0	5	0	0	7	0	0	0	1	0	11	0	0	7	0	0	0	1	1	0	0	0	0	0	0	0
445000	1174000	11905	0	0	0	0	6	0	0	6	0	0	0	3	0	9	0	0	2	0	0	0	0	1	1	0	0	0	0	0	0
453000	1174000	11906	0	0	0	0	1	0	0	0	0	0	0	0	0	2	0	0	2	0	0	0	0	1	0	0	0	0	0	0	0
549000	1174000	11918	0	0	0	0	5	0	0	0	0	0	0	2	0	7	0	0	4	0	0	0	0	0	0	0	0	0	0	0	0
557000	1174000	11919	0	0	1	0	7	0	0	8	0	0	1	5	0	29	0	0	6	0	0	0	0	0	4	0	0	0	0	0	0
565000	1174000	11920	0	0	4	0	21	0	0	4	0	0	0	5	0	30	0	5	23	0	0	0	0	0	2	0	0	0	0	0	0
573000	1174000	11921	0	3	3	0	13	0	0	2	0	0	1	2	0	28	0	0	54	0	0	0	0	0	1	0	0	0	0	0	0
581000	1174000	11922	0	2	3	0	12	0	0	1	0	0	0	7	0	7	0	6	53	0	1	0	1	0	0	0	1	0	0	0	0
589000	1174000	11923	0	2	1	0	15	0	0	8	0	0	0	8	0	12	0	1	43	0	0	0	2	0	6	0	0	0	0	0	0
597000	1174000	11924	0	0	0	0	22	0	0	11	0	0	1	6	0	23	0	0	33	0	0	0	0	1	2	0	3	0	0	0	0
605000	1174000	11925	0	2	0	0	22	0	0	10	0	0	0	9	0	10	0	0	19	0	0	0	2	2	4	0	9	0	0	0	0
613000	1174000	11926	0	0	0	0	7	0	0	2	0	0	0	8	0	2	0	0	1	0	0	0	0	0	3	0	1	0	0	0	0
-19000	1166000	12143	0	1	0	0	0	0	0	0	0	0	1	0	0	0	0	0	0	60	0	0	0	0	0	0	0	0	0	0	0
-11000	1166000	12144	0	0	0	0	0	0	0	0	0	0	0	0	0	0	0	0	0	73	0	0	0	0	0	0	0	0	0	0	0
-3000	1166000	12145	0	0	0	0	0	0	0	0	0	0	0	0	0	0	0	0	0	70	0	0	0	0	0	0	0	0	0	0	0
5000	1166000	12146	0	0	0	0	0	0	0	0	0	0	0	0	0	0	0	0	0	71	1	0	0	0	0	0	0	0	0	0	0
13000	1166000	12147	0	0	0	0	0	0	0	0	0	0	2	0	0	0	0	2	0	47	8	0	0	4	0	0	0	0	0	0	0
21000	1166000	12148	0	1	1	0	0	0	0	0	0	0	4	0	0	0	0	0	0	19	17	0	0	12	0	0	0	0	0	0	1
29000	1166000	12149	0	2	3	0	5	0	0	0	0	0	8	0	0	0	0	2	5	0	26	0	0	12	0	0	0	0	0	0	0
37000	1166000	12150	0	2	6	0	1	0	0	0	0	0	6	0	0	0	0	3	4	3	28	0	1	16	0	0	0	0	0	0	0
45000	1166000	12151	0	0	2	0	0	0	0	0	0	0	2	0	0	0	0	1	1	4	26	0	0	8	0	0	2	0	0	0	0
53000	1166000	12152	0	0	2	0	0	0	0	0	0	0	1	0	0	0	0	1	1	8	10	0	0	3	0	0	0	0	0	0	0
61000	1166000	12153	0	0	0	0	0	0	0	0	0	0	0	0	0	0	0	0	0	16	31	0	0	5	0	0	1	0	0	0	0
69000	1166000	12154	0	2	3	0	0	0	0	0	0	0	6	0	0	0	0	0	1	2	30	0	0	21	1	0	7	0	0	0	0
77000	1166000	12155	0	2	4	0	1	0	0	0	0	0	11	0	0	0	0	0	3	5	31	0	2	10	4	0	20	0	0	0	0
85000	1166000	12156	0	0	1	0	0	0	0	0	0	0	4	0	0	0	0	0	0	6	23	0	3	22	0	0	5	0	0	0	0
93000	1166000	12157	0	1	2	0	0	0	0	0	0	0	3	0	0	0	0	0	0	3	22	0	4	30	5	0	13	0	0	0	0
101000	1166000	12158	0	0	0	0	0	0	0	0	0	0	1	0	0	0	0	0	0	1	19	0	25	12	0	0	10	0	0	0	1
109000	1166000	12159	0	0	0	0	1	0	0	0	0	0	3	0	0	0	0	0	0	1	12	0	38	7	2	0	6	0	0	0	0
117000	1166000	12160	0	2	0	0	0	0	0	0	0	0	2	0	0	0	0	0	0	3	3	0	43	3	1	0	12	0	0	0	0
125000	1166000	12161	0	1	0	0	3	0	0	0	0	0	0	1	0	0	0	0	0	2	5	0	42	11	1	0	10	0	0	0	0
133000	1166000	12162	1	6	4	0	9	0	0	0	0	0	8	4	0	0	0	0	3	0	14	0	9	21	4	0	12	0	0	0	0
141000	1166000	12163	0	2	2	0	11	0	0	0	0	0	5	8	0	0	0	1	7	0	19	0	21	16	7	0	6	0	0	0	0
149000	1166000	12164	1	1	2	0	11	0	0	0	0	0	3	0	0	0	0	0	5	0	16	0	28	28	3	0	4	0	0	0	0
157000	1166000	12165	0	0	0	0	1	0	0	0	0	0	2	0	0	0	0	0	0	1	2	0	49	1	0	0	3	0	0	0	0
165000	1166000	12166	0	1	0	0	0	0	0	0	0	0	0	0	0	0	0	0	0	0	2	0	30	0	0	0	2	0	0	0	0
173000	1166000	12167	0	1	0	0	3	0	0	0	0	0	2	0	0	0	0	0	0	0	4	0	44	6	1	0	2	0	0	0	0
181000	1166000	12168	0	1	3	0	11	0	0	0	0	0	4	3	0	0	0	0	8	4	10	0	22	10	1	0	6	0	0	0	1
189000	1166000	12169	0	4	3	0	3	0	0	0	0	0	1	7	0	0	0	0	4	2	4	0	14	22	2	0	16	0	0	0	0
197000	1166000	12170	0	10	2	0	2	0	0	0	0	0	2	2	0	0	0	0	5	4	8	0	5	15	0	0	18	0	0	0	0
205000	1166000	12171	1	9	1	0	1	0	0	0	0	0	8	0	0	0	0	0	4	3	2	0	4	0	0	0	33	0	0	0	2
213000	1166000	12172	0	1	1	0	2	0	0	1	0	0	3	1	0	0	0	0	0	4	0	0	4	6	10	0	34	0	0	0	0
221000	1166000	12173	0	1	0	0	14	0	0	4	0	0	1	0	0	0	0	0	7	1	4	0	14	16	4	0	20	0	0	0	0
229000	1166000	12174	0	0	0	0	8	0	0	0	0	0	0	1	0	0	0	0	0	6	1	0	17	12	7	0	24	0	0	1	0
237000	1166000	12175	0	1	0	0	6	0	0	0	0	0	0	0	0	0	0	0	0	1	0	0	1	7	2	0	33	0	0	0	0
245000	1166000	12176	0	4	0	0	11	0	0	1	0	0	1	6	0	0	0	0	3	0	0	0	2	4	5	0	42	0	0	0	0
253000	1166000	12177	0	5	3	0	26	0	0	0	0	0	4	6	0	0	0	0	5	0	0	0	6	9	12	0	30	0	0	0	0
261000	1166000	12178	0	3	4	0	26	0	0	3	0	0	0	4	0	0	0	0	9	1	0	0	8	10	14	0	15	0	0	0	0
269000	1166000	12179	0	3	1	0	20	0	0	6	0	0	0	5	0	0	0	0	6	0	2	0	14	15	7	0	22	0	0	0	0
277000	1166000	12180	0	2	0	0	11	0	0	11	0	0	0	5	0	0	0	0	2	0	0	0	6	5	12	0	27	0	0	0	0
285000	1166000	12181	0	0	1	0	24	0	0	8	0	0	0	3	0	0	0	1	6	0	0	0	13	8	8	0	20	0	0	0	0
293000	1166000	12182	0	0	0	0	15	0	0	1	0	0	0	10	0	0	0	0	1	0	0	0	29	13	7	0	24	0	0	0	0
301000	1166000	12183	1	0	1	0	32	0	0	4	0	0	0	24	0	0	0	0	3	1	0	0	17	4	5	0	15	0	0	0	0
309000	1166000	12184	0	2	4	0	38	0	0	3	0	0	0	18	0	1	0	0	12	0	1	0	17	4	7	0	17	0	0	0	0
317000	1166000	12185	0	4	1	0	28	0	0	15	0	0	0	11	0	0	0	0	14	0	1	0	16	10	5	0	3	0	0	0	1
325000	1166000	12186	0	3	0	0	22	0	0	2	0	0	0	2	0	0	0	0	1	0	0	0	17	0	12	0	12	0	0	0	0
333000	1166000	12187	0	1	0	0	3	0	0	0	0	0	1	1	0	0	0	0	0	0	0	0	2	2	1	0	1	0	0	0	0
349000	1166000	12189	0	0	0	0	0	0	0	0	0	0	0	0	0	0	0	0	0	0	0	0	1	0	0	0	0	0	0	0	0
357000	1166000	12190	0	0	0	0	4	0	0	1	0	0	0	0	0	0	0	0	0	0	0	0	3	2	0	0	0	0	0	0	0
365000	1166000	12191	0	4	0	0	5	0	0	4	0	0	0	4	0	0	0	0	0	0	0	0	13	0	8	0	0	0	0	0	0
373000	1166000	12192	0	3	0	0	19	0	0	10	0	0	0	0	0	1	0	1	2	0	0	0	14	1	3	0	1	0	0	0	0
381000	1166000	12193	0	4	1	0	31	0	0	4	0	0	2	9	0	0	0	0	4	0	4	0	15	10	11	0	2	0	0	0	0
389000	1166000	12194	0	0	1	0	24	0	0	5	0	0	0	16	0	0	0	0	13	1	7	0	28	21	8	0	0	0	0	0	0
397000	1166000	12195	0	0	2	0	22	0	0	2	0	0	0	4	0	2	0	1	21	1	7	0	31	17	8	0	0	0	0	0	0
405000	1166000	12196	0	0	1	0	15	0	0	7	0	0	0	3	0	20	0	0	21	0	10	0	20	13	7	0	1	0	0	0	0
413000	1166000	12197	0	1	3	1	14	0	0	14	0	0	0	5	0	27	0	1	26	0	0	0	15	7	3	0	1	0	0	0	0
421000	1166000	12198	0	2	4	0	14	0	0	8	0	0	0	7	0	20	0	0	27	0	7	0	8	1	0	0	2	0	0	0	0
429000	1166000	12199	0	1	1	0	7	0	0	3	0	0	0	5	0	4	0	0	8	0	1	0	2	2	2	0	4	0	0	0	0
437000	1166000	12200	0	1	0	0	8	0	0	13	0	0	0	1	0	9	0	0	4	0	0	0	1	2	2	0	2	0	0	0	0
445000	1166000	12201	0	0	0	0	2	0	0	1	0	0	0	0	0	1	0	0	1	0	0	0	0	1	0	0	1	0	0	0	0
453000	1166000	12202	0	0	0	0	1	0	0	0	0	0	0	0	0	0	0	0	1	0	0	0	0	0	0	0	0	0	0	0	0
533000	1166000	12212	0	0	0	0	0	0	0	0	0	0	0	0	0	1	0	0	0	0	0	0	1	0	0	0	0	0	0	0	0
541000	1166000	12213	0	1	0	0	6	0	0	3	0	0	0	4	0	9	0	0	10	0	0	0	1	0	1	0	1	0	0	0	0
549000	1166000	12214	0	5	0	0	13	0	0	10	0	0	1	12	0	33	0	1	30	0	1	0	2	0	1	0	1	0	0	0	0
557000	1166000	12215	0	6	10	0	21	0	0	6	0	0	2	12	0	29	0	1	33	0	0	0	0	0	2	0	0	0	0	0	0
565000	1166000	12216	0	0	6	0	20	0	0	1	0	0	6	8	0	29	0	1	56	0	0	0	0	0	0	0	0	0	0	0	0
573000	1166000	12217	0	2	1	0	10	0	0	1	0	0	1	3	0	21	0	8	54	0	0	0	2	0	0	0	1	0	0	0	0
581000	1166000	12218	0	1	1	0	19	0	0	10	0	0	0	4	0	12	0	5	49	0	0	0	3	0	4	0	2	0	0	0	0
589000	1166000	12219	0	2	0	0	17	0	0	18	0	0	0	19	0	12	0	0	29	0	0	0	5	0	10	0	2	0	0	0	0
597000	1166000	12220	0	6	3	0	22	0	0	3	0	0	1	9	0	22	0	0	32	0	0	0	1	0	5	0	13	0	0	0	0
605000	1166000	12221	0	2	0	0	16	0	0	3	0	0	0	3	0	7	0	0	8	0	0	0	0	0	5	0	12	0	0	0	0
621000	1166000	12223	0	0	0	0	8	0	0	4	0	0	0	3	0	4	0	0	5	0	0	0	1	0	0	0	0	0	0	0	0
629000	1166000	12224	0	0	0	0	3	0	0	5	0	0	0	4	0	4	0	0	2	0	0	0	0	0	0	0	0	0	0	0	0
-27000	1158000	12438	0	0	0	0	0	0	0	0	0	0	0	0	0	0	0	0	0	1	0	0	0	0	0	0	0	0	0	0	0
-19000	1158000	12439	0	0	0	0	0	0	0	0	0	0	0	0	0	0	0	0	0	76	0	0	0	0	0	0	0	0	0	0	0
-11000	1158000	12440	0	0	0	0	0	0	0	0	0	0	0	0	0	0	0	0	0	72	0	0	0	0	0	0	0	0	0	0	0
-3000	1158000	12441	0	0	0	0	0	0	0	0	0	0	0	0	0	0	0	0	0	68	0	0	0	0	0	0	0	0	0	0	0
5000	1158000	12442	0	0	0	0	0	0	0	0	0	0	0	0	0	0	0	0	0	72	0	0	0	0	0	0	0	0	0	0	0
13000	1158000	12443	0	0	0	0	0	0	0	0	0	0	0	0	0	0	0	0	0	58	7	0	0	2	0	0	0	0	0	0	0
21000	1158000	12444	0	0	0	0	0	0	0	0	0	0	0	0	0	0	0	1	0	33	23	0	0	5	0	0	0	0	0	0	1
29000	1158000	12445	0	0	0	0	1	0	0	0	0	0	1	0	0	0	0	1	1	13	28	0	0	4	0	0	0	0	0	0	0
37000	1158000	12446	0	0	4	0	2	0	0	0	0	0	7	0	0	0	0	2	5	4	29	0	0	9	0	0	0	0	0	0	0
45000	1158000	12447	0	0	0	0	0	0	0	0	0	0	1	0	0	0	0	0	1	35	17	0	0	1	0	0	0	0	0	0	0
53000	1158000	12448	0	0	1	0	0	0	0	0	0	0	1	0	0	0	0	1	0	5	31	0	0	1	0	0	7	0	0	0	0
61000	1158000	12449	0	0	0	0	0	0	0	0	0	0	0	0	0	0	0	0	0	21	27	0	0	16	0	0	4	0	0	0	0
69000	1158000	12450	0	0	3	0	2	0	0	0	0	0	4	0	0	0	0	1	4	10	21	0	0	16	0	0	15	0	0	0	0
77000	1158000	12451	0	5	4	0	0	0	0	0	0	0	11	0	0	0	0	0	11	0	24	0	0	18	0	0	25	0	0	0	0
85000	1158000	12452	0	0	1	0	1	0	0	0	0	0	4	0	0	0	0	2	3	1	25	0	0	20	0	0	11	0	0	0	0
93000	1158000	12453	0	3	2	0	3	0	0	0	0	0	6	0	0	0	0	1	3	3	25	0	14	24	3	0	5	0	0	0	0
101000	1158000	12454	0	2	1	0	2	0	0	0	0	0	9	0	0	0	0	0	2	1	23	0	14	19	5	0	9	0	0	0	0
109000	1158000	12455	0	2	1	0	2	0	0	0	0	0	2	0	0	0	0	0	2	0	29	0	15	19	3	0	13	0	0	0	0
117000	1158000	12456	0	5	0	0	0	0	0	0	0	0	6	0	0	0	0	0	1	1	6	0	41	6	1	0	8	0	0	0	0
125000	1158000	12457	0	0	0	0	1	0	0	0	0	0	0	0	0	0	0	0	2	0	5	0	29	12	2	0	23	0	0	0	1
133000	1158000	12458	0	0	0	0	13	0	0	0	0	0	3	2	0	0	0	0	2	0	6	0	8	38	8	0	13	0	0	0	0
141000	1158000	12459	0	1	1	0	13	0	0	0	0	0	1	1	0	0	0	1	3	1	16	0	19	17	6	0	20	0	0	0	0
149000	1158000	12460	0	1	1	0	2	0	0	0	0	0	3	1	0	0	0	2	0	0	2	0	22	6	6	0	10	0	0	0	0
157000	1158000	12461	0	0	1	0	2	0	0	0	0	0	1	0	0	0	0	1	2	0	2	0	26	1	0	0	2	0	0	0	0
165000	1158000	12462	0	0	0	0	0	0	0	0	0	0	0	0	0	0	0	0	0	0	6	0	42	0	1	0	1	0	0	0	0
173000	1158000	12463	0	3	3	0	1	0	0	0	0	0	4	0	0	0	0	0	1	3	4	0	43	3	1	0	6	0	0	0	0
181000	1158000	12464	0	1	4	0	9	0	0	0	0	0	4	0	0	0	0	0	3	6	9	0	20	11	1	0	11	0	0	1	1
189000	1158000	12465	1	2	3	0	3	0	0	0	0	0	3	3	0	0	0	1	8	0	25	0	13	21	1	0	12	0	0	0	0
197000	1158000	12466	0	3	5	0	2	0	0	0	0	0	2	2	1	0	1	1	1	0	11	0	3	15	2	0	15	0	0	2	2
205000	1158000	12467	1	5	2	0	9	0	0	5	0	0	1	5	0	0	0	0	6	0	7	0	8	12	3	0	22	0	0	0	1
213000	1158000	12468	0	8	4	0	6	0	0	2	0	0	4	12	0	0	0	0	7	0	3	0	17	4	4	0	28	0	0	0	1
221000	1158000	12469	0	4	1	0	13	0	0	6	0	0	1	2	0	0	0	0	4	1	2	0	12	16	3	0	19	0	0	0	0
229000	1158000	12470	0	7	2	0	7	0	0	1	0	0	0	5	0	0	0	0	2	0	1	0	7	12	2	0	19	0	0	0	0
237000	1158000	12471	0	2	3	0	18	0	0	1	0	0	1	17	0	0	0	0	6	0	2	0	15	17	11	0	14	0	0	0	0
245000	1158000	12472	1	2	2	0	14	0	0	1	0	0	1	10	0	0	0	1	8	0	1	0	7	5	18	0	29	0	0	0	0
253000	1158000	12473	0	5	5	0	16	0	0	1	0	0	1	11	0	0	0	0	8	0	2	0	5	10	12	0	18	0	0	0	0
261000	1158000	12474	0	6	0	0	12	0	0	1	0	0	6	3	0	0	0	0	7	0	1	0	4	14	13	0	27	0	0	0	0
269000	1158000	12475	0	2	0	0	17	0	0	2	0	0	1	4	0	0	0	0	7	0	0	0	8	7	16	0	22	0	0	0	0
277000	1158000	12476	0	3	0	0	28	0	0	10	0	0	2	5	0	0	0	0	4	1	0	0	10	1	18	0	23	0	0	0	0
285000	1158000	12477	0	0	2	0	29	0	0	7	0	0	1	7	0	0	0	0	8	0	4	0	20	19	9	0	14	0	0	0	2
293000	1158000	12478	0	0	1	0	21	0	0	4	0	0	0	3	0	0	0	1	7	0	1	0	21	8	6	0	22	0	0	0	0
301000	1158000	12479	0	1	4	0	27	0	0	6	0	0	0	13	0	0	0	1	13	0	2	0	31	6	3	0	3	0	0	0	0
309000	1158000	12480	0	0	6	0	34	0	0	16	0	0	1	6	0	0	0	1	8	0	0	0	29	7	9	0	3	0	0	0	0
317000	1158000	12481	0	1	0	0	20	0	0	15	0	0	0	8	0	0	0	0	3	0	0	0	14	10	28	0	13	0	0	0	0
325000	1158000	12482	0	4	0	0	16	0	0	5	0	0	2	0	0	0	0	0	0	0	0	0	12	3	31	0	32	0	0	0	0
333000	1158000	12483	0	0	0	0	15	0	0	1	0	0	0	4	0	0	0	0	0	0	0	0	14	7	31	0	30	0	0	0	0
341000	1158000	12484	0	0	0	0	24	0	0	3	0	0	0	2	0	0	0	0	0	1	0	0	11	6	21	0	21	0	0	0	0
349000	1158000	12485	0	0	0	0	29	0	0	0	0	0	3	2	0	0	0	0	4	1	0	0	22	4	13	0	17	0	0	0	0
357000	1158000	12486	0	5	1	0	28	0	0	2	0	0	3	10	0	0	0	0	6	0	0	0	27	2	20	0	8	0	0	0	0
365000	1158000	12487	0	9	0	0	14	0	0	5	0	0	1	7	0	0	0	0	4	2	3	0	32	3	18	0	5	0	0	0	0
373000	1158000	12488	0	4	1	0	23	0	0	7	0	0	2	8	0	0	0	0	8	0	2	0	39	6	13	0	6	0	0	0	0
381000	1158000	12489	0	0	0	0	20	0	0	2	0	0	2	12	0	0	0	0	11	0	7	0	40	14	14	0	0	0	0	0	0
389000	1158000	12490	0	0	1	0	16	0	0	1	0	0	0	3	0	0	0	0	9	0	6	0	48	20	4	0	1	0	0	0	0
397000	1158000	12491	0	0	0	0	5	0	0	0	0	0	0	0	0	0	0	0	2	1	5	0	68	6	0	0	0	0	0	0	0
405000	1158000	12492	0	0	0	0	4	0	0	1	0	0	0	2	0	1	0	0	5	9	4	0	47	6	1	0	0	0	0	0	0
413000	1158000	12493	0	1	2	0	15	0	0	7	0	0	0	9	0	16	0	1	7	0	3	0	37	11	7	0	0	0	0	0	0
421000	1158000	12494	0	2	0	0	3	0	0	1	0	0	0	2	0	5	0	0	6	0	0	0	8	0	2	0	1	0	0	0	0
429000	1158000	12495	0	1	0	0	4	0	0	1	0	0	0	1	0	0	0	0	6	0	0	0	4	3	1	0	2	0	0	0	0
437000	1158000	12496	0	0	0	0	2	0	0	0	0	0	0	0	0	0	0	0	1	0	0	1	0	0	0	0	0	0	0	0	0
493000	1158000	12503	0	0	0	0	1	0	0	0	0	0	0	0	0	4	0	0	4	0	0	0	0	0	0	0	0	0	0	0	0
501000	1158000	12504	0	1	8	0	7	0	0	4	0	0	1	8	0	12	0	0	19	0	1	0	0	2	2	0	0	0	0	0	0
509000	1158000	12505	0	1	8	0	12	0	0	4	0	0	1	6	0	9	0	1	30	0	1	0	0	3	0	0	1	0	0	0	0
517000	1158000	12506	0	0	1	0	4	0	0	1	0	0	0	1	0	5	0	0	6	0	1	0	0	0	0	0	0	0	0	0	0
525000	1158000	12507	0	0	1	0	1	0	0	1	0	0	0	0	0	5	0	0	3	0	0	0	0	0	0	0	0	0	0	0	0
533000	1158000	12508	0	6	5	0	21	0	0	13	0	0	1	6	0	38	0	0	15	1	1	0	2	0	1	0	0	0	0	0	0
541000	1158000	12509	0	1	2	0	4	0	0	1	0	0	0	1	0	14	0	0	11	0	0	0	0	0	0	0	1	0	0	0	0
549000	1158000	12510	0	1	3	0	2	0	0	0	0	0	1	3	0	6	0	2	10	0	0	0	0	0	0	0	0	0	0	0	0
557000	1158000	12511	0	0	1	0	4	0	0	0	0	0	1	4	0	11	0	1	7	0	0	0	1	0	1	0	0	0	0	0	0
565000	1158000	12512	0	0	3	0	1	0	0	0	0	0	2	7	0	8	0	5	31	0	0	0	2	0	4	0	2	0	0	0	0
573000	1158000	12513	0	1	5	0	19	0	0	2	0	0	2	10	0	16	0	1	49	0	0	0	5	0	5	0	3	0	0	0	0
581000	1158000	12514	0	0	1	0	18	0	0	11	0	0	1	13	0	19	0	3	43	0	0	0	1	0	3	0	0	0	0	0	0
589000	1158000	12515	0	0	0	0	27	0	0	19	0	0	4	21	0	16	0	1	27	0	0	0	1	0	8	0	0	0	0	0	0
597000	1158000	12516	0	6	0	0	20	0	0	14	0	0	6	7	0	29	0	0	31	0	1	0	3	0	6	0	12	0	0	0	0
605000	1158000	12517	0	1	0	0	9	0	0	3	0	0	0	3	0	2	0	0	5	0	0	0	0	0	0	0	0	0	0	0	0
613000	1158000	12518	0	1	1	0	10	0	0	6	0	0	0	3	0	15	0	0	7	0	0	0	0	1	4	0	1	0	0	0	0
621000	1158000	12519	0	0	1	0	11	0	0	17	0	0	1	4	0	28	0	1	18	0	0	0	3	0	3	0	0	0	0	0	0
629000	1158000	12520	1	2	1	0	20	0	0	13	0	0	1	10	0	23	0	1	19	0	0	0	2	0	6	0	0	0	0	0	0
637000	1158000	12521	0	1	1	0	11	0	0	5	0	2	0	8	0	21	0	2	22	0	0	0	4	0	2	0	1	0	0	0	0
645000	1158000	12522	0	0	0	0	6	0	0	2	0	0	0	4	0	14	0	1	7	0	5	0	9	1	0	0	0	0	0	0	0
653000	1158000	12523	0	0	0	0	5	0	0	1	0	1	0	4	0	3	0	0	9	0	0	0	1	1	1	0	1	0	1	0	0
-27000	1150000	12734	0	0	0	0	0	0	0	0	0	0	0	0	0	0	0	0	0	2	0	0	0	0	0	0	0	0	0	0	0
-19000	1150000	12735	0	0	0	0	0	0	0	0	0	0	0	0	0	0	0	0	0	79	0	0	0	0	0	0	0	0	0	0	0
-11000	1150000	12736	0	0	0	0	0	0	0	0	0	0	0	0	0	0	0	0	0	83	0	0	0	0	0	0	0	0	0	0	0
-3000	1150000	12737	0	0	0	0	0	0	0	0	0	0	0	0	0	0	0	0	0	75	0	0	0	0	0	0	0	0	0	0	0
5000	1150000	12738	0	0	0	0	0	0	0	0	0	0	0	0	0	0	0	0	0	72	0	0	0	0	0	0	0	0	0	0	0
13000	1150000	12739	0	0	0	0	0	0	0	0	0	0	0	0	0	0	0	0	0	74	1	0	0	0	0	0	0	0	0	0	0
21000	1150000	12740	0	2	0	0	0	0	0	0	0	0	0	0	0	0	0	1	0	49	8	0	0	0	0	0	0	0	0	0	0
29000	1150000	12741	0	0	1	0	0	0	0	0	0	0	2	0	0	0	0	0	0	6	41	0	0	6	0	0	0	0	0	0	0
37000	1150000	12742	0	1	2	0	0	0	0	0	0	0	3	0	0	0	0	2	3	3	43	0	0	2	0	0	1	0	0	0	0
45000	1150000	12743	0	0	2	0	1	0	0	0	0	0	0	0	0	0	0	0	1	29	16	0	0	1	0	0	0	0	0	0	0
53000	1150000	12744	0	2	1	0	0	0	0	0	0	0	0	0	0	0	0	0	0	31	28	0	0	1	1	0	0	0	0	0	0
61000	1150000	12745	0	0	0	0	0	0	0	0	0	0	0	0	0	0	0	0	0	7	30	0	0	24	0	0	4	0	0	0	0
69000	1150000	12746	0	1	0	0	0	0	0	0	0	0	1	0	0	0	0	0	0	11	28	0	0	24	0	0	7	0	0	0	0
77000	1150000	12747	0	3	0	0	2	0	0	0	0	0	1	0	0	0	0	0	5	3	19	0	0	21	2	0	21	0	0	0	0
85000	1150000	12748	0	6	3	0	2	0	0	0	0	0	5	0	0	0	0	1	6	0	23	0	0	23	7	0	16	0	0	0	0
93000	1150000	12749	0	3	2	0	6	0	0	0	0	0	13	0	0	0	0	2	16	1	20	0	0	17	6	0	4	0	0	0	0
101000	1150000	12750	0	6	6	0	4	0	0	0	0	0	11	0	0	0	0	3	19	2	27	0	1	9	2	0	11	0	0	0	0
109000	1150000	12751	0	7	3	0	2	0	0	0	0	0	3	0	0	0	0	3	9	1	13	0	14	14	8	0	16	0	0	0	0
117000	1150000	12752	0	1	2	0	1	0	0	0	0	0	4	0	0	0	0	1	4	0	8	0	28	11	6	0	21	0	0	0	0
125000	1150000	12753	0	5	1	0	1	0	0	0	0	0	3	0	0	0	0	0	0	3	6	0	30	17	1	0	11	0	0	0	0
133000	1150000	12754	0	3	0	0	4	0	0	0	0	0	0	1	0	0	0	0	2	0	15	0	15	30	11	0	12	0	0	0	0
141000	1150000	12755	0	0	0	0	5	0	0	0	0	0	0	1	0	0	0	0	0	0	12	0	42	10	0	0	5	0	0	0	0
149000	1150000	12756	0	1	1	0	2	0	0	0	0	0	0	0	0	0	0	0	0	0	15	0	34	5	0	0	3	0	0	0	0
157000	1150000	12757	0	1	0	0	0	0	0	0	0	0	0	0	0	0	0	0	0	1	1	0	45	3	2	0	5	0	0	0	0
165000	1150000	12758	0	2	0	0	1	0	0	0	0	0	0	0	0	0	0	0	0	0	3	0	50	4	2	0	9	0	0	0	0
173000	1150000	12759	0	1	0	0	3	0	0	0	0	0	3	0	0	0	0	0	0	1	6	0	45	7	1	0	10	0	0	0	0
181000	1150000	12760	0	0	1	0	8	0	0	0	0	0	3	0	0	0	0	0	1	2	5	0	23	10	0	0	4	0	0	0	0
189000	1150000	12761	0	0	3	0	8	0	0	0	0	0	1	0	0	0	0	2	5	0	14	0	16	21	0	0	2	0	0	0	2
197000	1150000	12762	0	1	7	0	5	0	0	0	0	0	2	3	0	0	0	1	8	0	7	0	12	19	0	0	11	0	0	0	1
205000	1150000	12763	0	7	1	0	9	0	0	1	0	0	2	2	0	0	0	0	2	1	9	0	12	23	2	0	17	0	0	0	0
213000	1150000	12764	0	2	0	0	7	0	0	1	0	0	0	4	0	0	0	0	0	0	5	0	7	30	2	0	17	0	0	0	1
221000	1150000	12765	0	8	5	0	18	0	0	5	0	0	3	4	0	0	0	0	6	0	3	0	15	10	3	0	20	0	0	0	0
229000	1150000	12766	0	10	5	0	17	0	0	2	0	0	2	13	0	0	0	0	5	1	1	0	10	16	3	0	12	0	0	0	0
237000	1150000	12767	0	3	2	0	14	0	0	0	0	0	1	8	0	0	0	0	5	0	1	0	3	13	13	0	38	0	0	0	1
245000	1150000	12768	0	3	3	0	14	0	0	1	0	0	0	7	0	0	0	0	5	0	1	0	7	22	18	0	24	0	0	0	0
253000	1150000	12769	0	5	6	0	15	0	0	0	0	0	4	19	0	0	0	0	12	8	4	0	5	15	15	0	19	0	0	0	0
261000	1150000	12770	0	5	2	0	22	0	0	0	0	0	8	18	0	0	0	0	2	3	1	0	3	31	13	0	16	0	0	0	0
269000	1150000	12771	0	12	0	0	29	0	0	1	0	0	2	5	0	0	0	0	7	0	1	0	6	12	24	0	20	0	0	0	0
277000	1150000	12772	0	2	2	0	23	0	0	3	0	0	0	5	0	0	0	0	7	0	1	0	29	7	16	0	20	0	0	0	0
285000	1150000	12773	0	4	3	0	18	0	0	1	0	0	1	2	0	0	0	0	2	0	3	0	10	18	10	0	28	0	0	0	0
293000	1150000	12774	0	0	1	0	20	0	0	2	0	0	1	6	0	0	0	0	6	1	2	0	44	6	5	0	2	0	0	0	0
301000	1150000	12775	0	1	4	0	20	0	0	0	0	0	0	20	0	0	0	0	9	0	0	0	28	6	23	0	3	0	0	0	0
309000	1150000	12776	0	4	1	0	11	0	0	1	0	0	0	27	0	0	0	1	4	1	0	0	42	1	7	0	1	0	0	0	0
317000	1150000	12777	0	5	1	0	29	0	0	6	0	0	2	7	0	0	0	0	3	0	0	0	16	8	18	0	19	0	0	0	0
325000	1150000	12778	0	4	1	0	23	0	0	3	0	0	0	5	0	0	0	0	3	0	1	0	14	7	36	0	16	0	0	0	0
333000	1150000	12779	0	0	1	0	18	0	0	2	0	0	0	4	0	0	0	0	13	0	0	0	18	12	37	0	10	0	0	0	0
341000	1150000	12780	0	5	3	0	22	0	0	1	0	0	0	0	0	0	0	0	6	0	0	0	13	12	40	0	20	0	0	0	0
349000	1150000	12781	0	9	0	0	23	0	0	5	0	0	1	6	0	0	0	0	10	0	1	0	19	16	16	0	12	0	0	0	0
357000	1150000	12782	0	4	4	0	28	0	0	11	0	0	1	3	0	0	0	0	22	0	5	0	14	3	12	0	8	0	0	0	0
365000	1150000	12783	0	0	1	0	22	0	0	4	0	0	0	1	0	0	0	0	14	0	4	0	15	29	10	0	7	0	0	0	0
373000	1150000	12784	0	1	1	0	10	0	0	2	0	0	3	6	0	0	0	0	9	0	12	0	30	8	19	0	8	0	0	0	0
381000	1150000	12785	0	2	0	0	9	0	0	1	0	0	2	5	0	0	0	0	3	0	1	0	43	6	15	0	1	0	0	0	0
389000	1150000	12786	0	0	0	0	13	0	0	0	0	0	0	0	0	0	0	0	1	0	0	0	59	6	0	0	0	0	0	0	0
397000	1150000	12787	0	0	0	0	11	0	0	0	0	0	0	0	0	0	0	0	8	0	6	0	58	11	1	0	0	0	0	0	0
405000	1150000	12788	0	1	1	0	11	0	0	5	0	0	0	10	0	2	0	0	12	1	5	0	37	9	3	0	0	0	0	0	0
413000	1150000	12789	0	0	2	0	15	0	0	8	0	0	2	10	0	17	0	0	15	0	3	0	30	2	4	0	0	0	0	0	0
421000	1150000	12790	0	0	0	0	3	0	0	3	0	0	0	0	0	5	0	0	3	0	0	0	3	0	0	0	0	0	0	0	0
429000	1150000	12791	0	0	0	0	1	0	0	0	0	0	0	1	0	0	0	0	0	3	0	0	4	2	0	0	3	0	0	0	1
437000	1150000	12792	0	0	0	0	1	0	0	0	0	0	0	0	0	0	0	0	0	0	0	0	0	0	0	0	1	0	0	0	0
485000	1150000	12798	0	1	1	0	1	0	0	2	0	0	0	0	0	7	0	0	4	0	0	0	0	0	0	0	0	0	0	0	0
493000	1150000	12799	0	0	13	0	20	0	0	0	0	0	2	3	0	24	0	2	40	0	0	0	0	0	0	0	0	0	0	0	0
501000	1150000	12800	0	3	12	0	20	0	0	2	0	0	3	3	0	8	0	5	55	0	2	0	0	0	4	0	3	0	0	0	0
509000	1150000	12801	0	9	4	0	15	0	0	2	0	0	2	18	0	15	0	1	47	0	1	0	2	1	8	0	1	0	0	0	0
517000	1150000	12802	0	4	9	0	17	0	0	7	0	0	3	6	0	33	0	1	39	0	0	0	1	0	1	0	1	0	0	0	0
525000	1150000	12803	0	8	7	0	13	0	0	2	0	0	2	10	0	31	0	2	29	0	0	0	0	0	1	0	0	0	0	0	0
533000	1150000	12804	0	7	11	0	12	0	0	2	0	0	3	5	0	47	0	1	36	0	0	0	0	0	1	0	0	0	0	0	0
541000	1150000	12805	1	0	6	0	19	0	0	0	0	0	4	3	0	26	0	2	27	0	0	0	0	2	0	0	0	0	0	0	0
549000	1150000	12806	0	0	6	0	8	0	0	0	0	0	1	1	0	19	0	2	31	0	0	0	0	0	0	0	0	0	0	0	0
557000	1150000	12807	0	0	5	1	12	0	0	4	0	0	1	13	0	14	0	2	24	0	0	0	1	0	3	0	0	0	0	0	0
565000	1150000	12808	0	0	0	0	16	0	0	3	0	0	0	11	0	14	0	1	23	0	0	0	1	2	1	0	1	0	0	0	0
573000	1150000	12809	1	1	3	0	20	0	0	8	2	0	1	21	0	15	0	2	59	0	0	0	2	0	7	0	1	0	0	0	0
581000	1150000	12810	1	1	1	0	24	0	0	14	0	0	0	12	0	20	0	1	36	0	0	0	0	0	1	0	1	0	0	0	0
589000	1150000	12811	2	2	2	0	21	0	0	24	0	0	3	11	0	31	0	0	10	0	0	0	3	2	10	0	2	0	0	0	0
597000	1150000	12812	0	0	3	0	20	0	0	20	0	0	0	8	0	37	0	0	23	0	0	0	0	0	2	0	0	0	0	0	0
[truncated: 5,375 more rows]
