# Supplementary material for: Novel and Lost Forests in the Upper Midwestern United States, from New Estimates of Settlement-Era Composition, Stem Density, and Biomass
Source: PLoS One. 2016 Dec 9;11(12):e0151935. doi: 10.1371/journal.pone.0151935 (PMC5147790; doi:10.1371/journal.pone.0151935)
Supplement: S4 File — (ZIP) [file pone.0151935.s004.zip › cogbill_corrections.csv]

State		Internal	Section	Trees	kappa	theta	zeta	phi
Wisconsin	1845	external	section	P	2	0.82	1.14	0.89
Wisconsin	1845	external	quartersection	P	1	1.29	1.11	0.89
Wisconsin	1845	internal	section	P	1	1.14	1.17	0.89
Wisconsin	1845	internal	quartersection	P	1	1.08	1.06	0.85
Wisconsin	1845	external	section	2nQ	0.86	1	1.21	0.86
Wisconsin	1845	external	quartersection	2nQ	0.8563	1	1.11	0.91
Wisconsin	1845	internal	section	2nQ	0.86	1	1.24	0.92
Wisconsin	1845	internal	quartersection	2nQ	0.86	1	0.75	0
Wisconsin	1907	external	section	P	2	0.89	1.16	0.9
Wisconsin	1907	external	quartersection	P	2	0.9	1.14	0.84
Wisconsin	1907	internal	section	P	1	1.07	1.12	0.9
Wisconsin	1907	internal	quartersection	P	1	1.04	1.04	0.8
Wisconsin	1907	external	section	2nQ	0.86	1	1.13	0.99
Wisconsin	1907	external	quartersection	2nQ	0.86	1	1.12	0
Wisconsin	1907	internal	section	2nQ	0.856313	1	1.24	0.83
Wisconsin	1907	internal	quartersection	2nQ	0.856313	1	1	0
Michigan	all	external	section	P	2	0.87	1.25	0.85
Michigan	all	external	quartersection	P	1	0.94	1.21	0.76
Michigan	all	internal	section	P	1	1.27	1.24	0.85
Michigan	all	internal	quartersection	P	1	1.26	1.15	0.77
Michigan	all	external	section	2nQ	0.86	1	1.24	0.84
Michigan	all	external	quartersection	2nQ	0.86	1	1.35	0.85
Michigan	all	internal	section	2nQ	0.856313	1	1.26	0.84
Michigan	all	internal	quartersection	2nQ	0.856313	1	1.28	0.68
Minnesota	1855	external	section	P	2	0.71	1.19	0.67
Minnesota	1855	external	quartersection	P	1	1.05	1.11	0.68
Minnesota	1855	internal	section	P	1	0.71	1.05	0.76
Minnesota	1855	internal	quartersection	P	1	1.09	1.03	0.6
Minnesota	1855	external	section	2nQ	0.86	1	1.17	0.66
Minnesota	1855	external	quartersection	2nQ	0.86	1	1	0.68
Minnesota	1855	internal	section	2nQ	0.856313	1	1.5	0.59
Minnesota	1855	internal	quartersection	2nQ	0.856313	1	1	0.25
Minnesota	1907	external	section	P	2	0.71	1.19	0.67
Minnesota	1907	external	quartersection	P	1	1.05	1.11	0.68
Minnesota	1907	internal	section	P	1	0.71	1.05	0.76
Minnesota	1907	internal	quartersection	P	1	1.09	1.03	0.6
Minnesota	1907	external	section	2nQ	0.86	1	1.17	0.66
Minnesota	1907	external	quartersection	2nQ	0.86	1	1	0.68
Minnesota	1907	internal	section	2nQ	0.856313	1	1.5	0.59
Minnesota	1907	internal	quartersection	2nQ	0.856313	1	1	0.25
